# Supplementary material for: Graphical analysis for phenome-wide causal discovery in genotyped population-scale biobanks
Source: Nat Commun. 2021 Jan 13;12:350. doi: 10.1038/s41467-020-20516-2 (PMC7806647; doi:10.1038/s41467-020-20516-2)
Supplement: Supplementary file 4 — Supplementary Data 1–10 [file 41467_2020_20516_MOESM4_ESM.xlsx]

## Sheet: SD1
SD1: Empirical FDRs of the MR and the naive count ExSep methods
p1	p2	deg	prob_pleio	egger	egger,ImpIV	egger,UniqueIV	ivw	ivw,ImpIV	ivw,UniqueIV	mrpresso	mrpresso,ImpIV	mrpresso,UniqueIV	ExSep, Naive count>2	ExSep, Naive count>4
1e-05	1e-05	1	0	0.364 (0.1584)	0.3354 (0.1575)	0.504 (0.1546)	0.1420 (0.0913)	0.1028 (0.0765)	0.0746 (0.0650)	0.1082 (0.0949)	0.0735 (0.0670)	0.01237 (0.02740)	0.00000 (0.0000)	0.00000 (0.0000)
1e-05	0.0001	1	0	0.332 (0.1364)	0.3660 (0.1332)	0.479 (0.1444)	0.1155 (0.0896)	0.1116 (0.0770)	0.0790 (0.0668)	0.0851 (0.0813)	0.0722 (0.0691)	0.01085 (0.02180)	0.00000 (0.0000)	0.00000 (0.0000)
0.0001	0.0001	1	0	0.322 (0.1326)	0.2994 (0.1332)	0.439 (0.1760)	0.1326 (0.0966)	0.1001 (0.0831)	0.0697 (0.0679)	0.1034 (0.0998)	0.0787 (0.0889)	0.01650 (0.03393)	0.01033 (0.0440)	0.00786 (0.0404)
1e-05	0.001	1	0	0.344 (0.1790)	0.3555 (0.1724)	0.472 (0.1660)	0.1292 (0.0755)	0.0918 (0.0608)	0.0780 (0.0739)	0.0966 (0.0836)	0.0607 (0.0637)	0.01313 (0.02683)	0.00333 (0.0236)	0.00000 (0.0000)
0.0001	0.001	1	0	0.312 (0.1658)	0.2868 (0.1525)	0.433 (0.1566)	0.1493 (0.0960)	0.0962 (0.0727)	0.0717 (0.0712)	0.1326 (0.1075)	0.0810 (0.0740)	0.02466 (0.03531)	0.00286 (0.0202)	0.00000 (0.0000)
0.001	0.001	1	0	0.266 (0.1175)	0.2518 (0.1189)	0.346 (0.1695)	0.1352 (0.1001)	0.1223 (0.0836)	0.0678 (0.0730)	0.1134 (0.1082)	0.1191 (0.0816)	0.00868 (0.02140)	0.00000 (0.0000)	0.00000 (0.0000)
0.0001	0.01	1	0	0.320 (0.1610)	0.3506 (0.1490)	0.388 (0.1845)	0.0995 (0.1244)	0.1138 (0.1017)	0.0611 (0.0632)	0.0914 (0.1217)	0.0967 (0.1017)	0.01542 (0.03343)	0.01034 (0.0379)	0.00886 (0.0368)
0.001	0.01	1	0	0.301 (0.1343)	0.2753 (0.1344)	0.358 (0.1630)	0.1207 (0.0952)	0.1162 (0.0815)	0.0645 (0.0565)	0.1211 (0.0945)	0.0901 (0.0725)	0.01798 (0.03171)	0.00786 (0.0404)	0.00000 (0.0000)
0.01	0.01	1	0	0.200 (0.1262)	0.2018 (0.1216)	0.306 (0.1493)	0.1690 (0.1006)	0.1210 (0.0889)	0.0703 (0.0669)	0.1997 (0.1087)	0.1377 (0.0936)	0.02045 (0.03177)	0.00869 (0.0350)	0.00733 (0.0364)
0.001	0.1	1	0	0.272 (0.1511)	0.2590 (0.1384)	0.379 (0.1594)	0.1495 (0.0840)	0.1136 (0.0699)	0.0746 (0.0702)	0.1473 (0.0859)	0.0922 (0.0652)	0.01821 (0.02494)	0.00376 (0.0189)	0.00000 (0.0000)
0.01	0.1	1	0	0.188 (0.1386)	0.2129 (0.1309)	0.330 (0.1546)	0.1765 (0.1284)	0.1335 (0.1073)	0.0824 (0.0646)	0.2103 (0.1367)	0.1556 (0.1185)	0.01350 (0.02611)	0.01322 (0.0409)	0.00354 (0.0177)
1e-05	1e-05	1.25	0	0.302 (0.1394)	0.2767 (0.1372)	0.421 (0.1412)	0.1261 (0.0683)	0.0933 (0.0573)	0.0675 (0.0590)	0.1204 (0.0869)	0.0765 (0.0613)	0.01724 (0.03392)	0.00000 (0.0000)	0.00000 (0.0000)
1e-05	0.0001	1.25	0	0.340 (0.1700)	0.2986 (0.1599)	0.446 (0.1600)	0.1221 (0.0877)	0.1037 (0.0805)	0.0741 (0.0412)	0.1114 (0.0958)	0.0819 (0.0932)	0.02049 (0.02770)	0.00786 (0.0404)	0.00000 (0.0000)
0.0001	0.0001	1.25	0	0.236 (0.1369)	0.2382 (0.1378)	0.425 (0.1765)	0.1289 (0.0870)	0.0888 (0.0608)	0.0584 (0.0437)	0.1306 (0.0970)	0.0778 (0.0680)	0.01468 (0.02896)	0.00000 (0.0000)	0.00000 (0.0000)
1e-05	0.001	1.25	0	0.291 (0.1735)	0.3111 (0.1669)	0.421 (0.1442)	0.1167 (0.0978)	0.0952 (0.0840)	0.0498 (0.0456)	0.0982 (0.0958)	0.0913 (0.0744)	0.01059 (0.02347)	0.00250 (0.0177)	0.00000 (0.0000)
0.0001	0.001	1.25	0	0.266 (0.1675)	0.2448 (0.1538)	0.365 (0.1502)	0.1349 (0.1004)	0.1030 (0.0820)	0.0734 (0.0513)	0.1227 (0.0922)	0.0967 (0.0784)	0.01438 (0.03480)	0.00839 (0.0291)	0.00400 (0.0283)
0.001	0.001	1.25	0	0.222 (0.1457)	0.2322 (0.1321)	0.299 (0.1441)	0.1501 (0.0928)	0.1148 (0.0852)	0.0471 (0.0440)	0.1494 (0.1028)	0.1173 (0.0908)	0.01364 (0.02386)	0.00222 (0.0157)	0.00000 (0.0000)
0.0001	0.01	1.25	0	0.257 (0.1619)	0.2777 (0.1489)	0.327 (0.1409)	0.1372 (0.0759)	0.1000 (0.0599)	0.0458 (0.0387)	0.1340 (0.0916)	0.0782 (0.0688)	0.00820 (0.01516)	0.01402 (0.0399)	0.01733 (0.0710)
0.001	0.01	1.25	0	0.225 (0.1292)	0.2592 (0.1386)	0.298 (0.1244)	0.1335 (0.1122)	0.1307 (0.0873)	0.0385 (0.0390)	0.1519 (0.1278)	0.1327 (0.0976)	0.00910 (0.01787)	0.01486 (0.0414)	0.00508 (0.0253)
0.01	0.01	1.25	0	0.182 (0.1108)	0.1631 (0.1049)	0.266 (0.1339)	0.1591 (0.0924)	0.1288 (0.0809)	0.0561 (0.0606)	0.2069 (0.1097)	0.1640 (0.0853)	0.02058 (0.02806)	0.00417 (0.0210)	0.00182 (0.0129)
0.001	0.1	1.25	0	0.235 (0.1337)	0.1995 (0.1200)	0.333 (0.1283)	0.1427 (0.1072)	0.1052 (0.0759)	0.0858 (0.0614)	0.1614 (0.1043)	0.1136 (0.0661)	0.01441 (0.04044)	0.01558 (0.0373)	0.01023 (0.0360)
0.01	0.1	1.25	0	0.171 (0.1024)	0.1722 (0.0889)	0.276 (0.0998)	0.1722 (0.1201)	0.1430 (0.0878)	0.0518 (0.0435)	0.2183 (0.1239)	0.1762 (0.1062)	0.01180 (0.02239)	0.03524 (0.0678)	0.01854 (0.0755)
1e-05	1e-05	1.5	0	0.263 (0.1361)	0.2643 (0.1291)	0.380 (0.1649)	0.1188 (0.0831)	0.0909 (0.0740)	0.0636 (0.0731)	0.1203 (0.0865)	0.0704 (0.0701)	0.01701 (0.03862)	0.00000 (0.0000)	0.00000 (0.0000)
1e-05	0.0001	1.5	0	0.264 (0.1448)	0.2524 (0.1370)	0.371 (0.1489)	0.1224 (0.0961)	0.0994 (0.0800)	0.0521 (0.0555)	0.1124 (0.0952)	0.0806 (0.0846)	0.01161 (0.02513)	0.00617 (0.0357)	0.00000 (0.0000)
0.0001	0.0001	1.5	0	0.216 (0.1200)	0.2206 (0.1230)	0.334 (0.1738)	0.1353 (0.0872)	0.1047 (0.0841)	0.0511 (0.0528)	0.1440 (0.0868)	0.0993 (0.0826)	0.01409 (0.02511)	0.00000 (0.0000)	0.00000 (0.0000)
1e-05	0.001	1.5	0	0.258 (0.1401)	0.2192 (0.1294)	0.351 (0.1513)	0.1106 (0.0973)	0.0895 (0.0864)	0.0491 (0.0480)	0.0997 (0.1006)	0.0714 (0.0858)	0.01866 (0.04183)	0.00774 (0.0400)	0.00337 (0.0335)
0.0001	0.001	1.5	0	0.235 (0.1193)	0.2005 (0.1249)	0.318 (0.1258)	0.1453 (0.0938)	0.1148 (0.0861)	0.0500 (0.0383)	0.1394 (0.1064)	0.1138 (0.0969)	0.01430 (0.02437)	0.00848 (0.0486)	0.00000 (0.0000)
0.001	0.001	1.5	0	0.175 (0.1131)	0.1674 (0.1117)	0.303 (0.1759)	0.1605 (0.0922)	0.1081 (0.0771)	0.0459 (0.0388)	0.1772 (0.1112)	0.1199 (0.0861)	0.01211 (0.02764)	0.01091 (0.0379)	0.00000 (0.0000)
0.0001	0.01	1.5	0	0.192 (0.1506)	0.1884 (0.1487)	0.306 (0.1710)	0.1369 (0.0825)	0.1006 (0.0688)	0.0508 (0.0373)	0.1326 (0.0957)	0.0840 (0.0766)	0.01886 (0.03071)	0.00200 (0.0141)	0.00222 (0.0157)
0.001	0.01	1.5	0	0.178 (0.1225)	0.1726 (0.1169)	0.236 (0.1271)	0.1248 (0.0892)	0.1048 (0.0778)	0.0434 (0.0386)	0.1525 (0.0998)	0.1119 (0.0781)	0.01231 (0.02273)	0.01481 (0.0418)	0.01087 (0.0466)
0.01	0.01	1.5	0	0.162 (0.0988)	0.1419 (0.1003)	0.215 (0.1247)	0.1412 (0.1012)	0.1285 (0.0900)	0.0417 (0.0494)	0.2024 (0.1118)	0.1668 (0.0957)	0.01106 (0.02414)	0.01167 (0.0404)	0.00686 (0.0344)
0.001	0.1	1.5	0	0.201 (0.1358)	0.1854 (0.1254)	0.280 (0.1210)	0.1448 (0.1045)	0.1157 (0.0897)	0.0616 (0.0470)	0.1696 (0.1138)	0.1151 (0.0924)	0.01220 (0.01943)	0.02255 (0.0477)	0.01502 (0.0399)
0.01	0.1	1.5	0	0.143 (0.1144)	0.1390 (0.0980)	0.240 (0.1398)	0.1254 (0.1004)	0.1150 (0.0827)	0.0628 (0.0504)	0.1782 (0.1075)	0.1487 (0.0922)	0.00903 (0.02225)	0.02950 (0.0513)	0.01429 (0.0445)
1e-05	1e-05	1.75	0	0.200 (0.1409)	0.1823 (0.1279)	0.362 (0.1688)	0.1013 (0.0863)	0.0927 (0.0742)	0.0461 (0.0418)	0.1028 (0.0901)	0.0856 (0.0787)	0.00940 (0.02001)	0.00000 (0.0000)	0.00000 (0.0000)
1e-05	0.0001	1.75	0	0.200 (0.1252)	0.1647 (0.1189)	0.281 (0.1741)	0.1181 (0.0837)	0.0841 (0.0660)	0.0639 (0.0614)	0.1148 (0.0892)	0.0850 (0.0717)	0.01224 (0.02281)	0.00200 (0.0141)	0.00000 (0.0000)
0.0001	0.0001	1.75	0	0.193 (0.1281)	0.1569 (0.1219)	0.280 (0.1665)	0.1354 (0.1002)	0.0991 (0.0910)	0.0482 (0.0531)	0.1560 (0.1060)	0.0958 (0.0945)	0.00783 (0.01949)	0.02400 (0.1437)	0.02000 (0.1414)
1e-05	0.001	1.75	0	0.199 (0.1281)	0.2084 (0.1137)	0.234 (0.1382)	0.1004 (0.0887)	0.0894 (0.0775)	0.0428 (0.0443)	0.0882 (0.0874)	0.0814 (0.0775)	0.00992 (0.01916)	0.00682 (0.0374)	0.00667 (0.0471)
0.0001	0.001	1.75	0	0.176 (0.1301)	0.1815 (0.1273)	0.269 (0.1244)	0.1306 (0.1050)	0.1016 (0.0852)	0.0343 (0.0302)	0.1333 (0.1017)	0.1068 (0.0795)	0.01137 (0.01931)	0.00758 (0.0305)	0.00400 (0.0283)
0.001	0.001	1.75	0	0.146 (0.1138)	0.1423 (0.1069)	0.229 (0.1285)	0.1321 (0.0941)	0.1035 (0.0854)	0.0371 (0.0340)	0.1552 (0.1004)	0.1143 (0.0899)	0.01439 (0.02290)	0.00000 (0.0000)	0.00000 (0.0000)
0.0001	0.01	1.75	0	0.142 (0.1126)	0.1817 (0.1040)	0.221 (0.1180)	0.1053 (0.0832)	0.0975 (0.0736)	0.0267 (0.0299)	0.1133 (0.1003)	0.1005 (0.0818)	0.00805 (0.01212)	0.00875 (0.0306)	0.00841 (0.0341)
0.001	0.01	1.75	0	0.166 (0.1396)	0.1680 (0.1164)	0.225 (0.1723)	0.1255 (0.1207)	0.1186 (0.1093)	0.0491 (0.0856)	0.1536 (0.1246)	0.1380 (0.1111)	0.02492 (0.09216)	0.01614 (0.0432)	0.01054 (0.0458)
0.01	0.01	1.75	0	0.137 (0.1122)	0.1254 (0.1029)	0.205 (0.1351)	0.1356 (0.0990)	0.1136 (0.0931)	0.0434 (0.0471)	0.1680 (0.1129)	0.1508 (0.1035)	0.00496 (0.01096)	0.00972 (0.0418)	0.00333 (0.0236)
0.001	0.1	1.75	0	0.147 (0.0935)	0.1150 (0.0925)	0.251 (0.1303)	0.1202 (0.0723)	0.0796 (0.0611)	0.0407 (0.0392)	0.1345 (0.0798)	0.0980 (0.0701)	0.01224 (0.02085)	0.01465 (0.0322)	0.01160 (0.0361)
0.01	0.1	1.75	0	0.151 (0.1078)	0.1232 (0.1001)	0.219 (0.1230)	0.1862 (0.1120)	0.1332 (0.0960)	0.0663 (0.0637)	0.2334 (0.1288)	0.1676 (0.1049)	0.01398 (0.02793)	0.03808 (0.0707)	0.02144 (0.0527)
1e-05	1e-05	2	0	0.140 (0.1281)	0.1590 (0.1183)	0.206 (0.1459)	0.0791 (0.0767)	0.0837 (0.0718)	0.0317 (0.0382)	0.0797 (0.0772)	0.0809 (0.0683)	0.00820 (0.01554)	0.00000 (0.0000)	0.00000 (0.0000)
1e-05	0.0001	2	0	0.156 (0.1257)	0.1616 (0.1187)	0.221 (0.1498)	0.0820 (0.0854)	0.0767 (0.0749)	0.0259 (0.0319)	0.0747 (0.0885)	0.0758 (0.0781)	0.00531 (0.01458)	0.00400 (0.0283)	0.00667 (0.0471)
0.0001	0.0001	2	0	0.131 (0.1100)	0.1084 (0.1119)	0.188 (0.1352)	0.0897 (0.1023)	0.0846 (0.0966)	0.0270 (0.0307)	0.0947 (0.1127)	0.0908 (0.1027)	0.00730 (0.01858)	0.01852 (0.0665)	0.01000 (0.0495)
1e-05	0.001	2	0	0.146 (0.1211)	0.1343 (0.1242)	0.201 (0.1337)	0.0799 (0.0915)	0.0758 (0.0836)	0.0274 (0.0314)	0.0806 (0.0988)	0.0723 (0.0802)	0.00481 (0.01287)	0.02341 (0.0840)	0.01333 (0.0741)
0.0001	0.001	2	0	0.119 (0.1220)	0.1096 (0.1115)	0.189 (0.1299)	0.1034 (0.0907)	0.0738 (0.0796)	0.0290 (0.0246)	0.1081 (0.0969)	0.0790 (0.0859)	0.01526 (0.02034)	0.01898 (0.0694)	0.01686 (0.0777)
0.001	0.001	2	0	0.140 (0.0889)	0.0986 (0.0869)	0.189 (0.1297)	0.1108 (0.0827)	0.0843 (0.0786)	0.0268 (0.0250)	0.1311 (0.0972)	0.0936 (0.0843)	0.00883 (0.01687)	0.01000 (0.0707)	0.00000 (0.0000)
0.0001	0.01	2	0	0.115 (0.0911)	0.0972 (0.0864)	0.166 (0.1489)	0.0871 (0.0813)	0.0728 (0.0710)	0.0406 (0.0498)	0.0946 (0.0857)	0.0730 (0.0717)	0.01419 (0.03031)	0.00577 (0.0246)	0.00200 (0.0141)
0.001	0.01	2	0	0.133 (0.1253)	0.1300 (0.1201)	0.161 (0.1264)	0.1357 (0.1182)	0.1132 (0.0990)	0.0359 (0.0375)	0.1481 (0.1219)	0.1360 (0.1068)	0.02002 (0.02402)	0.02187 (0.0581)	0.02289 (0.0751)
0.01	0.01	2	0	0.113 (0.0835)	0.0985 (0.0865)	0.193 (0.1382)	0.1405 (0.0914)	0.0992 (0.0818)	0.0285 (0.0332)	0.1853 (0.1172)	0.1343 (0.1010)	0.01011 (0.01827)	0.01619 (0.0573)	0.00515 (0.0266)
0.001	0.1	2	0	0.103 (0.1071)	0.1046 (0.1001)	0.165 (0.1337)	0.0971 (0.0815)	0.0863 (0.0687)	0.0289 (0.0291)	0.1185 (0.0943)	0.0984 (0.0752)	0.00796 (0.01288)	0.02814 (0.0680)	0.02230 (0.0697)
0.01	0.1	2	0	0.129 (0.0811)	0.0928 (0.0709)	0.159 (0.1081)	0.1643 (0.0760)	0.0943 (0.0611)	0.0447 (0.0399)	0.2045 (0.0893)	0.1175 (0.0694)	0.01332 (0.02100)	0.02028 (0.0412)	0.00888 (0.0275)
1e-05	1e-05	1	0.1	0.490 (0.1644)	0.4701 (0.1654)	0.638 (0.1531)	0.1885 (0.1053)	0.1742 (0.0977)	0.1370 (0.0793)	0.1961 (0.1261)	0.1509 (0.1231)	0.00572 (0.01751)	0.03233 (0.0962)	0.00000 (0.0000)
1e-05	0.0001	1	0.1	0.453 (0.1610)	0.4748 (0.1431)	0.603 (0.1453)	0.1782 (0.1146)	0.1823 (0.0973)	0.1183 (0.0763)	0.1861 (0.1051)	0.1160 (0.0925)	0.02810 (0.04255)	0.05272 (0.1021)	0.00000 (0.0000)
0.0001	0.0001	1	0.1	0.402 (0.1966)	0.4112 (0.1799)	0.572 (0.1678)	0.1923 (0.1107)	0.1907 (0.0924)	0.1095 (0.0757)	0.2369 (0.1305)	0.1807 (0.1138)	0.02241 (0.04217)	0.05212 (0.1093)	0.00000 (0.0000)
1e-05	0.001	1	0.1	0.465 (0.1809)	0.4534 (0.1725)	0.581 (0.1328)	0.1760 (0.0991)	0.1555 (0.0831)	0.0798 (0.0683)	0.2049 (0.1086)	0.1218 (0.0818)	0.01418 (0.03352)	0.04693 (0.0942)	0.00500 (0.0354)
0.0001	0.001	1	0.1	0.359 (0.1924)	0.4452 (0.1717)	0.537 (0.1916)	0.1812 (0.0936)	0.1732 (0.0745)	0.0905 (0.0605)	0.1969 (0.1223)	0.1830 (0.0884)	0.01449 (0.02878)	0.05785 (0.0949)	0.00000 (0.0000)
0.001	0.001	1	0.1	0.332 (0.1624)	0.3046 (0.1732)	0.520 (0.1326)	0.2174 (0.0896)	0.2010 (0.0857)	0.0925 (0.0660)	0.3048 (0.1269)	0.2249 (0.1136)	0.02233 (0.03286)	0.09006 (0.1155)	0.00667 (0.0471)
0.0001	0.01	1	0.1	0.376 (0.1567)	0.3766 (0.1472)	0.578 (0.1516)	0.1818 (0.1077)	0.1641 (0.0907)	0.1163 (0.0866)	0.2192 (0.1315)	0.1522 (0.0949)	0.01243 (0.02914)	0.04613 (0.0893)	0.00000 (0.0000)
0.001	0.01	1	0.1	0.315 (0.1588)	0.3465 (0.1552)	0.476 (0.1481)	0.2453 (0.1278)	0.1931 (0.1113)	0.1141 (0.0779)	0.2807 (0.1336)	0.2278 (0.1033)	0.01685 (0.03080)	0.07642 (0.0960)	0.01908 (0.0628)
0.01	0.01	1	0.1	0.202 (0.1435)	0.2183 (0.1262)	0.416 (0.1667)	0.2402 (0.1017)	0.1851 (0.0943)	0.0922 (0.0897)	0.3652 (0.1043)	0.2965 (0.0921)	0.01524 (0.03767)	0.12340 (0.1259)	0.02402 (0.0611)
0.001	0.1	1	0.1	0.273 (0.1867)	0.2841 (0.1755)	0.437 (0.1561)	0.2012 (0.0983)	0.1549 (0.0903)	0.0992 (0.0862)	0.2858 (0.1326)	0.2056 (0.1162)	0.02454 (0.04652)	0.03578 (0.0560)	0.00200 (0.0141)
0.01	0.1	1	0.1	0.238 (0.1511)	0.2150 (0.1524)	0.469 (0.1554)	0.2543 (0.1039)	0.1950 (0.0956)	0.1058 (0.1002)	0.3791 (0.1290)	0.2816 (0.1103)	0.01183 (0.03785)	0.09076 (0.0905)	0.03041 (0.0687)
1e-05	1e-05	1.25	0.1	0.430 (0.1491)	0.3989 (0.1604)	0.533 (0.1560)	0.1984 (0.1088)	0.1693 (0.1086)	0.0944 (0.0824)	0.2319 (0.1190)	0.1538 (0.1155)	0.02209 (0.03860)	0.05486 (0.1600)	0.00000 (0.0000)
1e-05	0.0001	1.25	0.1	0.433 (0.1648)	0.4065 (0.1643)	0.461 (0.1578)	0.2084 (0.1077)	0.1609 (0.0897)	0.0897 (0.0687)	0.2278 (0.1160)	0.1453 (0.0900)	0.01338 (0.02519)	0.05629 (0.0988)	0.00667 (0.0471)
0.0001	0.0001	1.25	0.1	0.376 (0.1672)	0.3528 (0.1633)	0.473 (0.1612)	0.2001 (0.0986)	0.1719 (0.0871)	0.0878 (0.0652)	0.2464 (0.1124)	0.1848 (0.0857)	0.02156 (0.03904)	0.07635 (0.1773)	0.00500 (0.0354)
1e-05	0.001	1.25	0.1	0.425 (0.1995)	0.4307 (0.1858)	0.498 (0.1830)	0.1750 (0.1101)	0.1545 (0.1007)	0.0699 (0.0585)	0.1870 (0.1026)	0.1086 (0.0800)	0.00470 (0.01891)	0.04280 (0.0800)	0.00667 (0.0471)
0.0001	0.001	1.25	0.1	0.295 (0.1736)	0.3801 (0.1587)	0.447 (0.1585)	0.2070 (0.1024)	0.1725 (0.0965)	0.0902 (0.0969)	0.2551 (0.1217)	0.1770 (0.1078)	0.01436 (0.03296)	0.06055 (0.1122)	0.00000 (0.0000)
0.001	0.001	1.25	0.1	0.322 (0.1388)	0.2816 (0.1346)	0.445 (0.1669)	0.2170 (0.1184)	0.1719 (0.1054)	0.0668 (0.0493)	0.3091 (0.1251)	0.2284 (0.1160)	0.01885 (0.03536)	0.06268 (0.1136)	0.00833 (0.0421)
0.0001	0.01	1.25	0.1	0.344 (0.1670)	0.3489 (0.1632)	0.454 (0.1301)	0.1881 (0.0933)	0.1498 (0.0885)	0.0646 (0.0587)	0.2455 (0.1088)	0.1861 (0.0997)	0.01345 (0.02932)	0.04956 (0.0753)	0.00667 (0.0330)
0.001	0.01	1.25	0.1	0.265 (0.1502)	0.2664 (0.1462)	0.368 (0.1433)	0.1958 (0.0937)	0.1643 (0.0854)	0.0686 (0.0610)	0.2633 (0.1189)	0.2160 (0.0915)	0.01246 (0.02235)	0.05840 (0.0830)	0.01447 (0.0445)
0.01	0.01	1.25	0.1	0.210 (0.1304)	0.2215 (0.1255)	0.321 (0.1410)	0.2273 (0.0991)	0.2001 (0.0934)	0.0575 (0.0472)	0.3331 (0.1093)	0.2958 (0.0948)	0.01326 (0.02486)	0.10245 (0.1055)	0.01748 (0.0555)
0.001	0.1	1.25	0.1	0.281 (0.1339)	0.3136 (0.1313)	0.429 (0.1586)	0.1854 (0.1120)	0.1855 (0.0994)	0.0843 (0.0753)	0.2769 (0.1357)	0.2377 (0.1124)	0.01427 (0.02761)	0.08196 (0.0909)	0.01766 (0.0434)
0.01	0.1	1.25	0.1	0.186 (0.1432)	0.1874 (0.1222)	0.391 (0.1630)	0.2360 (0.1226)	0.1900 (0.1018)	0.1009 (0.0873)	0.3471 (0.1391)	0.2683 (0.1182)	0.02515 (0.04920)	0.07795 (0.0933)	0.02590 (0.0599)
1e-05	1e-05	1.5	0.1	0.364 (0.1713)	0.3613 (0.1779)	0.446 (0.1617)	0.1736 (0.1147)	0.1660 (0.1065)	0.0671 (0.0670)	0.1973 (0.1184)	0.1610 (0.1114)	0.01392 (0.02265)	0.07572 (0.1670)	0.00667 (0.0471)
1e-05	0.0001	1.5	0.1	0.399 (0.1601)	0.3584 (0.1576)	0.468 (0.2000)	0.1640 (0.1067)	0.1589 (0.0921)	0.1050 (0.0904)	0.1832 (0.1179)	0.1558 (0.1007)	0.00976 (0.01940)	0.05215 (0.0986)	0.00750 (0.0557)
0.0001	0.0001	1.5	0.1	0.298 (0.1683)	0.3189 (0.1570)	0.402 (0.1946)	0.1555 (0.1283)	0.1659 (0.1195)	0.0738 (0.0661)	0.2047 (0.1302)	0.1985 (0.1279)	0.01551 (0.03121)	0.06167 (0.1157)	0.00400 (0.0283)
1e-05	0.001	1.5	0.1	0.331 (0.1629)	0.3802 (0.1676)	0.404 (0.1723)	0.1732 (0.0928)	0.1442 (0.0795)	0.0706 (0.0660)	0.1937 (0.1139)	0.1430 (0.0929)	0.01045 (0.02004)	0.04857 (0.0821)	0.00200 (0.0200)
0.0001	0.001	1.5	0.1	0.330 (0.1637)	0.2970 (0.1385)	0.401 (0.1678)	0.1806 (0.1051)	0.1495 (0.0941)	0.0763 (0.0533)	0.2376 (0.1242)	0.1675 (0.1069)	0.00821 (0.01829)	0.05498 (0.0854)	0.01352 (0.0576)
0.001	0.001	1.5	0.1	0.221 (0.1495)	0.2631 (0.1553)	0.407 (0.1687)	0.1724 (0.1313)	0.1825 (0.1235)	0.0669 (0.0461)	0.2575 (0.1293)	0.2294 (0.1254)	0.01532 (0.02573)	0.03465 (0.0640)	0.00733 (0.0364)
0.0001	0.01	1.5	0.1	0.331 (0.1575)	0.3236 (0.1681)	0.447 (0.1593)	0.1855 (0.1085)	0.1505 (0.0999)	0.0659 (0.0527)	0.2286 (0.1125)	0.1644 (0.0918)	0.01805 (0.02822)	0.04712 (0.0757)	0.00286 (0.0202)
0.001	0.01	1.5	0.1	0.249 (0.1492)	0.2648 (0.1411)	0.312 (0.1647)	0.1996 (0.1123)	0.1547 (0.0957)	0.0566 (0.0511)	0.2747 (0.1239)	0.2105 (0.1081)	0.01150 (0.02316)	0.05214 (0.0767)	0.00912 (0.0439)
0.01	0.01	1.5	0.1	0.192 (0.1388)	0.1787 (0.1273)	0.278 (0.1367)	0.2085 (0.1302)	0.1611 (0.1123)	0.0518 (0.0507)	0.3005 (0.1552)	0.2525 (0.1434)	0.01895 (0.02725)	0.09580 (0.1277)	0.03008 (0.1059)
0.001	0.1	1.5	0.1	0.277 (0.1586)	0.2314 (0.1416)	0.332 (0.1696)	0.1785 (0.1270)	0.1428 (0.1024)	0.0679 (0.0575)	0.2632 (0.1379)	0.1858 (0.1122)	0.01848 (0.02896)	0.04369 (0.0681)	0.01636 (0.0476)
0.01	0.1	1.5	0.1	0.198 (0.1110)	0.1683 (0.1109)	0.322 (0.1525)	0.1938 (0.1130)	0.1490 (0.0923)	0.0637 (0.0503)	0.2925 (0.1456)	0.2243 (0.1136)	0.00935 (0.02198)	0.07781 (0.0876)	0.03765 (0.0756)
1e-05	1e-05	1.75	0.1	0.312 (0.1953)	0.3008 (0.1861)	0.401 (0.2252)	0.1600 (0.1143)	0.1300 (0.0974)	0.0775 (0.0700)	0.1666 (0.1230)	0.1332 (0.1059)	0.01244 (0.02562)	0.06271 (0.1679)	0.00000 (0.0000)
1e-05	0.0001	1.75	0.1	0.294 (0.1793)	0.3320 (0.1729)	0.353 (0.2069)	0.1325 (0.1054)	0.1377 (0.0989)	0.0592 (0.0546)	0.1503 (0.1174)	0.1514 (0.1054)	0.01439 (0.03015)	0.05681 (0.1091)	0.00333 (0.0236)
0.0001	0.0001	1.75	0.1	0.207 (0.1607)	0.2629 (0.1649)	0.325 (0.1728)	0.1311 (0.1118)	0.1369 (0.1004)	0.0465 (0.0463)	0.1708 (0.1224)	0.1523 (0.0963)	0.01198 (0.02978)	0.03449 (0.0773)	0.00000 (0.0000)
1e-05	0.001	1.75	0.1	0.280 (0.1516)	0.3015 (0.1485)	0.331 (0.1656)	0.1458 (0.0994)	0.1315 (0.0990)	0.0495 (0.0609)	0.1743 (0.1116)	0.1310 (0.1036)	0.01024 (0.01869)	0.04074 (0.0733)	0.00000 (0.0000)
0.0001	0.001	1.75	0.1	0.219 (0.1859)	0.2837 (0.1619)	0.306 (0.2260)	0.1374 (0.1146)	0.1412 (0.0944)	0.0501 (0.0700)	0.1781 (0.1236)	0.1669 (0.1094)	0.01163 (0.02027)	0.06018 (0.0892)	0.01717 (0.0745)
0.001	0.001	1.75	0.1	0.201 (0.1507)	0.1832 (0.1406)	0.307 (0.1458)	0.1706 (0.0851)	0.1209 (0.0774)	0.0598 (0.0576)	0.2453 (0.1163)	0.1598 (0.0914)	0.01239 (0.02823)	0.06490 (0.1057)	0.01452 (0.0612)
0.0001	0.01	1.75	0.1	0.275 (0.1747)	0.2497 (0.1693)	0.310 (0.1746)	0.1681 (0.1074)	0.1286 (0.0955)	0.0626 (0.0527)	0.2088 (0.1254)	0.1423 (0.0984)	0.01246 (0.02211)	0.06369 (0.1352)	0.03556 (0.1158)
0.001	0.01	1.75	0.1	0.213 (0.1206)	0.1998 (0.1143)	0.273 (0.1472)	0.1787 (0.0981)	0.1283 (0.0827)	0.0569 (0.0594)	0.2444 (0.1151)	0.1703 (0.0949)	0.00643 (0.01392)	0.05871 (0.1011)	0.01167 (0.0476)
0.01	0.01	1.75	0.1	0.186 (0.1210)	0.1627 (0.1156)	0.245 (0.1682)	0.1996 (0.1059)	0.1640 (0.1002)	0.0487 (0.0475)	0.2842 (0.1301)	0.2393 (0.1157)	0.01216 (0.04578)	0.09180 (0.1164)	0.04571 (0.1105)
0.001	0.1	1.75	0.1	0.209 (0.1320)	0.2084 (0.1305)	0.270 (0.1642)	0.1644 (0.1123)	0.1364 (0.0958)	0.0632 (0.0516)	0.2204 (0.1230)	0.1688 (0.1054)	0.00764 (0.01865)	0.06374 (0.0799)	0.02347 (0.0665)
0.01	0.1	1.75	0.1	0.115 (0.1232)	0.1651 (0.1147)	0.216 (0.1414)	0.1588 (0.1208)	0.1381 (0.1057)	0.0534 (0.0485)	0.2302 (0.1503)	0.1907 (0.1267)	0.01235 (0.02185)	0.07513 (0.0883)	0.03684 (0.0637)
1e-05	1e-05	2	0.1	0.276 (0.1538)	0.2374 (0.1608)	0.314 (0.2187)	0.1242 (0.1000)	0.1185 (0.0940)	0.0629 (0.0683)	0.1507 (0.1080)	0.1193 (0.0966)	0.00684 (0.01594)	0.03186 (0.0845)	0.00000 (0.0000)
1e-05	0.0001	2	0.1	0.235 (0.1656)	0.2189 (0.1741)	0.257 (0.1828)	0.1377 (0.0896)	0.1046 (0.0862)	0.0420 (0.0391)	0.1586 (0.1044)	0.1053 (0.0861)	0.00980 (0.02142)	0.03221 (0.0886)	0.00000 (0.0000)
0.0001	0.0001	2	0.1	0.176 (0.1616)	0.2398 (0.1623)	0.311 (0.1861)	0.1257 (0.0971)	0.1345 (0.0913)	0.0522 (0.0633)	0.1665 (0.1121)	0.1606 (0.1038)	0.01106 (0.02719)	0.06304 (0.1159)	0.00667 (0.0471)
1e-05	0.001	2	0.1	0.270 (0.1820)	0.2072 (0.1677)	0.275 (0.1971)	0.1333 (0.0793)	0.0894 (0.0663)	0.0514 (0.0569)	0.1587 (0.0860)	0.0982 (0.0721)	0.00883 (0.02342)	0.02977 (0.0814)	0.01500 (0.0600)
0.0001	0.001	2	0.1	0.226 (0.1662)	0.2202 (0.1636)	0.245 (0.1707)	0.1212 (0.1132)	0.1296 (0.1043)	0.0510 (0.0574)	0.1672 (0.1258)	0.1500 (0.1062)	0.00854 (0.01784)	0.04011 (0.0962)	0.00000 (0.0000)
0.001	0.001	2	0.1	0.153 (0.1225)	0.1501 (0.1220)	0.211 (0.1462)	0.1117 (0.0981)	0.1049 (0.0871)	0.0364 (0.0361)	0.1550 (0.1076)	0.1390 (0.0957)	0.01245 (0.02634)	0.04547 (0.1047)	0.02000 (0.1414)
0.0001	0.01	2	0.1	0.221 (0.1342)	0.1598 (0.1362)	0.224 (0.1595)	0.1356 (0.1034)	0.0873 (0.0905)	0.0473 (0.0712)	0.1693 (0.1181)	0.1119 (0.0992)	0.01356 (0.04150)	0.05586 (0.0911)	0.01672 (0.0748)
0.001	0.01	2	0.1	0.168 (0.1136)	0.1630 (0.1202)	0.197 (0.1371)	0.1383 (0.0999)	0.1126 (0.0816)	0.0329 (0.0340)	0.2047 (0.1131)	0.1443 (0.0918)	0.00672 (0.01408)	0.03096 (0.0639)	0.00786 (0.0315)
0.01	0.01	2	0.1	0.139 (0.1013)	0.1127 (0.0865)	0.213 (0.1631)	0.1668 (0.1134)	0.1264 (0.0999)	0.0404 (0.0478)	0.2231 (0.1278)	0.1779 (0.1127)	0.00920 (0.02370)	0.05763 (0.1016)	0.01150 (0.0477)
0.001	0.1	2	0.1	0.185 (0.1520)	0.1921 (0.1360)	0.233 (0.1698)	0.1407 (0.1075)	0.1240 (0.0901)	0.0500 (0.0569)	0.2037 (0.1263)	0.1527 (0.1056)	0.01031 (0.03342)	0.05246 (0.0758)	0.02612 (0.0715)
0.01	0.1	2	0.1	0.164 (0.1206)	0.1695 (0.1167)	0.237 (0.1852)	0.1742 (0.1121)	0.1287 (0.0921)	0.0545 (0.0732)	0.2439 (0.1479)	0.1889 (0.1185)	0.00609 (0.02117)	0.07640 (0.0927)	0.03075 (0.0564)
1e-05	1e-05	1	0.2	0.477 (0.2027)	0.5557 (0.1893)	0.684 (0.1549)	0.2384 (0.1080)	0.2240 (0.0997)	0.2228 (0.1591)	0.3074 (0.1394)	0.2399 (0.1204)	0.02210 (0.03770)	0.16243 (0.2279)	0.03333 (0.1543)
1e-05	0.0001	1	0.2	0.449 (0.1988)	0.5455 (0.1907)	0.696 (0.1390)	0.2075 (0.1188)	0.2300 (0.1101)	0.1676 (0.1093)	0.2760 (0.1247)	0.2178 (0.1164)	0.01719 (0.04594)	0.16875 (0.1905)	0.04167 (0.1652)
0.0001	0.0001	1	0.2	0.375 (0.2287)	0.3968 (0.1986)	0.633 (0.1464)	0.2691 (0.1226)	0.2076 (0.1197)	0.1495 (0.0817)	0.3496 (0.1210)	0.2543 (0.1188)	0.02371 (0.05379)	0.15910 (0.1951)	0.01500 (0.0784)
1e-05	0.001	1	0.2	0.519 (0.2300)	0.5482 (0.2197)	0.678 (0.1513)	0.2490 (0.1135)	0.2107 (0.1030)	0.1451 (0.1031)	0.2877 (0.1332)	0.2146 (0.0962)	0.01339 (0.03558)	0.11121 (0.1424)	0.01833 (0.0739)
0.0001	0.001	1	0.2	0.425 (0.2177)	0.4951 (0.2276)	0.605 (0.1500)	0.2511 (0.1134)	0.2089 (0.1169)	0.1276 (0.1036)	0.3344 (0.1255)	0.2630 (0.1132)	0.01395 (0.03582)	0.15395 (0.1604)	0.01667 (0.0673)
0.001	0.001	1	0.2	0.364 (0.1858)	0.3807 (0.1983)	0.617 (0.1477)	0.2787 (0.1015)	0.2425 (0.0943)	0.1382 (0.0927)	0.4030 (0.1157)	0.3506 (0.0975)	0.01880 (0.04072)	0.22579 (0.1566)	0.02405 (0.0681)
0.0001	0.01	1	0.2	0.381 (0.2038)	0.4405 (0.1795)	0.624 (0.1635)	0.2370 (0.1026)	0.2219 (0.0936)	0.1254 (0.0992)	0.3282 (0.1340)	0.2553 (0.0953)	0.02246 (0.04693)	0.15962 (0.1410)	0.02883 (0.0861)
0.001	0.01	1	0.2	0.267 (0.1885)	0.3398 (0.1840)	0.595 (0.1218)	0.2540 (0.1252)	0.2396 (0.1122)	0.1262 (0.0979)	0.3792 (0.1210)	0.3365 (0.1066)	0.00860 (0.02682)	0.16276 (0.1230)	0.04684 (0.0882)
0.01	0.01	1	0.2	0.274 (0.1668)	0.2566 (0.1641)	0.564 (0.1607)	0.2915 (0.1244)	0.2518 (0.1161)	0.1554 (0.1025)	0.4651 (0.1319)	0.3708 (0.1086)	0.01585 (0.03134)	0.31029 (0.1999)	0.04971 (0.1152)
0.001	0.1	1	0.2	0.324 (0.1638)	0.3852 (0.1711)	0.607 (0.1762)	0.2650 (0.1132)	0.2476 (0.0917)	0.1304 (0.0919)	0.3969 (0.1099)	0.3341 (0.0959)	0.01949 (0.04367)	0.14435 (0.1128)	0.02787 (0.0620)
0.01	0.1	1	0.2	0.275 (0.1705)	0.2576 (0.1480)	0.531 (0.1513)	0.2913 (0.1214)	0.2471 (0.0934)	0.1615 (0.0984)	0.4328 (0.1135)	0.3870 (0.0950)	0.02077 (0.04211)	0.17802 (0.1163)	0.05083 (0.0730)
1e-05	1e-05	1.25	0.2	0.414 (0.1844)	0.4610 (0.1907)	0.616 (0.1721)	0.2108 (0.1258)	0.2254 (0.1156)	0.1813 (0.1208)	0.2525 (0.1413)	0.2522 (0.1384)	0.00881 (0.03140)	0.19874 (0.2399)	0.03500 (0.1598)
1e-05	0.0001	1.25	0.2	0.454 (0.2190)	0.4737 (0.2114)	0.550 (0.1556)	0.2301 (0.1318)	0.1763 (0.1139)	0.1450 (0.1011)	0.2679 (0.1467)	0.2108 (0.1144)	0.01377 (0.04284)	0.10239 (0.1379)	0.01000 (0.0707)
0.0001	0.0001	1.25	0.2	0.369 (0.1438)	0.4192 (0.1783)	0.610 (0.1758)	0.2161 (0.1216)	0.2295 (0.1088)	0.1017 (0.0870)	0.3100 (0.1169)	0.2971 (0.1044)	0.01109 (0.03005)	0.20233 (0.2366)	0.03500 (0.1598)
1e-05	0.001	1.25	0.2	0.501 (0.2172)	0.4814 (0.2104)	0.616 (0.1399)	0.2690 (0.1049)	0.1925 (0.0980)	0.1304 (0.0840)	0.3238 (0.1156)	0.1983 (0.1012)	0.02436 (0.05238)	0.13014 (0.1466)	0.01467 (0.0607)
0.0001	0.001	1.25	0.2	0.386 (0.1776)	0.4184 (0.1681)	0.550 (0.1961)	0.2187 (0.1036)	0.2121 (0.0901)	0.1286 (0.0917)	0.3243 (0.1149)	0.2801 (0.1093)	0.02180 (0.04197)	0.18994 (0.1450)	0.03567 (0.0919)
0.001	0.001	1.25	0.2	0.264 (0.2250)	0.3326 (0.1974)	0.512 (0.1692)	0.2427 (0.1224)	0.2216 (0.1008)	0.1137 (0.0607)	0.3520 (0.1287)	0.2989 (0.1100)	0.01994 (0.03908)	0.18942 (0.2050)	0.03167 (0.1128)
0.0001	0.01	1.25	0.2	0.431 (0.2134)	0.4110 (0.2218)	0.544 (0.1655)	0.2783 (0.1212)	0.2270 (0.1080)	0.1288 (0.0765)	0.3613 (0.1464)	0.2630 (0.1135)	0.02889 (0.05315)	0.15119 (0.1387)	0.04471 (0.0856)
0.001	0.01	1.25	0.2	0.337 (0.1803)	0.3329 (0.1859)	0.503 (0.1808)	0.2692 (0.1207)	0.2087 (0.1128)	0.0897 (0.0613)	0.3747 (0.1209)	0.2877 (0.1093)	0.01240 (0.02657)	0.14634 (0.1242)	0.03058 (0.0741)
0.01	0.01	1.25	0.2	0.207 (0.1639)	0.2339 (0.1420)	0.414 (0.1914)	0.2787 (0.1175)	0.2435 (0.1029)	0.1110 (0.0960)	0.4010 (0.1188)	0.3654 (0.1010)	0.03423 (0.04656)	0.18720 (0.1446)	0.02667 (0.0832)
0.001	0.1	1.25	0.2	0.282 (0.1672)	0.3822 (0.1527)	0.505 (0.1893)	0.2504 (0.0846)	0.2021 (0.0821)	0.1004 (0.0833)	0.3557 (0.1006)	0.2848 (0.0867)	0.00968 (0.03057)	0.11905 (0.1118)	0.03054 (0.0583)
0.01	0.1	1.25	0.2	0.226 (0.1614)	0.2557 (0.1480)	0.504 (0.1370)	0.2768 (0.1372)	0.2394 (0.1207)	0.1239 (0.0905)	0.4278 (0.1558)	0.3296 (0.1374)	0.02044 (0.04405)	0.19632 (0.1180)	0.07661 (0.0999)
1e-05	1e-05	1.5	0.2	0.373 (0.2108)	0.3821 (0.2072)	0.524 (0.1859)	0.2058 (0.1336)	0.2194 (0.1281)	0.1309 (0.0929)	0.2746 (0.1431)	0.2291 (0.1340)	0.01121 (0.03369)	0.15216 (0.2280)	0.00500 (0.0354)
1e-05	0.0001	1.5	0.2	0.388 (0.2166)	0.4031 (0.2054)	0.488 (0.2102)	0.2309 (0.1225)	0.1893 (0.1081)	0.1127 (0.0924)	0.2813 (0.1281)	0.2039 (0.1121)	0.02233 (0.03781)	0.13532 (0.1724)	0.02117 (0.0888)
0.0001	0.0001	1.5	0.2	0.323 (0.1793)	0.3531 (0.1710)	0.467 (0.1806)	0.2194 (0.1127)	0.2229 (0.1013)	0.0942 (0.0933)	0.2968 (0.1289)	0.2838 (0.1132)	0.01734 (0.04957)	0.17599 (0.1788)	0.03567 (0.1152)
1e-05	0.001	1.5	0.2	0.369 (0.2078)	0.3891 (0.1956)	0.464 (0.2068)	0.2057 (0.1138)	0.1810 (0.0959)	0.1094 (0.0907)	0.2532 (0.1294)	0.2020 (0.1068)	0.00908 (0.02547)	0.13894 (0.1449)	0.02583 (0.1003)
0.0001	0.001	1.5	0.2	0.356 (0.1686)	0.3207 (0.1589)	0.503 (0.2023)	0.2369 (0.1166)	0.1912 (0.1046)	0.1039 (0.0962)	0.3151 (0.1287)	0.2302 (0.1216)	0.01295 (0.02932)	0.13715 (0.1602)	0.03019 (0.0997)
0.001	0.001	1.5	0.2	0.289 (0.1868)	0.3213 (0.1891)	0.435 (0.1892)	0.2373 (0.1199)	0.2365 (0.1049)	0.0888 (0.0619)	0.3283 (0.1202)	0.3045 (0.1110)	0.01178 (0.02406)	0.17265 (0.1395)	0.02233 (0.0782)
0.0001	0.01	1.5	0.2	0.322 (0.1934)	0.3591 (0.1927)	0.449 (0.2098)	0.2070 (0.1297)	0.2101 (0.1286)	0.0896 (0.0633)	0.2893 (0.1551)	0.2467 (0.1352)	0.01534 (0.02676)	0.12779 (0.1293)	0.03141 (0.0773)
0.001	0.01	1.5	0.2	0.292 (0.1774)	0.3103 (0.1741)	0.406 (0.2016)	0.2441 (0.1164)	0.2041 (0.1154)	0.0767 (0.0609)	0.3365 (0.1358)	0.2745 (0.1216)	0.01242 (0.03162)	0.18392 (0.1505)	0.05799 (0.1327)
0.01	0.01	1.5	0.2	0.250 (0.1736)	0.2319 (0.1724)	0.389 (0.1547)	0.2361 (0.1290)	0.2060 (0.1133)	0.0814 (0.0713)	0.3637 (0.1476)	0.3108 (0.1306)	0.02461 (0.03997)	0.21463 (0.1505)	0.06467 (0.1172)
0.001	0.1	1.5	0.2	0.299 (0.1821)	0.3096 (0.1689)	0.427 (0.1764)	0.2260 (0.1322)	0.2104 (0.1214)	0.1003 (0.0776)	0.3203 (0.1313)	0.2692 (0.1211)	0.01295 (0.02671)	0.13372 (0.1081)	0.04329 (0.0750)
0.01	0.1	1.5	0.2	0.210 (0.1371)	0.2067 (0.1250)	0.334 (0.1768)	0.2242 (0.1382)	0.2122 (0.1252)	0.0695 (0.0632)	0.3215 (0.1401)	0.2836 (0.1257)	0.02173 (0.03485)	0.17491 (0.1305)	0.08222 (0.0939)
1e-05	1e-05	1.75	0.2	0.350 (0.1717)	0.3588 (0.1679)	0.441 (0.2000)	0.2020 (0.1093)	0.1861 (0.1028)	0.1282 (0.1265)	0.2544 (0.1082)	0.2038 (0.1018)	0.01476 (0.03160)	0.12024 (0.2115)	0.05167 (0.1773)
1e-05	0.0001	1.75	0.2	0.321 (0.1905)	0.3868 (0.1856)	0.389 (0.2090)	0.2049 (0.1018)	0.1997 (0.0960)	0.0993 (0.0901)	0.2327 (0.1110)	0.2063 (0.0979)	0.01699 (0.04238)	0.11950 (0.1614)	0.04167 (0.1652)
0.0001	0.0001	1.75	0.2	0.218 (0.1984)	0.2948 (0.1771)	0.330 (0.2132)	0.1259 (0.1387)	0.1728 (0.1297)	0.0627 (0.0522)	0.1807 (0.1487)	0.2091 (0.1347)	0.00977 (0.02648)	0.08671 (0.1241)	0.03167 (0.1128)
1e-05	0.001	1.75	0.2	0.291 (0.1768)	0.3657 (0.1725)	0.374 (0.2116)	0.1746 (0.1155)	0.1762 (0.1019)	0.0805 (0.0885)	0.2131 (0.1302)	0.2035 (0.1073)	0.01010 (0.02650)	0.10014 (0.1265)	0.01833 (0.0658)
0.0001	0.001	1.75	0.2	0.286 (0.1919)	0.2807 (0.1928)	0.390 (0.2227)	0.1875 (0.1191)	0.1610 (0.1122)	0.0820 (0.0993)	0.2497 (0.1471)	0.1977 (0.1256)	0.00829 (0.02238)	0.12017 (0.1561)	0.05007 (0.1115)
0.001	0.001	1.75	0.2	0.254 (0.1621)	0.2305 (0.1530)	0.323 (0.1852)	0.2171 (0.1383)	0.1675 (0.1168)	0.0910 (0.0817)	0.2838 (0.1509)	0.2200 (0.1256)	0.01536 (0.03076)	0.14349 (0.1436)	0.02319 (0.0952)
0.0001	0.01	1.75	0.2	0.273 (0.1840)	0.2335 (0.1612)	0.361 (0.2105)	0.1992 (0.1195)	0.1557 (0.1108)	0.0628 (0.0598)	0.2532 (0.1284)	0.1961 (0.1100)	0.01655 (0.03214)	0.08432 (0.1009)	0.02717 (0.0667)
0.001	0.01	1.75	0.2	0.255 (0.1834)	0.2475 (0.1827)	0.287 (0.1753)	0.2045 (0.1397)	0.1845 (0.1269)	0.0699 (0.1035)	0.2741 (0.1671)	0.2471 (0.1424)	0.02313 (0.07912)	0.13324 (0.1380)	0.03822 (0.1066)
0.01	0.01	1.75	0.2	0.220 (0.1367)	0.1829 (0.1328)	0.339 (0.1627)	0.2255 (0.1083)	0.1878 (0.0971)	0.0717 (0.0682)	0.3128 (0.1297)	0.2574 (0.1125)	0.01794 (0.07930)	0.16065 (0.1398)	0.05682 (0.1571)
0.001	0.1	1.75	0.2	0.249 (0.1395)	0.2662 (0.1438)	0.353 (0.1762)	0.2051 (0.1259)	0.1947 (0.1173)	0.0737 (0.0585)	0.2843 (0.1450)	0.2464 (0.1212)	0.01667 (0.04354)	0.13829 (0.1112)	0.04933 (0.0748)
0.01	0.1	1.75	0.2	0.167 (0.1408)	0.1789 (0.1283)	0.298 (0.1720)	0.1732 (0.1389)	0.1912 (0.1209)	0.0830 (0.0664)	0.2615 (0.1648)	0.2619 (0.1426)	0.01580 (0.03752)	0.15944 (0.1068)	0.07461 (0.0892)
1e-05	1e-05	2	0.2	0.239 (0.1915)	0.2519 (0.2149)	0.330 (0.2386)	0.1685 (0.1245)	0.1354 (0.1165)	0.1029 (0.1107)	0.1968 (0.1336)	0.1574 (0.1235)	0.01678 (0.04424)	0.13305 (0.2373)	0.00400 (0.0283)
1e-05	0.0001	2	0.2	0.225 (0.1904)	0.2364 (0.1866)	0.301 (0.2031)	0.1467 (0.1288)	0.1418 (0.1224)	0.0857 (0.0812)	0.1807 (0.1383)	0.1562 (0.1262)	0.00708 (0.02078)	0.10360 (0.1940)	0.04667 (0.1751)
0.0001	0.0001	2	0.2	0.252 (0.1880)	0.2348 (0.1817)	0.305 (0.1682)	0.1548 (0.1182)	0.1274 (0.1028)	0.0669 (0.0683)	0.2143 (0.1366)	0.1648 (0.1158)	0.01592 (0.03982)	0.12876 (0.1668)	0.02333 (0.0953)
1e-05	0.001	2	0.2	0.267 (0.1420)	0.2390 (0.1523)	0.319 (0.1769)	0.1626 (0.1243)	0.1295 (0.1123)	0.0648 (0.0632)	0.2027 (0.1327)	0.1474 (0.1145)	0.00903 (0.01930)	0.09166 (0.1398)	0.01000 (0.0707)
0.0001	0.001	2	0.2	0.218 (0.1719)	0.2151 (0.1781)	0.265 (0.1952)	0.1429 (0.1204)	0.1260 (0.1108)	0.0477 (0.0546)	0.1839 (0.1361)	0.1486 (0.1180)	0.00655 (0.01598)	0.08542 (0.1139)	0.03919 (0.0999)
0.001	0.001	2	0.2	0.213 (0.1286)	0.1761 (0.1349)	0.262 (0.2008)	0.1631 (0.1066)	0.1419 (0.0930)	0.0592 (0.0624)	0.2228 (0.1367)	0.1944 (0.1109)	0.02221 (0.06625)	0.12446 (0.1338)	0.04033 (0.1105)
0.0001	0.01	2	0.2	0.250 (0.1931)	0.2505 (0.1825)	0.321 (0.2300)	0.1703 (0.1230)	0.1428 (0.1109)	0.0663 (0.0609)	0.2306 (0.1360)	0.1783 (0.1223)	0.00254 (0.00916)	0.10944 (0.1338)	0.03193 (0.0967)
0.001	0.01	2	0.2	0.176 (0.1653)	0.2045 (0.1518)	0.242 (0.1692)	0.1500 (0.1157)	0.1338 (0.1002)	0.0538 (0.0655)	0.2051 (0.1437)	0.1857 (0.1260)	0.00622 (0.01781)	0.08483 (0.1017)	0.05094 (0.0981)
0.01	0.01	2	0.2	0.197 (0.1387)	0.1364 (0.1368)	0.265 (0.1673)	0.2059 (0.1360)	0.1311 (0.1203)	0.0558 (0.0577)	0.2719 (0.1610)	0.1880 (0.1475)	0.00730 (0.01709)	0.14563 (0.1475)	0.04433 (0.0943)
0.001	0.1	2	0.2	0.192 (0.1309)	0.1890 (0.1327)	0.274 (0.2005)	0.1665 (0.1072)	0.1475 (0.0946)	0.0487 (0.0677)	0.2415 (0.1244)	0.1861 (0.1054)	0.00829 (0.02898)	0.11448 (0.0960)	0.06609 (0.0798)
0.01	0.1	2	0.2	0.156 (0.1305)	0.1672 (0.1305)	0.213 (0.1437)	0.1476 (0.1044)	0.1465 (0.0944)	0.0476 (0.0505)	0.2239 (0.1448)	0.2118 (0.1230)	0.00556 (0.02127)	0.13720 (0.1035)	0.05450 (0.0658)
1e-05	1e-05	1	0.3	0.445 (0.2201)	0.5340 (0.1969)	0.753 (0.1395)	0.2782 (0.1048)	0.2893 (0.1002)	0.2125 (0.1129)	0.3458 (0.1081)	0.3175 (0.0938)	0.02500 (0.09659)	0.25645 (0.2818)	0.03667 (0.1273)
1e-05	0.0001	1	0.3	0.484 (0.2503)	0.5825 (0.2074)	0.735 (0.1196)	0.2873 (0.1132)	0.2735 (0.1112)	0.2087 (0.1302)	0.3700 (0.1170)	0.3210 (0.1051)	0.01664 (0.04853)	0.27115 (0.2380)	0.08567 (0.2069)
0.0001	0.0001	1	0.3	0.463 (0.2423)	0.5089 (0.2338)	0.737 (0.1145)	0.3097 (0.1161)	0.2789 (0.1135)	0.2366 (0.1373)	0.4269 (0.1173)	0.3675 (0.0942)	0.02216 (0.05713)	0.34757 (0.2562)	0.10000 (0.2857)
1e-05	0.001	1	0.3	0.466 (0.2634)	0.5772 (0.2359)	0.684 (0.1309)	0.3008 (0.1028)	0.2690 (0.1029)	0.2113 (0.1328)	0.3628 (0.1093)	0.3322 (0.1085)	0.01983 (0.04847)	0.20246 (0.1823)	0.05638 (0.1297)
0.0001	0.001	1	0.3	0.405 (0.2445)	0.4725 (0.2404)	0.690 (0.1339)	0.2895 (0.1177)	0.2592 (0.1039)	0.2241 (0.1132)	0.4094 (0.1214)	0.3663 (0.1124)	0.00699 (0.02198)	0.27600 (0.2074)	0.11086 (0.1912)
0.001	0.001	1	0.3	0.441 (0.2370)	0.4307 (0.2345)	0.664 (0.1503)	0.2994 (0.1066)	0.2939 (0.0908)	0.1708 (0.1242)	0.4539 (0.1074)	0.3913 (0.0959)	0.00727 (0.02932)	0.34354 (0.1955)	0.11667 (0.2041)
0.0001	0.01	1	0.3	0.421 (0.2797)	0.5245 (0.2388)	0.685 (0.1338)	0.3110 (0.1236)	0.2494 (0.1064)	0.1728 (0.1092)	0.4273 (0.1154)	0.3346 (0.0975)	0.01035 (0.03222)	0.22601 (0.1449)	0.09469 (0.1223)
0.001	0.01	1	0.3	0.297 (0.2545)	0.4428 (0.2614)	0.639 (0.1605)	0.2734 (0.1122)	0.2691 (0.1017)	0.1541 (0.1297)	0.4137 (0.0989)	0.3825 (0.1010)	0.00670 (0.02963)	0.26984 (0.1344)	0.11951 (0.1552)
0.01	0.01	1	0.3	0.248 (0.1885)	0.2346 (0.1797)	0.571 (0.1617)	0.2972 (0.1191)	0.2754 (0.1025)	0.1154 (0.0790)	0.4740 (0.1439)	0.4142 (0.1251)	0.01718 (0.04041)	0.38023 (0.1935)	0.13606 (0.1569)
0.001	0.1	1	0.3	0.343 (0.2373)	0.4027 (0.1964)	0.598 (0.1647)	0.2970 (0.1088)	0.3059 (0.0990)	0.1423 (0.0848)	0.4235 (0.1094)	0.3947 (0.0958)	0.02029 (0.04097)	0.22576 (0.1195)	0.09277 (0.1129)
0.01	0.1	1	0.3	0.310 (0.1696)	0.2592 (0.1658)	0.640 (0.1567)	0.3504 (0.1249)	0.2894 (0.1075)	0.1847 (0.1164)	0.5129 (0.1307)	0.4074 (0.1235)	0.02646 (0.05056)	0.25024 (0.1038)	0.13321 (0.1109)
1e-05	1e-05	1.25	0.3	0.433 (0.2179)	0.4431 (0.2147)	0.634 (0.2103)	0.2609 (0.1186)	0.2259 (0.1016)	0.2134 (0.1385)	0.3400 (0.1262)	0.2661 (0.1098)	0.02710 (0.06151)	0.17767 (0.2402)	0.01400 (0.0756)
1e-05	0.0001	1.25	0.3	0.459 (0.2268)	0.4513 (0.2177)	0.657 (0.2189)	0.2682 (0.1227)	0.2516 (0.1167)	0.1982 (0.1435)	0.3531 (0.1128)	0.3093 (0.1093)	0.00903 (0.02895)	0.25502 (0.2309)	0.06833 (0.2193)
0.0001	0.0001	1.25	0.3	0.392 (0.2228)	0.3937 (0.2306)	0.623 (0.2171)	0.2743 (0.1146)	0.2714 (0.1048)	0.1438 (0.1067)	0.3540 (0.1166)	0.3460 (0.1054)	0.00306 (0.01355)	0.31194 (0.2832)	0.09833 (0.2367)
1e-05	0.001	1.25	0.3	0.453 (0.2050)	0.4631 (0.1984)	0.619 (0.1894)	0.2884 (0.1211)	0.2302 (0.1011)	0.1696 (0.1157)	0.3528 (0.1420)	0.2796 (0.1175)	0.00295 (0.01305)	0.19500 (0.1663)	0.05700 (0.1193)
0.0001	0.001	1.25	0.3	0.373 (0.2319)	0.4031 (0.2179)	0.644 (0.1729)	0.2929 (0.1397)	0.2461 (0.1302)	0.1496 (0.0922)	0.3849 (0.1425)	0.3103 (0.1339)	0.01451 (0.03665)	0.20668 (0.1673)	0.05052 (0.1000)
0.001	0.001	1.25	0.3	0.317 (0.2014)	0.3892 (0.1885)	0.622 (0.1959)	0.3150 (0.1142)	0.2916 (0.1007)	0.1752 (0.1058)	0.4333 (0.1145)	0.3823 (0.1018)	0.02473 (0.04494)	0.30088 (0.1517)	0.10152 (0.1487)
0.0001	0.01	1.25	0.3	0.399 (0.1968)	0.4093 (0.2001)	0.601 (0.1650)	0.3332 (0.0936)	0.2607 (0.0901)	0.1605 (0.0935)	0.4290 (0.1072)	0.3341 (0.0957)	0.01676 (0.04239)	0.24752 (0.1456)	0.07114 (0.1226)
0.001	0.01	1.25	0.3	0.340 (0.1947)	0.3483 (0.1866)	0.578 (0.1541)	0.2895 (0.1217)	0.2796 (0.1129)	0.1536 (0.0848)	0.4194 (0.1155)	0.3691 (0.1074)	0.00834 (0.02915)	0.23026 (0.1529)	0.08956 (0.1155)
0.01	0.01	1.25	0.3	0.257 (0.1938)	0.3082 (0.1974)	0.512 (0.1613)	0.3154 (0.1098)	0.2822 (0.0994)	0.1146 (0.1007)	0.4545 (0.1104)	0.4122 (0.0942)	0.00540 (0.02185)	0.34793 (0.1651)	0.12046 (0.2080)
0.001	0.1	1.25	0.3	0.257 (0.2124)	0.3644 (0.2032)	0.570 (0.1676)	0.2588 (0.1450)	0.2500 (0.1211)	0.1352 (0.0705)	0.3834 (0.1291)	0.3349 (0.1042)	0.00694 (0.02513)	0.20208 (0.1097)	0.07811 (0.0972)
0.01	0.1	1.25	0.3	0.272 (0.1506)	0.2836 (0.1473)	0.506 (0.1799)	0.3013 (0.1210)	0.3012 (0.1028)	0.1534 (0.1020)	0.4407 (0.1219)	0.3859 (0.1111)	0.01148 (0.03034)	0.27344 (0.1148)	0.16929 (0.1301)
1e-05	1e-05	1.5	0.3	0.405 (0.2184)	0.4432 (0.2097)	0.575 (0.2094)	0.2722 (0.1316)	0.2712 (0.1293)	0.1624 (0.1151)	0.3416 (0.1388)	0.3093 (0.1345)	0.02573 (0.07552)	0.26217 (0.3180)	0.02000 (0.1045)
1e-05	0.0001	1.5	0.3	0.379 (0.2570)	0.4104 (0.2525)	0.506 (0.2302)	0.2486 (0.1328)	0.2382 (0.1184)	0.1572 (0.1463)	0.3079 (0.1435)	0.2802 (0.1273)	0.01370 (0.04223)	0.22020 (0.2050)	0.05683 (0.1974)
0.0001	0.0001	1.5	0.3	0.363 (0.2190)	0.3680 (0.2111)	0.536 (0.2130)	0.2477 (0.1141)	0.2277 (0.1139)	0.1512 (0.0996)	0.3381 (0.1466)	0.3053 (0.1306)	0.01083 (0.03226)	0.21631 (0.1922)	0.03133 (0.0941)
1e-05	0.001	1.5	0.3	0.450 (0.1943)	0.4192 (0.1925)	0.524 (0.1784)	0.2828 (0.1314)	0.2330 (0.1202)	0.1338 (0.1016)	0.3494 (0.1301)	0.2725 (0.1159)	0.01230 (0.03105)	0.19588 (0.1647)	0.04867 (0.1183)
0.0001	0.001	1.5	0.3	0.333 (0.2257)	0.3546 (0.2170)	0.525 (0.1883)	0.2792 (0.1183)	0.1818 (0.1028)	0.1517 (0.1032)	0.3726 (0.1353)	0.2573 (0.1205)	0.00676 (0.02071)	0.21744 (0.1451)	0.07333 (0.1772)
0.001	0.001	1.5	0.3	0.259 (0.1575)	0.2862 (0.1737)	0.423 (0.1821)	0.2396 (0.1122)	0.2422 (0.1076)	0.0983 (0.0700)	0.3275 (0.1375)	0.3204 (0.1284)	0.03492 (0.09548)	0.28968 (0.2203)	0.11219 (0.2126)
0.0001	0.01	1.5	0.3	0.321 (0.2170)	0.4238 (0.2003)	0.465 (0.1812)	0.2688 (0.1174)	0.2620 (0.1055)	0.1045 (0.0768)	0.3427 (0.1247)	0.3171 (0.1094)	0.01033 (0.02251)	0.20541 (0.1171)	0.07872 (0.1067)
0.001	0.01	1.5	0.3	0.327 (0.1736)	0.2911 (0.1660)	0.461 (0.2005)	0.2694 (0.1422)	0.2254 (0.1257)	0.1159 (0.0851)	0.3578 (0.1575)	0.3057 (0.1401)	0.01528 (0.03461)	0.21955 (0.1571)	0.10607 (0.1502)
0.01	0.01	1.5	0.3	0.213 (0.1626)	0.2405 (0.1594)	0.417 (0.1737)	0.2486 (0.1281)	0.2349 (0.1221)	0.1029 (0.0742)	0.3787 (0.1427)	0.3305 (0.1383)	0.00986 (0.02594)	0.31568 (0.1656)	0.12996 (0.1575)
0.001	0.1	1.5	0.3	0.357 (0.2002)	0.3239 (0.1966)	0.521 (0.1838)	0.3224 (0.1429)	0.2307 (0.1258)	0.1264 (0.0805)	0.4181 (0.1478)	0.2979 (0.1207)	0.01637 (0.03775)	0.18282 (0.1232)	0.08527 (0.0979)
0.01	0.1	1.5	0.3	0.205 (0.1509)	0.2641 (0.1536)	0.397 (0.1729)	0.2441 (0.1354)	0.2361 (0.1183)	0.1108 (0.1067)	0.3411 (0.1564)	0.3238 (0.1344)	0.01612 (0.03434)	0.20730 (0.1140)	0.11258 (0.1027)
1e-05	1e-05	1.75	0.3	0.281 (0.1826)	0.2812 (0.1918)	0.375 (0.2071)	0.2324 (0.1237)	0.1892 (0.1199)	0.1346 (0.1110)	0.2788 (0.1299)	0.2261 (0.1171)	0.01877 (0.06017)	0.16786 (0.2419)	0.08000 (0.2548)
1e-05	0.0001	1.75	0.3	0.272 (0.1849)	0.3488 (0.1957)	0.404 (0.2409)	0.1952 (0.1243)	0.2126 (0.1151)	0.1420 (0.1255)	0.2250 (0.1320)	0.2535 (0.1252)	0.00000 (0.00000)	0.19105 (0.2007)	0.09667 (0.2566)
0.0001	0.0001	1.75	0.3	0.302 (0.1847)	0.2372 (0.1808)	0.449 (0.2396)	0.2352 (0.1192)	0.1707 (0.1151)	0.1426 (0.1287)	0.2946 (0.1361)	0.2298 (0.1231)	0.02563 (0.06432)	0.22416 (0.2805)	0.01400 (0.0756)
1e-05	0.001	1.75	0.3	0.320 (0.2037)	0.3875 (0.1996)	0.432 (0.2127)	0.2239 (0.1290)	0.2176 (0.1191)	0.1134 (0.1060)	0.2779 (0.1367)	0.2508 (0.1175)	0.01609 (0.04577)	0.13326 (0.1584)	0.01944 (0.0714)
0.0001	0.001	1.75	0.3	0.321 (0.2114)	0.3262 (0.1963)	0.435 (0.2567)	0.2326 (0.1191)	0.1989 (0.1110)	0.1127 (0.1086)	0.2920 (0.1304)	0.2484 (0.1226)	0.01340 (0.03567)	0.16344 (0.1396)	0.06940 (0.1715)
0.001	0.001	1.75	0.3	0.220 (0.1685)	0.2213 (0.1646)	0.351 (0.1871)	0.1931 (0.1298)	0.2051 (0.1185)	0.0794 (0.0596)	0.2503 (0.1582)	0.2697 (0.1400)	0.01855 (0.04326)	0.17326 (0.1930)	0.10817 (0.1775)
0.0001	0.01	1.75	0.3	0.280 (0.2008)	0.3318 (0.1696)	0.405 (0.2332)	0.2216 (0.1254)	0.2158 (0.1119)	0.0908 (0.0898)	0.2928 (0.1559)	0.2516 (0.1296)	0.02847 (0.07987)	0.19214 (0.1204)	0.08257 (0.1019)
0.001	0.01	1.75	0.3	0.328 (0.1811)	0.2829 (0.1790)	0.393 (0.1882)	0.2583 (0.1417)	0.2133 (0.1234)	0.1133 (0.0964)	0.3353 (0.1571)	0.2604 (0.1281)	0.03136 (0.08233)	0.19170 (0.1430)	0.06204 (0.0861)
0.01	0.01	1.75	0.3	0.213 (0.1727)	0.2125 (0.1739)	0.317 (0.1684)	0.2179 (0.1248)	0.2056 (0.1136)	0.0840 (0.0780)	0.3006 (0.1586)	0.2798 (0.1373)	0.01771 (0.03812)	0.24513 (0.1602)	0.08935 (0.1262)
0.001	0.1	1.75	0.3	0.245 (0.1935)	0.2691 (0.2169)	0.379 (0.1732)	0.2058 (0.1496)	0.2030 (0.1277)	0.0931 (0.0837)	0.3007 (0.1669)	0.2620 (0.1420)	0.02791 (0.06213)	0.14501 (0.1315)	0.06432 (0.0899)
0.01	0.1	1.75	0.3	0.242 (0.1668)	0.2331 (0.1492)	0.362 (0.1917)	0.2552 (0.1188)	0.2267 (0.1097)	0.1185 (0.0949)	0.3409 (0.1451)	0.2964 (0.1277)	0.01542 (0.02588)	0.23134 (0.1343)	0.12477 (0.1352)
1e-05	1e-05	2	0.3	0.257 (0.2183)	0.2783 (0.2175)	0.346 (0.2283)	0.1630 (0.1374)	0.1815 (0.1229)	0.0976 (0.0912)	0.2006 (0.1377)	0.2050 (0.1258)	0.01488 (0.04959)	0.15157 (0.2759)	0.03500 (0.1598)
1e-05	0.0001	2	0.3	0.237 (0.1992)	0.2593 (0.1994)	0.303 (0.2065)	0.1612 (0.1408)	0.1718 (0.1284)	0.1012 (0.0945)	0.2007 (0.1547)	0.2020 (0.1371)	0.00706 (0.02290)	0.16183 (0.2101)	0.05833 (0.1877)
0.0001	0.0001	2	0.3	0.243 (0.1726)	0.2534 (0.1775)	0.334 (0.2083)	0.1687 (0.1084)	0.1608 (0.1035)	0.0863 (0.1037)	0.2174 (0.1321)	0.2022 (0.1212)	0.02381 (0.06106)	0.07986 (0.1311)	0.00667 (0.0471)
1e-05	0.001	2	0.3	0.251 (0.1742)	0.2388 (0.1635)	0.312 (0.1874)	0.1696 (0.1286)	0.1474 (0.1252)	0.0909 (0.0833)	0.2056 (0.1387)	0.1681 (0.1272)	0.00951 (0.02266)	0.12591 (0.1557)	0.02819 (0.0907)
0.0001	0.001	2	0.3	0.180 (0.1686)	0.2475 (0.1593)	0.270 (0.1821)	0.1584 (0.1307)	0.1779 (0.1191)	0.0838 (0.1087)	0.1994 (0.1401)	0.2150 (0.1308)	0.00759 (0.01872)	0.13734 (0.1498)	0.04967 (0.1147)
0.001	0.001	2	0.3	0.223 (0.1440)	0.2052 (0.1479)	0.270 (0.1762)	0.1861 (0.1316)	0.1609 (0.1179)	0.0618 (0.0879)	0.2308 (0.1509)	0.1967 (0.1297)	0.03819 (0.15856)	0.17569 (0.2034)	0.05519 (0.1387)
0.0001	0.01	2	0.3	0.263 (0.1856)	0.2767 (0.1991)	0.303 (0.1783)	0.1941 (0.1240)	0.1584 (0.1144)	0.0750 (0.0732)	0.2406 (0.1331)	0.1933 (0.1128)	0.02098 (0.05153)	0.15545 (0.1611)	0.08133 (0.1324)
0.001	0.01	2	0.3	0.169 (0.1605)	0.2272 (0.1617)	0.240 (0.1773)	0.1845 (0.1283)	0.1782 (0.1202)	0.0772 (0.0921)	0.2281 (0.1505)	0.2258 (0.1366)	0.01274 (0.02919)	0.16849 (0.1615)	0.07217 (0.1327)
0.01	0.01	2	0.3	0.176 (0.1670)	0.1877 (0.1776)	0.295 (0.1387)	0.2152 (0.1365)	0.1741 (0.1202)	0.0651 (0.0570)	0.2823 (0.1524)	0.2217 (0.1374)	0.02100 (0.06445)	0.16720 (0.1922)	0.06988 (0.1435)
0.001	0.1	2	0.3	0.178 (0.1279)	0.2135 (0.1405)	0.268 (0.1783)	0.1591 (0.1288)	0.1691 (0.1220)	0.0751 (0.0789)	0.1984 (0.1527)	0.2078 (0.1374)	0.00422 (0.02135)	0.12635 (0.1042)	0.06623 (0.0930)
0.01	0.1	2	0.3	0.156 (0.1530)	0.1863 (0.1431)	0.266 (0.1809)	0.1904 (0.1292)	0.1820 (0.1207)	0.0960 (0.0922)	0.2582 (0.1574)	0.2449 (0.1394)	0.01791 (0.03558)	0.18396 (0.1293)	0.08609 (0.0972)
1e-05	1e-05	1	0.4	0.515 (0.2529)	0.5675 (0.2422)	0.760 (0.1600)	0.3352 (0.1332)	0.2936 (0.1292)	0.3417 (0.1671)	0.4254 (0.1247)	0.3726 (0.1267)	0.08035 (0.19538)	0.34117 (0.2887)	0.03000 (0.1199)
1e-05	0.0001	1	0.4	0.561 (0.2718)	0.5642 (0.2403)	0.726 (0.2041)	0.3171 (0.1175)	0.2919 (0.1164)	0.3016 (0.1541)	0.4165 (0.1080)	0.3597 (0.1076)	0.02334 (0.05379)	0.36052 (0.2647)	0.09067 (0.2571)
0.0001	0.0001	1	0.4	0.545 (0.2529)	0.4178 (0.2497)	0.762 (0.1331)	0.3516 (0.0980)	0.3327 (0.0934)	0.2702 (0.1584)	0.4755 (0.1047)	0.4062 (0.0891)	0.02485 (0.06019)	0.36921 (0.2503)	0.08333 (0.2082)
1e-05	0.001	1	0.4	0.557 (0.3030)	0.6280 (0.2802)	0.691 (0.1417)	0.3504 (0.1077)	0.3212 (0.1021)	0.2801 (0.1295)	0.4100 (0.1118)	0.3741 (0.0936)	0.02108 (0.04868)	0.34594 (0.1619)	0.18100 (0.2680)
0.0001	0.001	1	0.4	0.460 (0.2746)	0.4733 (0.2523)	0.727 (0.1590)	0.3164 (0.1119)	0.3237 (0.1070)	0.2190 (0.1223)	0.4573 (0.0990)	0.4371 (0.0987)	0.01465 (0.03943)	0.33150 (0.1841)	0.16252 (0.2479)
0.001	0.001	1	0.4	0.324 (0.2930)	0.4590 (0.2824)	0.713 (0.1692)	0.3326 (0.1202)	0.3178 (0.1113)	0.2567 (0.1302)	0.4930 (0.1169)	0.4490 (0.1098)	0.01105 (0.03773)	0.45394 (0.2297)	0.12371 (0.2166)
0.0001	0.01	1	0.4	0.317 (0.3016)	0.4581 (0.2819)	0.717 (0.1022)	0.3268 (0.1079)	0.2960 (0.1050)	0.1963 (0.1214)	0.4633 (0.1002)	0.3815 (0.0979)	0.01976 (0.04603)	0.28645 (0.1320)	0.12541 (0.1470)
0.001	0.01	1	0.4	0.317 (0.2574)	0.3958 (0.2622)	0.709 (0.1377)	0.3130 (0.0969)	0.3216 (0.0859)	0.2210 (0.1188)	0.4741 (0.0901)	0.4216 (0.0883)	0.00718 (0.02628)	0.30800 (0.1441)	0.14959 (0.1522)
0.01	0.01	1	0.4	0.208 (0.2249)	0.3212 (0.2101)	0.712 (0.1420)	0.3725 (0.1262)	0.3471 (0.1129)	0.2278 (0.1148)	0.5539 (0.1145)	0.4602 (0.1036)	0.02019 (0.05349)	0.50104 (0.1859)	0.24517 (0.2514)
0.001	0.1	1	0.4	0.314 (0.2347)	0.3841 (0.2429)	0.687 (0.1574)	0.3643 (0.1087)	0.3001 (0.1043)	0.2271 (0.1210)	0.4925 (0.1109)	0.4175 (0.0903)	0.02714 (0.04962)	0.27388 (0.1323)	0.12686 (0.1178)
0.01	0.1	1	0.4	0.275 (0.1884)	0.2666 (0.1825)	0.681 (0.1418)	0.3562 (0.1231)	0.3206 (0.1104)	0.2342 (0.1364)	0.5156 (0.1066)	0.4604 (0.1135)	0.00714 (0.03153)	0.30894 (0.1384)	0.17651 (0.1448)
1e-05	1e-05	1.25	0.4	0.478 (0.2591)	0.4444 (0.2601)	0.659 (0.1779)	0.2816 (0.1126)	0.2990 (0.1090)	0.2637 (0.1302)	0.3788 (0.1148)	0.3636 (0.1095)	0.03560 (0.07764)	0.30021 (0.2940)	0.10167 (0.2824)
1e-05	0.0001	1.25	0.4	0.455 (0.2752)	0.4716 (0.2422)	0.645 (0.1860)	0.3044 (0.1306)	0.2931 (0.1170)	0.2340 (0.1459)	0.3856 (0.1279)	0.3434 (0.1204)	0.01631 (0.05271)	0.32188 (0.2403)	0.08833 (0.2323)
0.0001	0.0001	1.25	0.4	0.434 (0.2790)	0.4798 (0.2626)	0.656 (0.2064)	0.2892 (0.1300)	0.3170 (0.1212)	0.2458 (0.1271)	0.4137 (0.1207)	0.4053 (0.1110)	0.02028 (0.06695)	0.39126 (0.2643)	0.11333 (0.2456)
1e-05	0.001	1.25	0.4	0.469 (0.2308)	0.4844 (0.2110)	0.645 (0.1813)	0.3215 (0.1127)	0.2804 (0.1132)	0.2337 (0.1229)	0.3975 (0.1167)	0.3255 (0.1134)	0.01045 (0.02829)	0.25863 (0.1725)	0.13619 (0.2537)
0.0001	0.001	1.25	0.4	0.380 (0.2400)	0.4930 (0.2590)	0.651 (0.1527)	0.2947 (0.1120)	0.2716 (0.1005)	0.2070 (0.1154)	0.3967 (0.1342)	0.3462 (0.1208)	0.01677 (0.04266)	0.31744 (0.2158)	0.10633 (0.2091)
0.001	0.001	1.25	0.4	0.339 (0.2386)	0.3081 (0.2487)	0.646 (0.1680)	0.3180 (0.1109)	0.2649 (0.1050)	0.1919 (0.1064)	0.4573 (0.1230)	0.3633 (0.1110)	0.01336 (0.03409)	0.30701 (0.1932)	0.16048 (0.2068)
0.0001	0.01	1.25	0.4	0.385 (0.2383)	0.4761 (0.2169)	0.648 (0.1863)	0.3074 (0.1113)	0.2885 (0.0975)	0.1858 (0.0999)	0.4254 (0.1217)	0.3700 (0.1072)	0.01588 (0.04017)	0.23401 (0.1493)	0.10833 (0.1394)
0.001	0.01	1.25	0.4	0.268 (0.2366)	0.3734 (0.2354)	0.649 (0.1709)	0.3271 (0.1146)	0.3039 (0.1029)	0.1682 (0.1067)	0.4573 (0.1209)	0.3893 (0.1023)	0.02241 (0.04337)	0.30763 (0.1363)	0.14714 (0.1456)
0.01	0.01	1.25	0.4	0.283 (0.2205)	0.3575 (0.2097)	0.628 (0.1361)	0.3580 (0.0959)	0.3696 (0.0963)	0.1817 (0.0984)	0.5142 (0.1065)	0.4533 (0.0966)	0.02610 (0.04711)	0.40855 (0.1941)	0.21249 (0.2035)
0.001	0.1	1.25	0.4	0.362 (0.2552)	0.3662 (0.2441)	0.591 (0.1723)	0.2977 (0.1067)	0.3036 (0.0961)	0.1898 (0.1205)	0.4065 (0.1095)	0.3777 (0.0974)	0.01083 (0.04161)	0.30549 (0.1146)	0.17339 (0.1372)
0.01	0.1	1.25	0.4	0.276 (0.1942)	0.2919 (0.1696)	0.574 (0.1431)	0.3324 (0.1231)	0.3282 (0.1167)	0.2003 (0.1050)	0.4632 (0.1289)	0.4272 (0.1246)	0.02108 (0.04743)	0.33362 (0.1062)	0.19341 (0.1154)
1e-05	1e-05	1.5	0.4	0.453 (0.2536)	0.4014 (0.2533)	0.603 (0.1919)	0.2843 (0.1326)	0.2553 (0.1207)	0.2820 (0.1357)	0.3609 (0.1397)	0.3098 (0.1347)	0.03593 (0.07327)	0.24367 (0.2526)	0.06000 (0.2399)
1e-05	0.0001	1.5	0.4	0.359 (0.2395)	0.3914 (0.2315)	0.543 (0.2191)	0.2563 (0.1225)	0.2651 (0.1207)	0.2265 (0.1435)	0.3225 (0.1402)	0.3132 (0.1318)	0.01871 (0.09641)	0.23760 (0.2140)	0.06726 (0.2043)
0.0001	0.0001	1.5	0.4	0.351 (0.2181)	0.3654 (0.2302)	0.515 (0.1983)	0.2774 (0.1488)	0.2651 (0.1411)	0.1878 (0.1189)	0.3617 (0.1564)	0.3289 (0.1469)	0.00878 (0.03611)	0.30210 (0.2627)	0.11900 (0.2465)
1e-05	0.001	1.5	0.4	0.415 (0.2349)	0.4208 (0.2326)	0.582 (0.1934)	0.3191 (0.1286)	0.2423 (0.1166)	0.1595 (0.1182)	0.3824 (0.1416)	0.2903 (0.1258)	0.00424 (0.01698)	0.22816 (0.1736)	0.12822 (0.2294)
0.0001	0.001	1.5	0.4	0.362 (0.2163)	0.3937 (0.1852)	0.534 (0.2018)	0.2723 (0.1089)	0.2657 (0.1024)	0.1489 (0.0896)	0.3562 (0.1225)	0.3396 (0.1092)	0.02233 (0.07003)	0.26039 (0.1730)	0.12986 (0.2212)
0.001	0.001	1.5	0.4	0.366 (0.2009)	0.3512 (0.1962)	0.514 (0.1698)	0.3208 (0.1265)	0.2961 (0.1129)	0.1686 (0.1190)	0.4161 (0.1334)	0.3727 (0.1232)	0.01690 (0.05177)	0.32697 (0.2484)	0.15360 (0.2241)
0.0001	0.01	1.5	0.4	0.316 (0.2730)	0.4253 (0.2678)	0.560 (0.2183)	0.2649 (0.1539)	0.2658 (0.1393)	0.1197 (0.1042)	0.3567 (0.1665)	0.3286 (0.1465)	0.03466 (0.06990)	0.23689 (0.1574)	0.09715 (0.1473)
0.001	0.01	1.5	0.4	0.277 (0.1880)	0.2809 (0.1866)	0.503 (0.1633)	0.2992 (0.1226)	0.2439 (0.1142)	0.1295 (0.0901)	0.3898 (0.1470)	0.3096 (0.1267)	0.01062 (0.02963)	0.23677 (0.1489)	0.11860 (0.1378)
0.01	0.01	1.5	0.4	0.274 (0.1711)	0.2727 (0.1592)	0.445 (0.2290)	0.3052 (0.1329)	0.2757 (0.1252)	0.1085 (0.0977)	0.4017 (0.1429)	0.3615 (0.1358)	0.00783 (0.02055)	0.35749 (0.2140)	0.17167 (0.2164)
0.001	0.1	1.5	0.4	0.310 (0.2206)	0.3537 (0.2161)	0.470 (0.2027)	0.2594 (0.1351)	0.2667 (0.1265)	0.1256 (0.0840)	0.3482 (0.1518)	0.3337 (0.1320)	0.02842 (0.08446)	0.22998 (0.1348)	0.14565 (0.1313)
0.01	0.1	1.5	0.4	0.287 (0.1660)	0.3237 (0.1595)	0.517 (0.2035)	0.3121 (0.1520)	0.3157 (0.1339)	0.1586 (0.1028)	0.4385 (0.1436)	0.3929 (0.1346)	0.01305 (0.05062)	0.33252 (0.1308)	0.22387 (0.1439)
1e-05	1e-05	1.75	0.4	0.316 (0.2532)	0.3312 (0.2618)	0.479 (0.2306)	0.2422 (0.1534)	0.2110 (0.1492)	0.1741 (0.1332)	0.3083 (0.1629)	0.2487 (0.1542)	0.01159 (0.03767)	0.19200 (0.2501)	0.07000 (0.2476)
1e-05	0.0001	1.75	0.4	0.378 (0.2329)	0.3566 (0.2146)	0.548 (0.2231)	0.2821 (0.1527)	0.2430 (0.1432)	0.1954 (0.1389)	0.3455 (0.1655)	0.2699 (0.1550)	0.02481 (0.07137)	0.23414 (0.2124)	0.08500 (0.2218)
0.0001	0.0001	1.75	0.4	0.321 (0.2296)	0.2946 (0.2246)	0.427 (0.1972)	0.2399 (0.1390)	0.1969 (0.1315)	0.1308 (0.0965)	0.3014 (0.1603)	0.2656 (0.1490)	0.01520 (0.03942)	0.28922 (0.2439)	0.05000 (0.1821)
1e-05	0.001	1.75	0.4	0.321 (0.2151)	0.3861 (0.2217)	0.435 (0.2216)	0.2464 (0.1299)	0.2382 (0.1184)	0.1501 (0.1074)	0.3030 (0.1377)	0.2814 (0.1251)	0.02455 (0.04903)	0.24214 (0.2084)	0.13510 (0.2371)
0.0001	0.001	1.75	0.4	0.261 (0.2290)	0.2686 (0.2227)	0.397 (0.2069)	0.2152 (0.1355)	0.1898 (0.1219)	0.1029 (0.0872)	0.2691 (0.1556)	0.2461 (0.1473)	0.01957 (0.05976)	0.13985 (0.1426)	0.07105 (0.1753)
0.001	0.001	1.75	0.4	0.230 (0.2169)	0.2867 (0.1922)	0.386 (0.2015)	0.2363 (0.1409)	0.2292 (0.1327)	0.1301 (0.1025)	0.3106 (0.1542)	0.2947 (0.1473)	0.00924 (0.03258)	0.25029 (0.1920)	0.09744 (0.1911)
0.0001	0.01	1.75	0.4	0.302 (0.2587)	0.3348 (0.2457)	0.427 (0.2077)	0.2743 (0.1169)	0.2283 (0.1047)	0.1452 (0.0993)	0.3489 (0.1421)	0.2822 (0.1171)	0.01358 (0.03189)	0.23773 (0.1335)	0.12015 (0.1457)
0.001	0.01	1.75	0.4	0.284 (0.2243)	0.2527 (0.1978)	0.425 (0.1825)	0.2904 (0.1581)	0.2258 (0.1453)	0.1299 (0.1119)	0.3685 (0.1732)	0.2704 (0.1549)	0.00776 (0.02484)	0.20556 (0.1422)	0.11824 (0.1564)
0.01	0.01	1.75	0.4	0.220 (0.1685)	0.2227 (0.1488)	0.391 (0.2045)	0.2735 (0.1460)	0.2303 (0.1352)	0.1254 (0.1555)	0.3381 (0.1524)	0.2882 (0.1408)	0.03533 (0.14704)	0.27982 (0.2161)	0.14736 (0.1867)
0.001	0.1	1.75	0.4	0.274 (0.1710)	0.2424 (0.1616)	0.431 (0.1813)	0.2488 (0.1327)	0.2079 (0.1189)	0.1108 (0.0867)	0.3171 (0.1392)	0.2595 (0.1292)	0.01513 (0.04604)	0.18472 (0.1247)	0.09603 (0.1113)
0.01	0.1	1.75	0.4	0.272 (0.1798)	0.2293 (0.1552)	0.441 (0.2188)	0.2654 (0.1456)	0.2341 (0.1278)	0.1409 (0.1188)	0.3571 (0.1596)	0.2863 (0.1460)	0.02180 (0.06783)	0.23240 (0.1522)	0.16268 (0.1216)
1e-05	1e-05	2	0.4	0.290 (0.1765)	0.2670 (0.1790)	0.327 (0.2354)	0.1672 (0.1415)	0.2141 (0.1370)	0.1479 (0.1458)	0.2065 (0.1495)	0.2390 (0.1411)	0.01111 (0.05513)	0.16016 (0.2379)	0.04000 (0.1702)
1e-05	0.0001	2	0.4	0.274 (0.2203)	0.3123 (0.2368)	0.363 (0.2262)	0.2165 (0.1353)	0.2135 (0.1348)	0.1368 (0.1210)	0.2451 (0.1474)	0.2339 (0.1317)	0.02465 (0.07133)	0.19812 (0.2394)	0.07686 (0.1822)
0.0001	0.0001	2	0.4	0.200 (0.2118)	0.2535 (0.2218)	0.313 (0.1895)	0.1631 (0.1368)	0.1703 (0.1256)	0.1246 (0.1207)	0.2168 (0.1575)	0.2072 (0.1384)	0.02327 (0.05463)	0.17534 (0.2075)	0.04233 (0.1588)
1e-05	0.001	2	0.4	0.273 (0.1960)	0.2214 (0.1967)	0.354 (0.2303)	0.1927 (0.1228)	0.1648 (0.1148)	0.1299 (0.1387)	0.2321 (0.1406)	0.1932 (0.1191)	0.02481 (0.08357)	0.11470 (0.1364)	0.06900 (0.1760)
0.0001	0.001	2	0.4	0.209 (0.2228)	0.2982 (0.2293)	0.376 (0.2031)	0.2000 (0.1599)	0.2121 (0.1438)	0.1161 (0.1121)	0.2493 (0.1709)	0.2487 (0.1540)	0.01663 (0.05806)	0.22761 (0.2164)	0.13286 (0.2350)
0.001	0.001	2	0.4	0.225 (0.1212)	0.1367 (0.1211)	0.330 (0.1864)	0.1968 (0.1091)	0.1355 (0.1074)	0.1129 (0.0909)	0.2453 (0.1310)	0.1728 (0.1228)	0.03215 (0.11017)	0.13554 (0.1632)	0.10467 (0.2538)
0.0001	0.01	2	0.4	0.239 (0.1987)	0.2599 (0.1949)	0.317 (0.2114)	0.2060 (0.1371)	0.1772 (0.1223)	0.0781 (0.0693)	0.2457 (0.1478)	0.2138 (0.1298)	0.00418 (0.01487)	0.15521 (0.1416)	0.07913 (0.1354)
0.001	0.01	2	0.4	0.162 (0.1762)	0.2050 (0.1664)	0.251 (0.2057)	0.1560 (0.1480)	0.1796 (0.1318)	0.0648 (0.0761)	0.2044 (0.1683)	0.2278 (0.1557)	0.01288 (0.04258)	0.20064 (0.1537)	0.07552 (0.1184)
0.01	0.01	2	0.4	0.165 (0.1379)	0.1397 (0.1308)	0.254 (0.1635)	0.1678 (0.1269)	0.1434 (0.1158)	0.0830 (0.0793)	0.2147 (0.1295)	0.1785 (0.1263)	0.01293 (0.04192)	0.21085 (0.2181)	0.09621 (0.1776)
0.001	0.1	2	0.4	0.199 (0.1675)	0.2150 (0.1817)	0.289 (0.1891)	0.1977 (0.1375)	0.2030 (0.1259)	0.0711 (0.0724)	0.2462 (0.1717)	0.2403 (0.1520)	0.01551 (0.04640)	0.15375 (0.1296)	0.08493 (0.0971)
0.01	0.1	2	0.4	0.168 (0.1374)	0.1707 (0.1300)	0.292 (0.2105)	0.1897 (0.1325)	0.1837 (0.1236)	0.0825 (0.0767)	0.2416 (0.1624)	0.2269 (0.1438)	0.02180 (0.05975)	0.18020 (0.1297)	0.12252 (0.1015)

## Sheet: SD2
SD2: Number of discoveries of the MR and the naive count ExSep methods
p1	p2	deg	prob_pleio	egger	egger,ImpIV	egger,UniqueIV	ivw	ivw,ImpIV	ivw,UniqueIV	mrpresso	mrpresso,ImpIV	mrpresso,UniqueIV	ExSep, Naive>2	ExSep, Naive>4
1e-05	1e-05	1	0	18.23	16.76	18.5	30.2	27.9	22.6	28.5	26.6	16.95	4.14	2.34
1e-05	0.0001	1	0	16.00	15.70	19.8	28.2	26.6	25.3	26.6	24.1	18.85	4.32	2.42
0.0001	0.0001	1	0	15.95	16.74	16.1	26.7	28.4	21.9	25.4	26.7	17.32	5.02	3.14
1e-05	0.001	1	0	16.60	16.92	20.1	27.4	27.3	24.6	25.1	25.2	19.48	5.52	3.04
0.0001	0.001	1	0	17.07	16.98	18.0	28.4	30.6	23.5	26.9	29.7	19.60	5.94	4.10
0.001	0.001	1	0	17.68	16.58	16.3	29.2	28.8	23.6	29.3	28.7	18.73	4.80	3.46
0.0001	0.01	1	0	16.82	16.44	17.8	30.4	27.2	25.9	30.0	26.2	21.45	6.56	4.80
0.001	0.01	1	0	19.35	17.26	15.7	28.0	28.7	23.0	28.1	27.9	19.25	6.54	5.12
0.01	0.01	1	0	18.68	17.10	17.4	29.9	27.6	24.1	32.2	28.0	20.10	5.70	4.48
0.001	0.1	1	0	19.25	15.10	16.8	32.1	22.6	25.6	32.4	21.9	19.27	8.16	6.48
0.01	0.1	1	0	20.68	18.54	19.7	34.9	29.0	25.5	37.4	30.0	19.90	8.32	6.58
1e-05	1e-05	1.25	0	21.95	18.72	25.0	42.3	37.0	33.5	41.7	34.7	23.35	4.74	2.40
1e-05	0.0001	1.25	0	20.77	22.38	23.0	39.1	41.4	33.0	37.7	38.5	25.35	5.26	3.20
0.0001	0.0001	1.25	0	20.57	20.08	21.7	39.7	35.6	32.5	40.1	34.9	25.12	5.16	3.40
1e-05	0.001	1.25	0	19.48	19.56	22.6	41.1	34.7	33.6	38.5	32.2	26.88	5.86	3.32
0.0001	0.001	1.25	0	22.60	20.30	21.2	38.7	38.3	30.9	38.5	37.3	24.57	6.78	4.38
0.001	0.001	1.25	0	21.20	23.26	20.4	40.3	40.9	31.6	41.7	41.4	25.80	5.90	4.22
0.0001	0.01	1.25	0	21.88	19.24	22.8	46.1	35.3	34.9	46.7	34.2	28.90	7.84	5.16
0.001	0.01	1.25	0	20.27	25.46	19.6	39.7	40.2	31.3	41.1	40.9	26.10	7.54	5.62
0.01	0.01	1.25	0	24.85	24.44	20.5	41.2	39.4	31.2	45.3	41.9	26.32	6.24	4.84
0.001	0.1	1.25	0	23.10	21.90	22.2	40.3	38.2	30.4	42.1	38.0	23.23	10.16	7.54
0.01	0.1	1.25	0	26.57	26.52	24.4	44.6	44.9	30.6	48.8	47.5	24.07	9.96	7.90
1e-05	1e-05	1.5	0	27.60	24.20	22.4	56.5	46.0	39.3	56.4	42.5	27.07	3.86	1.82
1e-05	0.0001	1.5	0	27.14	25.30	25.4	56.4	51.2	40.3	54.8	49.2	30.30	5.24	2.84
0.0001	0.0001	1.5	0	27.52	27.18	24.5	56.0	52.1	39.5	57.2	51.7	28.88	5.28	2.86
1e-05	0.001	1.5	0	24.10	24.76	25.1	52.0	52.6	39.2	50.5	50.3	29.02	5.97	3.52
0.0001	0.001	1.5	0	28.40	24.78	24.5	53.8	49.2	42.0	54.6	49.2	33.27	6.64	4.06
0.001	0.001	1.5	0	32.88	29.08	25.2	59.4	56.2	40.4	62.9	57.2	32.70	5.50	3.66
0.0001	0.01	1.5	0	27.62	27.56	23.4	52.3	56.7	37.8	53.2	54.6	29.15	6.98	4.58
0.001	0.01	1.5	0	31.82	30.38	27.0	62.3	55.5	45.6	66.4	57.3	36.00	7.77	5.47
0.01	0.01	1.5	0	35.80	35.28	25.3	62.5	58.8	43.7	69.5	64.3	35.70	5.70	4.26
0.001	0.1	1.5	0	29.16	30.54	25.5	54.5	53.0	39.3	57.3	53.3	29.24	10.03	7.36
0.01	0.1	1.5	0	34.70	35.80	25.9	60.7	59.0	37.9	66.7	63.4	26.95	10.38	8.12
1e-05	1e-05	1.75	0	23.40	28.32	27.4	57.1	68.3	39.8	57.1	66.4	27.02	4.36	2.06
1e-05	0.0001	1.75	0	28.80	29.66	29.6	64.1	69.2	48.3	63.9	69.3	33.25	4.18	2.28
0.0001	0.0001	1.75	0	31.75	37.20	28.1	66.3	71.7	44.1	68.7	72.2	31.82	5.30	3.20
1e-05	0.001	1.75	0	32.55	31.96	25.1	70.3	65.4	47.5	69.3	63.4	37.08	5.72	3.00
0.0001	0.001	1.75	0	25.48	28.84	24.4	61.6	63.9	44.9	62.7	65.0	37.12	6.56	3.74
0.001	0.001	1.75	0	41.38	39.74	29.2	74.2	72.3	50.0	80.0	75.2	39.15	5.78	3.70
0.0001	0.01	1.75	0	30.43	25.96	27.1	70.1	57.5	50.1	73.0	57.3	38.88	8.38	5.66
0.001	0.01	1.75	0	41.20	43.90	28.3	77.9	74.8	50.7	82.7	77.4	39.88	7.48	5.42
0.01	0.01	1.75	0	44.25	41.74	30.4	77.3	72.5	47.7	84.7	78.5	38.00	5.44	4.04
0.001	0.1	1.75	0	34.08	30.84	28.6	63.5	64.7	43.6	68.2	67.5	29.68	10.94	7.72
0.01	0.1	1.75	0	45.58	42.70	28.0	78.3	71.0	43.1	87.1	77.6	30.00	11.46	8.90
1e-05	1e-05	2	0	38.17	34.64	29.1	83.5	81.3	54.1	83.1	80.4	36.60	3.54	1.72
1e-05	0.0001	2	0	38.67	34.14	27.8	85.4	75.9	51.2	85.8	74.0	35.70	4.92	2.66
0.0001	0.0001	2	0	42.58	41.02	27.1	91.4	88.6	53.5	95.5	92.2	37.90	4.80	2.76
1e-05	0.001	2	0	37.35	36.02	30.1	81.9	84.8	55.2	82.5	83.3	41.08	5.38	2.82
0.0001	0.001	2	0	39.40	37.40	27.5	83.6	80.1	50.0	87.6	81.7	38.48	5.66	3.44
0.001	0.001	2	0	40.15	48.64	30.1	81.5	88.9	53.1	87.2	93.8	40.62	5.38	3.76
0.0001	0.01	2	0	38.95	34.74	31.8	83.2	84.5	55.4	87.2	85.3	40.08	6.98	4.28
0.001	0.01	2	0	47.05	47.20	34.9	100.4	92.3	60.3	106.7	98.2	44.48	6.70	4.90
0.01	0.01	2	0	46.58	53.98	30.1	82.5	90.4	51.1	91.6	98.5	40.62	6.08	4.60
0.001	0.1	2	0	46.17	44.98	33.3	89.7	81.8	53.5	96.7	83.4	38.88	10.30	7.66
0.01	0.1	2	0	48.98	46.68	31.8	88.6	84.0	48.1	98.3	89.0	32.55	11.94	9.14
1e-05	1e-05	1	0.1	15.70	14.88	22.9	25.7	24.8	21.9	29.4	26.7	12.82	3.10	1.66
1e-05	0.0001	1	0.1	14.38	15.72	22.4	24.6	24.1	23.0	27.9	23.9	14.80	4.26	2.22
0.0001	0.0001	1	0.1	13.80	14.92	22.6	25.7	25.0	22.1	29.8	27.2	15.22	4.66	2.76
1e-05	0.001	1	0.1	15.40	16.32	21.2	24.2	25.8	22.9	29.2	25.9	15.57	4.58	2.46
0.0001	0.001	1	0.1	12.97	14.64	20.4	27.6	26.0	22.0	31.7	28.5	16.40	5.82	3.32
0.001	0.001	1	0.1	15.45	14.54	19.9	29.1	27.8	23.9	38.6	31.0	17.77	5.34	3.50
0.0001	0.01	1	0.1	12.65	16.14	19.1	24.2	26.0	22.9	31.2	28.0	16.10	7.32	4.86
0.001	0.01	1	0.1	17.35	15.72	20.1	31.2	28.9	24.5	39.0	32.9	17.57	7.28	4.96
0.01	0.01	1	0.1	14.28	15.56	16.9	30.2	29.2	23.4	41.5	36.1	18.50	6.06	4.14
0.001	0.1	1	0.1	15.68	16.04	20.1	30.8	27.7	24.3	39.1	31.7	16.60	8.58	6.34
0.01	0.1	1	0.1	15.32	16.50	19.6	28.9	29.6	19.5	38.9	36.6	13.03	10.12	7.56
1e-05	1e-05	1.25	0.1	20.85	19.02	27.3	39.5	32.9	28.4	47.9	34.4	15.82	3.64	1.64
1e-05	0.0001	1.25	0.1	23.02	20.48	24.0	40.3	36.1	29.9	47.5	38.9	18.93	4.02	2.00
0.0001	0.0001	1.25	0.1	19.65	19.22	25.2	37.2	36.5	27.2	45.8	41.3	16.98	4.26	2.34
1e-05	0.001	1.25	0.1	19.77	17.18	27.9	35.6	28.8	31.0	43.2	30.1	19.93	5.80	3.40
0.0001	0.001	1.25	0.1	18.18	17.82	24.1	39.3	34.2	29.8	49.4	37.4	20.62	5.94	3.74
0.001	0.001	1.25	0.1	18.30	20.42	25.2	40.1	42.0	31.1	53.2	49.9	21.18	5.42	3.60
0.0001	0.01	1.25	0.1	20.27	21.50	23.4	39.8	39.4	31.6	49.4	44.3	21.62	7.82	5.12
0.001	0.01	1.25	0.1	20.43	19.78	23.0	40.6	37.8	30.1	51.7	44.5	22.00	8.10	5.60
0.01	0.01	1.25	0.1	21.12	20.50	20.3	45.2	40.1	31.6	62.1	51.6	24.15	6.40	4.46
0.001	0.1	1.25	0.1	16.48	18.08	21.4	34.8	35.1	28.9	46.9	39.7	19.73	9.88	6.88
0.01	0.1	1.25	0.1	19.48	21.92	25.8	40.9	39.0	28.1	56.5	48.1	18.50	11.02	8.14
1e-05	1e-05	1.5	0.1	27.50	28.80	25.8	49.2	51.9	31.8	59.4	57.7	19.38	3.48	1.40
1e-05	0.0001	1.5	0.1	25.54	26.13	27.8	47.6	46.5	36.8	55.9	50.8	20.88	4.67	2.21
0.0001	0.0001	1.5	0.1	28.15	26.98	26.4	51.1	48.4	34.8	62.8	56.2	22.52	4.26	2.16
1e-05	0.001	1.5	0.1	23.94	26.99	28.2	46.4	45.0	37.8	55.8	49.9	24.84	6.42	3.13
0.0001	0.001	1.5	0.1	25.30	28.60	26.1	45.8	49.4	36.0	58.1	56.3	25.18	6.04	3.52
0.001	0.001	1.5	0.1	23.12	28.10	24.9	47.0	52.3	36.1	63.8	62.4	24.50	5.88	3.60
0.0001	0.01	1.5	0.1	23.02	32.04	24.4	47.0	52.1	34.0	58.3	57.0	23.07	8.62	5.20
0.001	0.01	1.5	0.1	23.64	24.14	25.2	53.9	46.5	38.8	71.4	55.7	28.52	8.50	5.90
0.01	0.01	1.5	0.1	28.32	26.64	25.1	59.3	52.0	38.0	78.0	65.9	27.80	7.20	4.80
0.001	0.1	1.5	0.1	28.16	22.44	25.7	54.3	42.6	37.2	73.3	49.2	23.70	11.18	7.60
0.01	0.1	1.5	0.1	29.88	23.90	27.7	58.9	47.8	35.1	77.7	59.3	22.25	11.66	8.18
1e-05	1e-05	1.75	0.1	33.25	33.50	28.2	63.6	60.2	39.2	75.4	67.7	21.80	3.20	1.36
1e-05	0.0001	1.75	0.1	28.48	29.74	28.9	58.8	54.1	42.0	70.2	61.7	26.45	5.24	2.34
0.0001	0.0001	1.75	0.1	31.40	28.68	29.3	63.1	59.5	42.9	81.5	70.1	25.25	4.42	2.18
1e-05	0.001	1.75	0.1	34.17	29.72	31.8	65.2	55.1	45.6	79.5	61.6	30.35	6.26	2.52
0.0001	0.001	1.75	0.1	30.60	25.86	28.5	64.0	50.4	43.6	80.3	59.0	30.48	6.58	3.64
0.001	0.001	1.75	0.1	28.60	29.06	28.4	64.0	61.5	45.5	87.0	74.5	29.82	5.20	2.90
0.0001	0.01	1.75	0.1	30.60	42.96	29.9	62.3	69.6	44.6	79.3	78.6	29.75	7.96	4.60
0.001	0.01	1.75	0.1	35.35	26.40	29.6	70.6	58.0	45.1	89.3	68.6	29.20	8.08	5.20
0.01	0.01	1.75	0.1	36.48	33.04	28.6	72.8	67.7	42.8	97.3	83.5	32.10	6.44	4.44
0.001	0.1	1.75	0.1	27.15	33.62	27.8	61.1	64.5	40.0	80.2	73.5	23.65	11.64	7.54
0.01	0.1	1.75	0.1	31.82	38.52	28.3	71.3	71.3	43.6	96.4	85.3	27.77	13.24	9.12
1e-05	1e-05	2	0.1	34.98	33.14	28.9	70.8	63.8	38.8	85.2	73.5	21.62	3.24	1.26
1e-05	0.0001	2	0.1	36.17	48.36	29.0	75.0	85.8	44.6	92.0	95.2	27.90	3.64	1.50
0.0001	0.0001	2	0.1	34.12	35.88	34.8	73.8	69.7	48.9	94.5	82.2	29.23	4.36	2.24
1e-05	0.001	2	0.1	37.30	44.08	32.4	69.3	78.6	48.7	85.7	86.6	31.02	4.96	2.14
0.0001	0.001	2	0.1	42.92	36.72	31.5	81.0	70.2	48.8	97.8	82.6	31.18	5.58	2.60
0.001	0.001	2	0.1	42.95	33.56	29.8	81.2	73.5	49.1	102.9	88.9	33.95	4.92	2.94
0.0001	0.01	2	0.1	42.35	35.58	30.1	84.2	72.8	48.5	102.8	84.5	31.48	8.56	4.76
0.001	0.01	2	0.1	40.92	40.80	29.1	81.5	81.9	48.8	104.6	96.1	34.75	8.82	5.60
0.01	0.01	2	0.1	45.60	40.12	32.1	90.1	78.6	49.4	117.5	95.9	35.62	5.78	3.98
0.001	0.1	2	0.1	40.23	32.86	26.9	74.7	63.1	42.6	98.2	75.3	26.52	12.28	7.46
0.01	0.1	2	0.1	41.45	38.36	30.9	81.1	69.7	42.9	103.0	84.5	28.25	13.00	8.98
1e-05	1e-05	1	0.2	14.90	11.36	28.1	27.3	21.0	20.6	37.5	25.8	9.30	2.82	1.06
1e-05	0.0001	1	0.2	11.07	13.24	26.1	22.4	24.0	19.8	32.6	29.2	10.62	4.24	1.78
0.0001	0.0001	1	0.2	11.70	12.94	25.4	25.7	24.1	20.6	38.3	30.9	10.45	3.90	1.84
1e-05	0.001	1	0.2	11.38	12.64	25.6	25.2	22.5	21.5	34.5	27.5	11.68	5.14	2.66
0.0001	0.001	1	0.2	10.43	9.62	24.1	27.0	22.4	23.0	39.4	29.0	13.28	5.50	2.52
0.001	0.001	1	0.2	12.75	10.52	22.6	29.8	22.8	22.6	46.3	32.4	13.43	6.48	3.48
0.0001	0.01	1	0.2	10.05	11.02	21.9	26.0	21.9	22.4	38.4	28.2	14.47	6.66	3.80
0.001	0.01	1	0.2	10.80	11.88	23.1	24.4	27.0	21.1	37.3	36.6	12.78	8.20	5.10
0.01	0.01	1	0.2	12.62	10.36	19.4	25.9	23.2	19.3	41.9	34.0	12.32	6.66	3.52
0.001	0.1	1	0.2	12.03	11.44	21.2	25.9	24.0	20.1	41.0	31.0	11.28	9.52	6.54
0.01	0.1	1	0.2	11.82	13.46	20.3	26.2	26.5	20.2	42.8	37.6	12.55	10.84	7.38
1e-05	1e-05	1.25	0.2	12.90	17.26	32.7	30.4	32.4	26.2	43.5	41.8	10.20	3.62	1.40
1e-05	0.0001	1.25	0.2	17.43	15.04	28.5	35.0	29.1	27.8	49.8	37.4	13.88	4.50	1.70
0.0001	0.0001	1.25	0.2	11.38	15.58	27.8	27.2	34.0	23.9	42.4	47.1	13.72	4.16	1.66
1e-05	0.001	1.25	0.2	16.32	16.90	29.4	32.6	28.9	26.8	46.2	35.4	13.25	5.44	2.70
0.0001	0.001	1.25	0.2	14.07	15.32	29.0	34.9	33.5	29.9	54.7	45.1	17.05	6.54	3.02
0.001	0.001	1.25	0.2	13.47	15.84	23.9	38.2	36.9	29.0	60.7	51.4	16.35	5.38	2.70
0.0001	0.01	1.25	0.2	14.97	19.70	27.3	36.3	37.6	28.7	52.6	46.8	17.32	8.10	4.52
0.001	0.01	1.25	0.2	14.75	18.30	24.9	38.5	36.9	28.4	60.0	50.7	17.90	8.54	5.14
0.01	0.01	1.25	0.2	13.68	15.88	24.4	39.6	36.6	28.4	63.8	51.5	18.15	7.78	4.56
0.001	0.1	1.25	0.2	12.43	16.56	23.8	34.7	32.8	26.2	54.9	42.8	14.88	10.68	7.28
0.01	0.1	1.25	0.2	14.82	16.18	26.5	37.1	36.2	26.0	59.8	50.7	13.65	13.38	8.90
1e-05	1e-05	1.5	0.2	18.73	27.02	32.5	40.6	52.8	30.8	60.2	64.9	11.75	3.10	1.08
1e-05	0.0001	1.5	0.2	23.52	21.46	32.4	47.9	41.6	33.2	67.0	52.1	16.34	4.35	1.79
0.0001	0.0001	1.5	0.2	16.88	15.60	28.4	46.6	41.0	29.8	68.2	56.0	14.93	4.40	1.90
1e-05	0.001	1.5	0.2	23.72	20.50	33.0	46.0	44.6	35.2	67.3	56.1	17.62	5.77	2.38
0.0001	0.001	1.5	0.2	16.10	24.10	28.4	40.5	50.2	31.4	61.5	66.1	19.02	6.46	3.14
0.001	0.001	1.5	0.2	17.73	17.34	32.1	49.0	42.8	36.0	75.7	58.8	20.48	6.40	3.38
0.0001	0.01	1.5	0.2	18.90	24.50	28.9	45.4	49.1	37.8	69.9	61.4	22.02	8.24	4.82
0.001	0.01	1.5	0.2	18.36	20.96	27.7	47.5	46.3	36.6	77.5	62.6	22.82	9.57	5.57
0.01	0.01	1.5	0.2	20.50	20.38	25.4	47.3	44.0	33.1	77.6	62.3	21.43	8.00	4.56
0.001	0.1	1.5	0.2	20.04	20.43	27.2	48.3	44.6	33.6	75.0	58.8	18.78	13.03	8.17
0.01	0.1	1.5	0.2	26.00	27.92	28.1	60.7	56.4	34.8	91.6	74.5	20.15	15.08	10.80
1e-05	1e-05	1.75	0.2	26.12	27.22	33.7	56.3	53.9	35.2	80.8	68.9	15.28	3.04	1.00
1e-05	0.0001	1.75	0.2	20.52	29.56	31.1	55.4	54.9	38.5	78.4	67.6	19.62	3.90	1.52
0.0001	0.0001	1.75	0.2	27.57	25.14	31.4	61.9	56.2	37.0	90.7	77.1	19.45	4.52	1.86
1e-05	0.001	1.75	0.2	27.77	27.32	32.1	61.4	49.3	40.0	82.7	63.1	21.00	5.46	2.34
0.0001	0.001	1.75	0.2	26.50	32.78	29.8	56.6	61.7	39.2	84.8	80.4	22.80	6.16	2.94
0.001	0.001	1.75	0.2	30.65	26.24	32.3	71.6	58.2	41.2	103.2	78.5	22.88	5.96	3.08
0.0001	0.01	1.75	0.2	30.30	23.96	31.1	64.7	57.2	44.8	92.4	74.8	27.20	9.88	5.16
0.001	0.01	1.75	0.2	34.40	29.42	33.2	73.6	62.4	47.5	105.3	82.5	27.25	8.76	4.86
0.01	0.01	1.75	0.2	26.35	27.80	28.8	61.0	61.2	37.6	91.7	82.2	23.20	7.76	4.50
0.001	0.1	1.75	0.2	29.73	22.56	26.7	64.5	52.0	37.0	89.5	67.8	23.38	13.78	8.50
0.01	0.1	1.75	0.2	33.92	23.60	31.5	68.8	56.9	40.1	97.2	76.7	20.90	17.08	11.38
1e-05	1e-05	2	0.2	35.52	35.00	33.0	80.5	71.1	38.9	107.4	91.2	16.73	2.74	0.76
1e-05	0.0001	2	0.2	34.35	44.34	33.6	73.0	78.2	40.6	102.9	95.5	21.12	4.06	1.24
0.0001	0.0001	2	0.2	37.12	33.02	33.3	75.3	66.3	39.6	105.1	90.8	19.00	4.32	1.60
1e-05	0.001	2	0.2	37.83	36.06	35.9	76.7	70.7	42.7	102.2	86.4	22.95	5.88	2.22
0.0001	0.001	2	0.2	30.60	39.30	32.9	73.2	75.7	45.1	102.7	95.3	25.12	5.88	3.00
0.001	0.001	2	0.2	31.30	25.96	35.6	74.7	65.5	43.2	107.1	89.5	23.18	5.76	2.78
0.0001	0.01	2	0.2	27.70	30.18	35.2	69.0	68.8	48.4	99.5	90.6	26.90	9.42	4.44
0.001	0.01	2	0.2	27.77	30.32	37.3	70.7	65.7	49.0	108.6	87.6	29.65	9.62	5.42
0.01	0.01	2	0.2	41.38	39.16	34.6	87.2	75.5	46.5	123.3	99.5	28.02	6.38	3.84
0.001	0.1	2	0.2	42.30	35.38	26.9	81.3	72.2	41.9	111.9	92.8	21.52	15.16	9.06
0.01	0.1	2	0.2	40.65	33.10	35.8	81.1	68.0	43.6	117.5	91.5	23.32	16.94	11.12
1e-05	1e-05	1	0.3	9.18	11.06	32.7	24.2	24.5	18.9	36.5	33.8	5.33	2.46	0.76
1e-05	0.0001	1	0.3	7.62	8.52	30.6	22.8	19.3	20.5	36.7	27.7	8.03	4.44	1.64
0.0001	0.0001	1	0.3	8.30	8.54	29.8	23.5	23.4	20.5	41.2	34.9	6.47	3.96	1.36
1e-05	0.001	1	0.3	9.40	10.62	30.1	24.8	22.2	21.6	37.9	31.1	8.72	5.92	2.68
0.0001	0.001	1	0.3	8.45	9.44	28.8	22.8	22.9	21.1	40.2	34.3	8.78	5.50	2.82
0.001	0.001	1	0.3	8.82	10.04	28.0	24.4	24.9	18.7	43.4	36.4	9.30	5.48	2.40
0.0001	0.01	1	0.3	8.93	9.36	27.8	25.8	24.2	20.9	42.4	35.4	9.75	8.10	4.46
0.001	0.01	1	0.3	8.15	7.80	26.9	26.6	21.8	20.8	45.5	33.5	10.35	8.30	4.72
0.01	0.01	1	0.3	9.53	10.92	24.8	29.8	28.2	20.6	56.1	43.1	11.22	8.06	4.38
0.001	0.1	1	0.3	11.00	9.52	25.9	31.2	24.3	23.1	54.1	34.6	11.15	10.86	6.98
0.01	0.1	1	0.3	11.05	11.78	26.9	30.6	29.6	21.7	54.5	44.7	9.78	13.22	9.28
1e-05	1e-05	1.25	0.3	10.82	13.46	32.5	31.9	33.8	24.1	53.2	48.4	7.83	2.92	0.88
1e-05	0.0001	1.25	0.3	12.90	13.40	33.4	31.8	30.8	23.6	50.1	43.8	8.35	4.48	1.56
0.0001	0.0001	1.25	0.3	15.45	13.70	31.1	38.5	36.2	25.8	59.3	51.4	10.12	4.08	1.66
1e-05	0.001	1.25	0.3	12.12	17.18	34.4	36.2	35.2	26.5	55.9	47.4	10.20	6.34	2.72
0.0001	0.001	1.25	0.3	9.95	12.62	31.2	35.4	32.9	26.0	57.4	47.3	12.78	6.86	3.16
0.001	0.001	1.25	0.3	15.85	11.20	28.1	40.4	29.2	25.5	65.9	45.6	11.12	6.02	2.88
0.0001	0.01	1.25	0.3	12.53	12.22	29.6	37.0	30.4	25.0	58.4	43.7	12.43	8.76	4.60
0.001	0.01	1.25	0.3	14.22	10.72	29.0	36.8	30.3	27.4	61.6	44.9	14.32	9.78	5.78
0.01	0.01	1.25	0.3	15.62	16.18	26.5	43.6	37.6	27.4	72.3	57.5	15.03	8.36	4.36
0.001	0.1	1.25	0.3	11.05	11.84	26.4	33.6	30.1	25.4	57.0	45.8	10.85	12.70	8.20
0.01	0.1	1.25	0.3	15.38	13.98	28.4	45.1	35.1	26.9	74.8	51.8	12.80	15.32	10.32
1e-05	1e-05	1.5	0.3	16.40	22.52	31.0	45.0	46.6	23.0	68.0	62.8	7.90	2.96	0.86
1e-05	0.0001	1.5	0.3	17.22	18.37	34.9	47.0	40.7	29.2	72.6	56.2	10.58	4.83	1.77
0.0001	0.0001	1.5	0.3	14.72	15.60	33.5	41.5	41.3	27.8	68.8	61.0	10.57	4.74	1.90
1e-05	0.001	1.5	0.3	22.52	18.01	33.5	49.1	41.4	30.3	72.1	56.4	12.96	6.44	2.50
0.0001	0.001	1.5	0.3	16.48	18.08	29.3	47.9	39.5	29.9	73.7	60.3	13.85	6.88	2.78
0.001	0.001	1.5	0.3	17.77	23.88	31.9	51.8	48.9	33.1	82.0	70.2	15.15	6.42	3.12
0.0001	0.01	1.5	0.3	16.25	17.94	32.3	52.0	41.5	34.4	80.7	58.4	17.95	9.92	5.48
0.001	0.01	1.5	0.3	17.54	19.84	28.6	50.7	48.5	31.1	81.0	69.2	16.98	9.76	5.56
0.01	0.01	1.5	0.3	14.50	18.20	30.4	48.9	44.8	33.7	86.7	69.8	15.55	9.06	4.92
0.001	0.1	1.5	0.3	20.96	16.91	28.5	52.9	39.7	28.7	83.1	57.0	13.82	14.01	8.55
0.01	0.1	1.5	0.3	25.35	18.40	28.4	56.8	44.8	30.2	87.7	67.5	13.85	16.76	11.30
1e-05	1e-05	1.75	0.3	31.07	23.00	32.9	63.0	54.4	33.6	90.0	73.9	12.28	2.70	0.86
1e-05	0.0001	1.75	0.3	30.00	28.08	36.6	68.2	57.5	36.4	94.6	75.9	13.72	4.64	1.40
0.0001	0.0001	1.75	0.3	27.15	19.98	33.2	66.6	54.8	31.6	97.0	78.7	12.62	4.00	1.64
1e-05	0.001	1.75	0.3	26.85	24.67	31.3	62.0	52.2	32.3	87.3	70.9	14.65	5.73	2.33
0.0001	0.001	1.75	0.3	30.50	23.18	31.0	66.0	52.5	33.2	95.0	74.1	16.90	7.22	3.34
0.001	0.001	1.75	0.3	27.18	22.26	33.7	70.0	60.0	34.4	100.9	85.8	15.50	6.16	3.06
0.0001	0.01	1.75	0.3	26.77	19.42	34.4	66.7	48.2	41.0	98.6	69.0	23.75	10.86	5.44
0.001	0.01	1.75	0.3	22.77	27.06	34.9	63.2	61.7	39.2	100.0	85.4	18.93	10.64	6.04
0.01	0.01	1.75	0.3	25.12	31.62	34.0	66.2	65.4	38.4	102.5	90.9	19.80	7.34	4.12
0.001	0.1	1.75	0.3	28.80	25.22	32.3	65.7	58.8	37.9	99.2	81.2	14.68	14.64	9.68
0.01	0.1	1.75	0.3	29.38	28.96	33.9	72.5	61.7	39.7	105.8	84.1	18.60	16.70	11.76
1e-05	1e-05	2	0.3	31.35	32.32	31.5	69.8	69.5	30.6	100.4	92.5	9.68	2.50	0.64
1e-05	0.0001	2	0.3	29.57	30.36	34.8	70.4	65.3	34.2	100.9	85.9	10.78	4.04	1.46
0.0001	0.0001	2	0.3	32.65	33.24	33.0	74.0	71.0	34.8	108.9	95.2	16.25	3.50	1.22
1e-05	0.001	2	0.3	28.38	38.70	37.4	72.5	79.4	41.5	100.9	100.1	19.12	5.62	1.96
0.0001	0.001	2	0.3	26.07	27.70	37.5	73.4	70.7	39.1	109.5	96.5	17.10	6.28	2.70
0.001	0.001	2	0.3	37.50	32.90	31.9	81.0	72.3	38.7	119.0	100.3	19.80	5.50	2.46
0.0001	0.01	2	0.3	31.00	26.08	35.6	78.0	59.0	46.0	113.2	78.5	24.43	10.02	4.78
0.001	0.01	2	0.3	34.55	35.28	37.8	89.9	73.8	46.5	125.2	99.8	20.60	9.32	5.08
0.01	0.01	2	0.3	36.83	39.42	35.3	82.1	81.4	42.9	120.7	110.3	22.00	5.92	3.46
0.001	0.1	2	0.3	35.33	30.62	30.2	76.1	66.0	37.2	112.0	89.4	16.75	15.46	9.80
0.01	0.1	2	0.3	34.30	33.42	33.2	81.9	71.7	40.9	119.8	97.8	18.50	18.66	12.24
1e-05	1e-05	1	0.4	7.42	10.18	36.2	29.5	25.1	22.6	46.3	37.8	4.72	2.80	0.80
1e-05	0.0001	1	0.4	8.12	8.12	32.5	24.4	21.7	20.3	40.5	31.9	5.22	3.74	0.98
0.0001	0.0001	1	0.4	8.57	12.26	32.7	25.0	30.4	17.4	43.2	44.2	4.40	3.42	0.98
1e-05	0.001	1	0.4	8.40	8.90	34.6	27.2	23.4	21.7	44.9	34.4	5.60	6.08	2.50
0.0001	0.001	1	0.4	7.40	7.78	33.2	25.0	24.3	17.6	42.7	37.9	5.85	5.92	2.60
0.001	0.001	1	0.4	7.90	6.44	29.1	27.8	20.9	18.9	49.4	34.6	6.03	5.96	2.46
0.0001	0.01	1	0.4	5.65	6.96	28.5	26.2	23.7	18.8	44.7	37.4	7.95	8.70	4.88
0.001	0.01	1	0.4	7.00	8.74	29.1	26.2	27.6	19.5	48.8	41.4	7.58	8.52	4.98
0.01	0.01	1	0.4	6.88	9.80	27.5	26.6	27.7	17.1	49.0	42.5	6.42	8.50	4.02
0.001	0.1	1	0.4	10.78	8.44	30.7	32.3	21.8	22.2	55.4	33.4	7.53	11.34	7.40
0.01	0.1	1	0.4	9.20	9.24	27.9	29.4	26.5	17.9	51.2	41.2	5.78	13.20	9.10
1e-05	1e-05	1.25	0.4	11.93	11.44	33.3	39.5	32.8	25.3	62.8	49.8	6.38	2.86	0.66
1e-05	0.0001	1.25	0.4	9.05	12.42	34.0	36.0	36.1	23.2	57.9	50.8	7.42	4.40	1.34
0.0001	0.0001	1.25	0.4	8.47	10.52	33.8	34.1	30.9	22.9	59.6	49.6	6.17	4.04	1.48
1e-05	0.001	1.25	0.4	10.93	11.34	31.6	35.6	31.6	24.0	55.9	45.9	7.10	7.08	2.94
0.0001	0.001	1.25	0.4	10.62	9.32	35.0	36.2	27.7	24.4	59.7	43.7	7.65	5.70	2.54
0.001	0.001	1.25	0.4	9.72	13.12	31.7	36.5	37.3	22.9	61.7	57.3	8.12	6.04	2.72
0.0001	0.01	1.25	0.4	10.28	12.00	33.7	37.2	31.7	24.4	60.6	48.0	8.47	8.84	4.58
0.001	0.01	1.25	0.4	8.22	11.42	32.6	32.8	35.7	23.5	58.6	52.7	9.22	9.40	5.26
0.01	0.01	1.25	0.4	10.22	16.64	29.7	36.6	40.1	22.8	65.3	61.0	9.22	9.32	4.68
0.001	0.1	1.25	0.4	11.90	12.44	32.2	38.0	31.9	23.6	64.0	46.0	8.45	12.98	8.24
0.01	0.1	1.25	0.4	15.38	11.98	31.4	41.9	35.7	24.5	72.4	56.5	7.62	16.30	11.18
1e-05	1e-05	1.5	0.4	14.12	15.52	32.9	44.9	44.1	24.8	70.9	64.0	5.83	2.28	0.46
1e-05	0.0001	1.5	0.4	17.62	21.10	36.0	51.1	49.5	28.6	76.9	68.3	7.84	4.17	1.24
0.0001	0.0001	1.5	0.4	24.15	16.58	31.7	58.0	48.2	27.8	85.1	71.1	9.82	4.22	1.62
1e-05	0.001	1.5	0.4	14.72	17.38	33.5	49.9	42.6	28.6	78.2	60.7	8.92	7.08	2.73
0.0001	0.001	1.5	0.4	12.82	15.80	37.3	49.8	43.7	29.7	81.4	65.2	10.28	6.96	2.72
0.001	0.001	1.5	0.4	11.93	15.70	35.8	48.6	47.4	31.2	82.2	72.4	10.28	5.44	2.78
0.0001	0.01	1.5	0.4	12.70	14.38	34.1	46.6	41.7	26.9	76.3	61.5	11.10	9.92	5.14
0.001	0.01	1.5	0.4	17.44	22.65	34.3	55.8	54.0	29.5	89.3	75.9	11.12	9.82	5.75
0.01	0.01	1.5	0.4	27.57	22.88	30.1	62.4	55.2	30.9	96.3	81.1	13.68	7.42	3.78
0.001	0.1	1.5	0.4	15.38	22.46	31.5	54.4	49.6	29.2	84.7	68.4	9.84	14.40	9.09
0.01	0.1	1.5	0.4	23.62	20.54	33.3	54.1	50.1	29.6	88.0	72.4	11.68	17.40	12.12
1e-05	1e-05	1.75	0.4	21.12	25.12	34.1	58.4	61.7	25.5	88.8	85.2	6.60	2.34	0.58
1e-05	0.0001	1.75	0.4	12.88	23.50	37.8	51.7	56.1	29.3	79.4	76.6	7.97	4.94	1.30
0.0001	0.0001	1.75	0.4	17.98	20.08	38.0	59.5	52.5	31.1	91.2	78.3	9.95	4.28	1.24
1e-05	0.001	1.75	0.4	18.75	16.44	38.4	58.6	47.2	35.9	88.5	68.0	13.68	6.94	2.72
0.0001	0.001	1.75	0.4	19.77	19.30	34.2	62.1	53.9	30.9	96.7	80.6	11.00	7.66	3.24
0.001	0.001	1.75	0.4	26.12	24.84	37.7	71.7	59.3	35.3	105.8	84.5	11.00	6.02	2.74
0.0001	0.01	1.75	0.4	26.27	21.64	36.9	66.8	54.7	35.0	99.2	74.4	13.05	10.18	5.18
0.001	0.01	1.75	0.4	22.52	20.58	35.0	62.4	61.6	35.2	98.8	87.2	15.20	10.58	5.82
0.01	0.01	1.75	0.4	28.60	30.32	33.4	71.9	66.0	34.0	107.9	93.7	14.57	7.20	4.04
0.001	0.1	1.75	0.4	19.68	22.68	33.1	60.8	58.4	31.6	92.2	81.1	11.62	17.44	11.38
0.01	0.1	1.75	0.4	26.27	32.44	34.6	67.8	66.8	31.7	102.7	91.0	12.00	15.96	11.06
1e-05	1e-05	2	0.4	32.45	26.76	33.5	77.3	75.1	29.6	109.3	100.2	6.17	2.36	0.44
1e-05	0.0001	2	0.4	23.50	23.78	38.1	74.2	59.9	34.2	103.8	83.2	10.25	4.54	1.48
0.0001	0.0001	2	0.4	24.65	24.60	38.3	73.3	71.2	37.4	109.3	97.7	12.40	3.60	1.34
1e-05	0.001	2	0.4	27.73	30.90	38.0	71.6	75.5	35.7	101.0	97.5	14.03	5.58	2.12
0.0001	0.001	2	0.4	32.05	26.74	37.2	79.8	69.9	37.3	111.7	97.7	13.60	5.74	2.60
0.001	0.001	2	0.4	28.85	35.62	40.4	77.0	79.1	36.3	114.8	108.6	11.95	4.42	2.00
0.0001	0.01	2	0.4	19.05	36.84	33.4	71.7	76.6	36.7	105.0	100.0	16.05	9.52	4.98
0.001	0.01	2	0.4	32.12	29.82	35.2	84.3	70.6	40.1	120.3	98.7	16.77	10.32	6.04
0.01	0.01	2	0.4	37.10	42.24	38.5	85.3	84.0	41.5	122.9	113.4	15.18	6.58	3.68
0.001	0.1	2	0.4	28.35	29.76	37.4	81.3	70.2	40.2	121.0	93.6	14.47	16.72	10.74
0.01	0.1	2	0.4	39.92	32.50	41.2	99.1	74.7	40.0	133.5	100.8	14.03	18.74	12.98

## Sheet: SD3
SD3: Empirical FDRs of the ExSep model selection test
p1	deg	prob_pleio	MS test
1e-05	1	0	0.0237 (0.0511)
0.0001	1	0	0.0311 (0.0525)
0.001	1	0	0.0263 (0.0493)
0.01	1	0	0.0208 (0.0414)
1e-05	1.25	0	0.0211 (0.0428)
0.0001	1.25	0	0.0325 (0.0609)
0.001	1.25	0	0.0194 (0.0440)
0.01	1.25	0	0.0373 (0.0698)
1e-05	1.5	0	0.0569 (0.0706)
0.0001	1.5	0	0.0423 (0.0565)
0.001	1.5	0	0.0502 (0.0705)
0.01	1.5	0	0.0488 (0.0601)
1e-05	1.75	0	0.0477 (0.0739)
0.0001	1.75	0	0.0375 (0.0559)
0.001	1.75	0	0.0425 (0.0496)
0.01	1.75	0	0.0565 (0.0785)
1e-05	2	0	0.0366 (0.0456)
0.0001	2	0	0.0493 (0.0726)
0.001	2	0	0.0458 (0.0642)
0.01	2	0	0.0488 (0.0842)
1e-05	1	0.1	0.1170 (0.0975)
0.0001	1	0.1	0.1084 (0.0837)
0.001	1	0.1	0.0926 (0.0901)
0.01	1	0.1	0.1253 (0.1026)
1e-05	1.25	0.1	0.0985 (0.0675)
0.0001	1.25	0.1	0.1035 (0.0826)
0.001	1.25	0.1	0.1309 (0.1092)
0.01	1.25	0.1	0.1317 (0.0935)
1e-05	1.5	0.1	0.0890 (0.0857)
0.0001	1.5	0.1	0.1110 (0.0886)
0.001	1.5	0.1	0.1010 (0.0860)
0.01	1.5	0.1	0.1171 (0.1097)
1e-05	1.75	0.1	0.1009 (0.1024)
0.0001	1.75	0.1	0.0805 (0.0805)
0.001	1.75	0.1	0.0840 (0.0801)
0.01	1.75	0.1	0.0912 (0.0798)
1e-05	2	0.1	0.0972 (0.0846)
0.0001	2	0.1	0.0709 (0.0674)
0.001	2	0.1	0.0871 (0.0885)
0.01	2	0.1	0.0830 (0.0806)
1e-05	1	0.2	0.1333 (0.1002)
0.0001	1	0.2	0.1191 (0.0901)
0.001	1	0.2	0.1448 (0.1435)
0.01	1	0.2	0.1592 (0.1188)
1e-05	1.25	0.2	0.1592 (0.0895)
0.0001	1.25	0.2	0.1025 (0.0867)
0.001	1.25	0.2	0.1169 (0.0981)
0.01	1.25	0.2	0.1196 (0.0981)
1e-05	1.5	0.2	0.1082 (0.0924)
0.0001	1.5	0.2	0.1570 (0.0967)
0.001	1.5	0.2	0.1341 (0.0812)
0.01	1.5	0.2	0.1168 (0.0920)
1e-05	1.75	0.2	0.1522 (0.1020)
0.0001	1.75	0.2	0.1142 (0.0854)
0.001	1.75	0.2	0.0991 (0.0892)
0.01	1.75	0.2	0.1120 (0.1022)
1e-05	2	0.2	0.0824 (0.0846)
0.0001	2	0.2	0.0837 (0.0955)
0.001	2	0.2	0.0994 (0.0895)
0.01	2	0.2	0.0963 (0.0893)
1e-05	1	0.3	0.1781 (0.1170)
0.0001	1	0.3	0.1656 (0.1153)
0.001	1	0.3	0.1389 (0.1081)
0.01	1	0.3	0.1468 (0.1003)
1e-05	1.25	0.3	0.1401 (0.1132)
0.0001	1.25	0.3	0.1212 (0.1044)
0.001	1.25	0.3	0.1426 (0.0886)
0.01	1.25	0.3	0.1302 (0.0868)
1e-05	1.5	0.3	0.1300 (0.1093)
0.0001	1.5	0.3	0.1243 (0.0986)
0.001	1.5	0.3	0.1435 (0.1105)
0.01	1.5	0.3	0.1709 (0.1122)
1e-05	1.75	0.3	0.1030 (0.1005)
0.0001	1.75	0.3	0.1267 (0.1050)
0.001	1.75	0.3	0.1004 (0.0986)
0.01	1.75	0.3	0.0961 (0.0949)
1e-05	2	0.3	0.0879 (0.0909)
0.0001	2	0.3	0.0893 (0.0931)
0.001	2	0.3	0.1216 (0.1032)
0.01	2	0.3	0.1194 (0.0892)
1e-05	1	0.4	0.1418 (0.1403)
0.0001	1	0.4	0.1758 (0.1121)
0.001	1	0.4	0.1709 (0.1172)
0.01	1	0.4	0.1399 (0.1131)
1e-05	1.25	0.4	0.1489 (0.1223)
0.0001	1.25	0.4	0.1580 (0.0910)
0.001	1.25	0.4	0.1857 (0.1265)
0.01	1.25	0.4	0.1702 (0.1262)
1e-05	1.5	0.4	0.1636 (0.1210)
0.0001	1.5	0.4	0.1592 (0.1099)
0.001	1.5	0.4	0.1322 (0.1230)
0.01	1.5	0.4	0.1522 (0.1000)
1e-05	1.75	0.4	0.1549 (0.1180)
0.0001	1.75	0.4	0.1150 (0.0952)
0.001	1.75	0.4	0.1494 (0.1120)
0.01	1.75	0.4	0.1374 (0.1149)
1e-05	2	0.4	0.1095 (0.1191)
0.0001	2	0.4	0.0895 (0.0821)
0.001	2	0.4	0.1188 (0.1225)
0.01	2	0.4	0.1115 (0.0988)

## Sheet: SD4
SD4: Number of discoveries of the ExSep model selection test
p1	deg	prob_pleio	MS test
1e-05	1	0	11.15
0.0001	1	0	11.20
0.001	1	0	11.25
0.01	1	0	11.05
1e-05	1.25	0	11.85
0.0001	1.25	0	13.43
0.001	1.25	0	12.60
0.01	1.25	0	12.35
1e-05	1.5	0	14.93
0.0001	1.5	0	13.68
0.001	1.5	0	15.40
0.01	1.5	0	15.20
1e-05	1.75	0	17.32
0.0001	1.75	0	15.72
0.001	1.75	0	16.73
0.01	1.75	0	17.07
1e-05	2	0	18.07
0.0001	2	0	17.75
0.001	2	0	19.07
0.01	2	0	18.57
1e-05	1	0.1	11.85
0.0001	1	0.1	10.60
0.001	1	0.1	11.35
0.01	1	0.1	12.10
1e-05	1.25	0.1	14.20
0.0001	1.25	0.1	13.25
0.001	1.25	0.1	13.07
0.01	1.25	0.1	15.88
1e-05	1.5	0.1	14.32
0.0001	1.5	0.1	15.43
0.001	1.5	0.1	15.97
0.01	1.5	0.1	16.12
1e-05	1.75	0.1	16.93
0.0001	1.75	0.1	16.05
0.001	1.75	0.1	18.23
0.01	1.75	0.1	17.77
1e-05	2	0.1	18.40
0.0001	2	0.1	18.85
0.001	2	0.1	18.23
0.01	2	0.1	20.23
1e-05	1	0.2	10.88
0.0001	1	0.2	11.22
0.001	1	0.2	10.72
0.01	1	0.2	13.15
1e-05	1.25	0.2	13.95
0.0001	1.25	0.2	13.20
0.001	1.25	0.2	12.75
0.01	1.25	0.2	13.82
1e-05	1.5	0.2	13.82
0.0001	1.5	0.2	15.60
0.001	1.5	0.2	16.40
0.01	1.5	0.2	14.75
1e-05	1.75	0.2	16.55
0.0001	1.75	0.2	17.93
0.001	1.75	0.2	17.52
0.01	1.75	0.2	18.73
1e-05	2	0.2	15.78
0.0001	2	0.2	18.23
0.001	2	0.2	19.43
0.01	2	0.2	18.62
1e-05	1	0.3	10.38
0.0001	1	0.3	11.88
0.001	1	0.3	10.75
0.01	1	0.3	10.95
1e-05	1.25	0.3	11.55
0.0001	1.25	0.3	11.32
0.001	1.25	0.3	11.90
0.01	1.25	0.3	12.07
1e-05	1.5	0.3	13.70
0.0001	1.5	0.3	13.18
0.001	1.5	0.3	14.93
0.01	1.5	0.3	17.15
1e-05	1.75	0.3	15.47
0.0001	1.75	0.3	15.47
0.001	1.75	0.3	15.85
0.01	1.75	0.3	17.57
1e-05	2	0.3	18.10
0.0001	2	0.3	17.73
0.001	2	0.3	20.25
0.01	2	0.3	19.93
1e-05	1	0.4	8.97
0.0001	1	0.4	10.00
0.001	1	0.4	10.72
0.01	1	0.4	10.28
1e-05	1.25	0.4	11.38
0.0001	1.25	0.4	11.35
0.001	1.25	0.4	12.05
0.01	1.25	0.4	12.45
1e-05	1.5	0.4	14.35
0.0001	1.5	0.4	15.60
0.001	1.5	0.4	13.53
0.01	1.5	0.4	14.25
1e-05	1.75	0.4	18.45
0.0001	1.75	0.4	15.40
0.001	1.75	0.4	16.68
0.01	1.75	0.4	16.30
1e-05	2	0.4	18.23
0.0001	2	0.4	18.38
0.001	2	0.4	18.98
0.01	2	0.4	17.73

## Sheet: SD5
SD5: Empirical FDRs and FPRs using the pi_1 estimates
p1	p2	deg	prob_pleio	FDR,raw,pi1>0.1	FPR,raw,pi1<0.1	FDR,raw,pi1>0.2	FPR,raw,pi1<0.2	FDR,raw,pi1>0.3	FPR,raw,pi1<0.3	FDR,raw,pi1>0.4	FPR,raw,pi1<0.4	FDR,raw,pi1>0.5	FPR,raw,pi1<0.5	FDR,raw,pi1>0.6	FPR,raw,pi1<0.6	FDR,raw,pi1>0.7	FPR,raw,pi1<0.7	FDR,raw,pi1>0.8	FPR,raw,pi1<0.8	FDR,raw,pi1>0.9	FPR,raw,pi1<0.9	FDR,UniqueIV,pi1>0.1	FPR,UniqueIV,pi1<0.1	FDR,UniqueIV,pi1>0.2	FPR,UniqueIV,pi1<0.2	FDR,UniqueIV,pi1>0.3	FPR,UniqueIV,pi1<0.3	FDR,UniqueIV,pi1>0.4	FPR,UniqueIV,pi1<0.4	FDR,UniqueIV,pi1>0.5	FPR,UniqueIV,pi1<0.5	FDR,UniqueIV,pi1>0.6	FPR,UniqueIV,pi1<0.6	FDR,UniqueIV,pi1>0.7	FPR,UniqueIV,pi1<0.7	FDR,UniqueIV,pi1>0.8	FPR,UniqueIV,pi1<0.8	FDR,UniqueIV,pi1>0.9	FPR,UniqueIV,pi1<0.9
1e-05	1e-05	1	0	0.752 (0.1452)	0.947 (0.0787)	0.654 (0.1463)	0.939 (0.08233)	0.504 (0.1360)	0.932 (0.0903)	0.345 (0.1232)	0.925 (0.0940)	0.2018 (0.1258)	0.916 (0.0980)	0.1077 (0.0962)	0.906 (0.1023)	0.0514 (0.0744)	0.898 (0.1047)	0.02464 (0.0448)	0.888 (0.1088)	0.008805 (0.03398)	0.875 (0.1138)	0.756 (0.1293)	0.941 (0.0674)	0.665 (0.1410)	0.936 (0.0677)	0.530 (0.1409)	0.929 (0.0707)	0.3444 (0.1169)	0.921 (0.0763)	0.1732 (0.1160)	0.911 (0.0818)	0.0697 (0.0828)	0.902 (0.0832)	0.0278 (0.0540)	0.892 (0.0887)	0.01197 (0.0339)	0.882 (0.0943)	0.007935 (0.02483)	0.868 (0.1000)
1e-05	0.0001	1	0	0.770 (0.1173)	0.952 (0.0836)	0.674 (0.1193)	0.945 (0.08162)	0.527 (0.1269)	0.942 (0.0793)	0.363 (0.1284)	0.933 (0.0802)	0.2254 (0.1138)	0.922 (0.0812)	0.1240 (0.0996)	0.914 (0.0861)	0.0523 (0.0807)	0.906 (0.0883)	0.01728 (0.0541)	0.894 (0.0935)	0.010268 (0.04884)	0.880 (0.0996)	0.745 (0.1483)	0.936 (0.1056)	0.648 (0.1549)	0.929 (0.1127)	0.506 (0.1465)	0.921 (0.1176)	0.3256 (0.1374)	0.915 (0.1199)	0.1699 (0.0956)	0.904 (0.1224)	0.0674 (0.0656)	0.895 (0.1280)	0.0317 (0.0442)	0.885 (0.1306)	0.02006 (0.0398)	0.874 (0.1319)	0.005858 (0.02231)	0.863 (0.1328)
0.0001	0.0001	1	0	0.712 (0.1180)	0.944 (0.0724)	0.600 (0.1321)	0.927 (0.07594)	0.458 (0.1278)	0.915 (0.0808)	0.306 (0.1146)	0.904 (0.0837)	0.1953 (0.1096)	0.891 (0.0895)	0.1179 (0.0964)	0.880 (0.0931)	0.0494 (0.0691)	0.869 (0.0954)	0.02161 (0.0604)	0.855 (0.0968)	0.004054 (0.02564)	0.839 (0.0967)	0.772 (0.1353)	0.953 (0.0932)	0.672 (0.1441)	0.948 (0.0925)	0.522 (0.1349)	0.938 (0.1011)	0.3141 (0.1296)	0.931 (0.1056)	0.1448 (0.1033)	0.922 (0.1106)	0.0677 (0.0872)	0.913 (0.1135)	0.0285 (0.0632)	0.905 (0.1162)	0.02003 (0.0597)	0.895 (0.1194)	0.010561 (0.04202)	0.884 (0.1213)
1e-05	0.001	1	0	0.719 (0.1377)	0.934 (0.0784)	0.615 (0.1582)	0.922 (0.08396)	0.476 (0.1598)	0.911 (0.0903)	0.314 (0.1248)	0.898 (0.0948)	0.1768 (0.1052)	0.889 (0.0987)	0.0780 (0.0824)	0.877 (0.1014)	0.0371 (0.0608)	0.865 (0.1041)	0.00714 (0.0221)	0.854 (0.1083)	0.000000 (0.00000)	0.839 (0.1128)	0.750 (0.1288)	0.940 (0.0877)	0.648 (0.1275)	0.933 (0.0998)	0.498 (0.1218)	0.923 (0.0990)	0.3081 (0.1146)	0.911 (0.1061)	0.1600 (0.0820)	0.904 (0.1125)	0.0604 (0.0730)	0.897 (0.1158)	0.0274 (0.0518)	0.886 (0.1196)	0.01248 (0.0267)	0.877 (0.1220)	0.004931 (0.01519)	0.864 (0.1227)
0.0001	0.001	1	0	0.704 (0.1481)	0.947 (0.0942)	0.599 (0.1564)	0.931 (0.09470)	0.468 (0.1470)	0.915 (0.1047)	0.337 (0.1338)	0.902 (0.1083)	0.2132 (0.1179)	0.889 (0.1154)	0.1225 (0.1046)	0.878 (0.1227)	0.0680 (0.0761)	0.865 (0.1273)	0.03023 (0.0604)	0.851 (0.1304)	0.007084 (0.02795)	0.836 (0.1328)	0.755 (0.1001)	0.952 (0.0507)	0.642 (0.1181)	0.945 (0.0530)	0.489 (0.1229)	0.933 (0.0606)	0.3024 (0.1363)	0.925 (0.0628)	0.1444 (0.1074)	0.917 (0.0680)	0.0711 (0.0867)	0.906 (0.0715)	0.0290 (0.0669)	0.898 (0.0753)	0.01479 (0.0490)	0.887 (0.0764)	0.008902 (0.03401)	0.875 (0.0800)
0.001	0.001	1	0	0.726 (0.0981)	0.953 (0.0488)	0.602 (0.0983)	0.940 (0.05531)	0.466 (0.1051)	0.927 (0.0622)	0.339 (0.1009)	0.915 (0.0654)	0.2271 (0.1040)	0.903 (0.0675)	0.1330 (0.0938)	0.891 (0.0742)	0.0645 (0.0716)	0.880 (0.0739)	0.00899 (0.0242)	0.866 (0.0781)	0.002500 (0.01581)	0.851 (0.0801)	0.725 (0.1433)	0.922 (0.0891)	0.613 (0.1636)	0.916 (0.0867)	0.448 (0.1543)	0.907 (0.0911)	0.2404 (0.1365)	0.897 (0.0960)	0.1071 (0.0973)	0.883 (0.1033)	0.0384 (0.0595)	0.875 (0.1078)	0.0181 (0.0455)	0.864 (0.1132)	0.01182 (0.0360)	0.853 (0.1156)	0.003690 (0.01734)	0.842 (0.1192)
0.0001	0.01	1	0	0.767 (0.1130)	0.965 (0.0346)	0.664 (0.1282)	0.953 (0.04073)	0.528 (0.1313)	0.942 (0.0500)	0.379 (0.1208)	0.933 (0.0583)	0.2278 (0.1273)	0.924 (0.0650)	0.1317 (0.1277)	0.915 (0.0693)	0.0789 (0.1294)	0.906 (0.0748)	0.03429 (0.0964)	0.897 (0.0779)	0.011310 (0.05551)	0.885 (0.0818)	0.716 (0.1467)	0.919 (0.1013)	0.617 (0.1563)	0.905 (0.1036)	0.453 (0.1656)	0.898 (0.1089)	0.2767 (0.1594)	0.888 (0.1129)	0.1152 (0.1046)	0.879 (0.1166)	0.0384 (0.0623)	0.867 (0.1187)	0.0137 (0.0317)	0.856 (0.1201)	0.00465 (0.0222)	0.843 (0.1237)	0.001316 (0.00832)	0.830 (0.1270)
0.001	0.01	1	0	0.724 (0.1357)	0.946 (0.0869)	0.612 (0.1380)	0.935 (0.09531)	0.464 (0.1272)	0.925 (0.1038)	0.316 (0.1269)	0.911 (0.1092)	0.2147 (0.1050)	0.899 (0.1111)	0.1256 (0.0915)	0.887 (0.1148)	0.0466 (0.0490)	0.876 (0.1164)	0.01349 (0.0360)	0.863 (0.1187)	0.005000 (0.03162)	0.843 (0.1214)	0.740 (0.1294)	0.933 (0.0946)	0.627 (0.1403)	0.922 (0.0950)	0.456 (0.1358)	0.912 (0.0997)	0.2648 (0.1288)	0.903 (0.1054)	0.1085 (0.1054)	0.893 (0.1067)	0.0454 (0.0818)	0.886 (0.1095)	0.0185 (0.0548)	0.876 (0.1117)	0.01198 (0.0482)	0.866 (0.1150)	0.010795 (0.04828)	0.853 (0.1147)
0.01	0.01	1	0	0.743 (0.1088)	0.962 (0.0595)	0.615 (0.1244)	0.947 (0.06649)	0.460 (0.1208)	0.935 (0.0668)	0.312 (0.1142)	0.924 (0.0712)	0.2097 (0.1122)	0.911 (0.0755)	0.1222 (0.0950)	0.898 (0.0781)	0.0438 (0.0597)	0.885 (0.0797)	0.01057 (0.0301)	0.870 (0.0809)	0.000000 (0.00000)	0.854 (0.0850)	0.741 (0.1220)	0.942 (0.0751)	0.627 (0.1332)	0.931 (0.0773)	0.442 (0.1356)	0.922 (0.0814)	0.2529 (0.1107)	0.911 (0.0853)	0.0963 (0.0964)	0.901 (0.0887)	0.0349 (0.0604)	0.892 (0.0916)	0.0175 (0.0380)	0.881 (0.0960)	0.01074 (0.0321)	0.867 (0.0991)	0.005929 (0.02737)	0.851 (0.1019)
0.001	0.1	1	0	0.756 (0.1204)	0.957 (0.0684)	0.639 (0.1337)	0.947 (0.07077)	0.487 (0.1420)	0.937 (0.0779)	0.330 (0.1236)	0.927 (0.0839)	0.2073 (0.1006)	0.916 (0.0892)	0.1079 (0.0887)	0.906 (0.0909)	0.0313 (0.0615)	0.896 (0.0930)	0.00000 (0.0000)	0.885 (0.0958)	0.000000 (0.00000)	0.871 (0.0988)	0.715 (0.1312)	0.922 (0.1115)	0.602 (0.1393)	0.912 (0.1085)	0.448 (0.1370)	0.902 (0.1116)	0.2518 (0.1112)	0.890 (0.1149)	0.1029 (0.1015)	0.880 (0.1158)	0.0392 (0.0705)	0.870 (0.1182)	0.0243 (0.0588)	0.859 (0.1204)	0.01066 (0.0356)	0.846 (0.1214)	0.006444 (0.02569)	0.832 (0.1238)
0.01	0.1	1	0	0.703 (0.1420)	0.937 (0.0749)	0.589 (0.1391)	0.921 (0.08719)	0.451 (0.1373)	0.905 (0.0925)	0.323 (0.1220)	0.891 (0.0962)	0.2311 (0.1285)	0.876 (0.1016)	0.1476 (0.1121)	0.863 (0.1062)	0.0620 (0.0911)	0.851 (0.1137)	0.02702 (0.0723)	0.835 (0.1190)	0.008333 (0.05270)	0.818 (0.1248)	0.711 (0.1241)	0.926 (0.0900)	0.580 (0.1285)	0.918 (0.0879)	0.394 (0.1276)	0.907 (0.0941)	0.2213 (0.1133)	0.891 (0.0993)	0.1039 (0.0964)	0.878 (0.1029)	0.0436 (0.0779)	0.866 (0.1049)	0.0172 (0.0436)	0.854 (0.1095)	0.00664 (0.0252)	0.840 (0.1128)	0.008571 (0.03839)	0.826 (0.1149)
1e-05	1e-05	1.25	0	0.647 (0.1432)	0.896 (0.1097)	0.534 (0.1485)	0.890 (0.10973)	0.411 (0.1328)	0.874 (0.1166)	0.283 (0.0945)	0.855 (0.1225)	0.1568 (0.0904)	0.841 (0.1236)	0.0895 (0.0686)	0.829 (0.1290)	0.0345 (0.0464)	0.814 (0.1321)	0.01123 (0.0336)	0.800 (0.1348)	0.004416 (0.01699)	0.782 (0.1358)	0.656 (0.1610)	0.885 (0.1590)	0.570 (0.1574)	0.875 (0.1454)	0.445 (0.1438)	0.867 (0.1486)	0.2981 (0.1179)	0.858 (0.1518)	0.1907 (0.0949)	0.847 (0.1520)	0.1092 (0.0782)	0.834 (0.1509)	0.0581 (0.0698)	0.821 (0.1537)	0.02758 (0.0455)	0.807 (0.1554)	0.010859 (0.02891)	0.787 (0.1561)
1e-05	0.0001	1.25	0	0.622 (0.1668)	0.878 (0.1153)	0.529 (0.1738)	0.863 (0.11955)	0.402 (0.1592)	0.850 (0.1303)	0.271 (0.1344)	0.834 (0.1356)	0.1635 (0.1134)	0.818 (0.1406)	0.0949 (0.0925)	0.804 (0.1455)	0.0461 (0.0891)	0.790 (0.1486)	0.02847 (0.0793)	0.776 (0.1510)	0.022568 (0.07047)	0.757 (0.1555)	0.662 (0.1649)	0.901 (0.1157)	0.560 (0.1610)	0.889 (0.1224)	0.418 (0.1398)	0.878 (0.1275)	0.2708 (0.1149)	0.864 (0.1353)	0.1469 (0.0951)	0.851 (0.1405)	0.0628 (0.0629)	0.838 (0.1451)	0.0349 (0.0596)	0.826 (0.1486)	0.01950 (0.0413)	0.813 (0.1519)	0.009382 (0.02554)	0.797 (0.1542)
0.0001	0.0001	1.25	0	0.618 (0.1571)	0.884 (0.0873)	0.508 (0.1599)	0.862 (0.10199)	0.393 (0.1408)	0.843 (0.1173)	0.266 (0.1199)	0.825 (0.1274)	0.1647 (0.1023)	0.808 (0.1370)	0.0810 (0.0677)	0.795 (0.1435)	0.0334 (0.0508)	0.780 (0.1478)	0.00701 (0.0191)	0.766 (0.1495)	0.002178 (0.00983)	0.750 (0.1499)	0.648 (0.1407)	0.888 (0.1347)	0.544 (0.1358)	0.878 (0.1336)	0.397 (0.1186)	0.866 (0.1363)	0.2266 (0.1032)	0.853 (0.1390)	0.1237 (0.0987)	0.840 (0.1378)	0.0695 (0.0945)	0.827 (0.1392)	0.0426 (0.0806)	0.813 (0.1410)	0.02979 (0.0733)	0.798 (0.1414)	0.014755 (0.05791)	0.782 (0.1438)
1e-05	0.001	1.25	0	0.681 (0.1703)	0.900 (0.1683)	0.583 (0.1701)	0.893 (0.16284)	0.456 (0.1507)	0.879 (0.1673)	0.318 (0.1220)	0.870 (0.1712)	0.1985 (0.0967)	0.857 (0.1755)	0.1113 (0.0898)	0.847 (0.1752)	0.0577 (0.0751)	0.834 (0.1781)	0.02392 (0.0633)	0.821 (0.1789)	0.016667 (0.05104)	0.804 (0.1792)	0.634 (0.1640)	0.868 (0.1404)	0.537 (0.1572)	0.851 (0.1390)	0.389 (0.1360)	0.841 (0.1434)	0.2312 (0.1127)	0.830 (0.1452)	0.1247 (0.0850)	0.815 (0.1501)	0.0586 (0.0722)	0.803 (0.1535)	0.0303 (0.0639)	0.789 (0.1577)	0.01743 (0.0489)	0.774 (0.1581)	0.010041 (0.03355)	0.758 (0.1609)
0.0001	0.001	1.25	0	0.619 (0.1654)	0.880 (0.1477)	0.501 (0.1638)	0.870 (0.15041)	0.378 (0.1474)	0.854 (0.1528)	0.265 (0.1303)	0.834 (0.1594)	0.1638 (0.1068)	0.817 (0.1661)	0.0928 (0.0887)	0.801 (0.1684)	0.0366 (0.0623)	0.784 (0.1700)	0.01740 (0.0485)	0.766 (0.1711)	0.005426 (0.02873)	0.750 (0.1710)	0.649 (0.1659)	0.870 (0.1420)	0.548 (0.1622)	0.861 (0.1455)	0.397 (0.1614)	0.852 (0.1487)	0.2436 (0.1392)	0.840 (0.1476)	0.1172 (0.0960)	0.827 (0.1516)	0.0563 (0.0799)	0.815 (0.1548)	0.0212 (0.0552)	0.803 (0.1571)	0.01534 (0.0461)	0.789 (0.1590)	0.005881 (0.02224)	0.773 (0.1608)
0.001	0.001	1.25	0	0.586 (0.1701)	0.851 (0.1602)	0.490 (0.1669)	0.835 (0.15880)	0.382 (0.1497)	0.814 (0.1600)	0.278 (0.1260)	0.795 (0.1657)	0.1949 (0.1024)	0.778 (0.1695)	0.1270 (0.0920)	0.761 (0.1713)	0.0639 (0.0748)	0.745 (0.1742)	0.01986 (0.0471)	0.728 (0.1735)	0.012993 (0.04459)	0.709 (0.1741)	0.637 (0.1676)	0.882 (0.1189)	0.518 (0.1601)	0.866 (0.1287)	0.368 (0.1329)	0.854 (0.1324)	0.1995 (0.1044)	0.837 (0.1359)	0.0871 (0.0713)	0.824 (0.1424)	0.0377 (0.0501)	0.810 (0.1465)	0.0165 (0.0340)	0.797 (0.1495)	0.00945 (0.0248)	0.785 (0.1507)	0.004361 (0.01639)	0.768 (0.1527)
0.0001	0.01	1.25	0	0.640 (0.1452)	0.911 (0.1081)	0.529 (0.1382)	0.899 (0.11333)	0.398 (0.1117)	0.879 (0.1206)	0.274 (0.0953)	0.859 (0.1272)	0.1652 (0.0833)	0.843 (0.1286)	0.0904 (0.0713)	0.827 (0.1328)	0.0351 (0.0517)	0.812 (0.1354)	0.00736 (0.0226)	0.795 (0.1385)	0.000000 (0.00000)	0.775 (0.1386)	0.603 (0.1922)	0.856 (0.1665)	0.488 (0.1811)	0.843 (0.1678)	0.337 (0.1465)	0.827 (0.1703)	0.1836 (0.1036)	0.814 (0.1766)	0.0857 (0.0693)	0.799 (0.1812)	0.0524 (0.0589)	0.783 (0.1858)	0.0121 (0.0264)	0.769 (0.1882)	0.00550 (0.0158)	0.754 (0.1910)	0.000758 (0.00479)	0.737 (0.1928)
0.001	0.01	1.25	0	0.642 (0.1508)	0.896 (0.1145)	0.542 (0.1450)	0.876 (0.12296)	0.417 (0.1393)	0.859 (0.1249)	0.316 (0.1344)	0.841 (0.1308)	0.2155 (0.1282)	0.828 (0.1350)	0.1356 (0.1083)	0.813 (0.1379)	0.0612 (0.0695)	0.799 (0.1401)	0.02085 (0.0430)	0.783 (0.1402)	0.006119 (0.02184)	0.764 (0.1439)	0.652 (0.1446)	0.883 (0.1227)	0.529 (0.1451)	0.872 (0.1176)	0.372 (0.1273)	0.858 (0.1238)	0.2026 (0.1154)	0.845 (0.1280)	0.1003 (0.1095)	0.831 (0.1343)	0.0425 (0.0985)	0.820 (0.1380)	0.0288 (0.0897)	0.808 (0.1381)	0.02125 (0.0848)	0.795 (0.1402)	0.015236 (0.07197)	0.780 (0.1424)
0.01	0.01	1.25	0	0.634 (0.1544)	0.897 (0.1398)	0.525 (0.1518)	0.879 (0.13238)	0.414 (0.1293)	0.857 (0.1444)	0.311 (0.1173)	0.838 (0.1477)	0.2261 (0.1187)	0.817 (0.1519)	0.1352 (0.0720)	0.800 (0.1558)	0.0482 (0.0570)	0.783 (0.1576)	0.02096 (0.0436)	0.766 (0.1607)	0.007326 (0.04575)	0.747 (0.1583)	0.635 (0.1736)	0.865 (0.1556)	0.519 (0.1610)	0.853 (0.1570)	0.362 (0.1329)	0.843 (0.1556)	0.2055 (0.1188)	0.829 (0.1580)	0.0954 (0.0926)	0.817 (0.1614)	0.0421 (0.0762)	0.801 (0.1654)	0.0284 (0.0670)	0.787 (0.1677)	0.01952 (0.0692)	0.774 (0.1686)	0.007917 (0.04065)	0.759 (0.1684)
0.001	0.1	1.25	0	0.632 (0.1338)	0.893 (0.1133)	0.515 (0.1380)	0.881 (0.10826)	0.386 (0.1154)	0.862 (0.1159)	0.273 (0.0967)	0.842 (0.1182)	0.1764 (0.0864)	0.829 (0.1227)	0.0907 (0.0791)	0.811 (0.1252)	0.0402 (0.0503)	0.796 (0.1287)	0.01517 (0.0426)	0.778 (0.1310)	0.007273 (0.03440)	0.762 (0.1325)	0.660 (0.1378)	0.882 (0.1027)	0.547 (0.1363)	0.873 (0.1105)	0.396 (0.1229)	0.860 (0.1126)	0.2440 (0.1025)	0.846 (0.1170)	0.1313 (0.1009)	0.833 (0.1200)	0.0645 (0.0831)	0.819 (0.1236)	0.0376 (0.0688)	0.807 (0.1266)	0.02894 (0.0644)	0.793 (0.1282)	0.014266 (0.04845)	0.776 (0.1289)
0.01	0.1	1.25	0	0.610 (0.1886)	0.904 (0.1138)	0.506 (0.1801)	0.880 (0.12224)	0.396 (0.1525)	0.858 (0.1334)	0.307 (0.1339)	0.838 (0.1464)	0.2383 (0.1199)	0.818 (0.1565)	0.1411 (0.1105)	0.795 (0.1588)	0.0803 (0.0867)	0.778 (0.1661)	0.03047 (0.0542)	0.754 (0.1737)	0.005263 (0.03329)	0.732 (0.1774)	0.631 (0.1452)	0.890 (0.1099)	0.514 (0.1359)	0.868 (0.1179)	0.358 (0.1233)	0.855 (0.1176)	0.2004 (0.0889)	0.838 (0.1231)	0.0982 (0.0703)	0.823 (0.1289)	0.0478 (0.0576)	0.807 (0.1336)	0.0249 (0.0575)	0.789 (0.1361)	0.01457 (0.0457)	0.775 (0.1365)	0.015376 (0.04522)	0.758 (0.1373)
1e-05	1e-05	1.5	0	0.514 (0.1827)	0.800 (0.1728)	0.430 (0.1605)	0.767 (0.18570)	0.330 (0.1293)	0.748 (0.1879)	0.238 (0.1085)	0.729 (0.1925)	0.1602 (0.0930)	0.710 (0.1925)	0.1091 (0.0902)	0.693 (0.1922)	0.0625 (0.0868)	0.678 (0.1944)	0.03294 (0.0727)	0.663 (0.1954)	0.014846 (0.04582)	0.646 (0.1957)	0.526 (0.2132)	0.791 (0.1984)	0.440 (0.1987)	0.772 (0.2117)	0.335 (0.1788)	0.756 (0.2072)	0.2142 (0.1354)	0.741 (0.2133)	0.1141 (0.0915)	0.730 (0.2167)	0.0614 (0.0559)	0.712 (0.2207)	0.0310 (0.0367)	0.696 (0.2218)	0.00812 (0.0169)	0.681 (0.2239)	0.002190 (0.00971)	0.663 (0.2251)
1e-05	0.0001	1.5	0	0.548 (0.2127)	0.870 (0.1350)	0.456 (0.1967)	0.826 (0.19186)	0.344 (0.1563)	0.805 (0.1959)	0.239 (0.1166)	0.783 (0.2023)	0.1570 (0.0935)	0.763 (0.2066)	0.1033 (0.0761)	0.745 (0.2108)	0.0568 (0.0715)	0.725 (0.2143)	0.02866 (0.0565)	0.706 (0.2189)	0.017275 (0.04413)	0.684 (0.2190)	0.533 (0.1859)	0.793 (0.1866)	0.448 (0.1778)	0.779 (0.1861)	0.338 (0.1500)	0.767 (0.1911)	0.2203 (0.1216)	0.754 (0.1955)	0.1275 (0.0992)	0.737 (0.1950)	0.0774 (0.0857)	0.722 (0.1931)	0.0532 (0.0784)	0.705 (0.1930)	0.03183 (0.0599)	0.689 (0.1923)	0.019371 (0.04262)	0.668 (0.1926)
0.0001	0.0001	1.5	0	0.518 (0.1580)	0.816 (0.1564)	0.427 (0.1475)	0.789 (0.16045)	0.332 (0.1224)	0.770 (0.1623)	0.241 (0.1064)	0.747 (0.1649)	0.1753 (0.0928)	0.726 (0.1697)	0.1040 (0.0879)	0.706 (0.1729)	0.0585 (0.0808)	0.686 (0.1682)	0.03344 (0.0708)	0.671 (0.1671)	0.020296 (0.06319)	0.654 (0.1672)	0.518 (0.1776)	0.796 (0.1804)	0.427 (0.1650)	0.777 (0.1777)	0.332 (0.1425)	0.756 (0.1819)	0.2112 (0.1146)	0.742 (0.1844)	0.1194 (0.0919)	0.728 (0.1846)	0.0685 (0.0812)	0.712 (0.1831)	0.0426 (0.0815)	0.696 (0.1810)	0.02913 (0.0647)	0.681 (0.1807)	0.015318 (0.03899)	0.664 (0.1800)
1e-05	0.001	1.5	0	0.510 (0.1836)	0.810 (0.1697)	0.418 (0.1678)	0.781 (0.17754)	0.312 (0.1400)	0.758 (0.1814)	0.218 (0.1177)	0.740 (0.1793)	0.1430 (0.0910)	0.721 (0.1854)	0.0799 (0.0754)	0.699 (0.1871)	0.0271 (0.0428)	0.681 (0.1896)	0.01211 (0.0362)	0.661 (0.1907)	0.008149 (0.03491)	0.643 (0.1911)	0.526 (0.2062)	0.797 (0.1822)	0.437 (0.1871)	0.775 (0.1890)	0.318 (0.1517)	0.759 (0.1930)	0.1866 (0.1174)	0.745 (0.1943)	0.0953 (0.0758)	0.728 (0.1991)	0.0444 (0.0509)	0.714 (0.2026)	0.0213 (0.0403)	0.697 (0.2076)	0.01480 (0.0423)	0.682 (0.2083)	0.004022 (0.01822)	0.663 (0.2100)
0.0001	0.001	1.5	0	0.525 (0.1733)	0.832 (0.1462)	0.433 (0.1570)	0.800 (0.16074)	0.323 (0.1344)	0.778 (0.1606)	0.233 (0.1154)	0.760 (0.1666)	0.1539 (0.0970)	0.740 (0.1730)	0.0971 (0.0894)	0.723 (0.1761)	0.0545 (0.0673)	0.706 (0.1792)	0.01596 (0.0433)	0.689 (0.1796)	0.008168 (0.04486)	0.668 (0.1802)	0.531 (0.1662)	0.796 (0.1639)	0.424 (0.1486)	0.781 (0.1672)	0.305 (0.1157)	0.766 (0.1676)	0.1824 (0.0906)	0.749 (0.1676)	0.0993 (0.0696)	0.734 (0.1682)	0.0486 (0.0557)	0.719 (0.1688)	0.0235 (0.0411)	0.703 (0.1710)	0.01533 (0.0393)	0.685 (0.1715)	0.008766 (0.03398)	0.667 (0.1711)
0.001	0.001	1.5	0	0.510 (0.1971)	0.781 (0.1984)	0.411 (0.1871)	0.772 (0.18782)	0.323 (0.1628)	0.749 (0.1980)	0.248 (0.1324)	0.727 (0.2043)	0.1781 (0.1081)	0.709 (0.2081)	0.0985 (0.0798)	0.693 (0.2093)	0.0537 (0.0596)	0.672 (0.2093)	0.02840 (0.0482)	0.657 (0.2086)	0.015221 (0.04847)	0.634 (0.2077)	0.514 (0.1723)	0.773 (0.2032)	0.406 (0.1588)	0.762 (0.1895)	0.272 (0.1285)	0.747 (0.1897)	0.1516 (0.0936)	0.730 (0.1917)	0.0869 (0.0782)	0.712 (0.1909)	0.0514 (0.0650)	0.696 (0.1915)	0.0285 (0.0581)	0.681 (0.1916)	0.01492 (0.0414)	0.666 (0.1933)	0.015171 (0.04826)	0.647 (0.1922)
0.0001	0.01	1.5	0	0.490 (0.2018)	0.796 (0.1778)	0.396 (0.1786)	0.780 (0.17479)	0.293 (0.1413)	0.755 (0.1871)	0.205 (0.1089)	0.729 (0.1948)	0.1302 (0.0863)	0.703 (0.2039)	0.0750 (0.0791)	0.685 (0.2066)	0.0423 (0.0788)	0.664 (0.2087)	0.02475 (0.0602)	0.646 (0.2102)	0.010374 (0.04674)	0.628 (0.2100)	0.562 (0.1610)	0.835 (0.1711)	0.460 (0.1487)	0.819 (0.1640)	0.332 (0.1154)	0.797 (0.1610)	0.1970 (0.0841)	0.783 (0.1629)	0.1115 (0.0654)	0.764 (0.1679)	0.0637 (0.0588)	0.747 (0.1713)	0.0391 (0.0547)	0.733 (0.1720)	0.02528 (0.0470)	0.719 (0.1695)	0.019835 (0.03906)	0.700 (0.1679)
0.001	0.01	1.5	0	0.476 (0.1955)	0.827 (0.1662)	0.384 (0.1756)	0.790 (0.18151)	0.297 (0.1552)	0.763 (0.1916)	0.225 (0.1311)	0.731 (0.1970)	0.1557 (0.1131)	0.710 (0.2008)	0.0976 (0.0811)	0.685 (0.2029)	0.0448 (0.0594)	0.660 (0.2072)	0.02132 (0.0436)	0.640 (0.2071)	0.012653 (0.03964)	0.615 (0.2053)	0.462 (0.1976)	0.723 (0.2333)	0.360 (0.1813)	0.713 (0.2200)	0.248 (0.1321)	0.689 (0.2257)	0.1543 (0.0879)	0.670 (0.2257)	0.0813 (0.0659)	0.653 (0.2258)	0.0499 (0.0574)	0.636 (0.2262)	0.0328 (0.0497)	0.618 (0.2250)	0.02432 (0.0444)	0.602 (0.2238)	0.015352 (0.03676)	0.586 (0.2220)
0.01	0.01	1.5	0	0.476 (0.2034)	0.820 (0.1525)	0.388 (0.1816)	0.776 (0.16835)	0.303 (0.1462)	0.734 (0.1918)	0.234 (0.1213)	0.702 (0.1997)	0.1698 (0.1006)	0.675 (0.2065)	0.1174 (0.0915)	0.652 (0.2105)	0.0700 (0.0834)	0.631 (0.2107)	0.02864 (0.0674)	0.613 (0.2089)	0.007260 (0.03205)	0.591 (0.2044)	0.494 (0.1795)	0.767 (0.2149)	0.381 (0.1495)	0.753 (0.2130)	0.256 (0.1252)	0.734 (0.2044)	0.1504 (0.0925)	0.713 (0.2041)	0.0773 (0.0717)	0.694 (0.2042)	0.0403 (0.0584)	0.677 (0.2030)	0.0268 (0.0546)	0.661 (0.2024)	0.02626 (0.0600)	0.641 (0.2001)	0.016766 (0.04864)	0.623 (0.1975)
0.001	0.1	1.5	0	0.513 (0.2065)	0.815 (0.1913)	0.423 (0.1883)	0.794 (0.20074)	0.333 (0.1731)	0.757 (0.2398)	0.252 (0.1496)	0.736 (0.2431)	0.1938 (0.1285)	0.712 (0.2447)	0.1179 (0.1089)	0.694 (0.2341)	0.0568 (0.0729)	0.680 (0.2226)	0.01660 (0.0427)	0.660 (0.2263)	0.004658 (0.02344)	0.637 (0.2248)	0.563 (0.1755)	0.822 (0.1519)	0.454 (0.1593)	0.811 (0.1530)	0.323 (0.1280)	0.793 (0.1574)	0.2007 (0.0909)	0.775 (0.1657)	0.1145 (0.0778)	0.756 (0.1707)	0.0607 (0.0620)	0.741 (0.1742)	0.0380 (0.0607)	0.723 (0.1768)	0.02223 (0.0506)	0.707 (0.1780)	0.013070 (0.03948)	0.688 (0.1767)
0.01	0.1	1.5	0	0.475 (0.1860)	0.822 (0.1547)	0.373 (0.1656)	0.795 (0.15900)	0.284 (0.1423)	0.756 (0.1702)	0.205 (0.1122)	0.726 (0.1820)	0.1558 (0.0956)	0.698 (0.1911)	0.1034 (0.0855)	0.670 (0.1962)	0.0683 (0.0817)	0.646 (0.1986)	0.02750 (0.0692)	0.621 (0.2000)	0.003550 (0.01700)	0.599 (0.1985)	0.472 (0.1987)	0.731 (0.2135)	0.377 (0.1688)	0.702 (0.2158)	0.255 (0.1276)	0.681 (0.2210)	0.1416 (0.0974)	0.666 (0.2222)	0.0800 (0.0810)	0.647 (0.2221)	0.0506 (0.0647)	0.630 (0.2239)	0.0409 (0.0552)	0.613 (0.2224)	0.02663 (0.0457)	0.599 (0.2194)	0.025222 (0.05933)	0.583 (0.2169)
1e-05	1e-05	1.75	0	0.373 (0.1674)	0.684 (0.2446)	0.304 (0.1506)	0.654 (0.23069)	0.235 (0.1321)	0.628 (0.2238)	0.184 (0.1153)	0.593 (0.2175)	0.1244 (0.0876)	0.573 (0.2073)	0.0777 (0.0673)	0.548 (0.2024)	0.0498 (0.0643)	0.526 (0.2020)	0.02774 (0.0455)	0.510 (0.1968)	0.011087 (0.03273)	0.490 (0.1919)	0.504 (0.1834)	0.799 (0.1650)	0.418 (0.1702)	0.776 (0.1656)	0.310 (0.1417)	0.759 (0.1660)	0.1989 (0.0938)	0.737 (0.1749)	0.1205 (0.0796)	0.715 (0.1764)	0.0760 (0.0505)	0.698 (0.1797)	0.0470 (0.0463)	0.681 (0.1822)	0.02404 (0.0383)	0.667 (0.1828)	0.014938 (0.03295)	0.649 (0.1851)
1e-05	0.0001	1.75	0	0.384 (0.1766)	0.744 (0.1812)	0.309 (0.1589)	0.719 (0.17737)	0.244 (0.1389)	0.692 (0.1817)	0.181 (0.1120)	0.665 (0.1828)	0.1386 (0.0938)	0.637 (0.1829)	0.0986 (0.0779)	0.613 (0.1857)	0.0596 (0.0680)	0.585 (0.1889)	0.03058 (0.0489)	0.562 (0.1926)	0.014386 (0.03465)	0.535 (0.1913)	0.437 (0.1997)	0.707 (0.2407)	0.360 (0.1792)	0.688 (0.2387)	0.266 (0.1398)	0.669 (0.2408)	0.1736 (0.0978)	0.654 (0.2413)	0.0948 (0.0763)	0.639 (0.2398)	0.0601 (0.0578)	0.620 (0.2374)	0.0272 (0.0393)	0.605 (0.2360)	0.01275 (0.0278)	0.588 (0.2346)	0.004454 (0.01704)	0.568 (0.2292)
0.0001	0.0001	1.75	0	0.402 (0.2025)	0.765 (0.2069)	0.321 (0.1857)	0.735 (0.22258)	0.239 (0.1529)	0.708 (0.2193)	0.175 (0.1203)	0.677 (0.2189)	0.1148 (0.0977)	0.652 (0.2227)	0.0682 (0.0738)	0.630 (0.2157)	0.0351 (0.0578)	0.603 (0.2142)	0.01955 (0.0494)	0.578 (0.2087)	0.008973 (0.03733)	0.551 (0.2051)	0.460 (0.1963)	0.729 (0.2364)	0.374 (0.1761)	0.712 (0.2285)	0.271 (0.1400)	0.692 (0.2304)	0.1737 (0.1093)	0.676 (0.2277)	0.1093 (0.0908)	0.661 (0.2277)	0.0703 (0.0756)	0.645 (0.2252)	0.0449 (0.0610)	0.629 (0.2241)	0.03165 (0.0474)	0.613 (0.2249)	0.012663 (0.02319)	0.594 (0.2215)
1e-05	0.001	1.75	0	0.412 (0.1797)	0.753 (0.1793)	0.337 (0.1530)	0.711 (0.19119)	0.260 (0.1278)	0.700 (0.1807)	0.188 (0.1044)	0.674 (0.1883)	0.1277 (0.0918)	0.644 (0.1893)	0.0840 (0.0883)	0.621 (0.1929)	0.0532 (0.0854)	0.601 (0.1979)	0.03520 (0.0711)	0.578 (0.1952)	0.024393 (0.06130)	0.549 (0.1920)	0.388 (0.1668)	0.676 (0.2006)	0.310 (0.1474)	0.651 (0.2018)	0.224 (0.1113)	0.631 (0.2045)	0.1441 (0.0876)	0.613 (0.2029)	0.0855 (0.0634)	0.593 (0.1995)	0.0462 (0.0557)	0.578 (0.1969)	0.0286 (0.0493)	0.560 (0.1925)	0.01753 (0.0375)	0.543 (0.1896)	0.012762 (0.03254)	0.522 (0.1865)
0.0001	0.001	1.75	0	0.415 (0.1871)	0.759 (0.2104)	0.335 (0.1616)	0.732 (0.19323)	0.261 (0.1330)	0.694 (0.2005)	0.200 (0.1245)	0.665 (0.1961)	0.1478 (0.1113)	0.638 (0.1973)	0.1009 (0.0907)	0.614 (0.1972)	0.0610 (0.0723)	0.593 (0.1964)	0.03431 (0.0611)	0.574 (0.1968)	0.024434 (0.05747)	0.554 (0.1976)	0.483 (0.2101)	0.759 (0.2023)	0.390 (0.1831)	0.745 (0.2059)	0.275 (0.1408)	0.726 (0.2110)	0.1595 (0.0990)	0.710 (0.2142)	0.0789 (0.0699)	0.691 (0.2184)	0.0402 (0.0507)	0.673 (0.2195)	0.0217 (0.0419)	0.655 (0.2206)	0.01706 (0.0353)	0.636 (0.2209)	0.006089 (0.01991)	0.618 (0.2191)
0.001	0.001	1.75	0	0.401 (0.1810)	0.746 (0.2517)	0.323 (0.1602)	0.712 (0.24069)	0.241 (0.1341)	0.675 (0.2422)	0.183 (0.1052)	0.642 (0.2385)	0.1353 (0.0839)	0.614 (0.2325)	0.0952 (0.0748)	0.586 (0.2285)	0.0562 (0.0725)	0.560 (0.2247)	0.03348 (0.0671)	0.537 (0.2201)	0.015674 (0.04681)	0.518 (0.2159)	0.432 (0.1784)	0.757 (0.1651)	0.340 (0.1525)	0.716 (0.2062)	0.232 (0.1155)	0.703 (0.2062)	0.1318 (0.0757)	0.683 (0.2063)	0.0696 (0.0541)	0.658 (0.2061)	0.0392 (0.0539)	0.641 (0.2043)	0.0285 (0.0488)	0.620 (0.2044)	0.01832 (0.0384)	0.599 (0.1997)	0.010092 (0.02686)	0.577 (0.1943)
0.0001	0.01	1.75	0	0.447 (0.2006)	0.776 (0.1778)	0.360 (0.1758)	0.740 (0.18372)	0.279 (0.1426)	0.710 (0.1969)	0.212 (0.1093)	0.672 (0.2050)	0.1401 (0.0881)	0.646 (0.2129)	0.0910 (0.0767)	0.624 (0.2194)	0.0393 (0.0535)	0.608 (0.2240)	0.01731 (0.0371)	0.589 (0.2285)	0.004344 (0.01615)	0.570 (0.2272)	0.382 (0.1623)	0.680 (0.2063)	0.302 (0.1415)	0.646 (0.2063)	0.204 (0.1064)	0.621 (0.1975)	0.1280 (0.0716)	0.598 (0.1969)	0.0722 (0.0592)	0.583 (0.1971)	0.0381 (0.0492)	0.565 (0.1960)	0.0223 (0.0325)	0.548 (0.1949)	0.01172 (0.0226)	0.532 (0.1943)	0.001833 (0.00813)	0.513 (0.1926)
0.001	0.01	1.75	0	0.432 (0.1989)	0.802 (0.1823)	0.357 (0.1796)	0.765 (0.19235)	0.281 (0.1577)	0.737 (0.2010)	0.216 (0.1261)	0.701 (0.2014)	0.1605 (0.1154)	0.669 (0.2020)	0.1127 (0.1171)	0.638 (0.2062)	0.0747 (0.1048)	0.615 (0.2105)	0.04524 (0.0948)	0.591 (0.2075)	0.029768 (0.07428)	0.567 (0.2065)	0.392 (0.1612)	0.706 (0.1860)	0.296 (0.1379)	0.681 (0.1935)	0.196 (0.1028)	0.664 (0.1962)	0.1154 (0.0826)	0.639 (0.1960)	0.0712 (0.0853)	0.613 (0.1969)	0.0496 (0.0820)	0.589 (0.1924)	0.0372 (0.0833)	0.569 (0.1887)	0.03093 (0.0819)	0.550 (0.1856)	0.017113 (0.06133)	0.534 (0.1827)
0.01	0.01	1.75	0	0.405 (0.2197)	0.747 (0.2485)	0.322 (0.1883)	0.694 (0.25624)	0.255 (0.1588)	0.661 (0.2599)	0.201 (0.1267)	0.629 (0.2626)	0.1407 (0.1112)	0.599 (0.2611)	0.1008 (0.0922)	0.576 (0.2574)	0.0594 (0.0750)	0.555 (0.2526)	0.02491 (0.0703)	0.535 (0.2471)	0.020321 (0.07154)	0.515 (0.2431)	0.410 (0.1927)	0.680 (0.2530)	0.312 (0.1661)	0.674 (0.2461)	0.204 (0.1274)	0.649 (0.2392)	0.1023 (0.0772)	0.626 (0.2334)	0.0511 (0.0511)	0.604 (0.2329)	0.0244 (0.0410)	0.586 (0.2303)	0.0155 (0.0384)	0.565 (0.2282)	0.01158 (0.0292)	0.547 (0.2265)	0.010758 (0.03543)	0.528 (0.2225)
0.001	0.1	1.75	0	0.364 (0.1588)	0.725 (0.2156)	0.289 (0.1363)	0.677 (0.20462)	0.211 (0.0981)	0.640 (0.2065)	0.147 (0.0797)	0.606 (0.2038)	0.1013 (0.0719)	0.576 (0.2008)	0.0617 (0.0579)	0.547 (0.1989)	0.0286 (0.0488)	0.523 (0.1933)	0.01198 (0.0402)	0.502 (0.1905)	0.006347 (0.02859)	0.481 (0.1878)	0.424 (0.1798)	0.705 (0.1989)	0.329 (0.1521)	0.681 (0.1943)	0.229 (0.1125)	0.653 (0.1998)	0.1256 (0.0741)	0.630 (0.2013)	0.0725 (0.0584)	0.612 (0.2029)	0.0369 (0.0382)	0.593 (0.2018)	0.0200 (0.0298)	0.578 (0.2005)	0.00863 (0.0195)	0.562 (0.1979)	0.004944 (0.02030)	0.544 (0.1964)
0.01	0.1	1.75	0	0.379 (0.1978)	0.752 (0.2161)	0.309 (0.1815)	0.699 (0.21428)	0.256 (0.1636)	0.652 (0.2209)	0.213 (0.1441)	0.615 (0.2278)	0.1578 (0.1204)	0.584 (0.2294)	0.1142 (0.1036)	0.558 (0.2295)	0.0733 (0.0885)	0.532 (0.2253)	0.03806 (0.0554)	0.512 (0.2201)	0.013730 (0.04222)	0.489 (0.2135)	0.450 (0.1693)	0.724 (0.2192)	0.357 (0.1586)	0.702 (0.2093)	0.261 (0.1442)	0.682 (0.2034)	0.1701 (0.1319)	0.662 (0.1968)	0.1166 (0.1173)	0.643 (0.1960)	0.0765 (0.1018)	0.622 (0.1918)	0.0521 (0.1014)	0.603 (0.1899)	0.04452 (0.1066)	0.585 (0.1870)	0.051953 (0.12483)	0.565 (0.1825)
1e-05	1e-05	2	0	0.350 (0.1863)	0.737 (0.2368)	0.283 (0.1643)	0.703 (0.22893)	0.224 (0.1363)	0.662 (0.2214)	0.171 (0.1104)	0.632 (0.2205)	0.1232 (0.0928)	0.604 (0.2246)	0.0766 (0.0669)	0.577 (0.2237)	0.0501 (0.0564)	0.556 (0.2234)	0.03481 (0.0537)	0.530 (0.2177)	0.024800 (0.04917)	0.504 (0.2118)	0.304 (0.1726)	0.573 (0.2572)	0.239 (0.1475)	0.560 (0.2532)	0.179 (0.1166)	0.536 (0.2455)	0.1242 (0.0783)	0.508 (0.2424)	0.0800 (0.0593)	0.486 (0.2382)	0.0569 (0.0548)	0.468 (0.2346)	0.0431 (0.0537)	0.450 (0.2303)	0.02793 (0.0542)	0.432 (0.2252)	0.013374 (0.03931)	0.416 (0.2214)
1e-05	0.0001	2	0	0.322 (0.1785)	0.628 (0.2955)	0.261 (0.1592)	0.599 (0.27891)	0.200 (0.1356)	0.574 (0.2625)	0.147 (0.1131)	0.550 (0.2549)	0.1081 (0.1013)	0.527 (0.2458)	0.0711 (0.0863)	0.505 (0.2405)	0.0438 (0.0755)	0.484 (0.2368)	0.02491 (0.0692)	0.460 (0.2294)	0.015716 (0.06653)	0.437 (0.2210)	0.321 (0.1844)	0.613 (0.2852)	0.244 (0.1614)	0.608 (0.2676)	0.177 (0.1266)	0.579 (0.2660)	0.1164 (0.0956)	0.555 (0.2666)	0.0820 (0.0816)	0.527 (0.2573)	0.0477 (0.0693)	0.506 (0.2523)	0.0319 (0.0727)	0.487 (0.2476)	0.02294 (0.0742)	0.467 (0.2423)	0.010500 (0.03641)	0.447 (0.2297)
0.0001	0.0001	2	0	0.272 (0.1835)	0.646 (0.2890)	0.216 (0.1639)	0.603 (0.26294)	0.161 (0.1349)	0.564 (0.2431)	0.119 (0.1192)	0.524 (0.2344)	0.0893 (0.1104)	0.489 (0.2326)	0.0658 (0.1018)	0.457 (0.2312)	0.0479 (0.0868)	0.428 (0.2306)	0.03456 (0.0792)	0.406 (0.2292)	0.026008 (0.07209)	0.386 (0.2234)	0.286 (0.1447)	0.578 (0.2166)	0.222 (0.1163)	0.552 (0.2116)	0.162 (0.0936)	0.528 (0.2100)	0.1120 (0.0691)	0.500 (0.2068)	0.0823 (0.0671)	0.477 (0.1997)	0.0566 (0.0578)	0.459 (0.1961)	0.0363 (0.0540)	0.442 (0.1918)	0.02482 (0.0427)	0.424 (0.1856)	0.009457 (0.02211)	0.406 (0.1806)
1e-05	0.001	2	0	0.295 (0.1696)	0.615 (0.2415)	0.236 (0.1525)	0.590 (0.22418)	0.186 (0.1351)	0.557 (0.2174)	0.139 (0.1225)	0.530 (0.2168)	0.1101 (0.1146)	0.494 (0.2092)	0.0790 (0.1002)	0.473 (0.2038)	0.0560 (0.0891)	0.451 (0.2002)	0.03728 (0.0654)	0.432 (0.1973)	0.014335 (0.04237)	0.410 (0.1958)	0.302 (0.1765)	0.613 (0.2410)	0.231 (0.1526)	0.591 (0.2427)	0.169 (0.1275)	0.566 (0.2356)	0.1104 (0.0903)	0.537 (0.2330)	0.0666 (0.0716)	0.517 (0.2333)	0.0405 (0.0579)	0.498 (0.2298)	0.0253 (0.0495)	0.479 (0.2275)	0.01563 (0.0442)	0.456 (0.2173)	0.011692 (0.04622)	0.427 (0.2049)
0.0001	0.001	2	0	0.308 (0.1633)	0.726 (0.1905)	0.236 (0.1419)	0.684 (0.18730)	0.181 (0.1233)	0.635 (0.1922)	0.133 (0.1084)	0.598 (0.1936)	0.0887 (0.0869)	0.560 (0.1939)	0.0632 (0.0741)	0.522 (0.1957)	0.0402 (0.0609)	0.489 (0.1909)	0.02370 (0.0525)	0.461 (0.1871)	0.014210 (0.03949)	0.434 (0.1828)	0.337 (0.1707)	0.613 (0.2263)	0.258 (0.1446)	0.597 (0.2109)	0.184 (0.1103)	0.575 (0.2120)	0.1168 (0.0907)	0.555 (0.2094)	0.0790 (0.0798)	0.526 (0.2064)	0.0581 (0.0779)	0.505 (0.2071)	0.0481 (0.0913)	0.482 (0.2084)	0.03990 (0.1097)	0.467 (0.2007)	0.028860 (0.10456)	0.452 (0.1904)
0.001	0.001	2	0	0.266 (0.1803)	0.623 (0.2827)	0.212 (0.1569)	0.586 (0.28327)	0.164 (0.1329)	0.552 (0.2760)	0.127 (0.1090)	0.522 (0.2754)	0.0899 (0.0876)	0.489 (0.2709)	0.0548 (0.0712)	0.459 (0.2646)	0.0349 (0.0684)	0.429 (0.2546)	0.02451 (0.0635)	0.408 (0.2489)	0.010570 (0.03407)	0.392 (0.2438)	0.332 (0.2130)	0.591 (0.2970)	0.258 (0.1734)	0.565 (0.2921)	0.177 (0.1230)	0.546 (0.2875)	0.1033 (0.0821)	0.526 (0.2848)	0.0584 (0.0499)	0.508 (0.2814)	0.0297 (0.0364)	0.493 (0.2778)	0.0142 (0.0257)	0.477 (0.2729)	0.00511 (0.0165)	0.461 (0.2668)	0.003310 (0.01535)	0.446 (0.2618)
0.0001	0.01	2	0	0.277 (0.1890)	0.639 (0.3103)	0.217 (0.1626)	0.594 (0.28198)	0.159 (0.1279)	0.559 (0.2760)	0.120 (0.0955)	0.528 (0.2784)	0.0922 (0.0830)	0.495 (0.2732)	0.0671 (0.0769)	0.469 (0.2683)	0.0476 (0.0686)	0.440 (0.2582)	0.03054 (0.0629)	0.415 (0.2464)	0.016362 (0.04683)	0.386 (0.2339)	0.308 (0.2130)	0.577 (0.2763)	0.239 (0.1774)	0.557 (0.2688)	0.165 (0.1322)	0.539 (0.2667)	0.1014 (0.0939)	0.518 (0.2680)	0.0524 (0.0564)	0.493 (0.2680)	0.0295 (0.0488)	0.475 (0.2651)	0.0161 (0.0350)	0.457 (0.2603)	0.00898 (0.0362)	0.438 (0.2560)	0.007575 (0.03347)	0.419 (0.2520)
0.001	0.01	2	0	0.343 (0.1968)	0.759 (0.2039)	0.280 (0.1769)	0.707 (0.22225)	0.227 (0.1512)	0.661 (0.2216)	0.179 (0.1272)	0.618 (0.2197)	0.1368 (0.1124)	0.576 (0.2212)	0.1065 (0.1012)	0.536 (0.2267)	0.0714 (0.0913)	0.512 (0.2201)	0.04530 (0.0784)	0.482 (0.2175)	0.032832 (0.06540)	0.456 (0.2140)	0.306 (0.1692)	0.612 (0.2308)	0.237 (0.1398)	0.573 (0.2228)	0.170 (0.1125)	0.548 (0.2194)	0.1058 (0.0804)	0.528 (0.2144)	0.0673 (0.0704)	0.509 (0.2122)	0.0505 (0.0707)	0.485 (0.2100)	0.0364 (0.0662)	0.466 (0.2083)	0.02948 (0.0625)	0.447 (0.2052)	0.016836 (0.04738)	0.429 (0.2017)
0.01	0.01	2	0	0.281 (0.1825)	0.735 (0.2573)	0.220 (0.1628)	0.694 (0.22195)	0.174 (0.1388)	0.635 (0.2287)	0.139 (0.1194)	0.579 (0.2329)	0.0996 (0.0972)	0.534 (0.2303)	0.0689 (0.0812)	0.492 (0.2270)	0.0370 (0.0625)	0.459 (0.2215)	0.01784 (0.0484)	0.424 (0.2124)	0.004348 (0.02750)	0.394 (0.2034)	0.372 (0.1937)	0.648 (0.2516)	0.290 (0.1646)	0.622 (0.2465)	0.185 (0.1096)	0.602 (0.2482)	0.0951 (0.0665)	0.586 (0.2439)	0.0374 (0.0354)	0.565 (0.2407)	0.0154 (0.0256)	0.545 (0.2368)	0.0101 (0.0188)	0.527 (0.2346)	0.00771 (0.0181)	0.506 (0.2312)	0.001136 (0.00719)	0.487 (0.2271)
0.001	0.1	2	0	0.343 (0.1700)	0.777 (0.2016)	0.278 (0.1483)	0.712 (0.21303)	0.220 (0.1217)	0.670 (0.2083)	0.165 (0.0883)	0.629 (0.2123)	0.1130 (0.0639)	0.591 (0.2074)	0.0769 (0.0575)	0.558 (0.1997)	0.0390 (0.0532)	0.525 (0.1987)	0.02363 (0.0510)	0.498 (0.1955)	0.014829 (0.05103)	0.467 (0.1928)	0.280 (0.1620)	0.547 (0.2509)	0.215 (0.1328)	0.514 (0.2488)	0.148 (0.1012)	0.492 (0.2411)	0.0976 (0.0689)	0.467 (0.2340)	0.0596 (0.0443)	0.446 (0.2275)	0.0340 (0.0341)	0.428 (0.2175)	0.0221 (0.0330)	0.410 (0.2097)	0.01646 (0.0380)	0.393 (0.2047)	0.009047 (0.02865)	0.378 (0.1965)
0.01	0.1	2	0	0.302 (0.1784)	0.715 (0.2496)	0.234 (0.1578)	0.651 (0.24640)	0.178 (0.1316)	0.597 (0.2401)	0.139 (0.1035)	0.539 (0.2359)	0.0963 (0.0807)	0.504 (0.2284)	0.0576 (0.0498)	0.471 (0.2225)	0.0361 (0.0396)	0.443 (0.2149)	0.01598 (0.0327)	0.419 (0.2108)	0.002358 (0.01492)	0.398 (0.2052)	0.344 (0.1855)	0.606 (0.2289)	0.255 (0.1481)	0.583 (0.2265)	0.173 (0.1045)	0.555 (0.2248)	0.1032 (0.0560)	0.530 (0.2237)	0.0523 (0.0325)	0.510 (0.2235)	0.0328 (0.0341)	0.490 (0.2198)	0.0165 (0.0256)	0.474 (0.2178)	0.01396 (0.0272)	0.458 (0.2162)	0.005048 (0.02294)	0.443 (0.2117)
1e-05	1e-05	1	0.1	0.803 (0.1108)	0.990 (0.0227)	0.766 (0.1223)	0.974 (0.03035)	0.700 (0.1411)	0.958 (0.0460)	0.587 (0.1452)	0.940 (0.0549)	0.4174 (0.1324)	0.921 (0.0693)	0.2490 (0.1171)	0.906 (0.0744)	0.1268 (0.0914)	0.890 (0.0829)	0.04882 (0.0879)	0.873 (0.0917)	0.011054 (0.03773)	0.852 (0.0996)	0.768 (0.1139)	0.939 (0.0801)	0.702 (0.1218)	0.928 (0.0824)	0.599 (0.1312)	0.922 (0.0821)	0.4655 (0.1397)	0.910 (0.0819)	0.3025 (0.1176)	0.902 (0.0864)	0.1723 (0.1028)	0.892 (0.0899)	0.1031 (0.0918)	0.883 (0.0916)	0.05541 (0.0755)	0.874 (0.0952)	0.026058 (0.05642)	0.862 (0.0985)
1e-05	0.0001	1	0.1	0.826 (0.0778)	0.987 (0.0355)	0.794 (0.0847)	0.974 (0.03405)	0.722 (0.0971)	0.965 (0.0398)	0.605 (0.1131)	0.952 (0.0478)	0.4249 (0.1122)	0.938 (0.0552)	0.2315 (0.0876)	0.923 (0.0595)	0.0831 (0.0655)	0.908 (0.0632)	0.02052 (0.0459)	0.892 (0.0666)	0.007407 (0.02791)	0.873 (0.0706)	0.759 (0.1176)	0.936 (0.0732)	0.681 (0.1327)	0.925 (0.0761)	0.565 (0.1437)	0.917 (0.0799)	0.4093 (0.1437)	0.909 (0.0831)	0.2442 (0.1250)	0.900 (0.0895)	0.1357 (0.1059)	0.891 (0.0925)	0.0735 (0.0902)	0.882 (0.0961)	0.03739 (0.0754)	0.871 (0.0992)	0.016474 (0.04813)	0.860 (0.1030)
0.0001	0.0001	1	0.1	0.789 (0.1187)	0.954 (0.0951)	0.754 (0.1257)	0.951 (0.07075)	0.682 (0.1394)	0.940 (0.0725)	0.559 (0.1539)	0.925 (0.0804)	0.3924 (0.1256)	0.906 (0.0925)	0.2127 (0.0920)	0.887 (0.1013)	0.0812 (0.0724)	0.868 (0.1088)	0.02597 (0.0454)	0.851 (0.1132)	0.007500 (0.03332)	0.831 (0.1148)	0.765 (0.1328)	0.930 (0.0871)	0.685 (0.1334)	0.924 (0.0936)	0.569 (0.1350)	0.914 (0.0973)	0.4000 (0.1324)	0.908 (0.0992)	0.2148 (0.1110)	0.900 (0.1020)	0.0925 (0.0911)	0.892 (0.1045)	0.0465 (0.0715)	0.882 (0.1061)	0.02120 (0.0424)	0.871 (0.1097)	0.004357 (0.01613)	0.860 (0.1144)
1e-05	0.001	1	0.1	0.792 (0.1395)	0.985 (0.0387)	0.756 (0.1419)	0.948 (0.08902)	0.691 (0.1492)	0.938 (0.0888)	0.568 (0.1597)	0.926 (0.0920)	0.3994 (0.1510)	0.909 (0.0999)	0.2059 (0.1110)	0.893 (0.1067)	0.0708 (0.0635)	0.875 (0.1181)	0.01188 (0.0288)	0.859 (0.1270)	0.000000 (0.00000)	0.839 (0.1329)	0.748 (0.1171)	0.921 (0.0843)	0.668 (0.1229)	0.917 (0.0865)	0.544 (0.1245)	0.906 (0.0916)	0.3852 (0.1101)	0.898 (0.0953)	0.2314 (0.0912)	0.889 (0.0997)	0.1232 (0.0739)	0.880 (0.1035)	0.0542 (0.0753)	0.870 (0.1047)	0.02425 (0.0545)	0.860 (0.1055)	0.014962 (0.04822)	0.846 (0.1080)
0.0001	0.001	1	0.1	0.809 (0.0972)	0.979 (0.0650)	0.774 (0.1041)	0.969 (0.05333)	0.703 (0.1172)	0.957 (0.0559)	0.587 (0.1280)	0.938 (0.0633)	0.4142 (0.1136)	0.922 (0.0698)	0.2201 (0.0827)	0.907 (0.0756)	0.0797 (0.0691)	0.889 (0.0790)	0.01442 (0.0289)	0.873 (0.0853)	0.000000 (0.00000)	0.848 (0.0909)	0.747 (0.1335)	0.914 (0.0950)	0.661 (0.1425)	0.913 (0.0886)	0.526 (0.1383)	0.907 (0.0958)	0.3533 (0.1196)	0.896 (0.1000)	0.1854 (0.0908)	0.886 (0.1078)	0.0698 (0.0673)	0.875 (0.1120)	0.0344 (0.0683)	0.866 (0.1154)	0.01685 (0.0411)	0.856 (0.1175)	0.005913 (0.03397)	0.843 (0.1190)
0.001	0.001	1	0.1	0.787 (0.1140)	0.967 (0.0704)	0.745 (0.1212)	0.946 (0.08079)	0.662 (0.1327)	0.935 (0.0839)	0.536 (0.1357)	0.919 (0.0834)	0.3713 (0.1230)	0.896 (0.0934)	0.1969 (0.0983)	0.880 (0.0997)	0.0658 (0.0630)	0.864 (0.1052)	0.01602 (0.0327)	0.846 (0.1079)	0.000000 (0.00000)	0.826 (0.1087)	0.736 (0.1010)	0.923 (0.0782)	0.639 (0.1154)	0.918 (0.0732)	0.512 (0.1160)	0.909 (0.0722)	0.3305 (0.1094)	0.901 (0.0749)	0.1722 (0.0969)	0.890 (0.0798)	0.0718 (0.0679)	0.880 (0.0837)	0.0372 (0.0474)	0.868 (0.0841)	0.01992 (0.0404)	0.856 (0.0859)	0.007256 (0.02400)	0.843 (0.0879)
0.0001	0.01	1	0.1	0.800 (0.1151)	0.959 (0.0786)	0.765 (0.1237)	0.950 (0.06157)	0.698 (0.1345)	0.937 (0.0712)	0.581 (0.1442)	0.922 (0.0824)	0.4000 (0.1449)	0.905 (0.0862)	0.2124 (0.1311)	0.892 (0.0900)	0.0765 (0.0907)	0.877 (0.0982)	0.02133 (0.0549)	0.863 (0.1023)	0.002586 (0.01636)	0.842 (0.1076)	0.765 (0.1220)	0.941 (0.0876)	0.684 (0.1318)	0.929 (0.0947)	0.552 (0.1385)	0.924 (0.0897)	0.3755 (0.1325)	0.913 (0.0925)	0.2223 (0.1362)	0.904 (0.0946)	0.1149 (0.1216)	0.893 (0.0970)	0.0635 (0.1209)	0.885 (0.0993)	0.03913 (0.0844)	0.874 (0.1030)	0.019440 (0.05174)	0.863 (0.1066)
0.001	0.01	1	0.1	0.774 (0.1483)	0.944 (0.1097)	0.734 (0.1640)	0.946 (0.08375)	0.660 (0.1760)	0.928 (0.0987)	0.547 (0.1737)	0.903 (0.1149)	0.3835 (0.1680)	0.883 (0.1244)	0.2022 (0.1417)	0.866 (0.1325)	0.0802 (0.0926)	0.846 (0.1417)	0.01787 (0.0498)	0.829 (0.1470)	0.007440 (0.03604)	0.810 (0.1478)	0.761 (0.1343)	0.945 (0.0861)	0.665 (0.1503)	0.940 (0.0835)	0.525 (0.1539)	0.931 (0.0889)	0.3443 (0.1315)	0.920 (0.0953)	0.1821 (0.0989)	0.911 (0.1006)	0.0906 (0.0871)	0.899 (0.1037)	0.0307 (0.0638)	0.889 (0.1070)	0.02075 (0.0616)	0.878 (0.1094)	0.012159 (0.04907)	0.862 (0.1155)
0.01	0.01	1	0.1	0.801 (0.1202)	0.988 (0.0255)	0.748 (0.1348)	0.977 (0.05476)	0.659 (0.1425)	0.960 (0.0648)	0.507 (0.1367)	0.942 (0.0713)	0.3340 (0.1051)	0.917 (0.0839)	0.1763 (0.1028)	0.893 (0.0954)	0.0789 (0.0863)	0.873 (0.1029)	0.02502 (0.0595)	0.853 (0.1072)	0.011155 (0.04308)	0.834 (0.1098)	0.748 (0.1596)	0.930 (0.0974)	0.652 (0.1631)	0.917 (0.1137)	0.505 (0.1558)	0.908 (0.1200)	0.3125 (0.1303)	0.899 (0.1282)	0.1420 (0.1255)	0.889 (0.1311)	0.0544 (0.1096)	0.878 (0.1335)	0.0399 (0.0877)	0.868 (0.1374)	0.02286 (0.0680)	0.857 (0.1404)	0.009517 (0.04436)	0.842 (0.1435)
0.001	0.1	1	0.1	0.764 (0.1646)	0.971 (0.0523)	0.725 (0.1788)	0.944 (0.08399)	0.644 (0.1886)	0.930 (0.0892)	0.502 (0.1814)	0.908 (0.1062)	0.3259 (0.1473)	0.886 (0.1242)	0.1636 (0.0770)	0.862 (0.1396)	0.0611 (0.0657)	0.842 (0.1473)	0.01864 (0.0413)	0.825 (0.1525)	0.003889 (0.02460)	0.803 (0.1567)	0.731 (0.1538)	0.920 (0.1072)	0.638 (0.1540)	0.910 (0.1169)	0.500 (0.1471)	0.898 (0.1255)	0.3260 (0.1287)	0.888 (0.1298)	0.1801 (0.1099)	0.878 (0.1342)	0.0948 (0.0915)	0.868 (0.1402)	0.0434 (0.0741)	0.856 (0.1423)	0.01307 (0.0439)	0.845 (0.1433)	0.005813 (0.02184)	0.831 (0.1443)
0.01	0.1	1	0.1	0.754 (0.1385)	0.954 (0.0880)	0.703 (0.1453)	0.938 (0.08180)	0.614 (0.1517)	0.911 (0.0986)	0.482 (0.1471)	0.885 (0.1061)	0.3229 (0.1215)	0.863 (0.1117)	0.1635 (0.0923)	0.841 (0.1201)	0.0636 (0.0726)	0.823 (0.1241)	0.01704 (0.0509)	0.805 (0.1281)	0.004004 (0.02436)	0.785 (0.1283)	0.765 (0.1154)	0.929 (0.0934)	0.681 (0.1219)	0.916 (0.0971)	0.531 (0.1368)	0.909 (0.0982)	0.3532 (0.1259)	0.900 (0.0998)	0.1786 (0.1053)	0.893 (0.0999)	0.0759 (0.0865)	0.884 (0.1046)	0.0414 (0.0718)	0.875 (0.1045)	0.02746 (0.0501)	0.865 (0.1049)	0.017608 (0.05386)	0.852 (0.1061)
1e-05	1e-05	1.25	0.1	0.746 (0.1269)	0.946 (0.1106)	0.709 (0.1342)	0.941 (0.07947)	0.641 (0.1416)	0.923 (0.0898)	0.531 (0.1502)	0.909 (0.0941)	0.3771 (0.1370)	0.890 (0.1013)	0.2081 (0.1040)	0.867 (0.1087)	0.0830 (0.0711)	0.847 (0.1172)	0.04100 (0.0596)	0.825 (0.1220)	0.014247 (0.05502)	0.801 (0.1231)	0.647 (0.1657)	0.862 (0.1592)	0.577 (0.1594)	0.849 (0.1617)	0.475 (0.1523)	0.839 (0.1574)	0.3555 (0.1240)	0.829 (0.1618)	0.2364 (0.0980)	0.813 (0.1586)	0.1324 (0.0988)	0.799 (0.1592)	0.0826 (0.0744)	0.786 (0.1615)	0.05454 (0.0688)	0.769 (0.1641)	0.038385 (0.07013)	0.754 (0.1681)
1e-05	0.0001	1.25	0.1	0.707 (0.1719)	0.961 (0.0683)	0.670 (0.1710)	0.927 (0.09588)	0.607 (0.1683)	0.893 (0.1269)	0.494 (0.1516)	0.875 (0.1413)	0.3494 (0.1378)	0.855 (0.1433)	0.2195 (0.1175)	0.832 (0.1547)	0.1084 (0.0969)	0.811 (0.1600)	0.05344 (0.0741)	0.789 (0.1657)	0.013746 (0.04166)	0.764 (0.1686)	0.663 (0.1376)	0.909 (0.0955)	0.589 (0.1382)	0.890 (0.1008)	0.492 (0.1309)	0.877 (0.1025)	0.3642 (0.1233)	0.862 (0.1047)	0.2395 (0.1123)	0.848 (0.1097)	0.1598 (0.1170)	0.835 (0.1144)	0.0870 (0.0944)	0.823 (0.1191)	0.05473 (0.0835)	0.809 (0.1227)	0.024510 (0.05124)	0.793 (0.1256)
0.0001	0.0001	1.25	0.1	0.669 (0.1626)	0.933 (0.0995)	0.626 (0.1655)	0.893 (0.13228)	0.550 (0.1594)	0.867 (0.1327)	0.436 (0.1454)	0.837 (0.1359)	0.2909 (0.1199)	0.809 (0.1453)	0.1648 (0.0938)	0.782 (0.1515)	0.0678 (0.0700)	0.763 (0.1539)	0.02373 (0.0467)	0.743 (0.1585)	0.005238 (0.02468)	0.717 (0.1612)	0.668 (0.1416)	0.878 (0.1155)	0.586 (0.1439)	0.867 (0.1179)	0.467 (0.1414)	0.859 (0.1202)	0.3317 (0.1239)	0.845 (0.1231)	0.1991 (0.1046)	0.834 (0.1269)	0.1115 (0.0953)	0.821 (0.1310)	0.0583 (0.0752)	0.806 (0.1320)	0.02364 (0.0522)	0.792 (0.1345)	0.007276 (0.02030)	0.777 (0.1368)
1e-05	0.001	1.25	0.1	0.714 (0.1704)	0.910 (0.1436)	0.681 (0.1702)	0.883 (0.16996)	0.611 (0.1743)	0.878 (0.1451)	0.502 (0.1736)	0.860 (0.1479)	0.3560 (0.1535)	0.839 (0.1569)	0.1913 (0.1106)	0.819 (0.1593)	0.0783 (0.0833)	0.801 (0.1628)	0.02757 (0.0445)	0.784 (0.1667)	0.004125 (0.02060)	0.760 (0.1678)	0.641 (0.1768)	0.876 (0.1433)	0.571 (0.1735)	0.848 (0.1528)	0.468 (0.1579)	0.836 (0.1614)	0.3340 (0.1314)	0.826 (0.1644)	0.2072 (0.1077)	0.811 (0.1675)	0.1272 (0.0948)	0.797 (0.1712)	0.0679 (0.0753)	0.787 (0.1704)	0.03299 (0.0577)	0.772 (0.1715)	0.014984 (0.03609)	0.756 (0.1732)
0.0001	0.001	1.25	0.1	0.722 (0.1919)	0.951 (0.1553)	0.680 (0.1940)	0.925 (0.15545)	0.607 (0.1852)	0.905 (0.1612)	0.498 (0.1639)	0.879 (0.1682)	0.3392 (0.1304)	0.858 (0.1732)	0.1966 (0.1008)	0.838 (0.1776)	0.0837 (0.0707)	0.816 (0.1841)	0.02448 (0.0448)	0.797 (0.1881)	0.007308 (0.02761)	0.774 (0.1882)	0.647 (0.1794)	0.869 (0.1518)	0.562 (0.1808)	0.857 (0.1516)	0.447 (0.1756)	0.846 (0.1570)	0.3038 (0.1407)	0.830 (0.1607)	0.1732 (0.0997)	0.815 (0.1659)	0.0874 (0.0890)	0.802 (0.1687)	0.0493 (0.0802)	0.789 (0.1693)	0.03553 (0.0741)	0.774 (0.1726)	0.023219 (0.05490)	0.758 (0.1742)
0.001	0.001	1.25	0.1	0.651 (0.1345)	0.898 (0.2311)	0.606 (0.1387)	0.913 (0.10500)	0.526 (0.1386)	0.880 (0.1094)	0.411 (0.1291)	0.841 (0.1163)	0.2786 (0.1310)	0.805 (0.1300)	0.1670 (0.1242)	0.773 (0.1350)	0.0759 (0.0979)	0.746 (0.1383)	0.04061 (0.0699)	0.718 (0.1424)	0.005455 (0.01972)	0.693 (0.1420)	0.664 (0.1660)	0.896 (0.1393)	0.569 (0.1623)	0.881 (0.1441)	0.441 (0.1464)	0.872 (0.1476)	0.2995 (0.1335)	0.858 (0.1455)	0.1625 (0.1017)	0.843 (0.1512)	0.0803 (0.0806)	0.828 (0.1550)	0.0360 (0.0597)	0.813 (0.1567)	0.01428 (0.0403)	0.800 (0.1595)	0.008106 (0.02999)	0.783 (0.1624)
0.0001	0.01	1.25	0.1	0.656 (0.2143)	0.912 (0.1636)	0.620 (0.2132)	0.881 (0.20022)	0.553 (0.2093)	0.860 (0.1935)	0.451 (0.1896)	0.828 (0.1993)	0.3294 (0.1433)	0.799 (0.2063)	0.1846 (0.1000)	0.772 (0.2099)	0.0912 (0.0875)	0.745 (0.2161)	0.03403 (0.0555)	0.724 (0.2174)	0.015423 (0.05897)	0.701 (0.2148)	0.641 (0.1450)	0.880 (0.1113)	0.548 (0.1432)	0.864 (0.1182)	0.431 (0.1331)	0.848 (0.1191)	0.2771 (0.1087)	0.836 (0.1216)	0.1370 (0.0822)	0.820 (0.1264)	0.0618 (0.0589)	0.807 (0.1315)	0.0291 (0.0487)	0.793 (0.1338)	0.00865 (0.0325)	0.776 (0.1338)	0.000000 (0.00000)	0.761 (0.1354)
0.001	0.01	1.25	0.1	0.656 (0.1646)	0.968 (0.0951)	0.614 (0.1639)	0.905 (0.12573)	0.536 (0.1599)	0.868 (0.1348)	0.425 (0.1432)	0.831 (0.1535)	0.3038 (0.1153)	0.796 (0.1621)	0.1676 (0.0989)	0.770 (0.1639)	0.0886 (0.0670)	0.746 (0.1648)	0.03149 (0.0534)	0.723 (0.1649)	0.000962 (0.00608)	0.699 (0.1646)	0.638 (0.1766)	0.869 (0.1336)	0.547 (0.1699)	0.852 (0.1448)	0.408 (0.1536)	0.839 (0.1473)	0.2544 (0.1202)	0.825 (0.1520)	0.1280 (0.0752)	0.810 (0.1564)	0.0630 (0.0774)	0.795 (0.1598)	0.0355 (0.0642)	0.782 (0.1616)	0.02443 (0.0633)	0.769 (0.1657)	0.010587 (0.06056)	0.752 (0.1671)
0.01	0.01	1.25	0.1	0.704 (0.1507)	0.952 (0.1128)	0.654 (0.1523)	0.924 (0.10387)	0.562 (0.1493)	0.896 (0.1126)	0.434 (0.1434)	0.875 (0.1219)	0.2998 (0.1141)	0.841 (0.1297)	0.1776 (0.0897)	0.813 (0.1389)	0.0799 (0.0728)	0.786 (0.1461)	0.01416 (0.0290)	0.763 (0.1470)	0.000000 (0.00000)	0.739 (0.1488)	0.625 (0.1601)	0.853 (0.1394)	0.522 (0.1491)	0.839 (0.1483)	0.380 (0.1125)	0.827 (0.1557)	0.2197 (0.0947)	0.813 (0.1549)	0.1193 (0.0807)	0.798 (0.1565)	0.0577 (0.0706)	0.787 (0.1571)	0.0252 (0.0443)	0.773 (0.1563)	0.01419 (0.0362)	0.756 (0.1572)	0.009268 (0.02563)	0.740 (0.1566)
0.001	0.1	1.25	0.1	0.718 (0.1600)	0.947 (0.0966)	0.675 (0.1647)	0.928 (0.09251)	0.598 (0.1644)	0.905 (0.1140)	0.481 (0.1548)	0.879 (0.1328)	0.3409 (0.1313)	0.856 (0.1437)	0.2076 (0.1153)	0.832 (0.1478)	0.0955 (0.0933)	0.810 (0.1549)	0.03731 (0.0640)	0.786 (0.1562)	0.009346 (0.03479)	0.763 (0.1563)	0.642 (0.1543)	0.845 (0.1634)	0.546 (0.1514)	0.837 (0.1568)	0.405 (0.1265)	0.825 (0.1587)	0.2460 (0.1088)	0.812 (0.1586)	0.1291 (0.0976)	0.798 (0.1594)	0.0503 (0.0634)	0.787 (0.1619)	0.0211 (0.0457)	0.773 (0.1627)	0.00589 (0.0310)	0.762 (0.1629)	0.002778 (0.01757)	0.746 (0.1618)
0.01	0.1	1.25	0.1	0.717 (0.1721)	0.978 (0.0667)	0.666 (0.1798)	0.945 (0.10241)	0.575 (0.1770)	0.918 (0.1232)	0.443 (0.1621)	0.880 (0.1431)	0.3028 (0.1252)	0.847 (0.1583)	0.1960 (0.1125)	0.820 (0.1669)	0.0879 (0.0971)	0.795 (0.1730)	0.02820 (0.0725)	0.775 (0.1730)	0.014436 (0.06817)	0.753 (0.1714)	0.632 (0.1713)	0.827 (0.1631)	0.534 (0.1702)	0.819 (0.1628)	0.409 (0.1579)	0.807 (0.1616)	0.2519 (0.1299)	0.794 (0.1648)	0.1409 (0.0974)	0.780 (0.1665)	0.0729 (0.0684)	0.766 (0.1681)	0.0356 (0.0571)	0.754 (0.1687)	0.02804 (0.0617)	0.740 (0.1697)	0.018006 (0.05828)	0.727 (0.1701)
1e-05	1e-05	1.5	0.1	0.562 (0.1973)	0.863 (0.2331)	0.528 (0.1915)	0.852 (0.20444)	0.477 (0.1798)	0.806 (0.2011)	0.395 (0.1561)	0.769 (0.1992)	0.2931 (0.1282)	0.729 (0.2050)	0.1875 (0.1113)	0.700 (0.2098)	0.1083 (0.1097)	0.672 (0.2114)	0.06302 (0.1010)	0.647 (0.2084)	0.048803 (0.10042)	0.618 (0.2050)	0.546 (0.1580)	0.794 (0.1705)	0.474 (0.1426)	0.781 (0.1705)	0.388 (0.1210)	0.760 (0.1767)	0.3003 (0.1129)	0.746 (0.1708)	0.2129 (0.1009)	0.729 (0.1713)	0.1518 (0.1005)	0.714 (0.1710)	0.1052 (0.1096)	0.699 (0.1706)	0.08933 (0.1152)	0.679 (0.1680)	0.076055 (0.12904)	0.656 (0.1691)
1e-05	0.0001	1.5	0.1	0.602 (0.1721)	0.865 (0.2432)	0.563 (0.1736)	0.874 (0.14553)	0.504 (0.1709)	0.836 (0.1423)	0.404 (0.1580)	0.802 (0.1561)	0.2851 (0.1331)	0.767 (0.1607)	0.1716 (0.1099)	0.739 (0.1674)	0.1018 (0.0947)	0.710 (0.1706)	0.05012 (0.0831)	0.684 (0.1738)	0.025405 (0.06774)	0.657 (0.1746)	0.565 (0.1876)	0.788 (0.2051)	0.499 (0.1748)	0.769 (0.1993)	0.410 (0.1556)	0.760 (0.1872)	0.3074 (0.1393)	0.748 (0.1905)	0.2161 (0.1229)	0.733 (0.1910)	0.1407 (0.1147)	0.719 (0.1904)	0.0914 (0.1140)	0.703 (0.1895)	0.06646 (0.1626)	0.686 (0.1952)	0.045343 (0.16230)	0.669 (0.1967)
0.0001	0.0001	1.5	0.1	0.607 (0.1671)	0.899 (0.1957)	0.567 (0.1690)	0.883 (0.14367)	0.496 (0.1590)	0.846 (0.1616)	0.409 (0.1438)	0.804 (0.1670)	0.3093 (0.1275)	0.771 (0.1740)	0.1980 (0.1133)	0.746 (0.1732)	0.1254 (0.1158)	0.718 (0.1759)	0.06242 (0.1119)	0.694 (0.1766)	0.040550 (0.10686)	0.666 (0.1750)	0.529 (0.2147)	0.777 (0.2180)	0.454 (0.1990)	0.760 (0.2146)	0.352 (0.1747)	0.751 (0.2161)	0.2497 (0.1430)	0.716 (0.2451)	0.1574 (0.1144)	0.699 (0.2456)	0.0920 (0.0925)	0.684 (0.2381)	0.0582 (0.0691)	0.667 (0.2385)	0.03872 (0.0492)	0.654 (0.2361)	0.020277 (0.04433)	0.636 (0.2317)
1e-05	0.001	1.5	0.1	0.568 (0.1831)	0.897 (0.2241)	0.534 (0.1819)	0.847 (0.16181)	0.474 (0.1786)	0.808 (0.1584)	0.388 (0.1616)	0.767 (0.1692)	0.2811 (0.1419)	0.730 (0.1787)	0.1739 (0.1083)	0.697 (0.1896)	0.1040 (0.0868)	0.668 (0.1929)	0.05202 (0.0751)	0.642 (0.1927)	0.024182 (0.06649)	0.617 (0.1907)	0.547 (0.1781)	0.786 (0.1807)	0.476 (0.1724)	0.765 (0.1737)	0.388 (0.1619)	0.753 (0.1711)	0.2812 (0.1207)	0.739 (0.1727)	0.1752 (0.0921)	0.724 (0.1765)	0.0987 (0.0787)	0.708 (0.1797)	0.0590 (0.0764)	0.693 (0.1811)	0.03534 (0.0662)	0.679 (0.1836)	0.015852 (0.04486)	0.662 (0.1828)
0.0001	0.001	1.5	0.1	0.550 (0.1858)	0.914 (0.1540)	0.513 (0.1813)	0.852 (0.16410)	0.454 (0.1663)	0.805 (0.1851)	0.358 (0.1469)	0.773 (0.1697)	0.2444 (0.1210)	0.736 (0.1776)	0.1394 (0.1016)	0.701 (0.1886)	0.0685 (0.0733)	0.670 (0.1971)	0.03916 (0.0627)	0.639 (0.1973)	0.018781 (0.05468)	0.613 (0.1949)	0.593 (0.1766)	0.847 (0.1581)	0.500 (0.1699)	0.833 (0.1565)	0.392 (0.1450)	0.815 (0.1629)	0.2583 (0.1190)	0.800 (0.1727)	0.1583 (0.0937)	0.780 (0.1761)	0.0889 (0.0763)	0.764 (0.1768)	0.0605 (0.0667)	0.746 (0.1800)	0.04759 (0.0785)	0.728 (0.1818)	0.027847 (0.07059)	0.711 (0.1808)
0.001	0.001	1.5	0.1	0.571 (0.1996)	0.923 (0.1493)	0.524 (0.1900)	0.858 (0.17655)	0.449 (0.1725)	0.815 (0.1856)	0.353 (0.1490)	0.772 (0.1942)	0.2564 (0.1332)	0.733 (0.2047)	0.1591 (0.1205)	0.705 (0.2109)	0.0917 (0.1071)	0.677 (0.2131)	0.05248 (0.1033)	0.650 (0.2126)	0.034253 (0.08989)	0.624 (0.2116)	0.555 (0.1458)	0.810 (0.1183)	0.465 (0.1437)	0.798 (0.1235)	0.350 (0.1303)	0.784 (0.1312)	0.2196 (0.1069)	0.764 (0.1344)	0.1247 (0.0710)	0.745 (0.1370)	0.0724 (0.0641)	0.728 (0.1418)	0.0329 (0.0418)	0.712 (0.1439)	0.01985 (0.0374)	0.697 (0.1437)	0.010977 (0.02467)	0.679 (0.1432)
0.0001	0.01	1.5	0.1	0.602 (0.1733)	0.922 (0.1652)	0.561 (0.1807)	0.890 (0.13658)	0.496 (0.1785)	0.863 (0.1357)	0.399 (0.1698)	0.830 (0.1410)	0.2732 (0.1407)	0.801 (0.1531)	0.1542 (0.0915)	0.769 (0.1561)	0.0791 (0.0919)	0.739 (0.1608)	0.04351 (0.0770)	0.713 (0.1629)	0.023141 (0.07380)	0.680 (0.1593)	0.576 (0.1733)	0.803 (0.1837)	0.492 (0.1666)	0.796 (0.1653)	0.376 (0.1367)	0.784 (0.1666)	0.2532 (0.0991)	0.766 (0.1685)	0.1479 (0.0824)	0.749 (0.1731)	0.0920 (0.0899)	0.733 (0.1738)	0.0600 (0.0843)	0.718 (0.1725)	0.04502 (0.0852)	0.704 (0.1721)	0.028197 (0.06840)	0.689 (0.1722)
0.001	0.01	1.5	0.1	0.573 (0.2064)	0.884 (0.2122)	0.526 (0.2064)	0.858 (0.15428)	0.450 (0.1970)	0.819 (0.1695)	0.344 (0.1540)	0.774 (0.1861)	0.2293 (0.1063)	0.733 (0.1944)	0.1266 (0.0809)	0.699 (0.2012)	0.0666 (0.0768)	0.670 (0.2048)	0.03403 (0.0748)	0.644 (0.2078)	0.023228 (0.05888)	0.619 (0.2082)	0.513 (0.1699)	0.762 (0.1886)	0.427 (0.1550)	0.741 (0.1824)	0.307 (0.1348)	0.734 (0.1785)	0.1815 (0.0924)	0.720 (0.1824)	0.0952 (0.0714)	0.700 (0.1857)	0.0467 (0.0542)	0.681 (0.1832)	0.0249 (0.0488)	0.665 (0.1843)	0.01699 (0.0408)	0.648 (0.1832)	0.002861 (0.01073)	0.631 (0.1832)
0.01	0.01	1.5	0.1	0.560 (0.1890)	0.884 (0.2275)	0.504 (0.1957)	0.862 (0.17855)	0.428 (0.1847)	0.804 (0.1918)	0.336 (0.1629)	0.750 (0.1837)	0.2359 (0.1317)	0.705 (0.1869)	0.1412 (0.1145)	0.674 (0.1864)	0.0653 (0.0812)	0.647 (0.1881)	0.02178 (0.0533)	0.623 (0.1888)	0.008805 (0.03099)	0.599 (0.1847)	0.527 (0.1860)	0.772 (0.1954)	0.435 (0.1722)	0.757 (0.1884)	0.310 (0.1440)	0.744 (0.1900)	0.2016 (0.1080)	0.725 (0.1915)	0.1132 (0.1034)	0.706 (0.1962)	0.0605 (0.0886)	0.690 (0.1994)	0.0267 (0.0516)	0.676 (0.1959)	0.01196 (0.0333)	0.660 (0.1954)	0.001923 (0.01216)	0.643 (0.1936)
0.001	0.1	1.5	0.1	0.578 (0.1949)	0.871 (0.1701)	0.530 (0.1939)	0.829 (0.18328)	0.444 (0.1798)	0.807 (0.1916)	0.346 (0.1567)	0.760 (0.2033)	0.2426 (0.1368)	0.724 (0.2051)	0.1387 (0.0945)	0.696 (0.2095)	0.0662 (0.0637)	0.670 (0.2094)	0.01879 (0.0374)	0.646 (0.2073)	0.000000 (0.00000)	0.623 (0.2028)	0.514 (0.2013)	0.766 (0.2212)	0.424 (0.1877)	0.748 (0.2172)	0.314 (0.1519)	0.726 (0.2213)	0.1989 (0.1203)	0.708 (0.2224)	0.1098 (0.0987)	0.691 (0.2234)	0.0622 (0.0813)	0.676 (0.2227)	0.0360 (0.0680)	0.660 (0.2219)	0.01713 (0.0459)	0.646 (0.2186)	0.014554 (0.04670)	0.629 (0.2152)
0.01	0.1	1.5	0.1	0.552 (0.2073)	0.906 (0.1300)	0.496 (0.2125)	0.856 (0.14589)	0.417 (0.2043)	0.812 (0.1687)	0.324 (0.1790)	0.757 (0.1794)	0.2240 (0.1391)	0.709 (0.2004)	0.1421 (0.1056)	0.671 (0.2027)	0.0615 (0.0778)	0.640 (0.2045)	0.03107 (0.0716)	0.611 (0.2054)	0.011336 (0.04887)	0.589 (0.2043)	0.497 (0.1880)	0.743 (0.2254)	0.413 (0.1639)	0.724 (0.2197)	0.297 (0.1229)	0.708 (0.2209)	0.1824 (0.0852)	0.690 (0.2216)	0.0968 (0.0740)	0.672 (0.2227)	0.0446 (0.0590)	0.656 (0.2195)	0.0307 (0.0549)	0.639 (0.2160)	0.02040 (0.0407)	0.625 (0.2133)	0.013091 (0.03654)	0.608 (0.2102)
1e-05	1e-05	1.75	0.1	0.437 (0.2081)	0.812 (0.2554)	0.404 (0.2059)	0.787 (0.20721)	0.354 (0.1996)	0.712 (0.2117)	0.293 (0.1781)	0.653 (0.2266)	0.2133 (0.1431)	0.613 (0.2282)	0.1418 (0.1087)	0.576 (0.2247)	0.0857 (0.0790)	0.543 (0.2252)	0.04906 (0.0659)	0.515 (0.2224)	0.034219 (0.06824)	0.487 (0.2169)	0.466 (0.1929)	0.777 (0.1390)	0.398 (0.1841)	0.758 (0.1409)	0.324 (0.1618)	0.724 (0.1566)	0.2485 (0.1395)	0.702 (0.1630)	0.1720 (0.1201)	0.682 (0.1672)	0.1286 (0.1128)	0.652 (0.1775)	0.0925 (0.0996)	0.629 (0.1916)	0.06456 (0.0906)	0.610 (0.1940)	0.034434 (0.07078)	0.592 (0.1934)
1e-05	0.0001	1.75	0.1	0.496 (0.1866)	0.845 (0.2515)	0.461 (0.1835)	0.793 (0.21241)	0.406 (0.1759)	0.767 (0.2042)	0.334 (0.1609)	0.722 (0.2074)	0.2492 (0.1396)	0.682 (0.2099)	0.1581 (0.1121)	0.649 (0.2051)	0.0770 (0.0863)	0.620 (0.2043)	0.04668 (0.0951)	0.589 (0.2019)	0.036405 (0.09917)	0.554 (0.1949)	0.420 (0.1739)	0.720 (0.2054)	0.362 (0.1585)	0.679 (0.2053)	0.295 (0.1364)	0.653 (0.2022)	0.2113 (0.1056)	0.627 (0.2046)	0.1441 (0.0904)	0.606 (0.2039)	0.0961 (0.0728)	0.588 (0.2040)	0.0713 (0.0615)	0.570 (0.2033)	0.05883 (0.0862)	0.552 (0.2012)	0.044358 (0.10985)	0.537 (0.1987)
0.0001	0.0001	1.75	0.1	0.472 (0.2046)	0.854 (0.1937)	0.434 (0.1980)	0.791 (0.21645)	0.376 (0.1856)	0.727 (0.2384)	0.296 (0.1629)	0.677 (0.2250)	0.2129 (0.1263)	0.638 (0.2276)	0.1323 (0.0853)	0.605 (0.2294)	0.0676 (0.0635)	0.573 (0.2238)	0.02953 (0.0415)	0.546 (0.2220)	0.019326 (0.04930)	0.517 (0.2167)	0.393 (0.1710)	0.662 (0.2119)	0.329 (0.1530)	0.633 (0.2065)	0.256 (0.1233)	0.608 (0.2094)	0.1819 (0.1028)	0.586 (0.2108)	0.1181 (0.0911)	0.568 (0.2109)	0.0750 (0.0700)	0.549 (0.2106)	0.0497 (0.0613)	0.533 (0.2052)	0.03202 (0.0595)	0.517 (0.2015)	0.023408 (0.05438)	0.498 (0.1977)
1e-05	0.001	1.75	0.1	0.461 (0.1771)	0.819 (0.2499)	0.433 (0.1694)	0.753 (0.23282)	0.383 (0.1614)	0.725 (0.1983)	0.310 (0.1397)	0.690 (0.2027)	0.2289 (0.1241)	0.646 (0.2001)	0.1554 (0.1016)	0.614 (0.2054)	0.0938 (0.0982)	0.581 (0.2104)	0.05797 (0.0935)	0.553 (0.2080)	0.036433 (0.07587)	0.521 (0.1993)	0.414 (0.1724)	0.663 (0.2218)	0.351 (0.1527)	0.651 (0.2104)	0.281 (0.1323)	0.641 (0.2077)	0.2079 (0.1065)	0.623 (0.2025)	0.1479 (0.0992)	0.604 (0.1992)	0.1062 (0.1010)	0.583 (0.1975)	0.0803 (0.0955)	0.564 (0.1959)	0.05847 (0.0937)	0.547 (0.1950)	0.039801 (0.08084)	0.528 (0.1951)
0.0001	0.001	1.75	0.1	0.508 (0.2125)	0.812 (0.2965)	0.470 (0.2042)	0.754 (0.28268)	0.411 (0.1899)	0.738 (0.2603)	0.324 (0.1607)	0.703 (0.2531)	0.2341 (0.1280)	0.669 (0.2471)	0.1451 (0.1044)	0.639 (0.2433)	0.0790 (0.0773)	0.612 (0.2414)	0.03172 (0.0588)	0.585 (0.2338)	0.012851 (0.05386)	0.557 (0.2251)	0.394 (0.2051)	0.640 (0.2376)	0.328 (0.1817)	0.622 (0.2470)	0.258 (0.1515)	0.603 (0.2474)	0.1828 (0.1212)	0.581 (0.2447)	0.1083 (0.0916)	0.566 (0.2436)	0.0749 (0.0795)	0.546 (0.2394)	0.0442 (0.0704)	0.531 (0.2371)	0.02327 (0.0583)	0.517 (0.2348)	0.017715 (0.05322)	0.500 (0.2298)
0.001	0.001	1.75	0.1	0.473 (0.2275)	0.918 (0.1868)	0.433 (0.2234)	0.828 (0.21187)	0.370 (0.2012)	0.758 (0.2211)	0.290 (0.1628)	0.687 (0.2283)	0.1996 (0.1144)	0.633 (0.2373)	0.1146 (0.0800)	0.595 (0.2374)	0.0518 (0.0595)	0.566 (0.2374)	0.02302 (0.0588)	0.537 (0.2383)	0.011724 (0.04648)	0.514 (0.2347)	0.447 (0.1685)	0.750 (0.2038)	0.371 (0.1477)	0.705 (0.2128)	0.284 (0.1254)	0.689 (0.2009)	0.1960 (0.0980)	0.665 (0.2050)	0.1161 (0.0847)	0.648 (0.2001)	0.0733 (0.0713)	0.631 (0.1984)	0.0487 (0.0637)	0.613 (0.1970)	0.03621 (0.0587)	0.594 (0.1949)	0.030136 (0.06283)	0.573 (0.1945)
0.0001	0.01	1.75	0.1	0.465 (0.2415)	0.909 (0.1606)	0.428 (0.2402)	0.840 (0.19182)	0.371 (0.2297)	0.777 (0.2039)	0.297 (0.2002)	0.724 (0.2130)	0.2200 (0.1579)	0.674 (0.2256)	0.1442 (0.1026)	0.628 (0.2362)	0.0808 (0.0797)	0.592 (0.2431)	0.05009 (0.0796)	0.557 (0.2486)	0.036295 (0.07502)	0.521 (0.2445)	0.437 (0.1927)	0.653 (0.2343)	0.369 (0.1682)	0.641 (0.2285)	0.276 (0.1355)	0.634 (0.2218)	0.1834 (0.1047)	0.622 (0.2210)	0.1139 (0.0882)	0.608 (0.2228)	0.0756 (0.0786)	0.589 (0.2215)	0.0512 (0.0697)	0.575 (0.2194)	0.03218 (0.0598)	0.556 (0.2178)	0.016783 (0.05107)	0.540 (0.2162)
0.001	0.01	1.75	0.1	0.480 (0.1799)	0.816 (0.2352)	0.432 (0.1792)	0.801 (0.17916)	0.361 (0.1577)	0.751 (0.1913)	0.278 (0.1367)	0.692 (0.1972)	0.1991 (0.1077)	0.651 (0.1969)	0.1257 (0.0850)	0.611 (0.1973)	0.0596 (0.0698)	0.582 (0.1937)	0.02939 (0.0582)	0.555 (0.1876)	0.014807 (0.04732)	0.525 (0.1818)	0.422 (0.1634)	0.717 (0.1974)	0.345 (0.1515)	0.693 (0.1914)	0.253 (0.1290)	0.676 (0.1874)	0.1712 (0.1062)	0.640 (0.1856)	0.1190 (0.1028)	0.614 (0.1922)	0.0700 (0.0663)	0.599 (0.1822)	0.0532 (0.0616)	0.579 (0.1805)	0.03059 (0.0526)	0.563 (0.1803)	0.016745 (0.04214)	0.544 (0.1761)
0.01	0.01	1.75	0.1	0.475 (0.2091)	0.842 (0.2595)	0.431 (0.2042)	0.802 (0.22308)	0.368 (0.1887)	0.723 (0.2048)	0.286 (0.1550)	0.665 (0.2156)	0.2053 (0.1152)	0.618 (0.2203)	0.1415 (0.0975)	0.583 (0.2185)	0.0858 (0.0887)	0.549 (0.2194)	0.05338 (0.0902)	0.524 (0.2166)	0.029823 (0.07565)	0.504 (0.2131)	0.426 (0.2060)	0.715 (0.2347)	0.351 (0.1843)	0.671 (0.2399)	0.252 (0.1341)	0.642 (0.2445)	0.1605 (0.1125)	0.624 (0.2376)	0.0976 (0.0792)	0.603 (0.2369)	0.0471 (0.0618)	0.587 (0.2359)	0.0320 (0.0536)	0.569 (0.2338)	0.02167 (0.0442)	0.555 (0.2313)	0.011779 (0.03840)	0.540 (0.2278)
0.001	0.1	1.75	0.1	0.470 (0.1752)	0.914 (0.1487)	0.427 (0.1697)	0.833 (0.18482)	0.358 (0.1602)	0.782 (0.1679)	0.279 (0.1398)	0.719 (0.1773)	0.2043 (0.1239)	0.668 (0.1790)	0.1371 (0.0903)	0.626 (0.1862)	0.0858 (0.0828)	0.587 (0.1892)	0.05234 (0.0871)	0.552 (0.1862)	0.036662 (0.09800)	0.523 (0.1831)	0.404 (0.1845)	0.673 (0.2306)	0.329 (0.1636)	0.643 (0.2154)	0.252 (0.1331)	0.614 (0.2206)	0.1718 (0.1086)	0.597 (0.2176)	0.1108 (0.0803)	0.576 (0.2194)	0.0691 (0.0705)	0.558 (0.2176)	0.0482 (0.0714)	0.541 (0.2162)	0.03837 (0.0798)	0.525 (0.2111)	0.028089 (0.07268)	0.507 (0.2064)
0.01	0.1	1.75	0.1	0.428 (0.2082)	0.903 (0.1617)	0.378 (0.2081)	0.831 (0.18906)	0.313 (0.1947)	0.747 (0.2069)	0.236 (0.1695)	0.682 (0.2177)	0.1590 (0.1300)	0.627 (0.2265)	0.1080 (0.1034)	0.578 (0.2220)	0.0487 (0.0659)	0.544 (0.2209)	0.01476 (0.0348)	0.505 (0.2145)	0.006144 (0.02729)	0.482 (0.2010)	0.372 (0.1923)	0.615 (0.2213)	0.296 (0.1671)	0.589 (0.2242)	0.213 (0.1293)	0.566 (0.2241)	0.1342 (0.0844)	0.546 (0.2232)	0.0721 (0.0569)	0.527 (0.2209)	0.0399 (0.0480)	0.511 (0.2203)	0.0214 (0.0466)	0.496 (0.2184)	0.01405 (0.0402)	0.481 (0.2154)	0.001786 (0.01129)	0.466 (0.2120)
1e-05	1e-05	2	0.1	0.364 (0.1985)	0.798 (0.2518)	0.338 (0.1902)	0.683 (0.26016)	0.299 (0.1763)	0.637 (0.2481)	0.239 (0.1542)	0.610 (0.2410)	0.1794 (0.1301)	0.549 (0.2463)	0.1201 (0.1081)	0.520 (0.2329)	0.0736 (0.0897)	0.485 (0.2313)	0.04662 (0.0828)	0.445 (0.2184)	0.029900 (0.07825)	0.415 (0.2087)	0.364 (0.2006)	0.579 (0.2968)	0.318 (0.1816)	0.561 (0.2818)	0.268 (0.1614)	0.544 (0.2754)	0.2121 (0.1388)	0.531 (0.2700)	0.1620 (0.1140)	0.516 (0.2669)	0.1173 (0.0880)	0.502 (0.2612)	0.0861 (0.0748)	0.488 (0.2567)	0.05702 (0.0613)	0.476 (0.2509)	0.035683 (0.05961)	0.459 (0.2434)
1e-05	0.0001	2	0.1	0.304 (0.2163)	0.813 (0.2675)	0.277 (0.2048)	0.695 (0.30471)	0.243 (0.1854)	0.631 (0.2758)	0.200 (0.1563)	0.575 (0.2699)	0.1456 (0.1149)	0.530 (0.2648)	0.0936 (0.0810)	0.480 (0.2566)	0.0660 (0.0717)	0.432 (0.2303)	0.04770 (0.0663)	0.396 (0.2290)	0.035871 (0.06452)	0.365 (0.2238)	0.347 (0.1622)	0.636 (0.2487)	0.300 (0.1460)	0.606 (0.2304)	0.244 (0.1210)	0.578 (0.2075)	0.1867 (0.0987)	0.553 (0.2034)	0.1429 (0.0876)	0.530 (0.2023)	0.1114 (0.0803)	0.506 (0.1969)	0.0887 (0.0845)	0.485 (0.1941)	0.06756 (0.0716)	0.468 (0.1906)	0.051815 (0.06827)	0.448 (0.1868)
0.0001	0.0001	2	0.1	0.419 (0.2072)	0.901 (0.1547)	0.386 (0.1987)	0.815 (0.17188)	0.337 (0.1855)	0.714 (0.2038)	0.277 (0.1632)	0.641 (0.2203)	0.2035 (0.1396)	0.592 (0.2287)	0.1253 (0.1078)	0.554 (0.2272)	0.0772 (0.1047)	0.521 (0.2244)	0.04479 (0.0926)	0.493 (0.2244)	0.033031 (0.09217)	0.464 (0.2186)	0.326 (0.1755)	0.574 (0.2539)	0.270 (0.1560)	0.567 (0.2456)	0.212 (0.1271)	0.545 (0.2315)	0.1556 (0.1044)	0.528 (0.2219)	0.1102 (0.0769)	0.507 (0.2201)	0.0742 (0.0628)	0.485 (0.2148)	0.0492 (0.0572)	0.466 (0.2101)	0.03687 (0.0549)	0.447 (0.2064)	0.022997 (0.05665)	0.429 (0.2053)
1e-05	0.001	2	0.1	0.340 (0.1931)	0.774 (0.3390)	0.309 (0.1811)	0.737 (0.30472)	0.264 (0.1618)	0.673 (0.2785)	0.209 (0.1314)	0.621 (0.2603)	0.1527 (0.0945)	0.550 (0.2462)	0.1018 (0.0650)	0.503 (0.2369)	0.0652 (0.0604)	0.469 (0.2267)	0.04358 (0.0570)	0.436 (0.2152)	0.026401 (0.05375)	0.402 (0.2061)	0.361 (0.2014)	0.661 (0.2265)	0.308 (0.1814)	0.613 (0.2186)	0.251 (0.1529)	0.592 (0.2156)	0.1816 (0.1244)	0.559 (0.2190)	0.1151 (0.0926)	0.542 (0.2229)	0.0688 (0.0683)	0.521 (0.2233)	0.0408 (0.0527)	0.503 (0.2225)	0.02163 (0.0464)	0.485 (0.2224)	0.012685 (0.04249)	0.467 (0.2207)
0.0001	0.001	2	0.1	0.429 (0.1926)	0.885 (0.2160)	0.390 (0.1883)	0.791 (0.22488)	0.332 (0.1769)	0.741 (0.2475)	0.257 (0.1508)	0.702 (0.2395)	0.1879 (0.1199)	0.644 (0.2328)	0.1219 (0.0952)	0.592 (0.2247)	0.0764 (0.0884)	0.554 (0.2223)	0.05529 (0.0798)	0.516 (0.2118)	0.032510 (0.06255)	0.482 (0.2018)	0.353 (0.1916)	0.632 (0.2451)	0.294 (0.1680)	0.593 (0.2542)	0.224 (0.1396)	0.577 (0.2517)	0.1565 (0.1073)	0.546 (0.2421)	0.1074 (0.0937)	0.525 (0.2353)	0.0730 (0.0874)	0.502 (0.2334)	0.0484 (0.0822)	0.489 (0.2250)	0.03592 (0.0820)	0.471 (0.2220)	0.028068 (0.07997)	0.454 (0.2173)
0.001	0.001	2	0.1	0.319 (0.1728)	0.828 (0.2420)	0.287 (0.1658)	0.729 (0.25416)	0.240 (0.1479)	0.647 (0.2658)	0.193 (0.1317)	0.581 (0.2524)	0.1410 (0.1006)	0.515 (0.2452)	0.0964 (0.0812)	0.467 (0.2325)	0.0610 (0.0711)	0.427 (0.2116)	0.03200 (0.0577)	0.393 (0.2000)	0.018958 (0.05003)	0.360 (0.1864)	0.295 (0.1701)	0.558 (0.2539)	0.233 (0.1457)	0.539 (0.2358)	0.175 (0.1162)	0.501 (0.2225)	0.1257 (0.0951)	0.478 (0.2166)	0.0892 (0.0845)	0.459 (0.2143)	0.0626 (0.0723)	0.442 (0.2098)	0.0421 (0.0670)	0.425 (0.2055)	0.02622 (0.0505)	0.409 (0.2008)	0.015931 (0.03763)	0.392 (0.1963)
0.0001	0.01	2	0.1	0.340 (0.1922)	0.802 (0.2995)	0.305 (0.1820)	0.715 (0.26846)	0.255 (0.1622)	0.660 (0.2503)	0.188 (0.1295)	0.593 (0.2427)	0.1252 (0.1025)	0.537 (0.2368)	0.0903 (0.0885)	0.483 (0.2245)	0.0519 (0.0721)	0.447 (0.2186)	0.02622 (0.0469)	0.418 (0.2152)	0.011126 (0.03450)	0.388 (0.2077)	0.331 (0.1863)	0.567 (0.2379)	0.268 (0.1676)	0.562 (0.2259)	0.208 (0.1474)	0.538 (0.2203)	0.1527 (0.1257)	0.516 (0.2229)	0.1053 (0.1180)	0.496 (0.2230)	0.0701 (0.1193)	0.479 (0.2206)	0.0550 (0.1239)	0.459 (0.2163)	0.04700 (0.1207)	0.443 (0.2124)	0.031816 (0.11648)	0.424 (0.2064)
0.001	0.01	2	0.1	0.333 (0.1629)	0.829 (0.2568)	0.292 (0.1574)	0.769 (0.18163)	0.238 (0.1420)	0.682 (0.1740)	0.184 (0.1243)	0.587 (0.2002)	0.1351 (0.0950)	0.521 (0.1956)	0.0972 (0.0747)	0.473 (0.1884)	0.0615 (0.0650)	0.438 (0.1824)	0.02509 (0.0474)	0.408 (0.1728)	0.016663 (0.05019)	0.380 (0.1669)	0.317 (0.1781)	0.555 (0.2616)	0.251 (0.1497)	0.554 (0.2366)	0.182 (0.1213)	0.532 (0.2322)	0.1216 (0.0926)	0.497 (0.2382)	0.0714 (0.0649)	0.477 (0.2363)	0.0480 (0.0631)	0.462 (0.2333)	0.0334 (0.0622)	0.445 (0.2276)	0.02334 (0.0650)	0.427 (0.2216)	0.023646 (0.07487)	0.410 (0.2160)
0.01	0.01	2	0.1	0.363 (0.1862)	0.893 (0.1702)	0.316 (0.1836)	0.801 (0.16419)	0.256 (0.1697)	0.717 (0.1855)	0.204 (0.1459)	0.614 (0.2018)	0.1487 (0.1166)	0.551 (0.2142)	0.1026 (0.0979)	0.498 (0.2158)	0.0641 (0.0842)	0.463 (0.2188)	0.03637 (0.0731)	0.440 (0.2172)	0.019995 (0.06671)	0.412 (0.1999)	0.322 (0.1428)	0.614 (0.2073)	0.253 (0.1266)	0.589 (0.2014)	0.180 (0.1057)	0.565 (0.1931)	0.1253 (0.0819)	0.542 (0.1911)	0.0831 (0.0634)	0.518 (0.1879)	0.0493 (0.0510)	0.499 (0.1849)	0.0317 (0.0391)	0.483 (0.1824)	0.02166 (0.0318)	0.465 (0.1808)	0.007276 (0.01711)	0.442 (0.1735)
0.001	0.1	2	0.1	0.404 (0.1962)	0.807 (0.2937)	0.367 (0.1928)	0.758 (0.25498)	0.311 (0.1773)	0.690 (0.2375)	0.251 (0.1522)	0.621 (0.2306)	0.1773 (0.1123)	0.571 (0.2282)	0.1211 (0.0913)	0.532 (0.2189)	0.0649 (0.0723)	0.500 (0.2149)	0.04280 (0.0655)	0.472 (0.2063)	0.019301 (0.05049)	0.448 (0.2016)	0.349 (0.2079)	0.586 (0.2907)	0.297 (0.1881)	0.548 (0.2730)	0.237 (0.1624)	0.525 (0.2663)	0.1738 (0.1402)	0.502 (0.2658)	0.1110 (0.1243)	0.489 (0.2603)	0.0769 (0.1265)	0.472 (0.2562)	0.0550 (0.1366)	0.459 (0.2537)	0.03980 (0.1380)	0.444 (0.2469)	0.029277 (0.14495)	0.428 (0.2409)
0.01	0.1	2	0.1	0.422 (0.2627)	0.874 (0.2284)	0.381 (0.2546)	0.790 (0.23936)	0.325 (0.2326)	0.687 (0.2711)	0.259 (0.1872)	0.621 (0.2808)	0.1813 (0.1279)	0.564 (0.2822)	0.1090 (0.0841)	0.527 (0.2835)	0.0633 (0.0659)	0.497 (0.2777)	0.04181 (0.0611)	0.472 (0.2713)	0.008225 (0.03931)	0.454 (0.2656)	0.386 (0.1690)	0.647 (0.2333)	0.312 (0.1445)	0.633 (0.2225)	0.235 (0.1190)	0.591 (0.2199)	0.1572 (0.0965)	0.570 (0.2156)	0.1010 (0.0787)	0.552 (0.2116)	0.0717 (0.0806)	0.530 (0.2068)	0.0524 (0.0770)	0.515 (0.2057)	0.04234 (0.0799)	0.498 (0.2066)	0.023586 (0.08027)	0.483 (0.2047)
1e-05	1e-05	1	0.2	0.835 (0.0847)	0.990 (0.0385)	0.823 (0.0855)	0.970 (0.05416)	0.791 (0.0919)	0.959 (0.0616)	0.721 (0.1057)	0.952 (0.0571)	0.5992 (0.1190)	0.934 (0.0621)	0.3974 (0.1262)	0.914 (0.0724)	0.2090 (0.1211)	0.899 (0.0788)	0.06641 (0.0888)	0.885 (0.0808)	0.020821 (0.05721)	0.865 (0.0837)	0.788 (0.1170)	0.942 (0.0901)	0.736 (0.1225)	0.944 (0.0779)	0.667 (0.1223)	0.938 (0.0765)	0.5668 (0.1233)	0.931 (0.0744)	0.4377 (0.1293)	0.920 (0.0770)	0.2974 (0.1433)	0.913 (0.0765)	0.1955 (0.1427)	0.902 (0.0792)	0.12750 (0.1465)	0.883 (0.0965)	0.069999 (0.09735)	0.871 (0.1003)
1e-05	0.0001	1	0.2	0.810 (0.1381)	0.991 (0.0548)	0.795 (0.1390)	0.956 (0.16321)	0.760 (0.1415)	0.955 (0.0969)	0.691 (0.1411)	0.942 (0.0882)	0.5623 (0.1352)	0.927 (0.0994)	0.3578 (0.1170)	0.908 (0.1020)	0.1447 (0.1056)	0.888 (0.1089)	0.04916 (0.0848)	0.868 (0.1157)	0.021480 (0.06194)	0.841 (0.1234)	0.796 (0.1117)	0.951 (0.0646)	0.738 (0.1262)	0.942 (0.0652)	0.663 (0.1268)	0.935 (0.0666)	0.5499 (0.1239)	0.928 (0.0716)	0.4046 (0.1188)	0.919 (0.0763)	0.2548 (0.1072)	0.912 (0.0787)	0.1366 (0.1150)	0.903 (0.0822)	0.10171 (0.1159)	0.894 (0.0885)	0.032446 (0.07184)	0.882 (0.0913)
0.0001	0.0001	1	0.2	0.806 (0.1146)	1.000 (0.0000)	0.792 (0.1194)	0.968 (0.05739)	0.757 (0.1239)	0.953 (0.0551)	0.684 (0.1216)	0.936 (0.0759)	0.5305 (0.1248)	0.919 (0.0862)	0.3027 (0.1251)	0.901 (0.0936)	0.1153 (0.0967)	0.880 (0.1025)	0.01996 (0.0554)	0.861 (0.1090)	0.009886 (0.04726)	0.838 (0.1103)	0.778 (0.1188)	0.938 (0.0846)	0.711 (0.1265)	0.939 (0.0740)	0.621 (0.1260)	0.929 (0.0822)	0.5049 (0.1218)	0.918 (0.0902)	0.3583 (0.1186)	0.907 (0.0925)	0.2218 (0.1174)	0.896 (0.0966)	0.1172 (0.1151)	0.886 (0.1007)	0.06032 (0.1123)	0.875 (0.1033)	0.040373 (0.09716)	0.863 (0.1041)
1e-05	0.001	1	0.2	0.794 (0.1477)	0.992 (0.0321)	0.779 (0.1545)	0.969 (0.05403)	0.747 (0.1628)	0.949 (0.0738)	0.678 (0.1685)	0.940 (0.0754)	0.5540 (0.1648)	0.917 (0.0968)	0.3541 (0.1382)	0.889 (0.1176)	0.1559 (0.1201)	0.870 (0.1285)	0.06116 (0.0910)	0.848 (0.1340)	0.007292 (0.03253)	0.824 (0.1414)	0.758 (0.1440)	0.922 (0.1113)	0.701 (0.1434)	0.909 (0.1171)	0.610 (0.1438)	0.903 (0.1227)	0.4874 (0.1280)	0.894 (0.1263)	0.3405 (0.1225)	0.885 (0.1251)	0.2018 (0.0948)	0.876 (0.1277)	0.1013 (0.0955)	0.867 (0.1305)	0.04816 (0.0622)	0.859 (0.1294)	0.018050 (0.04527)	0.847 (0.1284)
0.0001	0.001	1	0.2	0.812 (0.1000)	0.982 (0.0722)	0.796 (0.1066)	0.968 (0.06210)	0.759 (0.1150)	0.961 (0.0559)	0.680 (0.1291)	0.945 (0.0559)	0.5318 (0.1320)	0.922 (0.0712)	0.3100 (0.1239)	0.902 (0.0800)	0.1189 (0.1011)	0.884 (0.0864)	0.03896 (0.0833)	0.862 (0.0904)	0.016736 (0.06462)	0.838 (0.0947)	0.748 (0.1354)	0.920 (0.1017)	0.681 (0.1412)	0.912 (0.1091)	0.587 (0.1407)	0.905 (0.1077)	0.4607 (0.1320)	0.895 (0.1090)	0.3088 (0.1169)	0.887 (0.1113)	0.1672 (0.0983)	0.876 (0.1145)	0.1058 (0.0760)	0.865 (0.1164)	0.05974 (0.0786)	0.853 (0.1194)	0.033210 (0.05318)	0.841 (0.1223)
0.001	0.001	1	0.2	0.832 (0.0939)	0.972 (0.1667)	0.816 (0.0985)	0.979 (0.04233)	0.775 (0.1069)	0.965 (0.0448)	0.687 (0.1198)	0.949 (0.0549)	0.5279 (0.1216)	0.929 (0.0674)	0.2838 (0.1198)	0.909 (0.0783)	0.1015 (0.0931)	0.889 (0.0892)	0.03694 (0.0701)	0.871 (0.0929)	0.006173 (0.03704)	0.849 (0.0950)	0.746 (0.1344)	0.933 (0.0848)	0.673 (0.1379)	0.921 (0.0903)	0.572 (0.1325)	0.909 (0.0989)	0.4312 (0.1320)	0.898 (0.1020)	0.2772 (0.1096)	0.888 (0.1083)	0.1415 (0.1051)	0.877 (0.1108)	0.0837 (0.0943)	0.866 (0.1149)	0.05085 (0.0724)	0.854 (0.1193)	0.021588 (0.05471)	0.842 (0.1202)
0.0001	0.01	1	0.2	0.808 (0.1232)	0.963 (0.1755)	0.794 (0.1278)	0.967 (0.07652)	0.759 (0.1343)	0.951 (0.0786)	0.683 (0.1432)	0.934 (0.0881)	0.5548 (0.1378)	0.910 (0.1039)	0.3349 (0.1303)	0.889 (0.1132)	0.1209 (0.0926)	0.872 (0.1171)	0.04364 (0.0723)	0.853 (0.1195)	0.020625 (0.05642)	0.833 (0.1205)	0.762 (0.1382)	0.932 (0.1008)	0.695 (0.1495)	0.924 (0.0910)	0.598 (0.1421)	0.915 (0.0937)	0.4661 (0.1350)	0.906 (0.0978)	0.3282 (0.1387)	0.895 (0.1019)	0.1883 (0.1161)	0.884 (0.1066)	0.0980 (0.1099)	0.872 (0.1151)	0.05484 (0.0916)	0.861 (0.1188)	0.026057 (0.07124)	0.849 (0.1221)
0.001	0.01	1	0.2	0.830 (0.1032)	1.000 (0.0000)	0.815 (0.1074)	0.974 (0.06836)	0.776 (0.1154)	0.968 (0.0602)	0.689 (0.1256)	0.952 (0.0727)	0.5265 (0.1359)	0.935 (0.0799)	0.2891 (0.1256)	0.917 (0.0884)	0.1115 (0.0981)	0.897 (0.0976)	0.01723 (0.0395)	0.876 (0.1008)	0.000000 (0.00000)	0.851 (0.1021)	0.766 (0.0987)	0.929 (0.0827)	0.690 (0.1113)	0.923 (0.0772)	0.578 (0.1169)	0.914 (0.0786)	0.4144 (0.1145)	0.905 (0.0807)	0.2421 (0.1047)	0.896 (0.0818)	0.1179 (0.0806)	0.887 (0.0843)	0.0468 (0.0698)	0.876 (0.0855)	0.01476 (0.0497)	0.865 (0.0865)	0.010357 (0.04575)	0.853 (0.0882)
0.01	0.01	1	0.2	0.833 (0.0911)	1.000 (0.0000)	0.816 (0.0991)	0.982 (0.06267)	0.768 (0.1147)	0.970 (0.0481)	0.678 (0.1256)	0.945 (0.0654)	0.5046 (0.1356)	0.921 (0.0755)	0.2686 (0.1331)	0.900 (0.0825)	0.1064 (0.0929)	0.882 (0.0864)	0.02472 (0.0635)	0.863 (0.0892)	0.000000 (0.00000)	0.844 (0.0895)	0.791 (0.0991)	0.951 (0.0581)	0.711 (0.1088)	0.945 (0.0555)	0.588 (0.1165)	0.936 (0.0592)	0.4072 (0.1344)	0.929 (0.0638)	0.2398 (0.1246)	0.918 (0.0706)	0.1179 (0.1122)	0.909 (0.0751)	0.0637 (0.0825)	0.900 (0.0770)	0.02270 (0.0456)	0.890 (0.0803)	0.009900 (0.03339)	0.878 (0.0815)
0.001	0.1	1	0.2	0.817 (0.1031)	0.995 (0.0329)	0.798 (0.1099)	0.980 (0.04821)	0.753 (0.1265)	0.966 (0.0541)	0.664 (0.1365)	0.944 (0.0736)	0.5101 (0.1201)	0.918 (0.0869)	0.2952 (0.1193)	0.901 (0.0948)	0.1554 (0.1250)	0.880 (0.0966)	0.04247 (0.0853)	0.862 (0.0979)	0.016041 (0.06061)	0.840 (0.0983)	0.782 (0.0883)	0.935 (0.0694)	0.709 (0.0948)	0.929 (0.0736)	0.604 (0.1047)	0.923 (0.0703)	0.4584 (0.1212)	0.916 (0.0683)	0.2973 (0.1376)	0.908 (0.0698)	0.1951 (0.1553)	0.898 (0.0733)	0.1176 (0.1352)	0.887 (0.0737)	0.07211 (0.1469)	0.875 (0.0754)	0.043535 (0.12065)	0.863 (0.0784)
0.01	0.1	1	0.2	0.823 (0.0929)	0.980 (0.0856)	0.804 (0.0982)	0.985 (0.04107)	0.754 (0.1100)	0.970 (0.0484)	0.656 (0.1246)	0.947 (0.0616)	0.4908 (0.1106)	0.926 (0.0723)	0.2793 (0.0753)	0.902 (0.0792)	0.1408 (0.0943)	0.880 (0.0851)	0.03088 (0.0645)	0.857 (0.0882)	0.018620 (0.06892)	0.837 (0.0922)	0.761 (0.1385)	0.920 (0.1115)	0.682 (0.1409)	0.909 (0.1167)	0.551 (0.1510)	0.901 (0.1184)	0.4005 (0.1287)	0.891 (0.1217)	0.2321 (0.1298)	0.881 (0.1242)	0.1098 (0.1060)	0.870 (0.1293)	0.0571 (0.0847)	0.860 (0.1300)	0.02312 (0.0677)	0.851 (0.1300)	0.007812 (0.04941)	0.841 (0.1305)
1e-05	1e-05	1.25	0.2	0.723 (0.1595)	0.953 (0.1196)	0.708 (0.1643)	0.941 (0.10723)	0.672 (0.1741)	0.926 (0.0849)	0.604 (0.1864)	0.905 (0.1026)	0.4933 (0.1809)	0.876 (0.1155)	0.3327 (0.1531)	0.844 (0.1291)	0.1723 (0.1217)	0.816 (0.1393)	0.08981 (0.0989)	0.785 (0.1499)	0.030200 (0.07749)	0.759 (0.1549)	0.682 (0.1689)	0.890 (0.1126)	0.633 (0.1717)	0.869 (0.1205)	0.564 (0.1656)	0.851 (0.1375)	0.4756 (0.1561)	0.842 (0.1420)	0.3601 (0.1479)	0.831 (0.1448)	0.2507 (0.1210)	0.814 (0.1489)	0.1433 (0.0869)	0.801 (0.1533)	0.09488 (0.0709)	0.788 (0.1581)	0.051858 (0.07300)	0.772 (0.1603)
1e-05	0.0001	1.25	0.2	0.700 (0.1752)	0.919 (0.2072)	0.684 (0.1766)	0.912 (0.11353)	0.645 (0.1779)	0.896 (0.1280)	0.572 (0.1787)	0.872 (0.1346)	0.4531 (0.1685)	0.839 (0.1536)	0.3021 (0.1443)	0.812 (0.1643)	0.1618 (0.1196)	0.782 (0.1721)	0.06546 (0.0883)	0.757 (0.1761)	0.040118 (0.08513)	0.732 (0.1766)	0.658 (0.1489)	0.862 (0.1184)	0.598 (0.1534)	0.852 (0.1098)	0.524 (0.1484)	0.835 (0.1169)	0.4144 (0.1378)	0.826 (0.1218)	0.2933 (0.1312)	0.813 (0.1274)	0.1887 (0.1223)	0.800 (0.1316)	0.1224 (0.1225)	0.785 (0.1341)	0.09041 (0.1166)	0.769 (0.1389)	0.046763 (0.08143)	0.755 (0.1420)
0.0001	0.0001	1.25	0.2	0.677 (0.1658)	0.985 (0.0643)	0.662 (0.1686)	0.933 (0.16984)	0.624 (0.1700)	0.896 (0.1638)	0.554 (0.1639)	0.854 (0.1685)	0.4433 (0.1499)	0.822 (0.1640)	0.2695 (0.1115)	0.791 (0.1614)	0.1432 (0.1070)	0.760 (0.1660)	0.05517 (0.0850)	0.733 (0.1667)	0.025833 (0.06734)	0.705 (0.1672)	0.708 (0.1758)	0.891 (0.1571)	0.644 (0.1716)	0.879 (0.1626)	0.557 (0.1674)	0.869 (0.1673)	0.4368 (0.1509)	0.856 (0.1714)	0.2965 (0.1329)	0.848 (0.1719)	0.1828 (0.1027)	0.836 (0.1729)	0.1167 (0.0969)	0.824 (0.1734)	0.06591 (0.0780)	0.813 (0.1736)	0.028864 (0.05595)	0.799 (0.1729)
1e-05	0.001	1.25	0.2	0.738 (0.1563)	0.970 (0.0941)	0.724 (0.1597)	0.958 (0.08407)	0.687 (0.1647)	0.932 (0.0932)	0.619 (0.1655)	0.904 (0.1175)	0.5036 (0.1567)	0.873 (0.1297)	0.3265 (0.1444)	0.848 (0.1375)	0.1449 (0.1306)	0.824 (0.1409)	0.06039 (0.0876)	0.800 (0.1468)	0.025624 (0.07281)	0.773 (0.1501)	0.708 (0.1259)	0.891 (0.1310)	0.646 (0.1321)	0.890 (0.1177)	0.551 (0.1303)	0.883 (0.1143)	0.4392 (0.1312)	0.874 (0.1151)	0.3172 (0.1099)	0.859 (0.1224)	0.1920 (0.1108)	0.848 (0.1239)	0.1285 (0.0998)	0.834 (0.1263)	0.06694 (0.0779)	0.824 (0.1262)	0.035985 (0.06502)	0.808 (0.1281)
0.0001	0.001	1.25	0.2	0.705 (0.1646)	0.977 (0.1145)	0.689 (0.1686)	0.960 (0.08856)	0.653 (0.1741)	0.923 (0.0975)	0.579 (0.1790)	0.904 (0.1058)	0.4652 (0.1617)	0.859 (0.1274)	0.3094 (0.1210)	0.821 (0.1433)	0.1432 (0.0851)	0.790 (0.1548)	0.04128 (0.0632)	0.763 (0.1619)	0.015918 (0.05071)	0.734 (0.1640)	0.643 (0.1707)	0.837 (0.1391)	0.572 (0.1763)	0.834 (0.1329)	0.495 (0.1617)	0.815 (0.1401)	0.3879 (0.1352)	0.799 (0.1457)	0.2573 (0.1074)	0.791 (0.1485)	0.1573 (0.1060)	0.779 (0.1496)	0.0752 (0.0862)	0.767 (0.1530)	0.04189 (0.0718)	0.749 (0.1568)	0.028278 (0.06046)	0.735 (0.1596)
0.001	0.001	1.25	0.2	0.682 (0.1798)	0.997 (0.0188)	0.665 (0.1861)	0.941 (0.08208)	0.620 (0.1940)	0.901 (0.1070)	0.540 (0.1928)	0.863 (0.1281)	0.4107 (0.1635)	0.823 (0.1512)	0.2424 (0.1222)	0.788 (0.1644)	0.1025 (0.0816)	0.756 (0.1734)	0.03101 (0.0518)	0.731 (0.1773)	0.005042 (0.02421)	0.705 (0.1770)	0.634 (0.1803)	0.843 (0.1516)	0.560 (0.1763)	0.832 (0.1534)	0.466 (0.1554)	0.815 (0.1663)	0.3364 (0.1270)	0.804 (0.1713)	0.2233 (0.0957)	0.787 (0.1752)	0.1174 (0.0855)	0.773 (0.1753)	0.0642 (0.0854)	0.761 (0.1790)	0.04521 (0.0754)	0.746 (0.1817)	0.022370 (0.05498)	0.732 (0.1812)
0.0001	0.01	1.25	0.2	0.713 (0.1874)	0.941 (0.2020)	0.697 (0.1869)	0.927 (0.18889)	0.662 (0.1870)	0.910 (0.1447)	0.591 (0.1868)	0.893 (0.1511)	0.4712 (0.1645)	0.872 (0.1467)	0.3031 (0.1150)	0.839 (0.1546)	0.1414 (0.0930)	0.812 (0.1599)	0.05917 (0.0977)	0.780 (0.1672)	0.046529 (0.10674)	0.751 (0.1704)	0.695 (0.1519)	0.898 (0.1023)	0.620 (0.1612)	0.890 (0.0968)	0.524 (0.1607)	0.878 (0.1003)	0.3931 (0.1411)	0.865 (0.1115)	0.2489 (0.1241)	0.854 (0.1167)	0.1389 (0.0973)	0.843 (0.1195)	0.0755 (0.0824)	0.829 (0.1231)	0.03058 (0.0708)	0.814 (0.1265)	0.015831 (0.05709)	0.797 (0.1309)
0.001	0.01	1.25	0.2	0.670 (0.1703)	0.988 (0.0449)	0.648 (0.1737)	0.957 (0.09802)	0.601 (0.1764)	0.918 (0.1061)	0.515 (0.1721)	0.870 (0.1299)	0.3990 (0.1552)	0.817 (0.1540)	0.2403 (0.1263)	0.787 (0.1604)	0.1044 (0.0970)	0.756 (0.1677)	0.04534 (0.0948)	0.726 (0.1706)	0.030560 (0.10921)	0.695 (0.1712)	0.659 (0.1681)	0.873 (0.1263)	0.579 (0.1648)	0.858 (0.1408)	0.477 (0.1569)	0.843 (0.1428)	0.3299 (0.1276)	0.833 (0.1491)	0.2155 (0.1040)	0.818 (0.1534)	0.1109 (0.0856)	0.802 (0.1570)	0.0512 (0.0664)	0.787 (0.1576)	0.02811 (0.0495)	0.773 (0.1577)	0.013819 (0.04774)	0.758 (0.1592)
0.01	0.01	1.25	0.2	0.723 (0.1560)	0.940 (0.1293)	0.702 (0.1607)	0.943 (0.11210)	0.645 (0.1681)	0.916 (0.1212)	0.553 (0.1512)	0.875 (0.1454)	0.4127 (0.1296)	0.845 (0.1531)	0.2580 (0.1103)	0.814 (0.1621)	0.1308 (0.1150)	0.789 (0.1577)	0.04646 (0.0880)	0.765 (0.1542)	0.018592 (0.06795)	0.741 (0.1539)	0.639 (0.1846)	0.848 (0.1728)	0.552 (0.1825)	0.837 (0.1766)	0.435 (0.1765)	0.827 (0.1806)	0.3001 (0.1501)	0.813 (0.1827)	0.1856 (0.1324)	0.798 (0.1839)	0.1003 (0.1108)	0.781 (0.1868)	0.0501 (0.0710)	0.765 (0.1874)	0.03423 (0.0817)	0.749 (0.1856)	0.020248 (0.06908)	0.734 (0.1844)
0.001	0.1	1.25	0.2	0.742 (0.1331)	0.951 (0.1812)	0.724 (0.1354)	0.956 (0.09355)	0.682 (0.1395)	0.940 (0.0790)	0.599 (0.1435)	0.916 (0.0810)	0.4659 (0.1310)	0.880 (0.0976)	0.2777 (0.0981)	0.846 (0.1115)	0.1179 (0.0895)	0.817 (0.1202)	0.03392 (0.0739)	0.791 (0.1241)	0.020066 (0.07230)	0.766 (0.1272)	0.661 (0.1697)	0.843 (0.1835)	0.588 (0.1658)	0.831 (0.1816)	0.483 (0.1555)	0.823 (0.1801)	0.3573 (0.1475)	0.811 (0.1790)	0.2308 (0.1438)	0.800 (0.1775)	0.1268 (0.1336)	0.790 (0.1799)	0.0818 (0.1345)	0.778 (0.1813)	0.05291 (0.1081)	0.765 (0.1797)	0.026923 (0.08101)	0.749 (0.1779)
0.01	0.1	1.25	0.2	0.687 (0.1797)	0.934 (0.2393)	0.664 (0.1823)	0.947 (0.11167)	0.609 (0.1900)	0.908 (0.1300)	0.507 (0.1863)	0.868 (0.1503)	0.3817 (0.1630)	0.820 (0.1732)	0.2359 (0.1213)	0.779 (0.1836)	0.1008 (0.0912)	0.751 (0.1871)	0.01675 (0.0402)	0.723 (0.1845)	0.000000 (0.00000)	0.702 (0.1814)	0.689 (0.1432)	0.883 (0.1295)	0.603 (0.1468)	0.875 (0.1225)	0.483 (0.1375)	0.862 (0.1299)	0.3288 (0.1248)	0.852 (0.1285)	0.1833 (0.1085)	0.839 (0.1309)	0.0815 (0.0872)	0.826 (0.1340)	0.0382 (0.0638)	0.812 (0.1360)	0.01798 (0.0491)	0.798 (0.1375)	0.009077 (0.03405)	0.781 (0.1384)
1e-05	1e-05	1.5	0.2	0.579 (0.2176)	0.912 (0.1969)	0.562 (0.2186)	0.873 (0.17510)	0.532 (0.2148)	0.825 (0.1953)	0.473 (0.1998)	0.787 (0.2097)	0.3859 (0.1744)	0.758 (0.2140)	0.2804 (0.1388)	0.718 (0.2258)	0.1655 (0.1315)	0.685 (0.2239)	0.09836 (0.1384)	0.654 (0.2234)	0.063856 (0.13608)	0.625 (0.2212)	0.588 (0.1619)	0.781 (0.1751)	0.543 (0.1606)	0.774 (0.1545)	0.481 (0.1534)	0.768 (0.1556)	0.4008 (0.1373)	0.759 (0.1564)	0.3057 (0.1162)	0.748 (0.1592)	0.2352 (0.1041)	0.731 (0.1644)	0.1589 (0.0952)	0.714 (0.1637)	0.12087 (0.0996)	0.698 (0.1632)	0.077759 (0.08776)	0.681 (0.1634)
1e-05	0.0001	1.5	0.2	0.603 (0.1934)	0.920 (0.1983)	0.585 (0.1978)	0.913 (0.13831)	0.549 (0.2009)	0.873 (0.1297)	0.490 (0.1952)	0.828 (0.1430)	0.3974 (0.1699)	0.784 (0.1602)	0.2650 (0.1316)	0.746 (0.1717)	0.1365 (0.0952)	0.715 (0.1823)	0.05795 (0.0595)	0.681 (0.1813)	0.033690 (0.07587)	0.650 (0.1827)	0.583 (0.1890)	0.791 (0.1804)	0.531 (0.1792)	0.773 (0.1872)	0.464 (0.1634)	0.755 (0.1900)	0.3856 (0.1530)	0.743 (0.1910)	0.3141 (0.1410)	0.729 (0.1902)	0.2319 (0.1268)	0.717 (0.1887)	0.1659 (0.1149)	0.705 (0.1907)	0.10926 (0.1041)	0.692 (0.1922)	0.067497 (0.08333)	0.678 (0.1938)
0.0001	0.0001	1.5	0.2	0.673 (0.1486)	0.983 (0.0694)	0.652 (0.1524)	0.960 (0.09985)	0.612 (0.1546)	0.923 (0.1102)	0.541 (0.1589)	0.882 (0.1227)	0.4346 (0.1521)	0.840 (0.1312)	0.2828 (0.1218)	0.802 (0.1438)	0.1378 (0.0822)	0.772 (0.1512)	0.04971 (0.0641)	0.738 (0.1518)	0.010066 (0.04273)	0.704 (0.1502)	0.572 (0.2018)	0.793 (0.1805)	0.510 (0.1907)	0.782 (0.1865)	0.422 (0.1694)	0.769 (0.1955)	0.3249 (0.1387)	0.751 (0.2032)	0.2244 (0.1222)	0.736 (0.2038)	0.1626 (0.1186)	0.718 (0.2063)	0.1167 (0.1120)	0.702 (0.2078)	0.08448 (0.1058)	0.686 (0.2068)	0.057874 (0.10483)	0.666 (0.2063)
1e-05	0.001	1.5	0.2	0.608 (0.2030)	0.990 (0.0589)	0.590 (0.2062)	0.917 (0.17052)	0.559 (0.2022)	0.875 (0.1499)	0.499 (0.1950)	0.822 (0.1977)	0.4064 (0.1798)	0.784 (0.1881)	0.2851 (0.1428)	0.749 (0.1898)	0.1581 (0.1122)	0.705 (0.2022)	0.06960 (0.0689)	0.674 (0.2054)	0.026878 (0.06659)	0.643 (0.2020)	0.539 (0.1992)	0.753 (0.2302)	0.484 (0.1869)	0.743 (0.2293)	0.407 (0.1739)	0.731 (0.2257)	0.3324 (0.1477)	0.713 (0.2277)	0.2377 (0.1212)	0.700 (0.2220)	0.1600 (0.0999)	0.686 (0.2229)	0.1094 (0.0921)	0.667 (0.2199)	0.06588 (0.0885)	0.653 (0.2206)	0.041299 (0.07740)	0.635 (0.2175)
0.0001	0.001	1.5	0.2	0.547 (0.2022)	0.973 (0.0864)	0.529 (0.2012)	0.880 (0.20365)	0.488 (0.1992)	0.850 (0.1920)	0.420 (0.1906)	0.791 (0.1948)	0.3291 (0.1626)	0.732 (0.1974)	0.2204 (0.1234)	0.681 (0.2064)	0.1307 (0.1016)	0.641 (0.2114)	0.06767 (0.1027)	0.612 (0.2100)	0.044683 (0.09407)	0.582 (0.2066)	0.591 (0.1978)	0.832 (0.1673)	0.520 (0.1938)	0.813 (0.1738)	0.433 (0.1854)	0.797 (0.1785)	0.3358 (0.1630)	0.778 (0.1847)	0.2341 (0.1399)	0.759 (0.1894)	0.1447 (0.1189)	0.740 (0.1935)	0.0966 (0.1035)	0.721 (0.1956)	0.06060 (0.0769)	0.707 (0.1979)	0.030573 (0.05946)	0.693 (0.1993)
0.001	0.001	1.5	0.2	0.649 (0.1483)	0.939 (0.2097)	0.632 (0.1492)	0.914 (0.12664)	0.587 (0.1512)	0.878 (0.1507)	0.513 (0.1427)	0.838 (0.1398)	0.3993 (0.1255)	0.800 (0.1489)	0.2546 (0.1070)	0.761 (0.1459)	0.1168 (0.0954)	0.729 (0.1454)	0.03238 (0.0619)	0.701 (0.1458)	0.003819 (0.02014)	0.673 (0.1475)	0.539 (0.1920)	0.749 (0.1878)	0.473 (0.1806)	0.737 (0.1894)	0.393 (0.1557)	0.721 (0.1904)	0.2899 (0.1224)	0.706 (0.1924)	0.1904 (0.0954)	0.691 (0.1936)	0.1165 (0.0757)	0.676 (0.1961)	0.0751 (0.0802)	0.661 (0.1946)	0.04319 (0.0744)	0.646 (0.1975)	0.022978 (0.05160)	0.631 (0.1978)
0.0001	0.01	1.5	0.2	0.590 (0.2068)	0.949 (0.1416)	0.573 (0.2044)	0.921 (0.11772)	0.534 (0.2014)	0.857 (0.2045)	0.466 (0.1925)	0.820 (0.1825)	0.3743 (0.1734)	0.771 (0.1889)	0.2512 (0.1395)	0.732 (0.1986)	0.1255 (0.1178)	0.695 (0.2027)	0.07365 (0.1103)	0.660 (0.2092)	0.053108 (0.11131)	0.627 (0.2077)	0.542 (0.1824)	0.761 (0.1647)	0.469 (0.1830)	0.757 (0.1578)	0.391 (0.1734)	0.736 (0.1717)	0.2956 (0.1448)	0.721 (0.1760)	0.2016 (0.1156)	0.703 (0.1822)	0.1349 (0.0963)	0.686 (0.1858)	0.0912 (0.0774)	0.671 (0.1877)	0.05951 (0.0761)	0.654 (0.1884)	0.022025 (0.05059)	0.638 (0.1891)
0.001	0.01	1.5	0.2	0.652 (0.1806)	0.973 (0.0879)	0.633 (0.1811)	0.942 (0.12393)	0.589 (0.1782)	0.908 (0.1494)	0.512 (0.1691)	0.863 (0.1539)	0.3970 (0.1490)	0.815 (0.1638)	0.2438 (0.1196)	0.773 (0.1745)	0.1257 (0.1049)	0.734 (0.1854)	0.04961 (0.0836)	0.704 (0.1867)	0.025156 (0.08119)	0.676 (0.1846)	0.520 (0.1966)	0.727 (0.2025)	0.446 (0.1734)	0.708 (0.2084)	0.348 (0.1462)	0.696 (0.2082)	0.2535 (0.1104)	0.685 (0.2084)	0.1335 (0.0759)	0.671 (0.2121)	0.0733 (0.0693)	0.655 (0.2147)	0.0469 (0.0535)	0.638 (0.2137)	0.02353 (0.0431)	0.627 (0.2135)	0.011586 (0.02884)	0.612 (0.2123)
0.01	0.01	1.5	0.2	0.624 (0.1860)	0.969 (0.1230)	0.597 (0.1939)	0.929 (0.17576)	0.541 (0.1986)	0.903 (0.1165)	0.448 (0.1924)	0.844 (0.1479)	0.3085 (0.1537)	0.795 (0.1675)	0.1824 (0.1156)	0.742 (0.1769)	0.0788 (0.0742)	0.703 (0.1847)	0.01942 (0.0497)	0.670 (0.1840)	0.000000 (0.00000)	0.643 (0.1817)	0.560 (0.1835)	0.790 (0.1697)	0.476 (0.1783)	0.778 (0.1669)	0.372 (0.1555)	0.760 (0.1747)	0.2572 (0.1326)	0.746 (0.1790)	0.1592 (0.1007)	0.728 (0.1827)	0.0973 (0.0935)	0.711 (0.1857)	0.0583 (0.0876)	0.696 (0.1860)	0.04218 (0.0764)	0.681 (0.1863)	0.022795 (0.05487)	0.665 (0.1862)
0.001	0.1	1.5	0.2	0.601 (0.1922)	0.927 (0.2141)	0.585 (0.1941)	0.932 (0.14137)	0.544 (0.1963)	0.842 (0.2013)	0.469 (0.1936)	0.811 (0.1988)	0.3696 (0.1700)	0.759 (0.2002)	0.2330 (0.1462)	0.716 (0.2006)	0.1009 (0.1179)	0.681 (0.2005)	0.03648 (0.0679)	0.649 (0.1990)	0.010980 (0.04031)	0.624 (0.1958)	0.562 (0.1848)	0.772 (0.1916)	0.483 (0.1741)	0.757 (0.1924)	0.385 (0.1586)	0.747 (0.1865)	0.2785 (0.1288)	0.731 (0.1897)	0.1635 (0.0944)	0.715 (0.1917)	0.0892 (0.0773)	0.700 (0.1916)	0.0580 (0.0621)	0.687 (0.1935)	0.02866 (0.0435)	0.672 (0.1927)	0.009184 (0.02586)	0.658 (0.1925)
0.01	0.1	1.5	0.2	0.556 (0.2005)	0.992 (0.0449)	0.531 (0.2029)	0.937 (0.17761)	0.473 (0.2012)	0.886 (0.1755)	0.387 (0.1853)	0.819 (0.1750)	0.2870 (0.1601)	0.750 (0.1852)	0.1826 (0.1184)	0.686 (0.1876)	0.1035 (0.1153)	0.638 (0.1924)	0.05913 (0.0996)	0.606 (0.1939)	0.030962 (0.09242)	0.580 (0.1955)	0.484 (0.1816)	0.713 (0.2044)	0.408 (0.1734)	0.693 (0.1954)	0.327 (0.1598)	0.673 (0.1941)	0.2441 (0.1298)	0.652 (0.1950)	0.1630 (0.1057)	0.634 (0.1972)	0.1080 (0.1151)	0.616 (0.1963)	0.0762 (0.1094)	0.600 (0.1973)	0.04040 (0.0985)	0.587 (0.1936)	0.028402 (0.08262)	0.575 (0.1923)
1e-05	1e-05	1.75	0.2	0.496 (0.1983)	0.842 (0.2977)	0.481 (0.1968)	0.853 (0.20295)	0.448 (0.1903)	0.827 (0.1779)	0.390 (0.1834)	0.760 (0.2067)	0.3134 (0.1671)	0.713 (0.2051)	0.2157 (0.1231)	0.658 (0.2225)	0.1292 (0.0824)	0.618 (0.2121)	0.06769 (0.0747)	0.579 (0.2143)	0.037928 (0.08347)	0.538 (0.2034)	0.479 (0.1704)	0.728 (0.2055)	0.425 (0.1594)	0.719 (0.1871)	0.358 (0.1487)	0.698 (0.1965)	0.2919 (0.1326)	0.679 (0.1940)	0.2283 (0.1199)	0.654 (0.1982)	0.1718 (0.1177)	0.631 (0.1933)	0.1345 (0.1083)	0.612 (0.1919)	0.11088 (0.0967)	0.592 (0.1918)	0.074366 (0.07897)	0.572 (0.1889)
1e-05	0.0001	1.75	0.2	0.564 (0.1499)	0.923 (0.2060)	0.546 (0.1554)	0.899 (0.15643)	0.512 (0.1552)	0.855 (0.1323)	0.457 (0.1561)	0.801 (0.1329)	0.3622 (0.1456)	0.763 (0.1412)	0.2631 (0.1158)	0.718 (0.1393)	0.1449 (0.1033)	0.677 (0.1449)	0.09274 (0.1025)	0.639 (0.1494)	0.047375 (0.08295)	0.609 (0.1471)	0.468 (0.1818)	0.725 (0.2082)	0.418 (0.1731)	0.699 (0.2042)	0.354 (0.1622)	0.686 (0.1940)	0.2853 (0.1428)	0.665 (0.1926)	0.2201 (0.1216)	0.638 (0.1914)	0.1598 (0.1030)	0.618 (0.1965)	0.1160 (0.0879)	0.603 (0.1964)	0.09139 (0.0848)	0.584 (0.1941)	0.061177 (0.09261)	0.566 (0.1915)
0.0001	0.0001	1.75	0.2	0.486 (0.1995)	0.986 (0.0435)	0.465 (0.1979)	0.889 (0.22948)	0.423 (0.1921)	0.832 (0.1938)	0.356 (0.1817)	0.763 (0.2035)	0.2672 (0.1566)	0.695 (0.2118)	0.1767 (0.1224)	0.633 (0.2150)	0.0974 (0.1092)	0.584 (0.2168)	0.06312 (0.1042)	0.547 (0.2146)	0.036471 (0.09719)	0.518 (0.2093)	0.372 (0.1766)	0.636 (0.2426)	0.319 (0.1635)	0.617 (0.2290)	0.258 (0.1484)	0.595 (0.2224)	0.1961 (0.1340)	0.566 (0.2141)	0.1472 (0.1073)	0.541 (0.2139)	0.1069 (0.0907)	0.521 (0.2148)	0.0718 (0.0731)	0.501 (0.2139)	0.04682 (0.0701)	0.484 (0.2095)	0.036487 (0.07555)	0.465 (0.2039)
1e-05	0.001	1.75	0.2	0.515 (0.2015)	0.929 (0.2073)	0.501 (0.1972)	0.867 (0.21814)	0.468 (0.1896)	0.847 (0.1815)	0.415 (0.1748)	0.767 (0.2028)	0.3348 (0.1513)	0.700 (0.2259)	0.2224 (0.1173)	0.656 (0.2158)	0.1384 (0.0876)	0.617 (0.2092)	0.07296 (0.0833)	0.583 (0.2058)	0.049385 (0.07703)	0.550 (0.2061)	0.436 (0.2068)	0.707 (0.2406)	0.388 (0.1945)	0.670 (0.2271)	0.331 (0.1745)	0.645 (0.2364)	0.2635 (0.1455)	0.626 (0.2404)	0.1941 (0.1190)	0.611 (0.2406)	0.1471 (0.1000)	0.589 (0.2392)	0.1050 (0.0925)	0.573 (0.2359)	0.07755 (0.0889)	0.552 (0.2305)	0.050787 (0.08870)	0.534 (0.2243)
0.0001	0.001	1.75	0.2	0.430 (0.2342)	0.985 (0.0655)	0.417 (0.2280)	0.814 (0.32080)	0.384 (0.2176)	0.804 (0.2497)	0.336 (0.1995)	0.703 (0.2726)	0.2649 (0.1799)	0.640 (0.2678)	0.1847 (0.1372)	0.585 (0.2687)	0.0962 (0.0857)	0.542 (0.2615)	0.04750 (0.0670)	0.497 (0.2472)	0.023682 (0.05392)	0.468 (0.2427)	0.453 (0.2045)	0.704 (0.2343)	0.395 (0.1862)	0.667 (0.2540)	0.326 (0.1648)	0.649 (0.2476)	0.2515 (0.1463)	0.632 (0.2409)	0.1810 (0.1370)	0.611 (0.2386)	0.1274 (0.1280)	0.596 (0.2386)	0.0849 (0.1365)	0.578 (0.2352)	0.06561 (0.1620)	0.563 (0.2299)	0.055528 (0.15996)	0.544 (0.2253)
0.001	0.001	1.75	0.2	0.475 (0.2032)	0.963 (0.1051)	0.453 (0.2085)	0.893 (0.14501)	0.408 (0.2063)	0.833 (0.1516)	0.341 (0.1987)	0.748 (0.1891)	0.2544 (0.1656)	0.672 (0.2055)	0.1645 (0.1310)	0.613 (0.2135)	0.0857 (0.0890)	0.565 (0.2128)	0.03689 (0.0741)	0.531 (0.2094)	0.020746 (0.06914)	0.500 (0.2055)	0.417 (0.1826)	0.685 (0.2592)	0.360 (0.1633)	0.645 (0.2465)	0.297 (0.1409)	0.632 (0.2407)	0.2334 (0.1295)	0.613 (0.2302)	0.1710 (0.1109)	0.595 (0.2235)	0.1243 (0.0976)	0.573 (0.2175)	0.0906 (0.0994)	0.554 (0.2133)	0.07869 (0.1080)	0.534 (0.2100)	0.056181 (0.10601)	0.517 (0.2065)
0.0001	0.01	1.75	0.2	0.435 (0.2009)	0.899 (0.2772)	0.415 (0.2015)	0.872 (0.15908)	0.377 (0.1965)	0.788 (0.1974)	0.326 (0.1854)	0.710 (0.1872)	0.2481 (0.1530)	0.640 (0.1981)	0.1813 (0.1224)	0.576 (0.2092)	0.1085 (0.0987)	0.531 (0.2127)	0.07159 (0.0969)	0.495 (0.2109)	0.043772 (0.08559)	0.465 (0.2067)	0.417 (0.1966)	0.681 (0.2301)	0.355 (0.1839)	0.672 (0.2186)	0.295 (0.1550)	0.649 (0.2224)	0.2219 (0.1237)	0.627 (0.2194)	0.1558 (0.0994)	0.603 (0.2173)	0.1109 (0.0805)	0.579 (0.2168)	0.0711 (0.0779)	0.561 (0.2192)	0.05012 (0.0662)	0.537 (0.2158)	0.032081 (0.05655)	0.519 (0.2151)
0.001	0.01	1.75	0.2	0.492 (0.2377)	0.940 (0.1871)	0.475 (0.2390)	0.937 (0.12961)	0.438 (0.2342)	0.856 (0.1583)	0.373 (0.2225)	0.765 (0.2046)	0.2861 (0.1857)	0.691 (0.2090)	0.1844 (0.1399)	0.627 (0.2325)	0.1028 (0.1206)	0.585 (0.2378)	0.05312 (0.1130)	0.550 (0.2352)	0.027148 (0.08255)	0.528 (0.2341)	0.414 (0.1902)	0.651 (0.2352)	0.357 (0.1761)	0.613 (0.2291)	0.288 (0.1554)	0.591 (0.2373)	0.2141 (0.1355)	0.577 (0.2350)	0.1450 (0.1203)	0.567 (0.2252)	0.0919 (0.1161)	0.552 (0.2231)	0.0711 (0.1164)	0.533 (0.2176)	0.05101 (0.1183)	0.517 (0.2138)	0.034015 (0.11747)	0.500 (0.2086)
0.01	0.01	1.75	0.2	0.484 (0.1935)	0.927 (0.2270)	0.461 (0.1917)	0.881 (0.22465)	0.406 (0.1864)	0.817 (0.2296)	0.335 (0.1627)	0.739 (0.2328)	0.2525 (0.1287)	0.656 (0.2150)	0.1617 (0.0952)	0.606 (0.2012)	0.0918 (0.0832)	0.563 (0.1971)	0.03818 (0.0697)	0.529 (0.1919)	0.022513 (0.07967)	0.502 (0.1917)	0.470 (0.1711)	0.752 (0.1993)	0.396 (0.1528)	0.716 (0.1990)	0.293 (0.1344)	0.701 (0.1955)	0.2064 (0.1258)	0.671 (0.1888)	0.1281 (0.1116)	0.651 (0.1953)	0.0843 (0.1203)	0.631 (0.1959)	0.0645 (0.1268)	0.613 (0.1943)	0.04715 (0.1260)	0.595 (0.1907)	0.029519 (0.12514)	0.577 (0.1890)
0.001	0.1	1.75	0.2	0.531 (0.2063)	0.944 (0.2123)	0.513 (0.2068)	0.896 (0.19267)	0.474 (0.2028)	0.837 (0.2053)	0.408 (0.1900)	0.778 (0.1971)	0.3087 (0.1666)	0.716 (0.1933)	0.1868 (0.1266)	0.666 (0.2012)	0.0901 (0.0999)	0.617 (0.2085)	0.03487 (0.0752)	0.580 (0.2077)	0.025121 (0.08111)	0.552 (0.2078)	0.476 (0.1876)	0.731 (0.1910)	0.399 (0.1772)	0.721 (0.1864)	0.308 (0.1457)	0.699 (0.1904)	0.2258 (0.1130)	0.675 (0.1932)	0.1453 (0.0940)	0.651 (0.1915)	0.0823 (0.0777)	0.633 (0.1913)	0.0448 (0.0601)	0.613 (0.1953)	0.02201 (0.0460)	0.597 (0.1966)	0.013282 (0.03756)	0.576 (0.1943)
0.01	0.1	1.75	0.2	0.490 (0.2334)	0.872 (0.3112)	0.464 (0.2338)	0.832 (0.28290)	0.410 (0.2198)	0.794 (0.2585)	0.330 (0.1900)	0.732 (0.2545)	0.2430 (0.1551)	0.650 (0.2593)	0.1550 (0.1161)	0.598 (0.2558)	0.0869 (0.1003)	0.559 (0.2480)	0.05305 (0.0887)	0.530 (0.2450)	0.008816 (0.04108)	0.509 (0.2397)	0.412 (0.1806)	0.672 (0.2352)	0.345 (0.1542)	0.638 (0.2237)	0.270 (0.1298)	0.613 (0.2111)	0.1860 (0.0909)	0.591 (0.2117)	0.1315 (0.0820)	0.568 (0.2092)	0.0810 (0.0610)	0.550 (0.2056)	0.0541 (0.0581)	0.537 (0.2013)	0.03280 (0.0465)	0.522 (0.2009)	0.018248 (0.04047)	0.506 (0.1970)
1e-05	1e-05	2	0.2	0.362 (0.1886)	0.800 (0.3316)	0.350 (0.1870)	0.878 (0.17514)	0.324 (0.1823)	0.775 (0.2357)	0.283 (0.1684)	0.697 (0.2365)	0.2292 (0.1530)	0.610 (0.2293)	0.1765 (0.1287)	0.544 (0.2263)	0.1223 (0.1045)	0.498 (0.2259)	0.06431 (0.0790)	0.459 (0.2202)	0.040700 (0.07068)	0.422 (0.2152)	0.327 (0.2020)	0.577 (0.2746)	0.297 (0.1911)	0.549 (0.2550)	0.261 (0.1825)	0.541 (0.2507)	0.2242 (0.1712)	0.519 (0.2450)	0.1819 (0.1510)	0.487 (0.2360)	0.1375 (0.1294)	0.466 (0.2443)	0.1045 (0.1123)	0.449 (0.2454)	0.07905 (0.1000)	0.430 (0.2436)	0.074193 (0.10320)	0.413 (0.2373)
1e-05	0.0001	2	0.2	0.366 (0.2112)	0.772 (0.3898)	0.354 (0.2102)	0.767 (0.33437)	0.332 (0.2038)	0.686 (0.2996)	0.291 (0.1918)	0.671 (0.2542)	0.2335 (0.1754)	0.593 (0.2347)	0.1752 (0.1463)	0.527 (0.2309)	0.1147 (0.1032)	0.479 (0.2342)	0.06493 (0.0776)	0.440 (0.2295)	0.054554 (0.07346)	0.408 (0.2212)	0.345 (0.2112)	0.585 (0.2575)	0.303 (0.1946)	0.562 (0.2599)	0.261 (0.1727)	0.536 (0.2508)	0.2144 (0.1478)	0.518 (0.2580)	0.1593 (0.1187)	0.503 (0.2562)	0.1151 (0.1026)	0.484 (0.2494)	0.0886 (0.0901)	0.465 (0.2445)	0.06457 (0.0886)	0.444 (0.2373)	0.050623 (0.10060)	0.424 (0.2314)
0.0001	0.0001	2	0.2	0.376 (0.1792)	0.938 (0.1426)	0.361 (0.1790)	0.829 (0.25309)	0.330 (0.1791)	0.733 (0.2472)	0.282 (0.1751)	0.645 (0.2427)	0.2228 (0.1618)	0.584 (0.2320)	0.1542 (0.1293)	0.525 (0.2059)	0.0892 (0.0913)	0.478 (0.1997)	0.04842 (0.0715)	0.440 (0.1982)	0.025295 (0.05859)	0.413 (0.1907)	0.354 (0.1747)	0.609 (0.2313)	0.311 (0.1601)	0.593 (0.2156)	0.260 (0.1452)	0.567 (0.2179)	0.2040 (0.1255)	0.548 (0.2104)	0.1581 (0.1095)	0.510 (0.2157)	0.1133 (0.1038)	0.494 (0.2125)	0.0897 (0.1035)	0.472 (0.2065)	0.06995 (0.1032)	0.454 (0.2030)	0.049184 (0.10499)	0.434 (0.1996)
1e-05	0.001	2	0.2	0.340 (0.1985)	0.795 (0.3205)	0.330 (0.1953)	0.728 (0.29863)	0.304 (0.1888)	0.724 (0.2314)	0.265 (0.1751)	0.657 (0.2472)	0.2120 (0.1642)	0.570 (0.2329)	0.1496 (0.1318)	0.503 (0.2306)	0.0931 (0.0998)	0.452 (0.2249)	0.05609 (0.0877)	0.413 (0.2169)	0.037794 (0.09978)	0.380 (0.2062)	0.362 (0.1942)	0.655 (0.2767)	0.322 (0.1771)	0.621 (0.2452)	0.270 (0.1523)	0.591 (0.2407)	0.2093 (0.1261)	0.569 (0.2346)	0.1590 (0.1101)	0.546 (0.2339)	0.1225 (0.0993)	0.522 (0.2364)	0.0826 (0.0873)	0.500 (0.2281)	0.05047 (0.0763)	0.480 (0.2224)	0.034895 (0.07161)	0.458 (0.2198)
0.0001	0.001	2	0.2	0.354 (0.2051)	0.980 (0.0640)	0.338 (0.2025)	0.862 (0.21584)	0.304 (0.1986)	0.784 (0.2002)	0.258 (0.1872)	0.709 (0.2140)	0.2018 (0.1605)	0.611 (0.2278)	0.1443 (0.1384)	0.526 (0.2240)	0.0927 (0.1109)	0.476 (0.2246)	0.04746 (0.0796)	0.443 (0.2225)	0.028490 (0.05268)	0.402 (0.2083)	0.325 (0.1831)	0.534 (0.2442)	0.278 (0.1666)	0.527 (0.2328)	0.221 (0.1465)	0.517 (0.2214)	0.1774 (0.1295)	0.492 (0.2198)	0.1328 (0.1069)	0.473 (0.2197)	0.0969 (0.0892)	0.458 (0.2191)	0.0729 (0.0693)	0.443 (0.2172)	0.05147 (0.0666)	0.426 (0.2146)	0.035432 (0.06397)	0.408 (0.2098)
0.001	0.001	2	0.2	0.400 (0.1946)	0.972 (0.1062)	0.382 (0.1904)	0.827 (0.23824)	0.338 (0.1782)	0.763 (0.2296)	0.280 (0.1532)	0.668 (0.2258)	0.2044 (0.1237)	0.591 (0.2147)	0.1265 (0.0821)	0.527 (0.2189)	0.0647 (0.0549)	0.477 (0.2134)	0.02233 (0.0474)	0.443 (0.2073)	0.002500 (0.01581)	0.417 (0.1993)	0.346 (0.1916)	0.608 (0.2937)	0.299 (0.1717)	0.559 (0.2707)	0.249 (0.1445)	0.537 (0.2644)	0.1866 (0.1114)	0.517 (0.2542)	0.1357 (0.0847)	0.503 (0.2482)	0.0873 (0.0720)	0.486 (0.2458)	0.0670 (0.0668)	0.468 (0.2412)	0.05249 (0.0663)	0.453 (0.2361)	0.036320 (0.06184)	0.437 (0.2269)
0.0001	0.01	2	0.2	0.362 (0.1919)	0.943 (0.2173)	0.350 (0.1908)	0.822 (0.21299)	0.318 (0.1834)	0.777 (0.1964)	0.272 (0.1636)	0.657 (0.2251)	0.2112 (0.1422)	0.589 (0.2181)	0.1502 (0.1119)	0.518 (0.2145)	0.0949 (0.0958)	0.465 (0.2090)	0.06204 (0.0973)	0.421 (0.2036)	0.035086 (0.07821)	0.390 (0.1978)	0.360 (0.1998)	0.582 (0.2783)	0.309 (0.1789)	0.567 (0.2648)	0.259 (0.1546)	0.546 (0.2577)	0.1948 (0.1223)	0.532 (0.2561)	0.1320 (0.0869)	0.518 (0.2548)	0.0813 (0.0644)	0.501 (0.2479)	0.0510 (0.0551)	0.485 (0.2430)	0.03518 (0.0441)	0.467 (0.2377)	0.007880 (0.01805)	0.452 (0.2314)
0.001	0.01	2	0.2	0.387 (0.2153)	0.905 (0.2417)	0.369 (0.2134)	0.835 (0.22969)	0.331 (0.2045)	0.735 (0.2628)	0.275 (0.1840)	0.650 (0.2603)	0.2047 (0.1471)	0.572 (0.2669)	0.1301 (0.1029)	0.512 (0.2555)	0.0749 (0.0739)	0.468 (0.2412)	0.03739 (0.0604)	0.432 (0.2297)	0.024418 (0.06814)	0.407 (0.2211)	0.300 (0.1795)	0.486 (0.2128)	0.253 (0.1608)	0.477 (0.2097)	0.192 (0.1303)	0.459 (0.2100)	0.1306 (0.1054)	0.445 (0.2074)	0.0828 (0.0969)	0.427 (0.2041)	0.0587 (0.0987)	0.409 (0.2049)	0.0483 (0.0984)	0.395 (0.2040)	0.03559 (0.1058)	0.379 (0.2013)	0.029270 (0.10829)	0.365 (0.1979)
0.01	0.01	2	0.2	0.363 (0.2162)	0.968 (0.1003)	0.336 (0.2204)	0.834 (0.24478)	0.286 (0.2092)	0.773 (0.2498)	0.235 (0.1826)	0.673 (0.2508)	0.1711 (0.1399)	0.579 (0.2319)	0.1133 (0.1003)	0.500 (0.2181)	0.0633 (0.0891)	0.447 (0.2200)	0.04523 (0.0834)	0.416 (0.2204)	0.034187 (0.08107)	0.391 (0.2169)	0.348 (0.1943)	0.610 (0.2166)	0.283 (0.1625)	0.584 (0.2338)	0.209 (0.1329)	0.567 (0.2265)	0.1545 (0.1096)	0.535 (0.2246)	0.0952 (0.0785)	0.511 (0.2216)	0.0653 (0.0625)	0.489 (0.2209)	0.0487 (0.0615)	0.471 (0.2197)	0.03578 (0.0628)	0.453 (0.2169)	0.028635 (0.07122)	0.436 (0.2126)
0.001	0.1	2	0.2	0.361 (0.1963)	0.905 (0.2651)	0.347 (0.1954)	0.804 (0.31257)	0.314 (0.1896)	0.734 (0.2523)	0.269 (0.1741)	0.645 (0.2478)	0.2089 (0.1490)	0.563 (0.2480)	0.1462 (0.1092)	0.503 (0.2355)	0.0912 (0.0810)	0.452 (0.2206)	0.03986 (0.0664)	0.414 (0.2093)	0.016241 (0.04125)	0.384 (0.2025)	0.362 (0.1806)	0.621 (0.1920)	0.305 (0.1674)	0.607 (0.1853)	0.234 (0.1421)	0.583 (0.1945)	0.1713 (0.1222)	0.562 (0.1947)	0.1146 (0.0952)	0.542 (0.1954)	0.0812 (0.0942)	0.522 (0.1942)	0.0569 (0.0843)	0.503 (0.1952)	0.03972 (0.0736)	0.485 (0.1935)	0.027383 (0.06468)	0.462 (0.1915)
0.01	0.1	2	0.2	0.377 (0.1997)	0.920 (0.2769)	0.357 (0.1960)	0.785 (0.30656)	0.315 (0.1896)	0.729 (0.2476)	0.249 (0.1629)	0.658 (0.2341)	0.1722 (0.1169)	0.577 (0.2193)	0.1149 (0.0742)	0.494 (0.2257)	0.0750 (0.0610)	0.442 (0.2228)	0.03342 (0.0518)	0.415 (0.2116)	0.004940 (0.01995)	0.396 (0.2057)	0.328 (0.1922)	0.567 (0.2383)	0.271 (0.1668)	0.550 (0.2319)	0.204 (0.1335)	0.519 (0.2384)	0.1353 (0.1022)	0.502 (0.2339)	0.0830 (0.0794)	0.479 (0.2300)	0.0496 (0.0653)	0.456 (0.2273)	0.0285 (0.0544)	0.438 (0.2264)	0.01769 (0.0486)	0.422 (0.2212)	0.012333 (0.04872)	0.405 (0.2167)
1e-05	1e-05	1	0.3	0.808 (0.1304)	0.994 (0.0315)	0.799 (0.1319)	0.996 (0.01428)	0.773 (0.1372)	0.982 (0.0339)	0.721 (0.1464)	0.956 (0.0649)	0.6180 (0.1545)	0.931 (0.0838)	0.4423 (0.1325)	0.904 (0.1010)	0.2438 (0.0997)	0.877 (0.1184)	0.09847 (0.1027)	0.854 (0.1259)	0.041580 (0.09071)	0.832 (0.1291)	0.802 (0.1097)	0.952 (0.0647)	0.764 (0.1110)	0.940 (0.0686)	0.705 (0.1101)	0.934 (0.0710)	0.6231 (0.1078)	0.926 (0.0737)	0.5158 (0.1035)	0.919 (0.0781)	0.3796 (0.1245)	0.910 (0.0827)	0.2582 (0.1340)	0.899 (0.0885)	0.17590 (0.1449)	0.889 (0.0914)	0.097179 (0.14088)	0.876 (0.0941)
1e-05	0.0001	1	0.3	0.843 (0.0972)	0.967 (0.1826)	0.837 (0.0990)	0.980 (0.06776)	0.816 (0.1096)	0.972 (0.0599)	0.770 (0.1203)	0.961 (0.0550)	0.6719 (0.1284)	0.948 (0.0617)	0.4918 (0.1344)	0.929 (0.0729)	0.2368 (0.1275)	0.907 (0.0853)	0.05612 (0.0918)	0.887 (0.0899)	0.000000 (0.00000)	0.863 (0.0941)	0.793 (0.1098)	0.947 (0.0564)	0.749 (0.1184)	0.932 (0.0684)	0.683 (0.1267)	0.928 (0.0738)	0.5931 (0.1302)	0.920 (0.0769)	0.4677 (0.1438)	0.913 (0.0817)	0.3445 (0.1437)	0.903 (0.0862)	0.2342 (0.1310)	0.892 (0.0903)	0.14415 (0.1507)	0.877 (0.0940)	0.083546 (0.13626)	0.864 (0.0976)
0.0001	0.0001	1	0.3	0.811 (0.1015)	0.986 (0.0680)	0.802 (0.1041)	0.980 (0.06111)	0.776 (0.1116)	0.969 (0.0637)	0.724 (0.1198)	0.948 (0.0690)	0.6172 (0.1291)	0.925 (0.0776)	0.4370 (0.1194)	0.898 (0.0886)	0.1859 (0.1088)	0.876 (0.0961)	0.04050 (0.0663)	0.853 (0.1027)	0.013333 (0.04762)	0.828 (0.1025)	0.788 (0.1159)	0.954 (0.0818)	0.737 (0.1239)	0.943 (0.0805)	0.670 (0.1268)	0.929 (0.0833)	0.5758 (0.1302)	0.918 (0.0885)	0.4517 (0.1304)	0.907 (0.0980)	0.3186 (0.1305)	0.898 (0.0988)	0.1996 (0.1410)	0.888 (0.1006)	0.12029 (0.1316)	0.876 (0.1030)	0.067687 (0.10188)	0.862 (0.1058)
1e-05	0.001	1	0.3	0.826 (0.1054)	0.977 (0.0975)	0.819 (0.1066)	0.978 (0.08279)	0.799 (0.1092)	0.975 (0.0519)	0.751 (0.1155)	0.966 (0.0527)	0.6520 (0.1221)	0.945 (0.0651)	0.4698 (0.1179)	0.925 (0.0740)	0.2288 (0.1110)	0.901 (0.0790)	0.07560 (0.0793)	0.876 (0.0930)	0.021640 (0.06108)	0.851 (0.0998)	0.780 (0.1194)	0.923 (0.1007)	0.734 (0.1228)	0.918 (0.0996)	0.664 (0.1300)	0.913 (0.0940)	0.5618 (0.1310)	0.902 (0.1001)	0.4355 (0.1536)	0.893 (0.1040)	0.2913 (0.1402)	0.884 (0.1067)	0.1952 (0.1313)	0.875 (0.1085)	0.12754 (0.1031)	0.865 (0.1119)	0.056262 (0.09478)	0.855 (0.1112)
0.0001	0.001	1	0.3	0.833 (0.1063)	1.000 (0.0000)	0.825 (0.1094)	0.990 (0.04170)	0.801 (0.1166)	0.980 (0.0289)	0.746 (0.1241)	0.965 (0.0487)	0.6259 (0.1336)	0.945 (0.0603)	0.4293 (0.1133)	0.924 (0.0704)	0.1673 (0.0857)	0.901 (0.0822)	0.03578 (0.0556)	0.877 (0.0948)	0.002632 (0.01664)	0.852 (0.1014)	0.779 (0.1174)	0.923 (0.0945)	0.729 (0.1211)	0.915 (0.0979)	0.647 (0.1352)	0.915 (0.0884)	0.5457 (0.1369)	0.907 (0.0897)	0.4203 (0.1373)	0.898 (0.0934)	0.3035 (0.1255)	0.888 (0.0975)	0.1941 (0.1391)	0.880 (0.1000)	0.11343 (0.1275)	0.868 (0.1012)	0.056457 (0.10596)	0.856 (0.1029)
0.001	0.001	1	0.3	0.824 (0.1092)	1.000 (0.0000)	0.816 (0.1123)	0.994 (0.02199)	0.791 (0.1165)	0.983 (0.0414)	0.730 (0.1232)	0.958 (0.0606)	0.6128 (0.1197)	0.929 (0.0765)	0.4061 (0.1114)	0.902 (0.0905)	0.1874 (0.1105)	0.880 (0.0994)	0.05520 (0.0952)	0.858 (0.1071)	0.013973 (0.04766)	0.837 (0.1063)	0.783 (0.1208)	0.930 (0.0926)	0.726 (0.1311)	0.927 (0.0831)	0.652 (0.1380)	0.914 (0.0846)	0.5471 (0.1341)	0.903 (0.0911)	0.4052 (0.1177)	0.893 (0.1008)	0.2699 (0.1041)	0.884 (0.1039)	0.1612 (0.1078)	0.875 (0.1064)	0.11719 (0.1147)	0.865 (0.1087)	0.042221 (0.09571)	0.855 (0.1100)
0.0001	0.01	1	0.3	0.805 (0.1255)	0.981 (0.0962)	0.798 (0.1262)	0.988 (0.04287)	0.777 (0.1283)	0.977 (0.0427)	0.722 (0.1311)	0.957 (0.0495)	0.6138 (0.1330)	0.928 (0.0676)	0.4112 (0.1268)	0.897 (0.0991)	0.1662 (0.1037)	0.873 (0.1107)	0.04236 (0.0605)	0.847 (0.1190)	0.020798 (0.06599)	0.822 (0.1238)	0.768 (0.1193)	0.917 (0.1023)	0.715 (0.1256)	0.908 (0.0962)	0.635 (0.1274)	0.902 (0.0967)	0.5216 (0.1330)	0.895 (0.0993)	0.3794 (0.1346)	0.886 (0.1052)	0.2524 (0.1393)	0.876 (0.1081)	0.1553 (0.1418)	0.866 (0.1106)	0.10764 (0.1304)	0.855 (0.1123)	0.049543 (0.10068)	0.842 (0.1141)
0.001	0.01	1	0.3	0.858 (0.0611)	1.000 (0.0000)	0.850 (0.0636)	0.999 (0.00586)	0.824 (0.0736)	0.988 (0.0195)	0.763 (0.0923)	0.976 (0.0255)	0.6371 (0.1213)	0.956 (0.0316)	0.4126 (0.1244)	0.936 (0.0400)	0.1578 (0.1039)	0.914 (0.0517)	0.02678 (0.0629)	0.892 (0.0576)	0.006006 (0.03653)	0.871 (0.0607)	0.747 (0.1396)	0.922 (0.0768)	0.682 (0.1477)	0.906 (0.0929)	0.583 (0.1575)	0.899 (0.0970)	0.4624 (0.1503)	0.887 (0.1007)	0.2930 (0.1204)	0.877 (0.1051)	0.1619 (0.1046)	0.866 (0.1104)	0.0641 (0.0768)	0.856 (0.1161)	0.02869 (0.0475)	0.843 (0.1176)	0.003352 (0.01496)	0.827 (0.1218)
0.01	0.01	1	0.3	0.804 (0.1526)	1.000 (0.0000)	0.794 (0.1601)	0.989 (0.04076)	0.763 (0.1687)	0.968 (0.0569)	0.691 (0.1745)	0.945 (0.0797)	0.5519 (0.1593)	0.911 (0.1183)	0.3496 (0.1414)	0.881 (0.1303)	0.1533 (0.1056)	0.853 (0.1421)	0.01766 (0.0528)	0.831 (0.1484)	0.000000 (0.00000)	0.813 (0.1515)	0.721 (0.1590)	0.900 (0.1206)	0.656 (0.1632)	0.885 (0.1257)	0.552 (0.1605)	0.874 (0.1320)	0.4142 (0.1405)	0.863 (0.1362)	0.2545 (0.1291)	0.854 (0.1404)	0.1343 (0.0989)	0.839 (0.1446)	0.0692 (0.0836)	0.828 (0.1486)	0.02733 (0.0457)	0.816 (0.1489)	0.025415 (0.05631)	0.801 (0.1497)
0.001	0.1	1	0.3	0.819 (0.1043)	0.952 (0.2182)	0.812 (0.1050)	0.979 (0.06927)	0.788 (0.1070)	0.970 (0.0539)	0.732 (0.1116)	0.948 (0.0655)	0.6053 (0.1057)	0.924 (0.0824)	0.4103 (0.1184)	0.897 (0.0938)	0.1627 (0.0984)	0.877 (0.0971)	0.05604 (0.0770)	0.855 (0.1009)	0.020833 (0.08596)	0.834 (0.1047)	0.714 (0.1392)	0.891 (0.1253)	0.654 (0.1428)	0.874 (0.1221)	0.560 (0.1444)	0.863 (0.1240)	0.4420 (0.1455)	0.853 (0.1280)	0.3156 (0.1399)	0.841 (0.1309)	0.1676 (0.1168)	0.831 (0.1299)	0.0886 (0.1041)	0.819 (0.1320)	0.03858 (0.0638)	0.808 (0.1337)	0.015519 (0.04548)	0.796 (0.1341)
0.01	0.1	1	0.3	0.769 (0.1449)	0.955 (0.2132)	0.757 (0.1511)	0.990 (0.03244)	0.719 (0.1613)	0.978 (0.0629)	0.639 (0.1740)	0.942 (0.1015)	0.5074 (0.1677)	0.897 (0.1210)	0.3117 (0.1363)	0.858 (0.1337)	0.1041 (0.0855)	0.825 (0.1387)	0.03696 (0.0657)	0.799 (0.1416)	0.002551 (0.01350)	0.777 (0.1418)	0.776 (0.1097)	0.933 (0.0732)	0.712 (0.1164)	0.922 (0.0764)	0.616 (0.1198)	0.913 (0.0783)	0.4829 (0.1251)	0.904 (0.0834)	0.3107 (0.1330)	0.896 (0.0835)	0.1916 (0.1438)	0.884 (0.0876)	0.1195 (0.1422)	0.874 (0.0919)	0.07544 (0.1144)	0.863 (0.0958)	0.026134 (0.07858)	0.852 (0.0969)
1e-05	1e-05	1.25	0.3	0.672 (0.1705)	0.923 (0.2320)	0.663 (0.1724)	0.963 (0.08551)	0.636 (0.1732)	0.935 (0.0943)	0.589 (0.1726)	0.875 (0.1407)	0.5044 (0.1598)	0.832 (0.1427)	0.3585 (0.1313)	0.796 (0.1503)	0.1925 (0.1085)	0.759 (0.1630)	0.06776 (0.0955)	0.729 (0.1694)	0.054537 (0.09802)	0.698 (0.1727)	0.681 (0.1556)	0.877 (0.1374)	0.641 (0.1560)	0.861 (0.1408)	0.583 (0.1543)	0.854 (0.1374)	0.5149 (0.1463)	0.835 (0.1423)	0.4321 (0.1281)	0.818 (0.1482)	0.3444 (0.1258)	0.806 (0.1492)	0.2409 (0.1336)	0.795 (0.1530)	0.16988 (0.1362)	0.782 (0.1562)	0.122605 (0.13541)	0.765 (0.1587)
1e-05	0.0001	1.25	0.3	0.701 (0.1644)	0.982 (0.0702)	0.693 (0.1646)	0.935 (0.17514)	0.670 (0.1672)	0.933 (0.0957)	0.625 (0.1672)	0.888 (0.1229)	0.5420 (0.1587)	0.852 (0.1395)	0.3967 (0.1396)	0.818 (0.1445)	0.2347 (0.1112)	0.783 (0.1548)	0.11343 (0.1098)	0.754 (0.1626)	0.050900 (0.08875)	0.726 (0.1661)	0.712 (0.1891)	0.886 (0.1682)	0.670 (0.1889)	0.873 (0.1684)	0.611 (0.1862)	0.863 (0.1650)	0.5278 (0.1759)	0.849 (0.1705)	0.4236 (0.1586)	0.835 (0.1747)	0.2927 (0.1407)	0.823 (0.1778)	0.2018 (0.1277)	0.809 (0.1840)	0.12825 (0.1162)	0.797 (0.1868)	0.083550 (0.11399)	0.784 (0.1898)
0.0001	0.0001	1.25	0.3	0.726 (0.1618)	1.000 (0.0000)	0.717 (0.1616)	0.958 (0.16403)	0.687 (0.1620)	0.954 (0.1171)	0.628 (0.1623)	0.915 (0.1284)	0.5222 (0.1520)	0.881 (0.1292)	0.3681 (0.1251)	0.839 (0.1508)	0.1843 (0.1064)	0.806 (0.1548)	0.07621 (0.0889)	0.776 (0.1578)	0.039990 (0.07457)	0.746 (0.1611)	0.663 (0.1830)	0.846 (0.1615)	0.617 (0.1791)	0.834 (0.1697)	0.551 (0.1634)	0.824 (0.1766)	0.4650 (0.1599)	0.809 (0.1809)	0.3649 (0.1411)	0.797 (0.1826)	0.2519 (0.1267)	0.786 (0.1823)	0.1672 (0.1320)	0.770 (0.1833)	0.10579 (0.1175)	0.759 (0.1834)	0.063650 (0.12506)	0.744 (0.1836)
1e-05	0.001	1.25	0.3	0.692 (0.1741)	0.958 (0.2041)	0.685 (0.1747)	0.946 (0.13595)	0.659 (0.1781)	0.935 (0.1064)	0.606 (0.1809)	0.912 (0.1223)	0.5202 (0.1695)	0.869 (0.1446)	0.3803 (0.1314)	0.827 (0.1610)	0.2162 (0.1044)	0.785 (0.1692)	0.09912 (0.1023)	0.750 (0.1751)	0.040056 (0.07979)	0.722 (0.1729)	0.673 (0.1655)	0.883 (0.1148)	0.623 (0.1704)	0.865 (0.1103)	0.557 (0.1714)	0.849 (0.1247)	0.4704 (0.1643)	0.833 (0.1353)	0.3657 (0.1494)	0.818 (0.1425)	0.2711 (0.1342)	0.803 (0.1499)	0.1937 (0.1234)	0.788 (0.1548)	0.12916 (0.1214)	0.775 (0.1575)	0.067033 (0.08898)	0.760 (0.1599)
0.0001	0.001	1.25	0.3	0.688 (0.1620)	0.981 (0.0786)	0.679 (0.1650)	0.968 (0.07834)	0.653 (0.1752)	0.939 (0.0723)	0.594 (0.1915)	0.900 (0.0915)	0.5024 (0.1929)	0.853 (0.1157)	0.3384 (0.1563)	0.807 (0.1460)	0.1570 (0.1235)	0.772 (0.1590)	0.06249 (0.1043)	0.739 (0.1650)	0.023281 (0.06477)	0.710 (0.1651)	0.688 (0.1629)	0.876 (0.1134)	0.634 (0.1634)	0.863 (0.1346)	0.566 (0.1571)	0.850 (0.1433)	0.4693 (0.1379)	0.835 (0.1484)	0.3613 (0.1134)	0.819 (0.1557)	0.2569 (0.1174)	0.808 (0.1558)	0.1759 (0.1239)	0.798 (0.1597)	0.11406 (0.1263)	0.785 (0.1589)	0.076842 (0.11763)	0.769 (0.1590)
0.001	0.001	1.25	0.3	0.758 (0.1144)	0.988 (0.0559)	0.750 (0.1139)	0.965 (0.12616)	0.722 (0.1170)	0.953 (0.0931)	0.659 (0.1195)	0.937 (0.0915)	0.5397 (0.1166)	0.901 (0.0998)	0.3584 (0.1035)	0.863 (0.1115)	0.1686 (0.1059)	0.827 (0.1143)	0.04884 (0.0708)	0.800 (0.1142)	0.012153 (0.05136)	0.773 (0.1145)	0.690 (0.1282)	0.894 (0.1317)	0.634 (0.1244)	0.874 (0.1408)	0.552 (0.1181)	0.864 (0.1469)	0.4477 (0.0999)	0.850 (0.1485)	0.3325 (0.1012)	0.837 (0.1419)	0.2310 (0.1016)	0.824 (0.1376)	0.1501 (0.0998)	0.809 (0.1347)	0.07682 (0.0960)	0.797 (0.1333)	0.050490 (0.08361)	0.781 (0.1310)
0.0001	0.01	1.25	0.3	0.733 (0.1399)	1.000 (0.0000)	0.724 (0.1407)	0.978 (0.06562)	0.699 (0.1424)	0.953 (0.0882)	0.644 (0.1422)	0.917 (0.1013)	0.5433 (0.1343)	0.882 (0.1113)	0.3551 (0.1183)	0.847 (0.1228)	0.1830 (0.1227)	0.809 (0.1306)	0.05954 (0.0845)	0.778 (0.1379)	0.023909 (0.06592)	0.752 (0.1381)	0.692 (0.1633)	0.866 (0.1744)	0.635 (0.1624)	0.861 (0.1729)	0.564 (0.1598)	0.846 (0.1664)	0.4702 (0.1461)	0.837 (0.1648)	0.3555 (0.1196)	0.824 (0.1633)	0.2330 (0.1225)	0.813 (0.1651)	0.1475 (0.1108)	0.802 (0.1658)	0.09183 (0.1117)	0.790 (0.1660)	0.070010 (0.13680)	0.775 (0.1665)
0.001	0.01	1.25	0.3	0.762 (0.1306)	1.000 (0.0000)	0.755 (0.1307)	0.975 (0.08960)	0.726 (0.1362)	0.961 (0.0789)	0.661 (0.1384)	0.933 (0.0992)	0.5521 (0.1322)	0.898 (0.1098)	0.3704 (0.1218)	0.859 (0.1179)	0.1406 (0.0996)	0.830 (0.1261)	0.03486 (0.0599)	0.803 (0.1297)	0.016453 (0.05265)	0.777 (0.1298)	0.667 (0.1606)	0.849 (0.1563)	0.600 (0.1609)	0.842 (0.1511)	0.513 (0.1543)	0.829 (0.1566)	0.3972 (0.1507)	0.818 (0.1564)	0.2766 (0.1395)	0.807 (0.1522)	0.1828 (0.1303)	0.793 (0.1534)	0.1068 (0.1072)	0.782 (0.1549)	0.06525 (0.0907)	0.766 (0.1585)	0.032848 (0.06928)	0.749 (0.1602)
0.01	0.01	1.25	0.3	0.739 (0.1618)	0.983 (0.0645)	0.730 (0.1626)	0.989 (0.03462)	0.699 (0.1658)	0.961 (0.0814)	0.627 (0.1631)	0.923 (0.1067)	0.5052 (0.1439)	0.878 (0.1211)	0.3008 (0.1343)	0.836 (0.1388)	0.1343 (0.1059)	0.801 (0.1477)	0.03440 (0.0747)	0.770 (0.1538)	0.017328 (0.06531)	0.748 (0.1585)	0.657 (0.1482)	0.864 (0.0923)	0.581 (0.1511)	0.854 (0.0972)	0.480 (0.1496)	0.839 (0.1054)	0.3480 (0.1356)	0.825 (0.1137)	0.2291 (0.1260)	0.809 (0.1217)	0.1208 (0.0939)	0.795 (0.1259)	0.0760 (0.0792)	0.775 (0.1288)	0.03752 (0.0658)	0.759 (0.1306)	0.026831 (0.06856)	0.745 (0.1331)
0.001	0.1	1.25	0.3	0.719 (0.1347)	1.000 (0.0000)	0.709 (0.1367)	0.964 (0.10289)	0.679 (0.1425)	0.946 (0.0890)	0.612 (0.1583)	0.920 (0.0776)	0.5105 (0.1556)	0.869 (0.1039)	0.3388 (0.1248)	0.827 (0.1204)	0.1474 (0.0875)	0.791 (0.1317)	0.03872 (0.0574)	0.761 (0.1357)	0.016917 (0.08375)	0.733 (0.1356)	0.682 (0.1463)	0.867 (0.1229)	0.614 (0.1456)	0.854 (0.1285)	0.535 (0.1355)	0.839 (0.1302)	0.4108 (0.1269)	0.828 (0.1287)	0.2705 (0.1123)	0.818 (0.1335)	0.1713 (0.0934)	0.804 (0.1337)	0.0884 (0.0823)	0.790 (0.1362)	0.05634 (0.0780)	0.778 (0.1382)	0.021362 (0.05441)	0.763 (0.1393)
0.01	0.1	1.25	0.3	0.733 (0.1449)	1.000 (0.0000)	0.725 (0.1463)	0.979 (0.05656)	0.691 (0.1499)	0.945 (0.1227)	0.618 (0.1494)	0.922 (0.1162)	0.5012 (0.1374)	0.873 (0.1314)	0.3193 (0.1122)	0.830 (0.1401)	0.1411 (0.1054)	0.794 (0.1451)	0.05624 (0.0864)	0.763 (0.1463)	0.009882 (0.04321)	0.744 (0.1443)	0.635 (0.1703)	0.828 (0.1495)	0.568 (0.1699)	0.813 (0.1509)	0.476 (0.1545)	0.800 (0.1592)	0.3676 (0.1469)	0.789 (0.1619)	0.2503 (0.1302)	0.775 (0.1625)	0.1489 (0.1147)	0.759 (0.1642)	0.0914 (0.1073)	0.745 (0.1659)	0.04474 (0.0845)	0.733 (0.1662)	0.024834 (0.06863)	0.718 (0.1660)
1e-05	1e-05	1.5	0.3	0.635 (0.1798)	0.903 (0.2592)	0.629 (0.1802)	0.955 (0.12652)	0.607 (0.1789)	0.932 (0.0921)	0.564 (0.1788)	0.889 (0.1094)	0.4802 (0.1735)	0.844 (0.1296)	0.3548 (0.1572)	0.790 (0.1457)	0.2151 (0.1369)	0.750 (0.1523)	0.11102 (0.1216)	0.709 (0.1629)	0.067722 (0.11670)	0.672 (0.1700)	0.608 (0.1646)	0.850 (0.1720)	0.566 (0.1654)	0.819 (0.1559)	0.522 (0.1618)	0.790 (0.1590)	0.4619 (0.1520)	0.781 (0.1597)	0.3673 (0.1365)	0.767 (0.1618)	0.2939 (0.1400)	0.747 (0.1622)	0.2139 (0.1398)	0.731 (0.1665)	0.16622 (0.1437)	0.713 (0.1669)	0.121985 (0.15233)	0.697 (0.1691)
1e-05	0.0001	1.5	0.3	0.651 (0.2189)	0.957 (0.2085)	0.643 (0.2186)	0.948 (0.14653)	0.620 (0.2180)	0.909 (0.1849)	0.571 (0.2154)	0.873 (0.1949)	0.4940 (0.1960)	0.830 (0.1970)	0.3690 (0.1514)	0.788 (0.2101)	0.2253 (0.1151)	0.753 (0.2146)	0.10705 (0.1009)	0.717 (0.2106)	0.034460 (0.08438)	0.682 (0.2140)	0.554 (0.1873)	0.776 (0.2158)	0.512 (0.1787)	0.750 (0.2136)	0.460 (0.1753)	0.736 (0.2097)	0.3954 (0.1685)	0.724 (0.2027)	0.3290 (0.1565)	0.707 (0.2061)	0.2596 (0.1511)	0.692 (0.2051)	0.2109 (0.1426)	0.675 (0.2067)	0.15981 (0.1380)	0.658 (0.2033)	0.124872 (0.16134)	0.640 (0.2015)
0.0001	0.0001	1.5	0.3	0.623 (0.1901)	0.943 (0.2173)	0.615 (0.1896)	0.933 (0.14445)	0.589 (0.1899)	0.873 (0.2024)	0.534 (0.1886)	0.859 (0.1799)	0.4448 (0.1719)	0.804 (0.1793)	0.3156 (0.1452)	0.756 (0.1818)	0.1490 (0.0980)	0.716 (0.1840)	0.06744 (0.0741)	0.681 (0.1912)	0.032115 (0.07183)	0.647 (0.1920)	0.583 (0.1961)	0.801 (0.1542)	0.539 (0.1874)	0.770 (0.1729)	0.473 (0.1760)	0.763 (0.1733)	0.4006 (0.1599)	0.743 (0.1796)	0.3175 (0.1477)	0.727 (0.1843)	0.2428 (0.1243)	0.711 (0.1921)	0.1773 (0.1080)	0.696 (0.1960)	0.11971 (0.0874)	0.683 (0.1962)	0.066849 (0.07960)	0.667 (0.1960)
1e-05	0.001	1.5	0.3	0.625 (0.1722)	1.000 (0.0000)	0.616 (0.1741)	0.968 (0.08406)	0.592 (0.1750)	0.929 (0.1003)	0.545 (0.1755)	0.877 (0.1158)	0.4628 (0.1598)	0.830 (0.1364)	0.3365 (0.1358)	0.780 (0.1528)	0.1861 (0.1035)	0.730 (0.1624)	0.07908 (0.0812)	0.687 (0.1723)	0.030437 (0.05931)	0.654 (0.1750)	0.608 (0.1637)	0.820 (0.1909)	0.560 (0.1620)	0.816 (0.1608)	0.502 (0.1584)	0.799 (0.1614)	0.4273 (0.1558)	0.784 (0.1591)	0.3357 (0.1450)	0.772 (0.1611)	0.2504 (0.1281)	0.753 (0.1595)	0.1847 (0.1284)	0.733 (0.1619)	0.11848 (0.1298)	0.716 (0.1686)	0.088710 (0.14160)	0.696 (0.1719)
0.0001	0.001	1.5	0.3	0.570 (0.2156)	0.929 (0.2502)	0.561 (0.2167)	0.946 (0.10331)	0.531 (0.2204)	0.923 (0.0945)	0.472 (0.2112)	0.837 (0.1879)	0.3829 (0.1912)	0.779 (0.1878)	0.2628 (0.1410)	0.722 (0.2087)	0.1215 (0.0912)	0.670 (0.2142)	0.04756 (0.0720)	0.628 (0.2127)	0.030124 (0.09087)	0.599 (0.2094)	0.613 (0.1656)	0.837 (0.1802)	0.557 (0.1645)	0.827 (0.1739)	0.489 (0.1639)	0.811 (0.1701)	0.4054 (0.1559)	0.796 (0.1680)	0.3209 (0.1363)	0.778 (0.1709)	0.2180 (0.1216)	0.763 (0.1698)	0.1561 (0.1143)	0.744 (0.1694)	0.10634 (0.1132)	0.727 (0.1698)	0.076054 (0.10136)	0.711 (0.1693)
0.001	0.001	1.5	0.3	0.576 (0.1937)	1.000 (0.0000)	0.567 (0.1918)	0.954 (0.10667)	0.539 (0.1859)	0.902 (0.1388)	0.482 (0.1714)	0.824 (0.1838)	0.3926 (0.1455)	0.751 (0.2002)	0.2641 (0.1172)	0.699 (0.2035)	0.1270 (0.0917)	0.661 (0.2059)	0.04390 (0.0854)	0.632 (0.2014)	0.025888 (0.08251)	0.616 (0.2001)	0.519 (0.2003)	0.752 (0.2202)	0.460 (0.1831)	0.728 (0.2275)	0.384 (0.1672)	0.714 (0.2208)	0.2947 (0.1399)	0.694 (0.2235)	0.1934 (0.1147)	0.678 (0.2218)	0.1188 (0.0921)	0.661 (0.2238)	0.0660 (0.0749)	0.644 (0.2207)	0.03889 (0.0572)	0.626 (0.2176)	0.022982 (0.04823)	0.607 (0.2153)
0.0001	0.01	1.5	0.3	0.662 (0.1560)	1.000 (0.0000)	0.652 (0.1592)	0.966 (0.08693)	0.624 (0.1641)	0.945 (0.0812)	0.571 (0.1642)	0.904 (0.1093)	0.4730 (0.1562)	0.854 (0.1198)	0.3325 (0.1345)	0.809 (0.1288)	0.1856 (0.0882)	0.763 (0.1435)	0.08191 (0.0844)	0.722 (0.1486)	0.034390 (0.07868)	0.691 (0.1501)	0.540 (0.1801)	0.758 (0.1573)	0.489 (0.1733)	0.734 (0.1638)	0.420 (0.1582)	0.723 (0.1665)	0.3385 (0.1253)	0.703 (0.1762)	0.2602 (0.1096)	0.688 (0.1812)	0.1854 (0.0939)	0.673 (0.1846)	0.1281 (0.0934)	0.657 (0.1882)	0.07411 (0.0857)	0.645 (0.1891)	0.048725 (0.07032)	0.626 (0.1871)
0.001	0.01	1.5	0.3	0.599 (0.1868)	1.000 (0.0000)	0.588 (0.1920)	0.960 (0.11285)	0.557 (0.2026)	0.930 (0.1119)	0.504 (0.2027)	0.870 (0.1402)	0.4109 (0.1905)	0.818 (0.1489)	0.2887 (0.1509)	0.753 (0.1665)	0.1515 (0.1200)	0.696 (0.1758)	0.08374 (0.1104)	0.657 (0.1798)	0.045648 (0.09810)	0.627 (0.1784)	0.551 (0.1927)	0.770 (0.1897)	0.490 (0.1843)	0.744 (0.1967)	0.410 (0.1759)	0.735 (0.1880)	0.3155 (0.1493)	0.718 (0.1907)	0.2123 (0.1173)	0.704 (0.1916)	0.1282 (0.0927)	0.687 (0.1926)	0.0621 (0.0706)	0.673 (0.1951)	0.03651 (0.0512)	0.659 (0.1952)	0.019854 (0.04518)	0.643 (0.1972)
0.01	0.01	1.5	0.3	0.621 (0.1819)	0.923 (0.2774)	0.609 (0.1831)	0.974 (0.05367)	0.572 (0.1844)	0.922 (0.1154)	0.500 (0.1771)	0.846 (0.1544)	0.3960 (0.1580)	0.771 (0.1819)	0.2615 (0.1245)	0.718 (0.1891)	0.1197 (0.0948)	0.681 (0.1889)	0.03851 (0.0654)	0.653 (0.1889)	0.012833 (0.05118)	0.631 (0.1851)	0.526 (0.1811)	0.725 (0.2148)	0.468 (0.1738)	0.707 (0.1984)	0.385 (0.1639)	0.701 (0.1981)	0.3003 (0.1350)	0.682 (0.1980)	0.2063 (0.1150)	0.667 (0.1970)	0.1363 (0.1003)	0.649 (0.1958)	0.0795 (0.0887)	0.635 (0.1951)	0.04571 (0.0787)	0.619 (0.1946)	0.024586 (0.05346)	0.606 (0.1922)
0.001	0.1	1.5	0.3	0.617 (0.1944)	0.933 (0.2582)	0.609 (0.1944)	0.933 (0.16236)	0.580 (0.1933)	0.884 (0.1576)	0.516 (0.1883)	0.854 (0.1688)	0.4113 (0.1869)	0.797 (0.1742)	0.2799 (0.1593)	0.747 (0.1864)	0.1626 (0.1288)	0.703 (0.1941)	0.06929 (0.0881)	0.666 (0.1974)	0.039502 (0.10952)	0.638 (0.1935)	0.630 (0.1550)	0.842 (0.1503)	0.567 (0.1499)	0.820 (0.1496)	0.476 (0.1506)	0.815 (0.1496)	0.3781 (0.1344)	0.798 (0.1537)	0.2810 (0.1179)	0.783 (0.1570)	0.1928 (0.1149)	0.768 (0.1589)	0.1238 (0.1024)	0.755 (0.1564)	0.08695 (0.1067)	0.739 (0.1579)	0.058728 (0.09955)	0.724 (0.1553)
0.01	0.1	1.5	0.3	0.579 (0.1848)	1.000 (0.0000)	0.567 (0.1858)	0.962 (0.09684)	0.529 (0.1887)	0.907 (0.1134)	0.461 (0.1829)	0.821 (0.1410)	0.3673 (0.1670)	0.739 (0.1534)	0.2352 (0.1255)	0.675 (0.1784)	0.1035 (0.1077)	0.635 (0.1879)	0.04513 (0.0790)	0.607 (0.1902)	0.004926 (0.02653)	0.587 (0.1875)	0.539 (0.1756)	0.751 (0.1940)	0.475 (0.1722)	0.734 (0.1848)	0.388 (0.1626)	0.722 (0.1876)	0.2907 (0.1431)	0.702 (0.1886)	0.2025 (0.1284)	0.685 (0.1873)	0.1373 (0.1143)	0.668 (0.1869)	0.0989 (0.1152)	0.650 (0.1832)	0.06171 (0.1118)	0.633 (0.1823)	0.041814 (0.10413)	0.621 (0.1828)
1e-05	1e-05	1.75	0.3	0.475 (0.2150)	0.920 (0.2350)	0.465 (0.2150)	0.924 (0.19366)	0.442 (0.2145)	0.846 (0.2179)	0.399 (0.2134)	0.757 (0.1858)	0.3324 (0.1974)	0.703 (0.1854)	0.2405 (0.1542)	0.640 (0.1989)	0.1530 (0.1249)	0.585 (0.2060)	0.09016 (0.0994)	0.541 (0.2086)	0.059890 (0.09314)	0.508 (0.2094)	0.462 (0.1652)	0.719 (0.2385)	0.426 (0.1601)	0.718 (0.1927)	0.385 (0.1557)	0.688 (0.1830)	0.3439 (0.1472)	0.642 (0.1919)	0.2917 (0.1447)	0.611 (0.2020)	0.2482 (0.1400)	0.587 (0.2027)	0.2017 (0.1338)	0.572 (0.1952)	0.15795 (0.1343)	0.553 (0.1942)	0.132127 (0.14101)	0.537 (0.1921)
1e-05	0.0001	1.75	0.3	0.526 (0.1860)	0.933 (0.2582)	0.518 (0.1868)	0.940 (0.15934)	0.493 (0.1872)	0.899 (0.1050)	0.447 (0.1850)	0.846 (0.1262)	0.3774 (0.1737)	0.778 (0.1483)	0.2808 (0.1471)	0.721 (0.1489)	0.1812 (0.1153)	0.651 (0.1628)	0.10512 (0.0968)	0.599 (0.1716)	0.056021 (0.10187)	0.564 (0.1739)	0.412 (0.2266)	0.650 (0.2677)	0.382 (0.2182)	0.597 (0.2612)	0.341 (0.2068)	0.589 (0.2348)	0.2989 (0.1925)	0.571 (0.2396)	0.2441 (0.1628)	0.555 (0.2391)	0.2015 (0.1485)	0.537 (0.2408)	0.1669 (0.1467)	0.515 (0.2411)	0.12777 (0.1426)	0.498 (0.2415)	0.103113 (0.14176)	0.486 (0.2385)
0.0001	0.0001	1.75	0.3	0.490 (0.1918)	1.000 (0.0000)	0.481 (0.1897)	0.925 (0.15074)	0.454 (0.1881)	0.836 (0.2483)	0.400 (0.1794)	0.777 (0.2077)	0.3162 (0.1619)	0.714 (0.2021)	0.2120 (0.1259)	0.645 (0.2003)	0.1218 (0.0914)	0.590 (0.1998)	0.06267 (0.0901)	0.546 (0.1988)	0.056788 (0.12030)	0.512 (0.1938)	0.461 (0.2047)	0.697 (0.2433)	0.426 (0.2000)	0.666 (0.2284)	0.382 (0.1890)	0.639 (0.2277)	0.3206 (0.1678)	0.631 (0.2346)	0.2671 (0.1606)	0.610 (0.2283)	0.2160 (0.1511)	0.589 (0.2248)	0.1771 (0.1423)	0.571 (0.2230)	0.14974 (0.1368)	0.555 (0.2225)	0.112350 (0.14312)	0.541 (0.2210)
1e-05	0.001	1.75	0.3	0.536 (0.2029)	0.943 (0.2204)	0.527 (0.2020)	0.914 (0.23234)	0.507 (0.2025)	0.880 (0.1535)	0.463 (0.1966)	0.822 (0.1544)	0.3916 (0.1766)	0.737 (0.2111)	0.3051 (0.1422)	0.685 (0.2027)	0.1904 (0.1217)	0.644 (0.2033)	0.11079 (0.0988)	0.609 (0.2052)	0.061100 (0.08925)	0.572 (0.2007)	0.471 (0.1855)	0.732 (0.1908)	0.427 (0.1814)	0.724 (0.1658)	0.373 (0.1828)	0.705 (0.1495)	0.3085 (0.1603)	0.684 (0.1596)	0.2451 (0.1403)	0.663 (0.1677)	0.1829 (0.1193)	0.640 (0.1731)	0.1365 (0.0999)	0.617 (0.1791)	0.10108 (0.0810)	0.594 (0.1848)	0.067312 (0.07661)	0.571 (0.1878)
0.0001	0.001	1.75	0.3	0.487 (0.1998)	1.000 (0.0000)	0.477 (0.1994)	0.969 (0.08413)	0.453 (0.1960)	0.852 (0.2011)	0.406 (0.1880)	0.773 (0.2037)	0.3340 (0.1687)	0.698 (0.2152)	0.2420 (0.1456)	0.628 (0.2211)	0.1365 (0.1166)	0.583 (0.2168)	0.07031 (0.1099)	0.541 (0.2117)	0.042430 (0.11592)	0.508 (0.2050)	0.485 (0.2182)	0.696 (0.2501)	0.440 (0.2104)	0.697 (0.2513)	0.395 (0.2122)	0.677 (0.2410)	0.3258 (0.2009)	0.661 (0.2343)	0.2639 (0.1838)	0.622 (0.2346)	0.2022 (0.1783)	0.604 (0.2380)	0.1520 (0.1788)	0.590 (0.2367)	0.12434 (0.1821)	0.574 (0.2386)	0.098490 (0.18861)	0.557 (0.2335)
0.001	0.001	1.75	0.3	0.498 (0.2078)	1.000 (0.0000)	0.489 (0.2075)	0.933 (0.16140)	0.457 (0.2029)	0.899 (0.1841)	0.403 (0.1907)	0.816 (0.1875)	0.3252 (0.1623)	0.721 (0.2159)	0.2212 (0.1227)	0.638 (0.2260)	0.1267 (0.0979)	0.584 (0.2266)	0.06300 (0.0920)	0.541 (0.2198)	0.032732 (0.08036)	0.512 (0.2119)	0.398 (0.1774)	0.627 (0.2270)	0.343 (0.1637)	0.626 (0.2019)	0.282 (0.1511)	0.608 (0.1989)	0.2198 (0.1325)	0.581 (0.2007)	0.1686 (0.1164)	0.553 (0.2009)	0.1177 (0.1015)	0.533 (0.2029)	0.0957 (0.0979)	0.513 (0.1993)	0.08022 (0.0940)	0.495 (0.1991)	0.068772 (0.09341)	0.478 (0.1970)
0.0001	0.01	1.75	0.3	0.526 (0.1977)	0.929 (0.1816)	0.518 (0.1990)	0.935 (0.15237)	0.495 (0.1988)	0.855 (0.1991)	0.452 (0.1923)	0.804 (0.1951)	0.3801 (0.1776)	0.739 (0.1984)	0.2835 (0.1308)	0.670 (0.2037)	0.1636 (0.1055)	0.618 (0.2096)	0.07481 (0.0915)	0.581 (0.2079)	0.044687 (0.07414)	0.548 (0.2008)	0.439 (0.1761)	0.681 (0.2139)	0.391 (0.1569)	0.659 (0.2098)	0.333 (0.1327)	0.640 (0.2163)	0.2655 (0.1235)	0.634 (0.2154)	0.2038 (0.0997)	0.617 (0.2107)	0.1537 (0.0909)	0.598 (0.2123)	0.1184 (0.0795)	0.559 (0.2055)	0.08923 (0.0887)	0.538 (0.2070)	0.065759 (0.09004)	0.520 (0.2007)
0.001	0.01	1.75	0.3	0.481 (0.2279)	0.909 (0.3015)	0.474 (0.2268)	0.874 (0.24007)	0.450 (0.2215)	0.844 (0.2532)	0.402 (0.2045)	0.745 (0.2354)	0.3336 (0.1710)	0.659 (0.2330)	0.2329 (0.1294)	0.600 (0.2365)	0.1302 (0.0878)	0.559 (0.2295)	0.05602 (0.0779)	0.524 (0.2274)	0.018802 (0.06109)	0.496 (0.2266)	0.459 (0.1779)	0.673 (0.2254)	0.405 (0.1666)	0.665 (0.2090)	0.342 (0.1545)	0.653 (0.2093)	0.2766 (0.1376)	0.631 (0.2072)	0.2079 (0.1182)	0.611 (0.2036)	0.1505 (0.1099)	0.592 (0.2035)	0.1095 (0.1139)	0.574 (0.2001)	0.08609 (0.1142)	0.559 (0.2001)	0.068666 (0.12699)	0.541 (0.1960)
0.01	0.01	1.75	0.3	0.481 (0.2043)	1.000 (0.0000)	0.470 (0.2059)	0.959 (0.11516)	0.434 (0.2036)	0.885 (0.1850)	0.368 (0.1862)	0.831 (0.1876)	0.2882 (0.1526)	0.717 (0.1998)	0.1836 (0.1089)	0.634 (0.2116)	0.0926 (0.0861)	0.576 (0.2114)	0.05168 (0.0861)	0.538 (0.2123)	0.018868 (0.07059)	0.510 (0.2020)	0.414 (0.2016)	0.637 (0.2568)	0.360 (0.1835)	0.613 (0.2447)	0.297 (0.1608)	0.595 (0.2379)	0.2276 (0.1378)	0.577 (0.2362)	0.1568 (0.1094)	0.562 (0.2380)	0.1044 (0.0940)	0.543 (0.2343)	0.0643 (0.0770)	0.527 (0.2319)	0.04554 (0.0650)	0.510 (0.2276)	0.026734 (0.05491)	0.494 (0.2222)
0.001	0.1	1.75	0.3	0.482 (0.2116)	1.000 (0.0000)	0.472 (0.2101)	0.924 (0.21290)	0.442 (0.2044)	0.863 (0.2431)	0.384 (0.1975)	0.802 (0.2350)	0.3059 (0.1776)	0.723 (0.2283)	0.2118 (0.1537)	0.638 (0.2330)	0.1159 (0.1153)	0.576 (0.2257)	0.05050 (0.0884)	0.535 (0.2207)	0.023530 (0.06386)	0.502 (0.2131)	0.428 (0.2000)	0.678 (0.2217)	0.376 (0.1865)	0.644 (0.2164)	0.318 (0.1648)	0.623 (0.2174)	0.2545 (0.1380)	0.602 (0.2168)	0.1988 (0.1236)	0.583 (0.2166)	0.1400 (0.0949)	0.567 (0.2185)	0.1004 (0.0893)	0.551 (0.2179)	0.06634 (0.0744)	0.533 (0.2182)	0.037955 (0.06504)	0.518 (0.2145)
0.01	0.1	1.75	0.3	0.543 (0.1946)	0.917 (0.2887)	0.533 (0.1954)	0.938 (0.19300)	0.494 (0.1934)	0.901 (0.1913)	0.428 (0.1764)	0.831 (0.1944)	0.3242 (0.1421)	0.747 (0.2027)	0.2245 (0.1045)	0.673 (0.2095)	0.1234 (0.0877)	0.627 (0.2122)	0.06802 (0.0848)	0.591 (0.2050)	0.028981 (0.07611)	0.565 (0.2008)	0.472 (0.1933)	0.694 (0.2305)	0.405 (0.1737)	0.682 (0.2271)	0.326 (0.1546)	0.664 (0.2243)	0.2425 (0.1292)	0.646 (0.2241)	0.1716 (0.1103)	0.621 (0.2232)	0.1193 (0.1063)	0.604 (0.2207)	0.0601 (0.0877)	0.590 (0.2182)	0.03453 (0.0562)	0.576 (0.2164)	0.017311 (0.04657)	0.559 (0.2107)
1e-05	1e-05	2	0.3	0.358 (0.1781)	0.909 (0.3015)	0.351 (0.1773)	0.840 (0.31690)	0.330 (0.1725)	0.749 (0.3034)	0.298 (0.1652)	0.714 (0.2301)	0.2463 (0.1487)	0.631 (0.2139)	0.1862 (0.1206)	0.538 (0.1969)	0.1390 (0.1127)	0.469 (0.1934)	0.08713 (0.1071)	0.425 (0.1919)	0.060485 (0.10485)	0.391 (0.1867)	0.350 (0.2094)	0.605 (0.2830)	0.320 (0.1940)	0.574 (0.2594)	0.292 (0.1821)	0.543 (0.2569)	0.2520 (0.1596)	0.524 (0.2541)	0.2046 (0.1392)	0.509 (0.2547)	0.1701 (0.1279)	0.486 (0.2476)	0.1442 (0.1243)	0.445 (0.2347)	0.12507 (0.1263)	0.429 (0.2303)	0.116776 (0.12312)	0.413 (0.2279)
1e-05	0.0001	2	0.3	0.415 (0.2173)	1.000 (0.0000)	0.408 (0.2165)	0.861 (0.27287)	0.390 (0.2116)	0.820 (0.2561)	0.357 (0.2032)	0.767 (0.2356)	0.2978 (0.1898)	0.660 (0.2482)	0.2353 (0.1582)	0.586 (0.2432)	0.1639 (0.1219)	0.529 (0.2383)	0.11178 (0.1055)	0.484 (0.2344)	0.071566 (0.10430)	0.450 (0.2273)	0.342 (0.1888)	0.544 (0.2909)	0.316 (0.1769)	0.518 (0.2559)	0.283 (0.1591)	0.500 (0.2474)	0.2452 (0.1379)	0.468 (0.2382)	0.1988 (0.1143)	0.457 (0.2336)	0.1553 (0.1013)	0.443 (0.2244)	0.1140 (0.0978)	0.439 (0.2181)	0.09244 (0.1006)	0.423 (0.2122)	0.068618 (0.10296)	0.407 (0.2095)
0.0001	0.0001	2	0.3	0.379 (0.1950)	0.846 (0.3755)	0.372 (0.1945)	0.856 (0.27621)	0.353 (0.1888)	0.775 (0.2795)	0.312 (0.1792)	0.685 (0.2416)	0.2635 (0.1551)	0.597 (0.2447)	0.2059 (0.1228)	0.527 (0.2286)	0.1385 (0.1036)	0.482 (0.2148)	0.08714 (0.0971)	0.442 (0.2038)	0.066803 (0.11208)	0.410 (0.1979)	0.346 (0.1988)	0.567 (0.2894)	0.315 (0.1865)	0.531 (0.2855)	0.274 (0.1698)	0.507 (0.2760)	0.2255 (0.1511)	0.494 (0.2589)	0.1848 (0.1427)	0.477 (0.2536)	0.1493 (0.1326)	0.458 (0.2465)	0.1163 (0.1202)	0.449 (0.2331)	0.09356 (0.1249)	0.435 (0.2290)	0.081204 (0.12625)	0.417 (0.2243)
1e-05	0.001	2	0.3	0.356 (0.1821)	1.000 (0.0000)	0.350 (0.1811)	0.851 (0.25418)	0.328 (0.1786)	0.864 (0.2166)	0.293 (0.1701)	0.758 (0.2661)	0.2458 (0.1566)	0.657 (0.2515)	0.1824 (0.1369)	0.573 (0.2374)	0.1266 (0.1163)	0.504 (0.2188)	0.08012 (0.0977)	0.451 (0.2002)	0.046233 (0.09059)	0.407 (0.1870)	0.334 (0.1682)	0.604 (0.2326)	0.303 (0.1565)	0.570 (0.2221)	0.266 (0.1431)	0.550 (0.2156)	0.2214 (0.1244)	0.532 (0.2136)	0.1817 (0.1123)	0.511 (0.2137)	0.1481 (0.0984)	0.480 (0.2018)	0.1282 (0.0971)	0.458 (0.1992)	0.11255 (0.1036)	0.436 (0.1949)	0.098886 (0.11570)	0.419 (0.1887)
0.0001	0.001	2	0.3	0.356 (0.1914)	0.889 (0.3333)	0.349 (0.1902)	0.853 (0.30810)	0.329 (0.1821)	0.744 (0.3107)	0.295 (0.1697)	0.661 (0.2646)	0.2454 (0.1480)	0.574 (0.2451)	0.1854 (0.1203)	0.485 (0.2371)	0.1121 (0.0995)	0.435 (0.2181)	0.06967 (0.0897)	0.399 (0.2041)	0.036826 (0.07150)	0.373 (0.1932)	0.309 (0.1855)	0.550 (0.2479)	0.268 (0.1704)	0.534 (0.2270)	0.225 (0.1518)	0.510 (0.2272)	0.1882 (0.1350)	0.476 (0.2213)	0.1506 (0.1156)	0.451 (0.2188)	0.1161 (0.0964)	0.432 (0.2197)	0.0832 (0.0829)	0.416 (0.2191)	0.05990 (0.0758)	0.399 (0.2170)	0.038759 (0.07350)	0.383 (0.2124)
0.001	0.001	2	0.3	0.362 (0.2071)	1.000 (0.0000)	0.353 (0.2053)	0.847 (0.28221)	0.326 (0.2009)	0.803 (0.2782)	0.281 (0.1902)	0.702 (0.2757)	0.2252 (0.1572)	0.593 (0.2430)	0.1551 (0.1197)	0.506 (0.2311)	0.0821 (0.0842)	0.446 (0.2243)	0.03823 (0.0664)	0.405 (0.2178)	0.024188 (0.06992)	0.377 (0.2116)	0.345 (0.1445)	0.606 (0.1767)	0.302 (0.1368)	0.566 (0.1740)	0.253 (0.1321)	0.542 (0.1749)	0.1995 (0.1252)	0.516 (0.1731)	0.1651 (0.1193)	0.488 (0.1730)	0.1393 (0.1210)	0.466 (0.1692)	0.1121 (0.1179)	0.447 (0.1663)	0.08647 (0.1238)	0.431 (0.1626)	0.074466 (0.12784)	0.415 (0.1573)
0.0001	0.01	2	0.3	0.411 (0.2174)	0.920 (0.1649)	0.404 (0.2162)	0.830 (0.29967)	0.383 (0.2097)	0.803 (0.2711)	0.343 (0.1972)	0.735 (0.2695)	0.2805 (0.1686)	0.668 (0.2491)	0.1939 (0.1199)	0.589 (0.2354)	0.1050 (0.0866)	0.512 (0.2354)	0.05544 (0.0705)	0.464 (0.2305)	0.027110 (0.05839)	0.438 (0.2166)	0.333 (0.1759)	0.566 (0.2494)	0.297 (0.1602)	0.533 (0.2463)	0.249 (0.1425)	0.526 (0.2358)	0.1950 (0.1239)	0.511 (0.2266)	0.1524 (0.0991)	0.489 (0.2199)	0.1163 (0.0897)	0.470 (0.2143)	0.0916 (0.0764)	0.448 (0.2100)	0.07323 (0.0780)	0.426 (0.2036)	0.060919 (0.08519)	0.407 (0.1970)
0.001	0.01	2	0.3	0.398 (0.2009)	1.000 (0.0000)	0.390 (0.2007)	0.825 (0.31793)	0.364 (0.2002)	0.819 (0.2648)	0.315 (0.1938)	0.763 (0.2326)	0.2562 (0.1729)	0.663 (0.2335)	0.1891 (0.1394)	0.579 (0.2320)	0.1136 (0.1010)	0.513 (0.2194)	0.06244 (0.0814)	0.463 (0.2126)	0.030552 (0.06957)	0.432 (0.2029)	0.310 (0.1823)	0.506 (0.2535)	0.271 (0.1707)	0.483 (0.2265)	0.221 (0.1498)	0.474 (0.2199)	0.1704 (0.1194)	0.457 (0.2171)	0.1336 (0.1028)	0.435 (0.2120)	0.0937 (0.0818)	0.417 (0.2122)	0.0633 (0.0667)	0.403 (0.2106)	0.04710 (0.0595)	0.388 (0.2052)	0.024628 (0.04996)	0.376 (0.2013)
0.01	0.01	2	0.3	0.347 (0.1838)	1.000 (0.0000)	0.336 (0.1822)	0.939 (0.20823)	0.305 (0.1765)	0.830 (0.2703)	0.254 (0.1570)	0.696 (0.2885)	0.2042 (0.1350)	0.572 (0.2552)	0.1386 (0.1030)	0.485 (0.2255)	0.0892 (0.0876)	0.429 (0.2096)	0.05309 (0.0721)	0.400 (0.2043)	0.040022 (0.07544)	0.382 (0.1968)	0.375 (0.1743)	0.626 (0.2260)	0.325 (0.1597)	0.588 (0.2122)	0.266 (0.1495)	0.561 (0.2058)	0.2045 (0.1289)	0.550 (0.1994)	0.1473 (0.1239)	0.526 (0.1962)	0.1068 (0.1208)	0.504 (0.1929)	0.0852 (0.1180)	0.484 (0.1895)	0.06780 (0.1160)	0.469 (0.1865)	0.050226 (0.11393)	0.453 (0.1848)
0.001	0.1	2	0.3	0.368 (0.2044)	1.000 (0.0000)	0.361 (0.2029)	0.870 (0.30569)	0.337 (0.1965)	0.814 (0.2348)	0.294 (0.1856)	0.689 (0.2405)	0.2304 (0.1580)	0.584 (0.2499)	0.1597 (0.1182)	0.492 (0.2360)	0.0896 (0.0824)	0.435 (0.2235)	0.04914 (0.0673)	0.403 (0.2154)	0.018773 (0.06197)	0.382 (0.2090)	0.319 (0.1869)	0.541 (0.2402)	0.282 (0.1718)	0.508 (0.2377)	0.238 (0.1533)	0.489 (0.2293)	0.1899 (0.1306)	0.461 (0.2228)	0.1401 (0.1030)	0.443 (0.2216)	0.1035 (0.0868)	0.427 (0.2192)	0.0833 (0.0824)	0.413 (0.2139)	0.05713 (0.0783)	0.402 (0.2104)	0.034677 (0.06673)	0.390 (0.2080)
0.01	0.1	2	0.3	0.412 (0.2041)	0.909 (0.3015)	0.401 (0.2036)	0.919 (0.18752)	0.374 (0.1980)	0.798 (0.3095)	0.321 (0.1827)	0.736 (0.2665)	0.2540 (0.1554)	0.648 (0.2608)	0.1724 (0.1189)	0.559 (0.2401)	0.1070 (0.0907)	0.486 (0.2334)	0.05915 (0.0754)	0.453 (0.2158)	0.030165 (0.07795)	0.429 (0.2071)	0.330 (0.2166)	0.553 (0.3013)	0.286 (0.1963)	0.523 (0.2934)	0.240 (0.1666)	0.496 (0.2805)	0.1915 (0.1437)	0.478 (0.2717)	0.1402 (0.1045)	0.464 (0.2680)	0.0951 (0.0814)	0.447 (0.2622)	0.0590 (0.0572)	0.432 (0.2588)	0.04071 (0.0590)	0.418 (0.2546)	0.016709 (0.04638)	0.404 (0.2486)
1e-05	1e-05	1	0.4	0.809 (0.0983)	1.000 (0.0000)	0.804 (0.0992)	0.988 (0.05799)	0.788 (0.1029)	0.984 (0.0330)	0.743 (0.1119)	0.968 (0.0441)	0.6529 (0.1237)	0.950 (0.0493)	0.4958 (0.1245)	0.915 (0.0708)	0.2555 (0.1254)	0.885 (0.0857)	0.11817 (0.1138)	0.858 (0.0944)	0.060399 (0.12909)	0.829 (0.0989)	0.794 (0.1064)	0.922 (0.0924)	0.765 (0.1093)	0.922 (0.0805)	0.721 (0.1112)	0.916 (0.0845)	0.6619 (0.1205)	0.908 (0.0842)	0.5806 (0.1365)	0.901 (0.0876)	0.4750 (0.1539)	0.893 (0.0898)	0.3788 (0.1711)	0.882 (0.0894)	0.30302 (0.1740)	0.869 (0.0972)	0.221604 (0.17711)	0.854 (0.1008)
1e-05	0.0001	1	0.4	0.840 (0.1064)	1.000 (0.0000)	0.836 (0.1093)	0.989 (0.04199)	0.821 (0.1151)	0.977 (0.0453)	0.783 (0.1254)	0.968 (0.0478)	0.7083 (0.1294)	0.946 (0.0615)	0.5321 (0.1306)	0.924 (0.0711)	0.2597 (0.1327)	0.900 (0.0841)	0.07565 (0.0961)	0.878 (0.0961)	0.012821 (0.05703)	0.856 (0.1031)	0.775 (0.1457)	0.910 (0.1153)	0.739 (0.1512)	0.905 (0.1095)	0.694 (0.1548)	0.896 (0.1188)	0.6362 (0.1589)	0.887 (0.1195)	0.5456 (0.1586)	0.876 (0.1260)	0.4390 (0.1759)	0.866 (0.1295)	0.3312 (0.1604)	0.856 (0.1328)	0.23972 (0.1712)	0.847 (0.1339)	0.151682 (0.14546)	0.836 (0.1358)
0.0001	0.0001	1	0.4	0.783 (0.1316)	1.000 (0.0000)	0.778 (0.1329)	1.000 (0.00000)	0.761 (0.1360)	0.983 (0.0522)	0.713 (0.1450)	0.965 (0.0525)	0.6247 (0.1470)	0.932 (0.0695)	0.4624 (0.1313)	0.892 (0.0992)	0.2443 (0.1111)	0.858 (0.1143)	0.09992 (0.1138)	0.831 (0.1244)	0.051246 (0.11010)	0.804 (0.1283)	0.817 (0.0862)	0.950 (0.0498)	0.783 (0.0880)	0.937 (0.0615)	0.732 (0.0982)	0.934 (0.0620)	0.6568 (0.1068)	0.927 (0.0650)	0.5703 (0.1234)	0.918 (0.0674)	0.4622 (0.1365)	0.909 (0.0703)	0.3607 (0.1378)	0.900 (0.0702)	0.26760 (0.1653)	0.890 (0.0729)	0.190368 (0.18720)	0.877 (0.0768)
1e-05	0.001	1	0.4	0.824 (0.0910)	1.000 (0.0000)	0.821 (0.0911)	0.961 (0.10253)	0.807 (0.0960)	0.979 (0.0295)	0.771 (0.1056)	0.972 (0.0373)	0.6957 (0.1106)	0.946 (0.0578)	0.5559 (0.1116)	0.922 (0.0731)	0.3059 (0.1190)	0.898 (0.0819)	0.11294 (0.0802)	0.871 (0.0859)	0.013659 (0.04222)	0.843 (0.0899)	0.764 (0.1113)	0.905 (0.1036)	0.728 (0.1175)	0.901 (0.0906)	0.674 (0.1237)	0.893 (0.0912)	0.6038 (0.1266)	0.887 (0.0899)	0.5095 (0.1340)	0.878 (0.0899)	0.3992 (0.1224)	0.868 (0.0958)	0.2999 (0.1294)	0.857 (0.0975)	0.19779 (0.1316)	0.844 (0.1027)	0.112204 (0.13557)	0.832 (0.1027)
0.0001	0.001	1	0.4	0.826 (0.0915)	0.962 (0.1387)	0.822 (0.0927)	0.991 (0.03821)	0.806 (0.0953)	0.979 (0.0528)	0.763 (0.1024)	0.961 (0.0753)	0.6767 (0.1093)	0.943 (0.0655)	0.5038 (0.1270)	0.921 (0.0709)	0.2486 (0.1281)	0.892 (0.0802)	0.09220 (0.1030)	0.867 (0.0859)	0.031157 (0.09702)	0.840 (0.0888)	0.786 (0.1299)	0.944 (0.0850)	0.743 (0.1405)	0.933 (0.0794)	0.685 (0.1519)	0.921 (0.0819)	0.6042 (0.1592)	0.907 (0.0918)	0.5043 (0.1596)	0.896 (0.0981)	0.3804 (0.1492)	0.885 (0.1046)	0.2376 (0.1277)	0.877 (0.1072)	0.12343 (0.0965)	0.868 (0.1104)	0.060073 (0.09364)	0.857 (0.1146)
0.001	0.001	1	0.4	0.832 (0.1146)	1.000 (0.0000)	0.828 (0.1183)	1.000 (0.00000)	0.809 (0.1294)	0.988 (0.0237)	0.764 (0.1423)	0.967 (0.0455)	0.6590 (0.1464)	0.938 (0.0832)	0.4595 (0.1453)	0.911 (0.1039)	0.1829 (0.1082)	0.886 (0.1112)	0.03998 (0.0787)	0.864 (0.1169)	0.000000 (0.00000)	0.842 (0.1167)	0.782 (0.1328)	0.932 (0.0912)	0.737 (0.1424)	0.923 (0.0884)	0.670 (0.1486)	0.916 (0.0915)	0.5891 (0.1484)	0.902 (0.1006)	0.4690 (0.1494)	0.892 (0.1083)	0.3529 (0.1381)	0.881 (0.1149)	0.2341 (0.1322)	0.871 (0.1201)	0.15111 (0.1670)	0.859 (0.1238)	0.116674 (0.17775)	0.846 (0.1258)
0.0001	0.01	1	0.4	0.817 (0.1050)	1.000 (0.0000)	0.812 (0.1066)	0.996 (0.02288)	0.794 (0.1123)	0.985 (0.0426)	0.746 (0.1209)	0.969 (0.0491)	0.6456 (0.1259)	0.950 (0.0534)	0.4633 (0.1120)	0.919 (0.0707)	0.2115 (0.1307)	0.886 (0.0853)	0.07166 (0.0932)	0.858 (0.0963)	0.028582 (0.06554)	0.831 (0.1034)	0.777 (0.1265)	0.903 (0.1199)	0.733 (0.1318)	0.899 (0.1111)	0.672 (0.1367)	0.893 (0.1106)	0.5873 (0.1366)	0.882 (0.1125)	0.4711 (0.1375)	0.876 (0.1134)	0.3608 (0.1466)	0.867 (0.1163)	0.2498 (0.1618)	0.860 (0.1178)	0.17337 (0.1420)	0.851 (0.1185)	0.096908 (0.13691)	0.841 (0.1195)
0.001	0.01	1	0.4	0.809 (0.0952)	1.000 (0.0000)	0.805 (0.0961)	0.968 (0.16403)	0.786 (0.0994)	0.971 (0.0584)	0.738 (0.1067)	0.959 (0.0594)	0.6309 (0.1194)	0.933 (0.0722)	0.4496 (0.1258)	0.901 (0.0791)	0.1893 (0.1211)	0.871 (0.0885)	0.05192 (0.0827)	0.844 (0.0938)	0.018452 (0.06237)	0.819 (0.0944)	0.769 (0.1081)	0.919 (0.0895)	0.715 (0.1154)	0.908 (0.0909)	0.641 (0.1253)	0.902 (0.0910)	0.5465 (0.1250)	0.891 (0.0957)	0.4253 (0.1355)	0.883 (0.0959)	0.2785 (0.1398)	0.873 (0.0963)	0.1739 (0.1385)	0.860 (0.0986)	0.07881 (0.1114)	0.849 (0.0998)	0.042614 (0.10417)	0.835 (0.1013)
0.01	0.01	1	0.4	0.822 (0.1196)	1.000 (0.0000)	0.818 (0.1220)	0.996 (0.01508)	0.797 (0.1260)	0.975 (0.0753)	0.742 (0.1303)	0.961 (0.0776)	0.6208 (0.1367)	0.935 (0.0891)	0.4111 (0.1191)	0.901 (0.0999)	0.1374 (0.1238)	0.874 (0.1073)	0.03150 (0.0765)	0.852 (0.1122)	0.014685 (0.07488)	0.830 (0.1154)	0.808 (0.1033)	0.930 (0.0704)	0.760 (0.1080)	0.923 (0.0734)	0.677 (0.1293)	0.921 (0.0724)	0.5635 (0.1407)	0.915 (0.0759)	0.4089 (0.1508)	0.907 (0.0787)	0.2741 (0.1529)	0.896 (0.0826)	0.1569 (0.1691)	0.887 (0.0848)	0.09994 (0.1567)	0.876 (0.0856)	0.044286 (0.14090)	0.866 (0.0880)
0.001	0.1	1	0.4	0.836 (0.1094)	1.000 (0.0000)	0.831 (0.1121)	1.000 (0.00000)	0.812 (0.1194)	0.988 (0.0313)	0.766 (0.1296)	0.970 (0.0581)	0.6649 (0.1297)	0.942 (0.0751)	0.4495 (0.1145)	0.915 (0.0942)	0.1800 (0.1066)	0.889 (0.0999)	0.04965 (0.0760)	0.868 (0.1072)	0.006838 (0.04270)	0.846 (0.1089)	0.754 (0.1199)	0.909 (0.1019)	0.706 (0.1249)	0.901 (0.0969)	0.638 (0.1325)	0.892 (0.0983)	0.5460 (0.1408)	0.882 (0.0980)	0.4062 (0.1429)	0.873 (0.0988)	0.2696 (0.1462)	0.863 (0.1015)	0.1741 (0.1301)	0.851 (0.1051)	0.10053 (0.1123)	0.840 (0.1072)	0.066458 (0.10088)	0.826 (0.1106)
0.01	0.1	1	0.4	0.815 (0.1091)	1.000 (0.0000)	0.810 (0.1116)	0.979 (0.09337)	0.789 (0.1194)	0.978 (0.0472)	0.733 (0.1384)	0.964 (0.0509)	0.6111 (0.1570)	0.934 (0.0588)	0.3998 (0.1627)	0.896 (0.0798)	0.1451 (0.0929)	0.865 (0.0942)	0.04864 (0.0783)	0.837 (0.1041)	0.000000 (0.00000)	0.819 (0.1075)	0.796 (0.1149)	0.925 (0.0843)	0.743 (0.1296)	0.921 (0.0842)	0.667 (0.1438)	0.915 (0.0879)	0.5579 (0.1382)	0.907 (0.0931)	0.4250 (0.1507)	0.898 (0.0953)	0.2864 (0.1469)	0.889 (0.0996)	0.2090 (0.1634)	0.879 (0.1000)	0.14844 (0.1721)	0.869 (0.1016)	0.099857 (0.20776)	0.856 (0.1041)
1e-05	1e-05	1.25	0.4	0.719 (0.1583)	0.923 (0.2774)	0.714 (0.1581)	0.968 (0.10494)	0.697 (0.1591)	0.957 (0.0785)	0.657 (0.1597)	0.918 (0.1028)	0.5807 (0.1547)	0.879 (0.1136)	0.4668 (0.1353)	0.828 (0.1380)	0.2644 (0.1194)	0.801 (0.1430)	0.10416 (0.1220)	0.766 (0.1520)	0.031930 (0.07184)	0.738 (0.1575)	0.671 (0.1489)	0.860 (0.1507)	0.635 (0.1519)	0.861 (0.1309)	0.593 (0.1489)	0.849 (0.1265)	0.5315 (0.1452)	0.835 (0.1299)	0.4631 (0.1399)	0.816 (0.1333)	0.3873 (0.1235)	0.799 (0.1369)	0.2992 (0.1314)	0.781 (0.1419)	0.23455 (0.1310)	0.764 (0.1475)	0.170626 (0.12467)	0.747 (0.1475)
1e-05	0.0001	1.25	0.4	0.724 (0.1594)	1.000 (0.0000)	0.720 (0.1596)	0.990 (0.05717)	0.705 (0.1597)	0.914 (0.2216)	0.669 (0.1583)	0.903 (0.1938)	0.5984 (0.1516)	0.888 (0.1407)	0.4670 (0.1362)	0.850 (0.1486)	0.2716 (0.1218)	0.810 (0.1542)	0.12409 (0.1105)	0.778 (0.1584)	0.052324 (0.09799)	0.749 (0.1590)	0.666 (0.1900)	0.833 (0.2004)	0.630 (0.1864)	0.824 (0.2063)	0.578 (0.1866)	0.819 (0.1865)	0.5135 (0.1782)	0.803 (0.1902)	0.4489 (0.1600)	0.786 (0.1935)	0.3728 (0.1446)	0.775 (0.1924)	0.2806 (0.1447)	0.761 (0.1936)	0.21735 (0.1488)	0.746 (0.1952)	0.163099 (0.16563)	0.731 (0.1948)
0.0001	0.0001	1.25	0.4	0.740 (0.1405)	1.000 (0.0000)	0.735 (0.1415)	0.967 (0.09740)	0.716 (0.1455)	0.953 (0.0838)	0.674 (0.1489)	0.916 (0.1018)	0.5895 (0.1504)	0.886 (0.1028)	0.4416 (0.1420)	0.847 (0.1145)	0.2098 (0.1076)	0.814 (0.1286)	0.07273 (0.0834)	0.782 (0.1356)	0.030430 (0.08870)	0.756 (0.1383)	0.693 (0.1754)	0.866 (0.1557)	0.657 (0.1751)	0.851 (0.1531)	0.606 (0.1709)	0.840 (0.1629)	0.5387 (0.1666)	0.823 (0.1656)	0.4588 (0.1611)	0.809 (0.1667)	0.3385 (0.1342)	0.800 (0.1690)	0.2583 (0.1166)	0.787 (0.1705)	0.17484 (0.1155)	0.775 (0.1712)	0.106738 (0.12025)	0.762 (0.1729)
1e-05	0.001	1.25	0.4	0.714 (0.1708)	1.000 (0.0000)	0.708 (0.1717)	0.995 (0.03203)	0.691 (0.1758)	0.968 (0.0489)	0.652 (0.1758)	0.906 (0.1485)	0.5778 (0.1723)	0.874 (0.1411)	0.4420 (0.1419)	0.839 (0.1497)	0.2464 (0.1063)	0.802 (0.1616)	0.08525 (0.0802)	0.772 (0.1696)	0.026954 (0.07716)	0.739 (0.1715)	0.694 (0.1697)	0.853 (0.1640)	0.660 (0.1683)	0.844 (0.1603)	0.609 (0.1674)	0.834 (0.1624)	0.5435 (0.1652)	0.822 (0.1654)	0.4608 (0.1544)	0.811 (0.1683)	0.3694 (0.1589)	0.800 (0.1671)	0.2564 (0.1575)	0.790 (0.1672)	0.19671 (0.1625)	0.776 (0.1714)	0.137096 (0.16397)	0.762 (0.1708)
0.0001	0.001	1.25	0.4	0.719 (0.1664)	1.000 (0.0000)	0.714 (0.1662)	1.000 (0.00000)	0.694 (0.1688)	0.971 (0.0492)	0.651 (0.1746)	0.912 (0.1016)	0.5661 (0.1687)	0.870 (0.1350)	0.4248 (0.1576)	0.825 (0.1544)	0.2132 (0.1250)	0.788 (0.1594)	0.07512 (0.0883)	0.758 (0.1662)	0.010786 (0.03839)	0.734 (0.1663)	0.673 (0.1444)	0.856 (0.1322)	0.635 (0.1445)	0.836 (0.1352)	0.576 (0.1501)	0.832 (0.1263)	0.5018 (0.1443)	0.821 (0.1292)	0.4205 (0.1390)	0.808 (0.1299)	0.3225 (0.1311)	0.793 (0.1321)	0.2457 (0.1188)	0.778 (0.1379)	0.16152 (0.1202)	0.765 (0.1399)	0.104875 (0.12270)	0.750 (0.1419)
0.001	0.001	1.25	0.4	0.690 (0.1433)	1.000 (0.0000)	0.684 (0.1467)	0.989 (0.04037)	0.659 (0.1562)	0.947 (0.0821)	0.603 (0.1642)	0.914 (0.1026)	0.5071 (0.1576)	0.870 (0.1121)	0.3429 (0.1204)	0.819 (0.1267)	0.1431 (0.0838)	0.775 (0.1357)	0.05648 (0.0803)	0.737 (0.1390)	0.014629 (0.04525)	0.706 (0.1407)	0.703 (0.1397)	0.887 (0.1237)	0.651 (0.1461)	0.880 (0.1145)	0.587 (0.1481)	0.866 (0.1177)	0.5015 (0.1485)	0.851 (0.1232)	0.3974 (0.1378)	0.839 (0.1237)	0.2928 (0.1163)	0.823 (0.1289)	0.1928 (0.1116)	0.811 (0.1293)	0.12943 (0.1199)	0.795 (0.1308)	0.063499 (0.08084)	0.781 (0.1341)
0.0001	0.01	1.25	0.4	0.733 (0.1496)	1.000 (0.0000)	0.728 (0.1492)	0.976 (0.09273)	0.709 (0.1525)	0.966 (0.0708)	0.663 (0.1577)	0.952 (0.0564)	0.5744 (0.1595)	0.910 (0.0775)	0.4281 (0.1323)	0.862 (0.1086)	0.2252 (0.0925)	0.819 (0.1265)	0.07923 (0.0800)	0.781 (0.1376)	0.031437 (0.07571)	0.753 (0.1442)	0.692 (0.1718)	0.861 (0.1614)	0.647 (0.1695)	0.851 (0.1627)	0.586 (0.1655)	0.839 (0.1578)	0.5163 (0.1674)	0.823 (0.1605)	0.4237 (0.1579)	0.813 (0.1631)	0.3191 (0.1580)	0.800 (0.1643)	0.2070 (0.1615)	0.788 (0.1670)	0.14201 (0.1431)	0.775 (0.1684)	0.072007 (0.11665)	0.761 (0.1691)
0.001	0.01	1.25	0.4	0.732 (0.1730)	1.000 (0.0000)	0.727 (0.1735)	0.981 (0.08422)	0.709 (0.1755)	0.977 (0.0492)	0.656 (0.1772)	0.948 (0.0689)	0.5638 (0.1720)	0.903 (0.0893)	0.3961 (0.1438)	0.852 (0.1212)	0.2015 (0.1224)	0.808 (0.1453)	0.04790 (0.0654)	0.772 (0.1615)	0.009615 (0.03788)	0.747 (0.1686)	0.714 (0.1702)	0.887 (0.1533)	0.667 (0.1760)	0.873 (0.1446)	0.601 (0.1720)	0.860 (0.1487)	0.5184 (0.1659)	0.848 (0.1538)	0.4069 (0.1520)	0.839 (0.1578)	0.3002 (0.1267)	0.826 (0.1626)	0.2070 (0.1025)	0.814 (0.1664)	0.11727 (0.1010)	0.802 (0.1667)	0.075504 (0.09213)	0.790 (0.1666)
0.01	0.01	1.25	0.4	0.729 (0.1561)	1.000 (0.0000)	0.725 (0.1581)	0.994 (0.03536)	0.700 (0.1661)	0.948 (0.0945)	0.641 (0.1705)	0.938 (0.0911)	0.5432 (0.1590)	0.890 (0.1107)	0.3882 (0.1338)	0.830 (0.1294)	0.1924 (0.1102)	0.792 (0.1414)	0.08536 (0.1071)	0.760 (0.1461)	0.066215 (0.20012)	0.742 (0.1465)	0.733 (0.1251)	0.894 (0.0821)	0.673 (0.1294)	0.888 (0.0834)	0.597 (0.1345)	0.876 (0.0889)	0.4926 (0.1354)	0.867 (0.0907)	0.3730 (0.1302)	0.855 (0.0974)	0.2440 (0.1064)	0.842 (0.1022)	0.1486 (0.1119)	0.830 (0.1051)	0.08353 (0.1019)	0.819 (0.1084)	0.042239 (0.10100)	0.804 (0.1102)
0.001	0.1	1.25	0.4	0.748 (0.1519)	1.000 (0.0000)	0.745 (0.1519)	0.990 (0.03546)	0.728 (0.1552)	0.956 (0.0709)	0.679 (0.1624)	0.932 (0.0859)	0.5850 (0.1573)	0.889 (0.1152)	0.4039 (0.1475)	0.860 (0.1313)	0.1714 (0.1005)	0.821 (0.1361)	0.03639 (0.0689)	0.793 (0.1423)	0.016583 (0.05720)	0.766 (0.1437)	0.673 (0.1753)	0.823 (0.1793)	0.627 (0.1726)	0.817 (0.1774)	0.557 (0.1715)	0.812 (0.1686)	0.4643 (0.1556)	0.802 (0.1696)	0.3638 (0.1388)	0.788 (0.1713)	0.2519 (0.1206)	0.776 (0.1742)	0.1554 (0.1206)	0.763 (0.1748)	0.08751 (0.1019)	0.751 (0.1744)	0.045312 (0.08155)	0.738 (0.1742)
0.01	0.1	1.25	0.4	0.705 (0.1681)	1.000 (0.0000)	0.701 (0.1680)	0.974 (0.10073)	0.678 (0.1686)	0.965 (0.1031)	0.614 (0.1691)	0.921 (0.1046)	0.5045 (0.1596)	0.852 (0.1378)	0.3271 (0.1215)	0.798 (0.1585)	0.1417 (0.1006)	0.757 (0.1664)	0.02697 (0.0518)	0.729 (0.1693)	0.007143 (0.03780)	0.709 (0.1686)	0.681 (0.1509)	0.850 (0.1428)	0.623 (0.1519)	0.844 (0.1399)	0.541 (0.1525)	0.834 (0.1410)	0.4243 (0.1409)	0.823 (0.1447)	0.3148 (0.1411)	0.807 (0.1491)	0.2216 (0.1344)	0.792 (0.1498)	0.1289 (0.1139)	0.780 (0.1504)	0.06419 (0.0994)	0.767 (0.1519)	0.035345 (0.08964)	0.752 (0.1535)
1e-05	1e-05	1.5	0.4	0.593 (0.2043)	1.000 (0.0000)	0.587 (0.2031)	0.931 (0.20516)	0.570 (0.1991)	0.892 (0.2377)	0.532 (0.1914)	0.847 (0.2148)	0.4628 (0.1768)	0.796 (0.2103)	0.3585 (0.1479)	0.748 (0.2141)	0.2471 (0.1143)	0.693 (0.2170)	0.12834 (0.1083)	0.653 (0.2122)	0.075327 (0.13059)	0.618 (0.2072)	0.617 (0.1879)	0.833 (0.2075)	0.586 (0.1808)	0.804 (0.2143)	0.551 (0.1751)	0.787 (0.2073)	0.5054 (0.1646)	0.765 (0.2107)	0.4406 (0.1607)	0.752 (0.2097)	0.3742 (0.1521)	0.735 (0.2071)	0.3139 (0.1546)	0.718 (0.2056)	0.25065 (0.1632)	0.705 (0.2022)	0.200440 (0.19133)	0.689 (0.1988)
1e-05	0.0001	1.5	0.4	0.641 (0.1819)	1.000 (0.0000)	0.637 (0.1822)	0.948 (0.16324)	0.620 (0.1831)	0.933 (0.1106)	0.583 (0.1820)	0.881 (0.1486)	0.5191 (0.1726)	0.832 (0.1538)	0.4145 (0.1462)	0.780 (0.1705)	0.2545 (0.1157)	0.734 (0.1799)	0.11612 (0.1035)	0.697 (0.1814)	0.049910 (0.08728)	0.667 (0.1824)	0.561 (0.1950)	0.742 (0.2272)	0.528 (0.1893)	0.733 (0.2140)	0.489 (0.1800)	0.718 (0.2149)	0.4357 (0.1717)	0.704 (0.2093)	0.3711 (0.1579)	0.693 (0.2052)	0.3050 (0.1535)	0.676 (0.2035)	0.2371 (0.1404)	0.661 (0.2035)	0.16873 (0.1431)	0.648 (0.2033)	0.122054 (0.13264)	0.630 (0.2028)
0.0001	0.0001	1.5	0.4	0.592 (0.1987)	1.000 (0.0000)	0.589 (0.1991)	0.916 (0.25206)	0.571 (0.1989)	0.908 (0.1588)	0.532 (0.1991)	0.878 (0.1213)	0.4568 (0.1842)	0.799 (0.1898)	0.3460 (0.1535)	0.731 (0.2028)	0.1988 (0.1157)	0.680 (0.2088)	0.09162 (0.0975)	0.637 (0.2078)	0.055912 (0.11612)	0.611 (0.2004)	0.558 (0.2003)	0.769 (0.2401)	0.525 (0.1939)	0.766 (0.1785)	0.481 (0.1809)	0.736 (0.1891)	0.4287 (0.1663)	0.715 (0.2038)	0.3654 (0.1515)	0.697 (0.2068)	0.3011 (0.1429)	0.679 (0.2092)	0.2519 (0.1490)	0.664 (0.2045)	0.19623 (0.1592)	0.648 (0.2036)	0.170079 (0.18373)	0.631 (0.2032)
1e-05	0.001	1.5	0.4	0.591 (0.1708)	1.000 (0.0000)	0.583 (0.1727)	0.969 (0.07267)	0.565 (0.1710)	0.924 (0.1067)	0.526 (0.1664)	0.867 (0.1128)	0.4586 (0.1599)	0.807 (0.1288)	0.3476 (0.1313)	0.747 (0.1610)	0.2166 (0.1069)	0.691 (0.1626)	0.08889 (0.0897)	0.649 (0.1616)	0.032317 (0.06530)	0.614 (0.1621)	0.596 (0.1994)	0.810 (0.1448)	0.564 (0.2027)	0.783 (0.1388)	0.521 (0.1917)	0.763 (0.1669)	0.4729 (0.1787)	0.738 (0.1792)	0.4062 (0.1632)	0.723 (0.1877)	0.3301 (0.1541)	0.709 (0.1927)	0.2551 (0.1326)	0.696 (0.1952)	0.21146 (0.1399)	0.681 (0.2011)	0.146422 (0.13737)	0.665 (0.2043)
0.0001	0.001	1.5	0.4	0.612 (0.1520)	1.000 (0.0000)	0.605 (0.1515)	0.970 (0.11253)	0.579 (0.1552)	0.957 (0.0723)	0.530 (0.1510)	0.906 (0.0929)	0.4397 (0.1359)	0.851 (0.1057)	0.3181 (0.1242)	0.774 (0.1207)	0.1949 (0.1216)	0.708 (0.1334)	0.09556 (0.0822)	0.664 (0.1415)	0.050403 (0.11468)	0.629 (0.1482)	0.546 (0.1858)	0.755 (0.1943)	0.510 (0.1776)	0.729 (0.2037)	0.459 (0.1676)	0.710 (0.2013)	0.3933 (0.1447)	0.692 (0.2066)	0.3216 (0.1275)	0.673 (0.2056)	0.2498 (0.1199)	0.656 (0.2062)	0.1816 (0.1117)	0.645 (0.2032)	0.12372 (0.1051)	0.632 (0.2024)	0.091917 (0.10701)	0.616 (0.1988)
0.001	0.001	1.5	0.4	0.614 (0.1682)	1.000 (0.0000)	0.607 (0.1680)	0.969 (0.17678)	0.586 (0.1671)	0.951 (0.1320)	0.539 (0.1653)	0.890 (0.1400)	0.4607 (0.1488)	0.813 (0.1575)	0.3329 (0.1157)	0.749 (0.1656)	0.1850 (0.1028)	0.691 (0.1704)	0.06838 (0.0947)	0.652 (0.1736)	0.031814 (0.08374)	0.626 (0.1688)	0.592 (0.1774)	0.797 (0.1886)	0.543 (0.1713)	0.785 (0.1725)	0.486 (0.1649)	0.767 (0.1700)	0.4199 (0.1544)	0.752 (0.1750)	0.3370 (0.1371)	0.734 (0.1800)	0.2639 (0.1282)	0.716 (0.1810)	0.2019 (0.1229)	0.701 (0.1804)	0.14643 (0.1185)	0.683 (0.1816)	0.102405 (0.11249)	0.667 (0.1814)
0.0001	0.01	1.5	0.4	0.626 (0.2170)	0.911 (0.2705)	0.620 (0.2183)	0.933 (0.18127)	0.601 (0.2216)	0.932 (0.1505)	0.558 (0.2246)	0.892 (0.1368)	0.4798 (0.2206)	0.841 (0.1583)	0.3620 (0.1887)	0.771 (0.1864)	0.2085 (0.1474)	0.713 (0.2072)	0.09535 (0.1050)	0.673 (0.2153)	0.049210 (0.11744)	0.644 (0.2127)	0.580 (0.2001)	0.768 (0.2028)	0.539 (0.1912)	0.748 (0.2055)	0.480 (0.1796)	0.744 (0.2018)	0.4122 (0.1628)	0.729 (0.2010)	0.3203 (0.1372)	0.717 (0.2026)	0.2542 (0.1307)	0.700 (0.2042)	0.1758 (0.1113)	0.684 (0.2041)	0.11760 (0.0963)	0.671 (0.2047)	0.070319 (0.07981)	0.655 (0.2058)
0.001	0.01	1.5	0.4	0.542 (0.2103)	1.000 (0.0000)	0.538 (0.2105)	0.983 (0.06761)	0.516 (0.2113)	0.947 (0.0925)	0.467 (0.2082)	0.868 (0.1265)	0.3866 (0.1949)	0.759 (0.1820)	0.2480 (0.1468)	0.685 (0.1981)	0.1348 (0.0963)	0.624 (0.2055)	0.04941 (0.0631)	0.583 (0.2106)	0.034116 (0.09694)	0.558 (0.2106)	0.566 (0.1570)	0.756 (0.2081)	0.519 (0.1488)	0.742 (0.1902)	0.455 (0.1325)	0.729 (0.1866)	0.3701 (0.1197)	0.721 (0.1798)	0.2922 (0.1163)	0.707 (0.1764)	0.1974 (0.1019)	0.691 (0.1787)	0.1393 (0.1014)	0.675 (0.1740)	0.10005 (0.0930)	0.659 (0.1736)	0.073916 (0.08541)	0.645 (0.1717)
0.01	0.01	1.5	0.4	0.571 (0.2044)	1.000 (0.0000)	0.566 (0.2039)	0.962 (0.15070)	0.542 (0.2009)	0.953 (0.1158)	0.481 (0.1952)	0.898 (0.1052)	0.3833 (0.1699)	0.780 (0.1532)	0.2654 (0.1261)	0.691 (0.1929)	0.1384 (0.1008)	0.636 (0.1999)	0.06898 (0.0948)	0.602 (0.2011)	0.014473 (0.06631)	0.581 (0.2009)	0.562 (0.1942)	0.788 (0.1977)	0.507 (0.1894)	0.776 (0.1905)	0.443 (0.1877)	0.746 (0.1881)	0.3639 (0.1775)	0.722 (0.1919)	0.2871 (0.1717)	0.704 (0.1922)	0.2168 (0.1727)	0.687 (0.1936)	0.1647 (0.1854)	0.668 (0.1974)	0.13804 (0.1870)	0.650 (0.1991)	0.105731 (0.18953)	0.634 (0.1983)
0.001	0.1	1.5	0.4	0.602 (0.1835)	1.000 (0.0000)	0.597 (0.1844)	0.994 (0.03430)	0.574 (0.1877)	0.947 (0.1366)	0.523 (0.1897)	0.909 (0.1153)	0.4410 (0.1752)	0.824 (0.1550)	0.3212 (0.1486)	0.745 (0.1775)	0.1755 (0.0946)	0.694 (0.1792)	0.06508 (0.0889)	0.656 (0.1766)	0.030879 (0.07688)	0.631 (0.1765)	0.505 (0.2003)	0.710 (0.2424)	0.462 (0.1902)	0.684 (0.2345)	0.399 (0.1751)	0.673 (0.2305)	0.3259 (0.1464)	0.658 (0.2283)	0.2396 (0.1123)	0.644 (0.2288)	0.1499 (0.0998)	0.631 (0.2278)	0.1035 (0.0843)	0.616 (0.2247)	0.05781 (0.0682)	0.602 (0.2209)	0.031648 (0.05848)	0.586 (0.2177)
0.01	0.1	1.5	0.4	0.640 (0.1739)	1.000 (0.0000)	0.635 (0.1745)	0.989 (0.06217)	0.608 (0.1808)	0.968 (0.0721)	0.549 (0.1856)	0.925 (0.0906)	0.4456 (0.1627)	0.837 (0.1646)	0.3022 (0.1399)	0.760 (0.1765)	0.1465 (0.0972)	0.711 (0.1713)	0.06959 (0.0865)	0.674 (0.1695)	0.011875 (0.06718)	0.649 (0.1702)	0.603 (0.2073)	0.804 (0.1967)	0.549 (0.2025)	0.782 (0.2005)	0.471 (0.1989)	0.774 (0.1996)	0.3849 (0.1821)	0.762 (0.2005)	0.3147 (0.1733)	0.741 (0.2007)	0.2298 (0.1463)	0.721 (0.2054)	0.1554 (0.1379)	0.706 (0.2054)	0.10696 (0.1330)	0.695 (0.2052)	0.084277 (0.15733)	0.679 (0.2064)
1e-05	1e-05	1.75	0.4	0.429 (0.2200)	1.000 (0.0000)	0.426 (0.2195)	0.875 (0.27660)	0.411 (0.2176)	0.847 (0.2121)	0.379 (0.2096)	0.773 (0.2015)	0.3300 (0.1995)	0.670 (0.2202)	0.2513 (0.1696)	0.597 (0.2302)	0.1599 (0.1301)	0.530 (0.2301)	0.07768 (0.1046)	0.486 (0.2276)	0.054631 (0.11688)	0.453 (0.2209)	0.517 (0.2196)	0.746 (0.2730)	0.491 (0.2114)	0.711 (0.2554)	0.459 (0.2065)	0.687 (0.2419)	0.4139 (0.1970)	0.681 (0.2341)	0.3661 (0.1870)	0.663 (0.2342)	0.3058 (0.1699)	0.649 (0.2320)	0.2568 (0.1677)	0.625 (0.2282)	0.22200 (0.1682)	0.603 (0.2283)	0.186143 (0.17532)	0.587 (0.2250)
1e-05	0.0001	1.75	0.4	0.501 (0.2233)	0.938 (0.2500)	0.495 (0.2227)	0.898 (0.25614)	0.478 (0.2232)	0.840 (0.2384)	0.447 (0.2174)	0.772 (0.2499)	0.3957 (0.1967)	0.707 (0.2455)	0.3231 (0.1693)	0.639 (0.2462)	0.2117 (0.1494)	0.595 (0.2377)	0.13695 (0.1407)	0.552 (0.2343)	0.082400 (0.12638)	0.523 (0.2322)	0.543 (0.1823)	0.738 (0.2092)	0.513 (0.1822)	0.729 (0.1719)	0.473 (0.1785)	0.717 (0.1701)	0.4245 (0.1680)	0.698 (0.1758)	0.3716 (0.1571)	0.680 (0.1793)	0.3105 (0.1476)	0.663 (0.1817)	0.2547 (0.1343)	0.645 (0.1880)	0.21796 (0.1431)	0.629 (0.1883)	0.160575 (0.15274)	0.612 (0.1890)
0.0001	0.0001	1.75	0.4	0.502 (0.2105)	1.000 (0.0000)	0.498 (0.2103)	0.950 (0.15872)	0.480 (0.2085)	0.895 (0.1607)	0.438 (0.2041)	0.815 (0.2144)	0.3649 (0.1918)	0.739 (0.2100)	0.2713 (0.1640)	0.659 (0.2154)	0.1609 (0.1266)	0.603 (0.2156)	0.08450 (0.0960)	0.556 (0.2175)	0.025417 (0.06339)	0.526 (0.2138)	0.483 (0.1857)	0.708 (0.2224)	0.445 (0.1787)	0.684 (0.1986)	0.404 (0.1740)	0.663 (0.1852)	0.3504 (0.1660)	0.646 (0.1878)	0.2949 (0.1505)	0.626 (0.1928)	0.2459 (0.1375)	0.602 (0.1965)	0.1884 (0.1206)	0.586 (0.1949)	0.14940 (0.1229)	0.567 (0.1926)	0.111918 (0.11616)	0.549 (0.1933)
1e-05	0.001	1.75	0.4	0.530 (0.1891)	1.000 (0.0000)	0.525 (0.1885)	0.915 (0.18319)	0.509 (0.1891)	0.873 (0.2068)	0.477 (0.1861)	0.840 (0.1480)	0.4156 (0.1720)	0.754 (0.2012)	0.3270 (0.1405)	0.674 (0.1981)	0.2178 (0.1093)	0.620 (0.2000)	0.09237 (0.0833)	0.583 (0.1922)	0.034261 (0.08991)	0.552 (0.1882)	0.453 (0.1971)	0.666 (0.2445)	0.421 (0.1876)	0.633 (0.2411)	0.381 (0.1721)	0.625 (0.2316)	0.3359 (0.1608)	0.605 (0.2345)	0.2791 (0.1475)	0.589 (0.2299)	0.2312 (0.1367)	0.575 (0.2242)	0.1692 (0.1280)	0.558 (0.2239)	0.15143 (0.1327)	0.541 (0.2190)	0.122734 (0.12639)	0.523 (0.2126)
0.0001	0.001	1.75	0.4	0.432 (0.2127)	1.000 (0.0000)	0.427 (0.2114)	0.858 (0.27988)	0.408 (0.2076)	0.781 (0.2913)	0.369 (0.1985)	0.746 (0.2321)	0.3059 (0.1769)	0.646 (0.2509)	0.2280 (0.1389)	0.568 (0.2505)	0.1454 (0.0985)	0.515 (0.2409)	0.07267 (0.0899)	0.478 (0.2293)	0.044297 (0.08750)	0.454 (0.2179)	0.413 (0.1860)	0.637 (0.2304)	0.380 (0.1832)	0.615 (0.2018)	0.330 (0.1707)	0.596 (0.2111)	0.2769 (0.1580)	0.574 (0.2136)	0.2111 (0.1351)	0.557 (0.2069)	0.1601 (0.1150)	0.533 (0.2009)	0.1132 (0.0993)	0.514 (0.2015)	0.07327 (0.0848)	0.496 (0.1994)	0.044051 (0.06823)	0.482 (0.1986)
0.001	0.001	1.75	0.4	0.509 (0.2123)	1.000 (0.0000)	0.504 (0.2127)	0.928 (0.20845)	0.481 (0.2145)	0.895 (0.1883)	0.433 (0.2100)	0.844 (0.1476)	0.3671 (0.1944)	0.715 (0.2318)	0.2494 (0.1414)	0.635 (0.2290)	0.1285 (0.1069)	0.582 (0.2239)	0.05380 (0.0813)	0.544 (0.2210)	0.025631 (0.06877)	0.520 (0.2157)	0.450 (0.2007)	0.663 (0.2638)	0.410 (0.1905)	0.659 (0.2361)	0.362 (0.1785)	0.647 (0.2174)	0.2984 (0.1580)	0.632 (0.2217)	0.2405 (0.1314)	0.605 (0.2248)	0.1913 (0.1115)	0.583 (0.2244)	0.1452 (0.0972)	0.566 (0.2179)	0.10612 (0.0912)	0.550 (0.2139)	0.070905 (0.08578)	0.530 (0.2138)
0.0001	0.01	1.75	0.4	0.534 (0.2083)	0.800 (0.4472)	0.530 (0.2079)	0.973 (0.11655)	0.513 (0.2067)	0.887 (0.2147)	0.469 (0.2023)	0.837 (0.1973)	0.3964 (0.1816)	0.758 (0.2029)	0.2853 (0.1413)	0.693 (0.2017)	0.1604 (0.0891)	0.639 (0.2071)	0.07378 (0.0889)	0.598 (0.2046)	0.052907 (0.10417)	0.562 (0.2029)	0.480 (0.1919)	0.694 (0.2452)	0.444 (0.1866)	0.671 (0.2366)	0.400 (0.1785)	0.647 (0.2181)	0.3522 (0.1646)	0.635 (0.2126)	0.2838 (0.1459)	0.625 (0.2104)	0.2341 (0.1316)	0.608 (0.2102)	0.1876 (0.1304)	0.589 (0.2098)	0.15628 (0.1322)	0.571 (0.2077)	0.125495 (0.13891)	0.554 (0.2039)
0.001	0.01	1.75	0.4	0.475 (0.1879)	1.000 (0.0000)	0.471 (0.1886)	0.988 (0.06415)	0.451 (0.1894)	0.851 (0.2430)	0.408 (0.1844)	0.807 (0.1804)	0.3387 (0.1699)	0.724 (0.1883)	0.2548 (0.1466)	0.624 (0.1979)	0.1693 (0.1300)	0.556 (0.2013)	0.08179 (0.1108)	0.517 (0.2004)	0.088824 (0.19152)	0.489 (0.1960)	0.504 (0.1775)	0.719 (0.2178)	0.454 (0.1673)	0.710 (0.2032)	0.396 (0.1569)	0.691 (0.2013)	0.3351 (0.1422)	0.667 (0.1999)	0.2691 (0.1229)	0.648 (0.1983)	0.2061 (0.1217)	0.630 (0.1969)	0.1584 (0.1152)	0.610 (0.1961)	0.12956 (0.1258)	0.590 (0.1920)	0.092543 (0.14256)	0.574 (0.1907)
0.01	0.01	1.75	0.4	0.438 (0.1862)	1.000 (0.0000)	0.432 (0.1868)	0.927 (0.15256)	0.402 (0.1911)	0.899 (0.1382)	0.343 (0.1852)	0.804 (0.1821)	0.2769 (0.1673)	0.674 (0.2070)	0.1976 (0.1276)	0.568 (0.2051)	0.1022 (0.0889)	0.508 (0.2025)	0.05382 (0.0894)	0.474 (0.1956)	0.029656 (0.09403)	0.454 (0.1936)	0.464 (0.1852)	0.697 (0.2396)	0.413 (0.1727)	0.668 (0.2315)	0.352 (0.1662)	0.649 (0.2168)	0.2816 (0.1521)	0.630 (0.2225)	0.2246 (0.1391)	0.608 (0.2208)	0.1815 (0.1406)	0.581 (0.2159)	0.1392 (0.1567)	0.559 (0.2134)	0.12086 (0.1571)	0.546 (0.2098)	0.093836 (0.15394)	0.534 (0.2022)
0.001	0.1	1.75	0.4	0.486 (0.1712)	1.000 (0.0000)	0.482 (0.1710)	0.960 (0.18495)	0.457 (0.1727)	0.905 (0.1879)	0.405 (0.1733)	0.856 (0.1465)	0.3315 (0.1583)	0.749 (0.1679)	0.2434 (0.1349)	0.651 (0.1708)	0.1371 (0.0902)	0.580 (0.1720)	0.06971 (0.0950)	0.532 (0.1708)	0.019178 (0.05750)	0.501 (0.1702)	0.486 (0.1651)	0.670 (0.1813)	0.439 (0.1628)	0.654 (0.1808)	0.380 (0.1538)	0.642 (0.1846)	0.3123 (0.1471)	0.628 (0.1848)	0.2492 (0.1326)	0.612 (0.1827)	0.1646 (0.1127)	0.601 (0.1812)	0.1119 (0.1004)	0.586 (0.1790)	0.06922 (0.0963)	0.573 (0.1759)	0.039666 (0.07403)	0.560 (0.1731)
0.01	0.1	1.75	0.4	0.510 (0.2144)	1.000 (0.0000)	0.504 (0.2149)	0.931 (0.20854)	0.475 (0.2168)	0.874 (0.2063)	0.416 (0.2124)	0.811 (0.2228)	0.3337 (0.1800)	0.727 (0.2233)	0.2378 (0.1370)	0.639 (0.2158)	0.1189 (0.0988)	0.582 (0.2131)	0.06422 (0.1004)	0.544 (0.2086)	0.039267 (0.10005)	0.519 (0.2101)	0.492 (0.2134)	0.693 (0.2604)	0.442 (0.2008)	0.672 (0.2497)	0.381 (0.1817)	0.654 (0.2455)	0.3092 (0.1645)	0.633 (0.2470)	0.2387 (0.1403)	0.617 (0.2441)	0.1693 (0.1342)	0.599 (0.2417)	0.1208 (0.1316)	0.584 (0.2378)	0.06785 (0.1166)	0.574 (0.2341)	0.052518 (0.11274)	0.559 (0.2286)
1e-05	1e-05	2	0.4	0.390 (0.1912)	1.000 (0.0000)	0.384 (0.1913)	0.911 (0.28188)	0.368 (0.1918)	0.799 (0.3272)	0.338 (0.1874)	0.728 (0.2595)	0.2969 (0.1796)	0.635 (0.2218)	0.2474 (0.1615)	0.549 (0.2101)	0.1811 (0.1299)	0.488 (0.2071)	0.12112 (0.1007)	0.442 (0.2027)	0.069711 (0.11326)	0.410 (0.1973)	0.342 (0.2038)	0.609 (0.2972)	0.321 (0.1971)	0.568 (0.3104)	0.295 (0.1854)	0.540 (0.3033)	0.2612 (0.1751)	0.525 (0.2746)	0.2255 (0.1634)	0.493 (0.2547)	0.1966 (0.1531)	0.465 (0.2469)	0.1703 (0.1522)	0.441 (0.2384)	0.14873 (0.1625)	0.416 (0.2296)	0.131410 (0.18753)	0.398 (0.2226)
1e-05	0.0001	2	0.4	0.425 (0.1982)	1.000 (0.0000)	0.421 (0.1973)	0.863 (0.28619)	0.406 (0.1958)	0.801 (0.2776)	0.376 (0.1880)	0.738 (0.2570)	0.3265 (0.1767)	0.685 (0.2332)	0.2617 (0.1593)	0.599 (0.2194)	0.1787 (0.1183)	0.533 (0.2102)	0.10540 (0.0992)	0.483 (0.2057)	0.060784 (0.10030)	0.449 (0.1996)	0.378 (0.1962)	0.636 (0.2895)	0.355 (0.1897)	0.571 (0.2694)	0.325 (0.1793)	0.556 (0.2327)	0.2921 (0.1701)	0.533 (0.2349)	0.2547 (0.1691)	0.517 (0.2326)	0.2111 (0.1593)	0.502 (0.2280)	0.1772 (0.1595)	0.483 (0.2240)	0.15385 (0.1680)	0.460 (0.2167)	0.134597 (0.16844)	0.442 (0.2133)
0.0001	0.0001	2	0.4	0.372 (0.2268)	0.500 (0.5774)	0.369 (0.2259)	0.877 (0.33086)	0.355 (0.2247)	0.826 (0.2763)	0.320 (0.2167)	0.757 (0.2642)	0.2656 (0.1961)	0.635 (0.2657)	0.2010 (0.1568)	0.534 (0.2538)	0.1227 (0.0943)	0.460 (0.2468)	0.06028 (0.0759)	0.414 (0.2391)	0.058112 (0.10830)	0.386 (0.2304)	0.343 (0.1851)	0.570 (0.2514)	0.318 (0.1778)	0.542 (0.2216)	0.288 (0.1672)	0.526 (0.2146)	0.2502 (0.1584)	0.508 (0.2120)	0.2126 (0.1442)	0.486 (0.2094)	0.1713 (0.1310)	0.462 (0.2041)	0.1446 (0.1191)	0.441 (0.2063)	0.12133 (0.1135)	0.424 (0.2056)	0.103683 (0.12904)	0.407 (0.2026)
1e-05	0.001	2	0.4	0.331 (0.1838)	1.000 (0.0000)	0.327 (0.1830)	0.910 (0.22298)	0.312 (0.1798)	0.841 (0.2442)	0.286 (0.1746)	0.726 (0.2645)	0.2453 (0.1604)	0.633 (0.2308)	0.1979 (0.1388)	0.515 (0.2268)	0.1455 (0.1217)	0.451 (0.2122)	0.10198 (0.0972)	0.400 (0.2003)	0.074543 (0.09732)	0.363 (0.1894)	0.379 (0.1952)	0.658 (0.2258)	0.353 (0.1885)	0.615 (0.2048)	0.321 (0.1808)	0.594 (0.1980)	0.2822 (0.1719)	0.550 (0.2019)	0.2416 (0.1549)	0.524 (0.2044)	0.2002 (0.1439)	0.502 (0.1992)	0.1576 (0.1216)	0.485 (0.2028)	0.12269 (0.1135)	0.467 (0.2028)	0.084460 (0.10455)	0.449 (0.2010)
0.0001	0.001	2	0.4	0.426 (0.2226)	0.875 (0.3536)	0.421 (0.2208)	0.861 (0.29918)	0.403 (0.2163)	0.823 (0.2934)	0.366 (0.2075)	0.775 (0.2694)	0.3091 (0.1903)	0.687 (0.2648)	0.2412 (0.1630)	0.600 (0.2478)	0.1684 (0.1320)	0.528 (0.2367)	0.08534 (0.1070)	0.483 (0.2316)	0.043901 (0.09983)	0.450 (0.2240)	0.364 (0.1885)	0.609 (0.2330)	0.337 (0.1827)	0.566 (0.2261)	0.308 (0.1784)	0.545 (0.2117)	0.2644 (0.1687)	0.524 (0.2104)	0.2234 (0.1575)	0.506 (0.2107)	0.1762 (0.1312)	0.485 (0.2095)	0.1446 (0.1327)	0.463 (0.2064)	0.12536 (0.1324)	0.446 (0.2043)	0.095544 (0.11538)	0.433 (0.2029)
0.001	0.001	2	0.4	0.306 (0.1751)	1.000 (0.0000)	0.301 (0.1753)	0.991 (0.04725)	0.281 (0.1699)	0.816 (0.3084)	0.241 (0.1608)	0.745 (0.2509)	0.1893 (0.1399)	0.579 (0.2510)	0.1430 (0.1232)	0.466 (0.2209)	0.0912 (0.0925)	0.390 (0.2022)	0.04430 (0.0646)	0.347 (0.1877)	0.027078 (0.05646)	0.324 (0.1780)	0.349 (0.1747)	0.594 (0.2148)	0.311 (0.1602)	0.559 (0.2079)	0.269 (0.1429)	0.544 (0.2125)	0.2256 (0.1246)	0.514 (0.2190)	0.1818 (0.1129)	0.490 (0.2154)	0.1419 (0.0947)	0.464 (0.1998)	0.1194 (0.0950)	0.443 (0.1961)	0.08677 (0.1021)	0.428 (0.1924)	0.064884 (0.10547)	0.414 (0.1895)
0.0001	0.01	2	0.4	0.380 (0.1982)	1.000 (0.0000)	0.376 (0.1981)	0.990 (0.04364)	0.361 (0.1972)	0.868 (0.2445)	0.331 (0.1927)	0.763 (0.1993)	0.2796 (0.1728)	0.666 (0.2294)	0.2088 (0.1445)	0.567 (0.2167)	0.1295 (0.1115)	0.488 (0.2107)	0.06848 (0.0878)	0.435 (0.2043)	0.040096 (0.09193)	0.402 (0.1968)	0.348 (0.2072)	0.556 (0.2934)	0.317 (0.1934)	0.528 (0.2649)	0.277 (0.1777)	0.516 (0.2570)	0.2324 (0.1546)	0.498 (0.2558)	0.1892 (0.1243)	0.476 (0.2528)	0.1489 (0.1122)	0.461 (0.2513)	0.1230 (0.1077)	0.444 (0.2437)	0.09955 (0.1038)	0.427 (0.2370)	0.078489 (0.09439)	0.412 (0.2303)
0.001	0.01	2	0.4	0.363 (0.1969)	1.000 (0.0000)	0.359 (0.1969)	0.937 (0.23145)	0.340 (0.1926)	0.821 (0.3227)	0.302 (0.1805)	0.735 (0.2945)	0.2496 (0.1555)	0.617 (0.2791)	0.1803 (0.1281)	0.528 (0.2495)	0.1072 (0.0940)	0.456 (0.2359)	0.06207 (0.0816)	0.410 (0.2163)	0.037655 (0.08654)	0.383 (0.2056)	0.301 (0.2027)	0.479 (0.2886)	0.265 (0.1861)	0.463 (0.2694)	0.233 (0.1651)	0.442 (0.2611)	0.1942 (0.1415)	0.426 (0.2587)	0.1555 (0.1311)	0.408 (0.2501)	0.1252 (0.1055)	0.390 (0.2475)	0.0932 (0.1008)	0.377 (0.2402)	0.07426 (0.0941)	0.365 (0.2347)	0.061814 (0.09707)	0.354 (0.2311)
0.01	0.01	2	0.4	0.279 (0.1498)	1.000 (0.0000)	0.274 (0.1497)	0.941 (0.24254)	0.254 (0.1433)	0.834 (0.3291)	0.207 (0.1368)	0.745 (0.2933)	0.1554 (0.1221)	0.576 (0.2618)	0.1080 (0.0952)	0.436 (0.2183)	0.0785 (0.0788)	0.365 (0.2006)	0.06108 (0.0834)	0.324 (0.1763)	0.064764 (0.11026)	0.297 (0.1590)	0.305 (0.1723)	0.521 (0.2364)	0.265 (0.1593)	0.502 (0.2247)	0.217 (0.1428)	0.489 (0.2285)	0.1807 (0.1283)	0.450 (0.2127)	0.1446 (0.1212)	0.422 (0.2044)	0.1119 (0.1197)	0.402 (0.2022)	0.0897 (0.1275)	0.387 (0.1956)	0.06758 (0.1329)	0.378 (0.1902)	0.056315 (0.13429)	0.365 (0.1869)
0.001	0.1	2	0.4	0.356 (0.1984)	1.000 (0.0000)	0.352 (0.1991)	0.939 (0.21702)	0.333 (0.2015)	0.808 (0.2739)	0.297 (0.1962)	0.686 (0.2801)	0.2511 (0.1776)	0.578 (0.2468)	0.1820 (0.1405)	0.507 (0.2300)	0.1278 (0.1161)	0.443 (0.2186)	0.09127 (0.1081)	0.406 (0.2149)	0.039926 (0.09896)	0.381 (0.2097)	0.320 (0.1708)	0.505 (0.2275)	0.290 (0.1591)	0.489 (0.2221)	0.245 (0.1403)	0.478 (0.2157)	0.2041 (0.1209)	0.459 (0.2032)	0.1553 (0.1006)	0.439 (0.1998)	0.1244 (0.0893)	0.422 (0.1966)	0.0951 (0.0779)	0.406 (0.1928)	0.06289 (0.0621)	0.393 (0.1910)	0.043720 (0.06660)	0.381 (0.1868)
0.01	0.1	2	0.4	0.378 (0.2209)	0.800 (0.4472)	0.373 (0.2183)	0.977 (0.07941)	0.352 (0.2089)	0.917 (0.2005)	0.307 (0.1904)	0.737 (0.2995)	0.2511 (0.1665)	0.605 (0.2586)	0.1710 (0.1138)	0.502 (0.2449)	0.1026 (0.0765)	0.441 (0.2367)	0.05091 (0.0839)	0.411 (0.2303)	0.018830 (0.05523)	0.391 (0.2254)	0.310 (0.1955)	0.477 (0.2617)	0.273 (0.1746)	0.465 (0.2575)	0.230 (0.1628)	0.454 (0.2405)	0.1833 (0.1335)	0.433 (0.2388)	0.1415 (0.1160)	0.419 (0.2279)	0.0987 (0.0877)	0.407 (0.2213)	0.0600 (0.0758)	0.394 (0.2189)	0.03806 (0.0701)	0.379 (0.2182)	0.022078 (0.05551)	0.367 (0.2165)

## Sheet: SD6
SD6: Number of discoveries using the 𝝅1 estimates (𝝅1 >thr)
p1	p2	deg	prob_pleio	N,raw,pi1>0.1	N,raw,pi1>0.2	N,raw,pi1>0.3	N,raw,pi1>0.4	N,raw,pi1>0.5	N,raw,pi1>0.6	N,raw,pi1>0.7	N,raw,pi1>0.8	N,raw,pi1>0.9	N,UniqueIV,pi1>0.1	N,UniqueIV,pi1>0.2	N,UniqueIV,pi1>0.3	N,UniqueIV,pi1>0.4	N,UniqueIV,pi1>0.5	N,UniqueIV,pi1>0.6	N,UniqueIV,pi1>0.7	N,UniqueIV,pi1>0.8	N,UniqueIV,pi1>0.9
1e-05	1e-05	1	0	132	83.3	53.4	38.2	29.2	23.9	20.3	17.38	14.03	131	83.7	53.0	35.0	25.6	20.8	17.6	15.05	11.80
1e-05	0.0001	1	0	131	82.7	53.2	37.0	27.9	22.7	18.8	15.32	11.95	136	85.9	55.0	37.3	27.8	22.5	19.1	16.43	13.47
0.0001	0.0001	1	0	130	81.1	52.5	37.6	29.0	23.5	18.9	14.90	10.53	128	79.3	47.9	31.1	22.9	18.9	16.2	13.70	10.85
1e-05	0.001	1	0	134	83.9	54.2	36.7	28.1	22.4	18.4	15.00	11.32	132	84.1	52.7	34.4	25.9	21.1	17.8	15.05	11.90
0.0001	0.001	1	0	131	85.5	57.5	42.1	32.5	26.6	21.4	16.57	12.20	131	79.0	48.8	32.5	24.4	19.8	16.9	14.38	11.30
0.001	0.001	1	0	123	75.7	51.0	36.8	27.9	21.7	17.0	12.47	8.75	127	76.8	47.0	30.9	23.0	19.4	16.2	13.62	10.82
0.0001	0.01	1	0	123	74.8	47.3	33.5	25.7	20.8	17.2	13.97	10.20	132	82.2	50.3	34.3	26.3	21.1	17.7	14.47	11.20
0.001	0.01	1	0	126	79.5	52.1	37.1	28.5	22.5	17.5	13.68	8.75	124	73.2	43.5	28.4	20.9	17.8	15.0	12.38	9.25
0.01	0.01	1	0	119	68.8	43.5	30.5	22.9	17.2	12.7	8.55	4.53	125	74.5	43.8	29.4	22.1	18.4	15.7	12.07	8.32
0.001	0.1	1	0	120	70.0	43.5	30.1	22.2	17.4	13.6	10.60	7.17	126	77.0	48.0	31.1	23.3	19.2	16.2	12.90	9.18
0.01	0.1	1	0	123	76.3	50.8	36.6	28.4	21.6	15.8	10.93	6.00	123	73.0	44.7	29.9	22.3	18.0	14.4	10.78	7.12
1e-05	1e-05	1.25	0	136	91.5	63.7	46.7	35.3	29.0	23.4	19.05	14.10	143	100.8	70.1	50.5	39.8	32.8	27.6	23.00	17.48
1e-05	0.0001	1.25	0	141	96.3	67.2	49.6	38.7	31.9	26.4	22.07	16.88	139	93.7	63.2	45.8	35.1	28.6	24.7	20.85	16.57
0.0001	0.0001	1.25	0	136	90.4	63.1	45.5	34.7	27.1	21.4	16.62	12.18	137	92.1	61.1	42.2	33.5	28.3	23.9	19.57	15.03
1e-05	0.001	1.25	0	137	92.7	62.3	45.2	34.7	28.1	23.0	18.52	13.88	141	93.8	63.1	44.8	34.9	28.9	24.4	20.00	15.30
0.0001	0.001	1.25	0	136	91.0	64.7	47.8	36.7	29.2	22.7	17.48	12.45	134	87.8	57.4	40.0	30.5	25.4	21.7	18.05	13.78
0.001	0.001	1.25	0	136	95.4	67.9	50.3	38.5	30.2	22.9	16.95	11.15	130	82.8	55.1	38.1	29.5	24.5	20.3	16.88	12.45
0.0001	0.01	1.25	0	135	91.4	63.3	46.5	35.6	28.3	22.5	17.45	12.10	136	88.9	60.0	44.0	35.3	29.5	24.5	20.10	15.40
0.001	0.01	1.25	0	137	93.2	65.5	49.5	38.5	29.6	22.2	16.62	10.90	131	82.2	53.0	37.1	28.9	23.8	20.1	16.55	12.30
0.01	0.01	1.25	0	133	89.3	63.3	46.3	34.0	24.7	17.3	11.50	5.80	128	80.8	52.4	37.1	28.7	22.7	18.4	14.65	10.38
0.001	0.1	1.25	0	132	87.2	59.8	43.8	34.1	26.2	20.2	14.93	10.30	135	85.5	55.5	38.9	29.7	23.7	19.5	15.68	10.95
0.01	0.1	1.25	0	134	91.5	66.3	52.2	41.5	30.8	23.0	15.22	8.40	131	82.8	54.0	37.3	28.7	22.8	17.6	13.57	8.95
1e-05	1e-05	1.5	0	147	105.3	77.1	58.9	46.0	37.1	30.1	24.00	17.38	142	102.9	74.8	56.5	45.8	38.0	32.0	26.82	21.10
1e-05	0.0001	1.5	0	147	108.0	81.3	64.2	53.0	45.0	37.6	30.82	23.65	146	105.8	76.2	57.8	46.6	39.3	33.2	27.93	21.57
0.0001	0.0001	1.5	0	148	106.8	79.5	61.7	49.9	39.0	30.4	24.20	17.98	141	99.8	73.4	55.5	44.6	37.3	31.5	26.27	20.68
1e-05	0.001	1.5	0	148	106.7	78.1	60.5	48.5	38.7	30.4	23.43	17.20	144	103.2	74.1	55.5	44.4	37.5	31.7	27.12	21.15
0.0001	0.001	1.5	0	144	104.3	76.0	59.6	47.4	38.4	30.5	23.32	16.62	143	98.7	70.9	52.2	41.8	34.9	29.4	23.82	18.30
0.001	0.001	1.5	0	146	105.4	79.8	62.6	50.9	40.2	31.2	24.82	16.55	138	96.1	66.7	50.0	40.1	33.6	28.3	23.05	17.30
0.0001	0.01	1.5	0	149	110.7	84.3	67.2	54.2	44.1	35.7	28.88	21.73	140	97.9	68.0	50.5	40.6	33.9	28.8	24.18	18.70
0.001	0.01	1.5	0	148	109.6	85.3	67.2	54.1	42.8	32.5	24.27	15.07	142	99.5	71.1	54.8	44.2	36.6	29.9	24.12	17.70
0.01	0.01	1.5	0	149	111.5	84.6	65.2	49.2	36.9	26.4	17.43	8.70	139	95.3	66.7	49.8	39.6	32.8	27.4	21.23	15.40
0.001	0.1	1.5	0	148	109.0	83.5	65.7	53.0	41.5	32.2	24.05	16.45	140	96.0	66.8	50.0	39.4	32.0	25.8	20.45	14.40
0.01	0.1	1.5	0	147	109.1	83.6	66.2	53.1	40.5	29.5	19.07	9.97	138	93.1	63.6	47.0	36.3	28.8	22.6	16.90	10.72
1e-05	1e-05	1.75	0	165	129.9	104.5	84.5	68.8	55.1	44.2	34.33	23.85	146	107.6	79.6	61.0	49.0	41.5	35.0	29.65	23.98
1e-05	0.0001	1.75	0	162	129.7	107.2	89.6	75.7	64.1	52.8	42.48	31.88	152	114.0	84.9	66.2	53.4	44.6	37.4	30.95	24.27
0.0001	0.0001	1.75	0	161	126.4	100.4	83.2	68.7	57.1	46.4	37.50	28.88	145	106.6	78.8	61.9	51.0	42.9	36.1	30.18	23.27
1e-05	0.001	1.75	0	157	121.7	96.2	77.5	64.5	54.9	46.6	38.77	29.48	148	109.8	83.3	65.3	53.9	45.8	39.0	32.70	25.90
0.0001	0.001	1.75	0	157	122.0	97.1	78.9	64.0	51.0	40.0	30.82	22.05	142	103.2	74.7	57.2	46.2	38.9	32.6	26.62	20.27
0.001	0.001	1.75	0	160	126.0	99.9	82.2	67.2	53.5	41.3	30.55	20.80	142	104.5	79.1	61.7	50.4	43.8	37.2	30.82	23.45
0.0001	0.01	1.75	0	154	116.7	90.5	71.5	56.9	45.5	35.7	26.70	17.90	148	107.8	79.4	62.1	51.0	42.0	35.5	28.93	21.23
0.001	0.01	1.75	0	157	123.0	99.5	82.2	68.7	56.9	46.1	36.15	25.52	143	104.6	80.0	62.5	50.7	41.9	34.7	28.07	20.90
0.01	0.01	1.75	0	154	116.6	92.2	73.8	58.0	44.1	31.5	21.77	12.97	142	102.2	74.0	56.4	45.7	38.3	31.4	24.68	17.30
0.001	0.1	1.75	0	159	123.5	97.2	77.0	61.4	47.5	36.2	26.57	16.65	147	103.9	74.8	54.8	44.4	35.5	29.4	23.27	16.30
0.01	0.1	1.75	0	163	129.0	104.1	83.6	64.4	48.4	34.2	23.18	12.70	141	99.2	72.7	54.8	43.0	33.7	26.4	19.93	12.80
1e-05	1e-05	2	0	169	138.4	115.9	97.8	83.2	70.0	59.5	49.40	38.45	148	116.8	93.5	76.1	63.6	54.2	45.6	37.30	28.85
1e-05	0.0001	2	0	167	134.0	110.0	92.8	78.7	65.7	54.2	42.38	30.80	145	113.8	90.3	72.8	61.4	52.0	44.5	36.85	27.65
0.0001	0.0001	2	0	172	144.3	120.8	102.9	87.2	71.9	57.0	43.40	29.55	148	116.8	93.2	76.5	64.7	54.9	46.3	37.77	29.05
1e-05	0.001	2	0	169	137.4	115.2	97.6	82.0	68.5	55.8	44.50	32.15	148	114.6	90.8	73.5	61.9	52.9	44.7	36.83	27.85
0.0001	0.001	2	0	171	140.5	116.4	97.5	80.6	65.7	51.4	38.88	26.95	146	108.7	83.6	67.1	55.3	46.5	38.7	31.35	23.02
0.001	0.001	2	0	173	145.3	123.1	104.2	86.6	70.1	55.3	41.80	28.65	146	109.3	84.0	66.4	54.2	45.1	36.9	29.15	22.02
0.0001	0.01	2	0	171	141.3	117.8	99.3	83.3	70.1	56.1	42.23	28.07	149	114.4	90.4	73.4	60.5	51.2	43.4	35.05	26.77
0.001	0.01	2	0	172	144.3	123.1	103.3	86.4	70.5	56.6	42.48	29.38	152	117.0	93.0	75.6	63.7	53.5	44.7	36.15	26.70
0.01	0.01	2	0	169	141.3	118.2	98.0	78.6	60.4	44.4	29.93	15.82	143	103.9	76.8	59.3	47.9	40.0	32.8	25.12	17.25
0.001	0.1	2	0	168	139.0	117.7	99.1	82.0	67.1	52.0	39.95	26.40	154	117.5	91.1	71.4	56.9	46.6	37.6	29.38	21.05
0.01	0.1	2	0	172	140.0	113.7	90.1	70.2	52.2	37.3	23.80	11.78	146	105.2	78.3	59.7	46.6	36.9	28.8	21.12	13.75
1e-05	1e-05	1	0.1	190	152.7	108.3	69.0	41.9	28.1	20.4	14.38	8.55	146	100.2	66.8	44.4	30.6	23.1	18.9	15.60	12.00
1e-05	0.0001	1	0.1	192	156.0	108.7	68.2	41.0	25.9	18.2	13.03	8.60	142	93.5	60.2	40.0	28.4	22.3	18.4	14.75	11.57
0.0001	0.0001	1	0.1	190	152.7	107.3	67.6	41.7	27.2	18.1	12.80	7.42	138	89.8	57.5	37.4	26.0	20.3	16.9	13.68	10.78
1e-05	0.001	1	0.1	190	150.1	107.4	68.4	42.0	27.4	19.2	13.80	8.50	142	94.2	60.1	39.8	28.5	22.4	18.2	14.93	11.50
0.0001	0.001	1	0.1	191	153.9	108.2	67.2	40.9	26.3	17.8	12.57	6.40	140	90.5	57.5	37.2	26.8	20.9	17.6	14.68	11.47
0.001	0.001	1	0.1	191	149.5	100.6	63.2	37.9	24.8	17.4	11.93	6.65	137	87.9	56.6	37.4	26.6	21.2	17.5	14.40	10.97
0.0001	0.01	1	0.1	192	154.0	107.4	66.7	39.1	25.6	17.5	12.93	7.53	138	88.2	55.5	35.3	25.8	19.9	16.5	13.18	10.10
0.001	0.01	1	0.1	193	154.0	107.3	67.3	41.3	26.4	17.4	11.40	6.38	134	84.9	53.2	34.8	25.8	20.4	16.9	13.95	9.90
0.01	0.01	1	0.1	189	142.0	94.3	56.6	35.5	22.9	15.3	9.07	4.00	132	80.6	48.8	31.8	23.1	18.3	15.1	11.93	7.80
0.001	0.1	1	0.1	190	152.0	103.5	62.4	39.5	26.3	18.2	12.85	6.88	135	85.7	54.1	36.1	26.9	21.2	16.6	13.12	9.30
0.01	0.1	1	0.1	192	147.9	98.0	59.0	36.4	23.1	15.5	9.88	4.30	128	78.3	45.6	28.4	20.3	15.7	12.9	10.05	6.90
1e-05	1e-05	1.25	0.1	194	160.9	118.8	80.7	52.9	34.6	24.6	17.55	10.82	148	106.8	75.7	54.8	40.6	31.9	26.3	20.80	16.15
1e-05	0.0001	1.25	0.1	192	161.4	122.2	84.4	56.4	39.8	28.7	20.52	12.10	144	103.9	74.6	52.9	39.9	31.7	26.0	21.43	16.52
0.0001	0.0001	1.25	0.1	195	160.2	118.4	79.7	52.1	35.2	25.2	17.57	9.40	145	99.8	68.4	47.8	36.1	28.4	22.9	18.12	14.03
1e-05	0.001	1.25	0.1	195	161.3	117.3	77.1	49.2	32.1	23.0	16.70	9.68	151	107.0	74.8	52.7	39.0	31.0	25.9	20.88	15.82
0.0001	0.001	1.25	0.1	192	155.5	113.4	76.2	49.8	35.0	24.9	17.73	10.72	143	98.1	66.8	45.9	34.6	27.9	22.9	18.35	13.78
0.001	0.001	1.25	0.1	197	167.7	125.5	85.8	57.0	38.5	26.4	16.82	8.43	141	95.1	65.4	46.4	34.5	27.4	22.4	18.18	13.45
0.0001	0.01	1.25	0.1	196	166.4	125.5	87.2	59.4	40.6	29.8	21.43	13.15	146	100.0	68.3	47.4	34.4	28.0	23.4	18.70	14.53
0.001	0.01	1.25	0.1	196	163.8	121.5	81.9	54.2	36.1	24.3	15.85	7.90	137	92.1	61.0	42.7	32.1	26.1	21.5	17.45	12.80
0.01	0.01	1.25	0.1	192	151.8	105.7	70.5	45.7	30.9	19.5	11.55	4.45	139	90.9	60.2	41.9	31.9	26.4	21.5	16.73	11.88
0.001	0.1	1.25	0.1	192	157.8	114.0	76.0	50.2	34.2	23.6	15.15	7.85	137	89.6	57.5	38.4	28.1	22.4	17.8	14.32	9.95
0.01	0.1	1.25	0.1	192	154.1	108.4	69.3	45.4	30.9	19.9	12.78	6.38	136	87.3	56.5	37.5	27.6	21.2	16.9	12.60	8.40
1e-05	1e-05	1.5	0.1	202	178.5	146.8	110.0	79.1	56.9	42.0	30.80	20.10	149	111.5	82.8	63.4	49.5	40.2	33.0	27.18	20.35
1e-05	0.0001	1.5	0.1	196	169.2	134.5	95.8	65.7	46.5	33.5	22.98	13.35	150	110.5	80.9	60.8	47.4	38.5	31.1	24.93	18.88
0.0001	0.0001	1.5	0.1	196	169.1	131.3	95.4	68.3	49.3	35.7	24.77	14.72	146	105.8	76.5	57.0	43.9	35.3	28.6	23.55	17.57
1e-05	0.001	1.5	0.1	200	175.3	141.4	104.7	72.8	50.8	36.3	24.98	15.25	153	112.0	82.8	61.4	46.8	37.2	30.7	25.30	18.93
0.0001	0.001	1.5	0.1	198	172.3	138.2	102.1	73.0	53.4	39.3	28.02	18.38	148	104.0	74.4	54.2	41.5	33.7	27.3	21.90	16.10
0.001	0.001	1.5	0.1	195	163.1	124.0	89.5	65.2	48.7	35.8	24.80	13.88	145	103.3	72.8	51.9	39.5	32.3	26.0	21.40	16.12
0.0001	0.01	1.5	0.1	198	170.1	134.8	97.8	69.9	51.8	40.1	31.27	22.57	147	105.0	74.4	53.9	41.5	33.8	28.4	23.25	17.85
0.001	0.01	1.5	0.1	196	162.8	124.3	87.3	60.7	43.4	31.0	20.95	10.75	147	103.4	73.2	54.5	42.1	33.7	27.8	22.18	15.68
0.01	0.01	1.5	0.1	197	164.3	124.0	86.6	58.9	40.5	25.9	14.82	6.17	139	95.5	65.7	48.5	37.5	30.3	24.2	18.60	13.03
0.001	0.1	1.5	0.1	194	162.6	122.0	84.4	57.3	38.8	26.1	16.48	8.22	146	102.7	72.1	52.5	40.1	32.8	26.8	21.25	15.50
0.01	0.1	1.5	0.1	195	162.1	122.5	88.1	61.1	41.4	26.7	14.85	5.60	140	97.8	67.7	49.6	37.2	28.8	22.6	17.38	11.40
1e-05	1e-05	1.75	0.1	201	181.9	152.2	120.0	89.0	64.7	46.6	32.48	19.15	150	117.8	91.5	72.2	58.0	47.7	39.3	31.70	24.25
1e-05	0.0001	1.75	0.1	200	178.2	148.8	114.5	84.3	61.4	45.0	32.50	20.07	152	117.2	90.6	69.2	55.0	44.7	36.6	29.07	22.38
0.0001	0.0001	1.75	0.1	201	177.5	144.9	110.1	81.7	59.0	41.6	28.12	14.88	151	116.0	88.8	68.4	55.0	44.8	37.2	29.95	22.18
1e-05	0.001	1.75	0.1	202	182.5	153.7	120.9	90.2	67.6	50.2	36.65	21.90	160	124.0	98.0	77.4	62.6	51.6	42.8	35.08	27.05
0.0001	0.001	1.75	0.1	199	174.1	140.4	104.2	74.9	53.4	38.1	25.10	13.72	152	116.4	90.1	69.8	55.2	44.7	36.8	29.98	22.98
0.001	0.001	1.75	0.1	200	176.6	142.2	105.4	74.8	52.5	36.0	21.82	11.43	151	113.2	86.5	66.1	52.4	43.4	36.1	28.85	21.23
0.0001	0.01	1.75	0.1	200	178.1	148.4	116.9	92.4	72.0	54.9	38.48	21.73	148	111.9	82.8	63.4	51.1	41.4	34.6	26.85	20.00
0.001	0.01	1.75	0.1	198	170.0	134.3	100.0	74.1	53.4	38.2	26.57	13.80	150	111.7	83.8	65.5	53.0	43.4	35.6	28.80	21.00
0.01	0.01	1.75	0.1	200	173.9	136.5	98.9	70.4	49.5	31.6	18.35	7.45	143	102.4	74.3	56.5	44.3	36.0	28.9	22.98	16.70
0.001	0.1	1.75	0.1	201	176.5	143.4	108.7	82.0	62.2	45.2	31.45	18.98	150	109.8	82.4	62.3	48.4	38.5	30.6	23.60	16.18
0.01	0.1	1.75	0.1	199	174.1	140.9	106.5	78.0	56.3	39.7	26.10	14.38	149	107.1	76.7	56.8	43.2	34.2	26.4	19.65	12.38
1e-05	1e-05	2	0.1	203	186.7	161.2	131.5	102.7	78.1	58.4	41.20	24.82	151	121.9	97.3	77.6	62.3	50.9	42.7	35.12	27.20
1e-05	0.0001	2	0.1	204	187.9	166.0	141.3	117.6	95.9	77.7	60.90	42.70	153	125.3	100.1	80.9	66.5	54.5	45.7	36.92	27.57
0.0001	0.0001	2	0.1	202	182.8	156.8	124.5	94.5	68.8	50.7	35.48	20.12	158	128.4	102.8	84.5	69.5	56.6	46.4	37.95	28.70
1e-05	0.001	2	0.1	203	185.8	162.6	135.8	109.3	87.1	69.0	52.73	34.17	157	123.9	99.3	78.2	63.8	52.6	43.7	35.38	27.65
0.0001	0.001	2	0.1	202	180.4	152.5	121.2	93.2	70.4	53.4	37.23	21.38	150	118.5	93.0	73.0	59.5	48.6	40.9	33.17	25.45
0.001	0.001	2	0.1	203	185.6	160.0	130.4	100.3	74.8	54.7	36.02	18.82	153	119.5	92.6	74.2	61.1	50.3	40.6	32.80	24.45
0.0001	0.01	2	0.1	202	183.4	157.8	126.6	99.1	76.0	56.1	38.52	21.15	150	119.8	94.2	76.2	62.8	52.1	43.5	35.75	27.23
0.001	0.01	2	0.1	202	182.5	155.4	125.2	97.0	73.4	53.6	35.73	19.38	146	110.9	85.2	66.0	52.6	44.1	36.8	28.62	20.48
0.01	0.01	2	0.1	199	177.7	148.8	116.9	87.0	61.7	41.0	26.65	13.35	152	117.1	89.9	71.8	57.7	47.4	39.7	32.15	22.62
0.001	0.1	2	0.1	202	181.0	148.8	114.2	82.8	59.9	41.7	28.35	15.38	156	120.3	92.6	71.7	55.6	44.9	36.2	27.85	19.32
0.01	0.1	2	0.1	201	175.9	142.9	108.5	78.0	55.0	36.7	22.10	10.00	145	107.2	78.7	59.0	46.2	37.1	29.9	22.60	15.45
1e-05	1e-05	1	0.2	205	185.2	147.6	101.0	60.6	32.5	20.0	12.72	6.92	152	110.6	78.5	54.6	37.5	27.5	21.1	16.57	12.47
1e-05	0.0001	1	0.2	205	186.2	149.7	103.5	63.6	37.0	22.8	15.47	8.15	150	104.7	72.6	49.3	34.2	25.3	19.6	15.97	11.60
0.0001	0.0001	1	0.2	206	187.2	150.5	102.7	59.9	33.1	20.8	13.65	7.78	149	103.8	71.2	48.5	33.5	24.6	19.1	14.93	11.40
1e-05	0.001	1	0.2	205	188.0	153.8	108.9	66.5	37.1	22.7	14.10	7.03	149	104.8	70.8	47.9	33.0	24.6	19.1	15.47	12.28
0.0001	0.001	1	0.2	205	186.9	148.7	100.1	56.4	31.4	19.9	12.90	6.38	144	98.7	66.5	44.5	31.5	23.1	18.5	14.50	10.75
0.001	0.001	1	0.2	205	184.4	141.2	90.3	49.0	25.8	15.0	9.35	3.58	144	96.9	64.6	42.9	30.2	22.8	18.2	14.30	10.65
0.0001	0.01	1	0.2	206	187.0	149.2	101.1	58.6	30.8	18.0	11.45	6.00	144	97.8	65.0	43.8	31.4	23.2	17.9	14.03	10.25
0.001	0.01	1	0.2	206	185.9	145.9	95.2	54.4	29.9	18.2	11.00	4.78	140	91.3	57.8	36.5	24.8	18.6	14.3	11.30	8.38
0.01	0.01	1	0.2	207	184.4	138.9	85.0	43.7	22.7	13.1	6.97	2.17	133	84.5	51.9	32.5	22.2	16.9	13.5	10.70	7.62
0.001	0.1	1	0.2	205	183.8	142.1	90.9	50.2	28.6	17.8	11.18	5.33	140	91.8	59.8	38.2	26.5	20.3	15.7	11.72	8.32
0.01	0.1	1	0.2	205	183.9	138.4	87.0	47.9	26.2	15.8	8.38	3.08	132	81.9	48.9	31.2	20.6	14.8	11.3	8.62	5.97
1e-05	1e-05	1.25	0.2	206	191.2	162.1	121.8	81.9	51.1	32.4	19.93	10.85	159	120.5	87.7	64.2	46.1	34.0	25.7	20.05	14.68
1e-05	0.0001	1.25	0.2	206	189.2	157.6	114.9	74.3	46.2	28.6	17.65	9.22	152	112.7	80.7	58.2	42.6	32.7	25.5	19.77	14.62
0.0001	0.0001	1.25	0.2	207	194.7	165.3	122.0	80.5	49.0	30.8	18.73	8.78	152	107.3	74.8	51.4	36.3	27.7	21.6	17.05	12.57
1e-05	0.001	1.25	0.2	204	187.9	156.3	113.8	72.5	43.5	26.8	17.73	9.20	154	113.3	79.3	56.9	41.0	31.2	24.9	20.05	15.15
0.0001	0.001	1.25	0.2	207	193.1	162.1	121.0	79.2	48.1	29.2	17.57	8.22	154	111.2	79.2	55.5	40.4	30.8	24.2	18.23	13.68
0.001	0.001	1.25	0.2	207	192.9	158.3	112.5	70.2	41.5	24.9	15.28	6.78	149	105.8	74.3	52.6	38.3	28.8	23.5	18.40	13.65
0.0001	0.01	1.25	0.2	206	189.8	159.8	118.1	78.1	49.7	33.2	21.70	13.18	149	104.0	72.8	50.8	36.9	29.1	23.4	18.43	13.57
0.001	0.01	1.25	0.2	207	190.6	157.9	113.3	72.1	45.5	28.8	17.93	8.12	144	99.7	68.0	47.0	34.8	25.7	20.3	15.70	10.88
0.01	0.01	1.25	0.2	206	187.0	144.8	95.8	60.0	36.0	22.3	12.57	4.72	143	95.9	64.2	43.9	32.2	24.6	18.5	13.95	9.20
0.001	0.1	1.25	0.2	206	189.0	155.2	109.8	67.7	38.7	23.8	14.38	7.05	145	98.2	66.6	44.8	32.0	24.4	19.2	14.85	10.00
0.01	0.1	1.25	0.2	206	186.7	148.8	100.7	62.1	35.8	20.9	9.97	3.30	139	91.8	59.4	39.7	27.9	21.3	16.5	12.50	7.78
1e-05	1e-05	1.5	0.2	207	193.2	169.4	134.5	99.1	69.4	47.6	32.05	18.85	161	127.9	98.3	74.8	56.9	44.7	34.6	27.60	20.32
1e-05	0.0001	1.5	0.2	207	194.3	168.3	131.6	92.5	59.9	39.9	26.73	16.43	158	121.4	90.9	67.8	52.2	40.3	31.5	24.23	18.43
0.0001	0.0001	1.5	0.2	207	192.5	165.1	126.0	84.8	52.2	32.5	19.30	8.43	157	119.0	88.1	65.5	50.7	40.8	32.5	25.35	18.05
1e-05	0.001	1.5	0.2	207	194.6	170.4	135.6	96.6	66.1	42.0	25.75	12.97	157	122.5	92.7	70.5	53.7	42.4	33.4	26.50	19.43
0.0001	0.001	1.5	0.2	207	194.5	170.0	134.4	96.3	64.8	42.0	26.73	13.62	152	110.4	80.3	58.6	43.7	33.2	25.7	20.27	14.80
0.001	0.001	1.5	0.2	207	193.4	161.7	120.8	79.8	47.8	27.9	16.07	6.58	156	115.7	84.6	61.5	46.8	36.7	29.1	22.57	16.38
0.0001	0.01	1.5	0.2	208	195.3	169.3	131.6	94.3	64.4	43.8	30.02	17.18	155	115.0	85.0	63.0	47.2	37.2	29.6	22.80	16.32
0.001	0.01	1.5	0.2	207	192.6	163.3	121.5	79.7	48.9	28.6	16.18	6.65	152	106.8	75.4	56.4	41.2	31.6	24.4	19.32	13.70
0.01	0.01	1.5	0.2	207	190.8	157.9	112.6	71.5	43.0	25.9	13.60	4.97	146	103.8	72.2	51.9	39.2	30.4	24.1	18.62	12.80
0.001	0.1	1.5	0.2	208	196.2	167.9	126.7	85.5	53.8	32.3	17.60	7.28	152	106.6	75.2	53.9	39.6	31.0	25.5	19.52	13.88
0.01	0.1	1.5	0.2	207	192.9	161.2	120.0	83.8	55.3	34.3	20.40	9.30	147	104.5	74.8	53.6	39.5	29.6	22.2	16.07	10.50
1e-05	1e-05	1.75	0.2	208	198.1	177.8	146.8	112.7	81.0	56.1	35.65	19.45	156	127.5	101.2	80.8	63.8	50.8	41.2	32.62	23.75
1e-05	0.0001	1.75	0.2	207	196.5	173.7	140.5	102.4	71.8	48.1	30.98	17.48	162	129.8	102.8	80.0	62.4	49.3	39.8	31.70	23.35
0.0001	0.0001	1.75	0.2	207	195.7	173.8	140.6	103.5	71.0	45.7	28.35	14.57	158	129.2	102.8	80.5	64.0	51.3	41.2	32.92	25.15
1e-05	0.001	1.75	0.2	208	197.6	177.4	144.8	109.2	75.5	53.0	35.05	20.88	157	126.4	100.1	78.6	62.2	50.3	40.7	32.30	24.30
0.0001	0.001	1.75	0.2	208	200.4	181.6	152.6	117.5	82.8	55.8	35.73	19.35	158	123.2	94.9	73.5	57.4	46.0	36.0	29.20	21.30
0.001	0.001	1.75	0.2	208	196.8	173.3	137.9	99.2	67.2	43.8	26.65	12.35	158	123.3	97.4	76.8	60.9	48.8	39.7	31.27	23.48
0.0001	0.01	1.75	0.2	208	198.0	177.0	146.1	108.9	77.4	51.6	32.60	14.80	159	124.7	97.7	76.1	60.5	49.0	40.1	30.62	22.93
0.001	0.01	1.75	0.2	208	198.6	176.8	142.2	103.7	71.8	49.2	31.07	16.62	160	123.2	95.0	73.5	58.4	47.1	37.8	29.20	20.80
0.01	0.01	1.75	0.2	207	195.5	166.7	129.3	88.7	58.1	35.9	19.85	8.62	152	110.3	80.6	59.0	45.7	36.7	29.7	23.20	15.78
0.001	0.1	1.75	0.2	208	196.2	172.4	136.2	95.6	62.8	39.1	23.02	10.22	151	111.2	82.1	61.9	48.1	38.2	30.1	23.77	16.68
0.01	0.1	1.75	0.2	207	193.3	161.6	122.0	83.8	52.9	31.1	16.50	5.58	151	110.5	81.5	61.7	47.6	37.2	29.5	22.35	15.50
1e-05	1e-05	2	0.2	209	202.6	188.6	165.4	133.7	101.9	73.3	48.52	27.38	156	134.2	114.0	95.3	78.7	65.1	53.8	43.45	34.40
1e-05	0.0001	2	0.2	208	202.1	186.9	162.4	130.4	97.8	70.5	48.00	29.05	159	133.5	110.4	91.3	74.9	60.8	50.6	39.77	30.48
0.0001	0.0001	2	0.2	209	201.1	184.1	156.2	120.7	84.8	57.2	36.85	21.40	156	127.1	103.6	82.8	66.6	54.6	44.5	35.50	26.10
1e-05	0.001	2	0.2	209	202.8	187.8	163.8	131.8	98.3	68.1	44.55	24.70	159	131.1	106.6	86.2	70.0	56.8	46.5	37.90	27.85
0.0001	0.001	2	0.2	208	200.7	183.6	158.0	125.8	93.5	66.3	46.17	29.15	162	132.6	106.2	85.6	70.1	58.0	47.6	37.20	27.00
0.001	0.001	2	0.2	209	199.1	177.1	142.9	103.9	69.4	42.7	23.52	9.12	159	129.0	103.2	81.3	65.5	52.6	43.0	34.50	25.43
0.0001	0.01	2	0.2	209	202.0	184.8	158.8	125.2	92.1	62.5	37.58	18.27	161	127.7	102.0	80.4	63.8	51.0	40.8	31.40	22.75
0.001	0.01	2	0.2	208	198.8	177.7	144.2	105.8	71.5	45.8	26.25	11.25	163	128.1	99.0	78.0	60.9	49.0	39.5	29.60	20.30
0.01	0.01	2	0.2	209	197.8	173.4	141.3	104.5	74.0	49.7	32.40	18.65	156	122.1	95.7	75.6	59.2	48.0	38.2	29.48	21.25
0.001	0.1	2	0.2	209	201.8	183.7	155.0	120.5	85.9	56.4	33.35	15.12	155	122.5	95.8	76.0	61.4	51.5	42.3	34.15	24.32
0.01	0.1	2	0.2	209	198.0	173.9	138.0	100.1	67.5	42.7	25.00	12.72	154	118.5	90.5	70.2	54.3	42.2	32.5	24.45	15.85
1e-05	1e-05	1	0.3	208	196.7	169.1	125.9	79.3	44.0	24.4	14.12	6.85	163	123.5	90.2	64.5	46.4	33.5	25.1	19.35	14.32
1e-05	0.0001	1	0.3	208	197.7	169.6	124.8	76.4	40.6	20.2	11.07	4.72	158	116.8	83.5	57.6	40.0	28.6	20.9	15.00	10.38
0.0001	0.0001	1	0.3	208	197.5	170.0	125.8	76.7	40.2	20.5	10.97	4.33	159	116.4	81.4	56.1	38.5	27.2	20.2	14.93	10.43
1e-05	0.001	1	0.3	208	197.9	172.1	129.6	81.2	45.0	23.8	13.45	6.28	158	116.2	81.3	54.4	38.0	26.2	20.2	15.57	11.70
0.0001	0.001	1	0.3	209	197.4	168.5	121.6	70.3	38.3	20.2	11.40	4.67	153	110.0	75.3	51.3	35.6	26.1	20.0	14.78	10.53
0.001	0.001	1	0.3	209	198.5	169.1	119.4	68.5	34.1	18.1	9.50	3.38	151	105.9	71.1	46.9	31.1	21.9	16.5	12.53	9.12
0.0001	0.01	1	0.3	209	199.7	174.1	128.0	77.9	41.5	22.3	12.03	4.78	150	106.2	72.9	49.0	33.3	24.1	18.3	14.25	9.85
0.001	0.01	1	0.3	209	197.4	165.6	115.4	64.0	31.2	15.7	8.38	3.10	146	98.2	65.3	43.6	29.3	21.7	16.8	12.65	8.12
0.01	0.01	1	0.3	209	196.6	162.8	110.8	62.0	31.1	15.0	7.22	2.00	146	99.5	64.7	42.2	29.3	20.8	16.2	12.00	8.00
0.001	0.1	1	0.3	209	198.0	168.9	119.5	69.3	36.1	18.1	9.62	3.75	149	103.0	67.7	45.2	30.7	21.7	16.4	12.62	9.00
0.01	0.1	1	0.3	209	197.0	165.7	115.5	66.0	34.6	17.2	8.55	1.98	143	96.0	61.6	39.9	26.3	18.6	14.5	10.55	7.22
1e-05	1e-05	1.25	0.3	208	200.3	179.3	145.7	102.3	62.4	35.6	19.73	8.53	164	131.7	101.3	75.3	55.5	41.6	31.2	24.12	17.12
1e-05	0.0001	1.25	0.3	208	200.6	179.9	143.3	98.7	58.9	33.5	18.90	8.32	158	121.0	89.5	64.0	45.0	32.1	24.1	18.45	13.47
0.0001	0.0001	1.25	0.3	209	200.2	174.7	135.9	90.8	53.8	30.0	16.45	6.38	160	123.0	91.3	64.7	47.9	35.5	26.9	20.68	14.85
1e-05	0.001	1.25	0.3	209	201.2	179.8	144.7	101.9	64.2	37.4	20.88	10.07	162	123.8	92.3	66.7	47.9	35.8	27.1	20.52	14.68
0.0001	0.001	1.25	0.3	209	201.4	180.1	140.9	95.1	53.5	29.7	16.27	6.45	157	117.0	86.3	60.5	43.1	32.8	25.6	19.32	13.70
0.001	0.001	1.25	0.3	209	201.2	175.9	132.8	82.9	45.1	22.9	12.12	4.20	155	115.7	84.5	59.9	42.9	31.7	23.9	18.23	12.78
0.0001	0.01	1.25	0.3	209	200.3	178.2	137.8	90.5	49.9	27.4	13.62	5.42	157	116.0	82.3	58.6	42.0	31.6	24.4	18.98	14.12
0.001	0.01	1.25	0.3	209	200.5	174.1	128.7	80.9	42.9	21.8	11.40	4.08	152	108.9	75.3	52.4	37.8	28.4	22.2	16.73	11.25
0.01	0.01	1.25	0.3	209	200.0	171.5	123.8	77.0	42.4	22.3	10.38	3.02	149	105.0	71.5	48.4	34.8	26.2	19.6	14.38	10.03
0.001	0.1	1.25	0.3	209	200.8	176.7	133.8	85.9	46.9	24.2	12.62	4.08	153	107.0	74.6	49.9	34.8	25.9	19.5	15.12	10.20
0.01	0.1	1.25	0.3	209	201.7	174.4	126.6	78.0	41.1	20.9	9.43	3.00	145	102.5	69.8	48.5	34.4	24.6	18.3	13.53	8.78
1e-05	1e-05	1.5	0.3	209	204.0	186.7	156.7	115.6	76.7	49.4	31.20	17.15	157	126.5	98.1	76.3	56.3	42.8	33.0	25.30	18.88
1e-05	0.0001	1.5	0.3	209	201.3	182.3	148.7	107.3	70.4	43.5	25.75	12.50	166	134.3	106.4	82.6	64.0	49.5	39.0	29.48	20.70
0.0001	0.0001	1.5	0.3	209	202.3	183.4	150.0	104.0	64.2	37.4	21.40	8.68	165	130.2	99.6	74.5	56.2	43.2	33.6	26.20	18.65
1e-05	0.001	1.5	0.3	210	203.4	185.4	154.1	113.3	72.9	42.8	23.68	10.97	158	125.3	97.0	73.9	56.5	43.1	33.4	25.20	18.30
0.0001	0.001	1.5	0.3	209	203.1	184.8	149.9	107.0	68.3	38.7	21.32	10.57	158	122.2	93.0	70.0	52.3	39.8	31.1	24.10	17.98
0.001	0.001	1.5	0.3	209	203.7	185.1	149.5	104.7	65.0	39.7	25.23	14.60	158	119.0	89.0	65.2	48.5	37.2	28.5	21.43	14.72
0.0001	0.01	1.5	0.3	209	202.3	182.6	148.9	103.8	65.1	38.7	22.20	10.53	164	126.1	94.5	70.0	53.4	41.3	31.6	24.68	17.25
0.001	0.01	1.5	0.3	209	202.4	184.7	152.4	109.2	70.2	41.8	24.75	12.05	154	113.2	83.0	59.8	44.5	33.0	25.4	19.80	13.75
0.01	0.01	1.5	0.3	209	201.2	177.1	135.8	87.3	47.9	24.0	11.32	2.92	157	114.6	82.9	59.7	42.6	30.8	23.4	16.62	11.10
0.001	0.1	1.5	0.3	209	203.2	182.9	146.6	100.5	61.1	35.5	18.73	7.88	155	112.2	81.0	58.3	43.6	32.8	25.6	19.57	14.38
0.01	0.1	1.5	0.3	209	202.3	178.9	137.3	89.2	48.2	24.2	10.82	2.48	148	108.1	76.7	53.4	39.5	29.4	22.2	15.43	10.38
1e-05	1e-05	1.75	0.3	209	203.6	190.2	162.7	126.2	87.7	56.8	34.65	18.05	157	134.4	111.6	90.0	71.4	55.6	42.9	32.70	24.68
1e-05	0.0001	1.75	0.3	209	205.5	191.2	164.3	126.5	89.0	57.1	34.45	18.57	157	132.4	109.4	88.7	70.7	56.9	44.8	34.50	26.30
0.0001	0.0001	1.75	0.3	209	204.2	188.8	159.2	119.8	80.0	49.9	28.25	12.00	160	132.9	106.3	83.0	65.9	51.9	41.4	32.75	24.38
1e-05	0.001	1.75	0.3	209	202.8	188.9	161.5	124.5	87.9	56.8	34.83	18.02	161	133.1	107.0	85.2	67.9	54.0	43.6	35.45	25.77
0.0001	0.001	1.75	0.3	209	204.2	190.3	163.9	125.5	85.0	50.2	28.35	12.97	156	125.3	99.0	76.3	58.7	46.3	36.9	29.57	21.93
0.001	0.001	1.75	0.3	210	203.9	187.6	157.4	119.1	76.7	45.4	23.38	7.90	160	127.0	101.1	78.5	61.1	48.1	38.4	30.02	21.77
0.0001	0.01	1.75	0.3	209	205.0	190.2	162.6	122.2	80.0	47.8	25.93	10.38	162	129.0	102.0	79.3	63.0	50.5	39.1	30.27	21.62
0.001	0.01	1.75	0.3	210	205.1	190.2	158.9	118.9	78.4	46.0	26.62	12.38	161	125.9	98.2	74.4	57.3	44.4	34.8	26.73	18.23
0.01	0.01	1.75	0.3	209	203.8	185.2	152.5	111.5	72.0	41.9	24.10	12.65	160	123.8	93.7	71.3	54.4	42.1	32.5	24.27	16.02
0.001	0.1	1.75	0.3	210	204.0	188.3	160.5	123.2	81.4	48.2	25.85	10.35	162	126.1	98.9	76.0	60.1	47.6	37.3	27.90	19.77
0.01	0.1	1.75	0.3	210	204.0	182.6	147.7	103.4	64.3	37.4	20.43	8.93	153	114.8	84.4	62.9	46.1	35.6	27.8	20.45	12.80
1e-05	1e-05	2	0.3	209	206.1	195.7	176.3	146.6	110.2	76.5	48.85	25.48	158	138.1	117.8	96.5	78.2	62.4	50.2	39.58	29.85
1e-05	0.0001	2	0.3	209	205.9	195.3	177.1	143.5	106.0	70.8	42.58	21.62	163	139.7	117.0	94.5	75.5	59.4	47.4	36.52	26.95
0.0001	0.0001	2	0.3	209	205.5	194.5	171.2	138.9	102.9	70.0	42.42	23.20	161	136.5	113.1	91.0	74.1	59.5	47.1	37.33	27.30
1e-05	0.001	2	0.3	210	206.7	197.7	180.4	151.6	116.4	85.5	58.15	34.20	167	142.4	119.1	98.1	80.8	65.3	52.5	41.30	30.60
0.0001	0.001	2	0.3	210	206.5	196.6	175.6	142.2	101.3	63.6	36.73	16.23	169	141.7	116.5	94.2	75.3	61.3	48.9	38.30	28.15
0.001	0.001	2	0.3	210	205.5	193.4	169.7	134.5	92.8	54.8	28.23	11.03	157	128.3	103.1	81.9	65.5	52.5	41.3	31.82	23.38
0.0001	0.01	2	0.3	209	205.3	193.2	168.8	132.6	92.3	60.0	38.27	22.50	167	138.1	112.5	90.6	72.9	59.0	47.0	35.73	25.57
0.001	0.01	2	0.3	210	206.2	193.6	167.6	132.2	94.2	61.1	35.73	19.30	164	133.8	107.8	86.7	70.1	55.7	44.3	34.38	25.38
0.01	0.01	2	0.3	210	206.1	193.0	166.4	129.0	84.8	51.9	31.48	17.35	159	127.0	98.7	76.4	58.6	45.1	34.5	27.18	18.68
0.001	0.1	2	0.3	210	206.4	194.3	168.5	128.6	85.2	50.0	28.10	14.00	163	131.5	104.0	80.2	62.9	49.5	39.5	31.20	22.70
0.01	0.1	2	0.3	210	204.2	190.3	162.3	124.8	80.7	44.9	23.85	10.97	160	125.6	96.6	74.8	58.1	44.2	33.5	24.32	15.30
1e-05	1e-05	1	0.4	209	203.0	183.4	144.7	96.7	54.1	27.5	14.72	5.88	170	138.7	106.7	79.9	57.4	40.7	29.9	21.70	14.55
1e-05	0.0001	1	0.4	209	202.7	181.4	139.2	87.2	44.3	20.6	10.38	4.20	164	125.2	93.7	68.3	47.3	33.1	23.9	17.75	11.93
0.0001	0.0001	1	0.4	210	203.9	185.3	145.7	97.3	53.5	27.9	15.28	6.60	162	123.7	91.2	63.4	44.9	31.4	22.6	16.57	11.20
1e-05	0.001	1	0.4	209	203.9	185.6	149.2	99.2	56.5	27.8	13.45	4.67	166	129.4	95.4	69.1	48.6	34.7	25.4	18.10	12.75
0.0001	0.001	1	0.4	210	203.3	182.6	141.4	90.3	47.8	22.7	11.88	4.10	157	116.9	83.3	56.4	38.8	26.4	18.7	13.82	10.10
0.001	0.001	1	0.4	210	204.6	181.5	135.6	77.9	37.6	16.9	8.25	2.38	160	118.6	83.9	57.2	38.4	27.3	20.1	14.18	9.75
0.0001	0.01	1	0.4	210	203.1	181.8	139.2	88.8	48.8	23.4	11.40	3.77	158	114.2	79.7	53.0	36.5	25.6	19.3	14.40	10.10
0.001	0.01	1	0.4	210	204.8	182.4	140.1	85.6	43.7	20.2	9.62	3.00	154	107.7	74.2	49.8	34.0	22.8	16.1	11.75	7.60
0.01	0.01	1	0.4	210	204.4	178.1	128.0	72.6	34.2	16.8	8.70	2.95	150	102.7	66.5	43.0	27.4	18.7	13.5	9.70	6.45
0.001	0.1	1	0.4	209	203.3	178.8	131.4	77.5	36.9	16.6	8.53	2.55	157	115.9	81.6	56.7	38.0	26.8	20.0	14.95	10.20
0.01	0.1	1	0.4	210	204.9	180.6	132.2	75.7	35.4	15.4	6.35	1.25	147	101.1	67.6	43.2	28.8	19.7	14.5	10.47	6.28
1e-05	1e-05	1.25	0.4	210	204.4	187.9	154.6	109.8	66.6	35.8	17.00	6.15	171	141.4	114.8	88.4	66.6	50.5	37.9	28.10	19.82
1e-05	0.0001	1.25	0.4	210	205.7	190.8	160.1	117.3	70.7	36.4	19.38	8.65	164	131.2	102.2	75.0	55.8	41.7	30.2	22.23	15.25
0.0001	0.0001	1.25	0.4	209	204.2	186.7	149.4	100.3	55.6	27.3	13.57	5.08	167	132.5	101.3	73.6	52.5	37.4	27.8	20.27	13.97
1e-05	0.001	1.25	0.4	209	204.2	188.7	155.7	110.4	66.5	36.2	19.68	8.65	166	132.8	100.3	74.3	54.6	40.3	29.7	22.15	16.00
0.0001	0.001	1.25	0.4	209	205.0	187.1	150.8	102.7	57.4	27.5	12.90	4.75	165	129.1	97.6	71.7	52.6	38.4	28.9	21.05	14.68
0.001	0.001	1.25	0.4	210	205.7	186.9	148.3	100.7	56.6	29.6	15.65	5.42	161	122.1	89.1	63.3	45.5	32.4	24.3	17.45	12.00
0.0001	0.01	1.25	0.4	210	205.0	188.4	153.3	105.1	61.2	32.3	16.05	6.85	163	124.8	91.3	65.2	47.8	34.3	24.6	18.25	12.38
0.001	0.01	1.25	0.4	210	205.2	188.0	148.1	99.9	56.8	30.3	13.72	5.10	158	118.0	83.8	59.6	42.2	29.8	22.2	16.25	11.53
0.01	0.01	1.25	0.4	210	206.3	185.4	142.6	91.2	48.1	25.1	12.72	5.47	153	108.4	74.9	51.9	35.5	24.9	18.5	13.95	9.18
0.001	0.1	1.25	0.4	210	205.3	187.1	147.2	94.5	52.0	26.1	14.60	6.25	156	115.0	82.4	57.4	40.4	28.9	20.9	15.38	10.47
0.01	0.1	1.25	0.4	210	205.9	186.7	143.4	89.5	44.4	19.4	7.83	1.45	152	109.9	75.8	51.1	35.4	25.1	17.9	12.88	7.95
1e-05	1e-05	1.5	0.4	209	205.3	193.3	168.0	127.8	86.5	50.5	26.65	10.85	167	141.4	117.8	92.3	70.5	52.6	39.4	29.52	20.45
1e-05	0.0001	1.5	0.4	210	206.2	193.6	166.4	125.0	81.2	44.3	23.30	10.68	174	145.2	118.2	92.7	71.0	54.0	40.5	29.85	20.93
0.0001	0.0001	1.5	0.4	210	207.1	194.9	168.4	126.4	79.8	44.4	22.88	10.07	163	136.7	109.2	85.4	65.5	49.5	38.5	29.00	21.30
1e-05	0.001	1.5	0.4	210	204.8	192.5	166.0	126.7	82.7	46.5	24.10	10.30	170	140.8	112.8	86.6	64.9	49.5	37.1	28.15	19.30
0.0001	0.001	1.5	0.4	210	205.2	189.9	161.8	120.8	76.3	42.1	22.10	8.28	166	134.2	103.2	76.9	56.2	40.7	30.6	22.25	15.45
0.001	0.001	1.5	0.4	210	205.2	192.0	163.8	119.4	71.2	35.7	16.05	5.00	169	133.4	102.3	78.2	58.2	43.4	33.4	24.05	16.80
0.0001	0.01	1.5	0.4	209	204.8	191.0	160.5	118.1	74.6	40.6	21.27	8.93	168	130.7	101.0	76.0	57.0	43.2	32.2	23.93	16.40
0.001	0.01	1.5	0.4	210	207.4	194.5	165.0	120.7	73.2	39.8	19.95	8.57	165	128.1	95.7	70.7	52.6	38.4	28.9	21.73	15.60
0.01	0.01	1.5	0.4	210	206.2	190.0	156.8	108.2	63.3	32.0	15.78	5.40	154	118.2	87.3	63.4	47.6	36.7	27.8	20.48	13.85
0.001	0.1	1.5	0.4	210	206.4	192.6	163.6	120.2	73.0	41.9	24.40	12.93	162	124.4	93.3	69.2	51.3	38.1	29.3	21.82	14.90
0.01	0.1	1.5	0.4	210	206.1	189.1	153.1	106.0	60.2	30.6	14.40	4.22	156	116.4	84.7	61.5	45.2	32.5	24.5	18.82	12.15
1e-05	1e-05	1.75	0.4	210	207.8	199.4	180.3	148.2	106.5	66.0	36.25	17.70	168	145.5	122.5	99.9	80.1	63.4	49.9	38.27	28.23
1e-05	0.0001	1.75	0.4	209	206.3	196.3	174.1	138.3	95.5	57.6	31.85	14.85	171	144.9	118.6	94.2	73.6	56.1	42.8	32.85	22.80
0.0001	0.0001	1.75	0.4	210	207.5	197.1	173.2	132.5	87.3	51.0	26.30	11.03	170	142.2	115.9	91.5	70.9	54.3	41.3	30.45	20.52
1e-05	0.001	1.75	0.4	210	206.6	196.8	175.8	138.1	91.0	53.1	27.98	12.00	168	141.3	116.9	93.2	71.7	56.8	43.5	33.50	23.38
0.0001	0.001	1.75	0.4	210	206.9	196.6	174.2	135.4	91.0	52.8	28.73	13.68	167	139.0	109.5	84.2	64.8	49.4	37.8	27.80	20.35
0.001	0.001	1.75	0.4	210	207.1	194.9	166.3	125.3	79.1	44.9	22.12	8.35	169	141.2	115.7	91.8	72.1	57.1	45.2	34.70	24.88
0.0001	0.01	1.75	0.4	210	207.3	195.7	168.9	127.0	82.5	50.1	29.32	14.12	165	134.7	106.7	85.2	66.2	51.9	39.9	30.15	20.90
0.001	0.01	1.75	0.4	210	207.8	197.1	173.1	134.6	87.3	47.1	22.52	7.40	165	131.1	101.6	76.8	58.3	44.2	33.0	24.10	15.82
0.01	0.01	1.75	0.4	210	207.1	193.8	163.9	121.0	72.2	38.0	19.27	9.45	157	123.0	95.0	71.2	54.5	41.4	31.6	23.82	16.62
0.001	0.1	1.75	0.4	210	207.8	195.5	170.6	130.4	84.7	46.7	22.65	7.45	160	123.0	92.5	68.3	50.8	37.3	27.8	20.82	14.68
0.01	0.1	1.75	0.4	210	206.8	191.4	160.1	117.5	72.8	39.9	20.38	7.70	162	122.5	91.8	68.3	50.2	36.9	27.5	20.57	13.47
1e-05	1e-05	2	0.4	210	207.5	200.4	184.9	157.2	119.2	77.0	43.02	19.18	161	144.7	127.3	107.5	87.9	71.7	57.5	44.25	33.42
1e-05	0.0001	2	0.4	210	207.2	199.0	179.7	149.0	106.7	66.6	36.42	16.75	171	150.6	129.8	108.6	89.2	72.0	57.0	44.42	33.30
0.0001	0.0001	2	0.4	210	208.2	200.4	180.8	149.2	107.7	65.7	33.38	13.00	170	149.1	126.8	105.3	85.3	67.2	53.3	40.67	29.40
1e-05	0.001	2	0.4	210	208.2	201.3	186.3	161.0	124.1	87.0	52.95	27.20	163	140.6	117.8	95.5	77.5	61.3	48.2	37.05	25.80
0.0001	0.001	2	0.4	210	207.3	197.6	177.7	146.0	104.9	66.0	37.55	17.73	168	145.4	122.9	99.2	79.8	63.0	48.4	38.10	28.50
0.001	0.001	2	0.4	210	208.2	200.6	182.0	148.9	104.8	61.7	32.92	15.72	166	138.4	114.4	92.1	73.0	56.5	43.6	32.73	22.77
0.0001	0.01	2	0.4	210	208.2	201.5	184.5	155.8	112.4	71.9	42.35	22.10	170	143.7	117.4	94.9	74.5	58.4	45.7	34.17	24.02
0.001	0.01	2	0.4	210	208.4	200.3	181.5	146.3	101.3	57.5	30.10	13.22	165	136.2	111.4	89.0	69.6	54.5	41.8	31.85	21.93
0.01	0.01	2	0.4	210	208.6	201.3	181.1	145.8	96.7	57.4	32.65	14.93	164	133.3	106.3	83.2	64.5	49.6	38.6	28.98	20.68
0.001	0.1	2	0.4	210	208.1	199.6	179.2	144.3	102.4	64.0	37.12	18.07	169	139.3	109.8	86.8	66.2	52.0	39.9	29.98	20.75
0.01	0.1	2	0.4	210	207.3	197.5	173.8	134.6	84.5	45.4	21.32	7.80	163	131.9	104.2	80.8	61.6	47.2	35.3	25.57	17.32

## Sheet: SD7
SD7: Comparison with CAUSE: FDR and number of discoveries (c-MRPRESSO and c-IVW: utilizing the MR methods with a cGAUGE UniqueIV filter, (*) a variation of cGAUGE with p1=1e-05 and p2=0.001, otherwise cGAUGE was run with p1=0.001, and p2=0.01)
10% FDR control
Pleio level	Metric	IVW	MRPRESSO	c-MRPRESSO*	c-MRPRESSO	c -IVW*	c -IVW	CAUSE
0	FDR	0.109	0.139	0.018	0.013	0.0437	0.0425	0.034
0	N	63.95	68.6	29	36.8	39.2	46.8	23.25
0.3	FDR	0.262	0.355	0.012	0.016	0.13	0.105	0.112
0.3	N	49.35	79.28	13	18.2	30.3	32.88	13.94
1% FDR control
Pleio level	Metric	IVW	MRPRESSO	c-MRPRESSO*	c-MRPRESSO	c -IVW*	c -IVW	CAUSE
0	FDR	0.074	0.084	0.006	0	0.016	0.021	0.026
0	N	54.3	54.95	21.5	26.5	34.15	39.85	16.85
0.3	FDR	0.22	0.27	0	0	0.087	0.054	0.101
0.3	N	39.02	60.67	6	9.6	25.02	26.3	13.94

## Sheet: SD8
SD8: The phenotypes analyzed in the UKBB data
GBE ID (Rivaslab)	Description (UKBB field)	Field name (in figures)	N	Is binary?	Stat: percent(binary) or mean and sd
statins	statins	statins	337151	FALSE	0.1626(0.3703)
Alanine_aminotransferase	Alanine_aminotransferase	Alanine aminotransferase	319231	FALSE	-0.06778(13.39)
Albumin	Albumin	Albumin	292321	FALSE	0.04429(2.531)
Alkaline_phosphatase	Alkaline_phosphatase	Alkaline phosphatase	319367	FALSE	-0.2642(25.82)
Aspartate_aminotransferase	Aspartate_aminotransferase	Aspartate aminotransferase	318177	FALSE	-0.06758(10.36)
Calcium	Calcium	Calcium	292212	FALSE	0.0005423(0.09161)
C_reactive_protein	C_reactive_protein	C reactive protein	318662	FALSE	-0.02277(4.359)
Creatinine_in_urine	Creatinine_in_urine	Creatinine in urine	310610	FALSE	-62.99(5382)
Creatinine	Creatinine	Creatinine	319188	FALSE	-0.07859(15.51)
Cystatin_C	Cystatin_C	Cystatin C	319212	FALSE	-0.001107(0.16)
Direct_bilirubin	Direct_bilirubin	Direct bilirubin	271768	FALSE	-2.677e-05(0.8299)
Gamma_glutamyltransferase	Gamma_glutamyltransferase	Gamma glutamyltransferase	319196	FALSE	-0.225(40.87)
Glucose	Glucose	Glucose	292009	FALSE	-0.01132(1.191)
Glycated_haemoglobin_HbA1c	Glycated_haemoglobin_HbA1c	Glycated hemo HbA1c	305087	FALSE	-0.2124(6.344)
HDL_cholesterol	HDL_cholesterol	HDL	292196	FALSE	0.006115(0.3458)
IGF_1	IGF_1	IGF1	317527	FALSE	0.05823(5.436)
LDL_direct	LDL_direct	LDL	318749	FALSE	0.009318(0.8473)
Lipoprotein_A	Lipoprotein_A	Lipoprotein A	253898	FALSE	-0.4214(49.49)
uacr_lowcontrolonly	uacr_lowcontrolonly	UACR	327462	TRUE	0.0435
Non_albumin_protein	Non_albumin_protein	Non albumin protein	291884	FALSE	-0.1675(3.534)
oestradiol_gt212_lowcontrolonly	oestradiol_gt212_lowcontrolonly	Oestradiol	299609	TRUE	0.129
Phosphate	Phosphate	Phosphate	291759	FALSE	7.643e-05(0.1464)
rheumatoidfactor_lowcontrolonly	rheumatoidfactor_lowcontrolonly	Rheumatoid factor	321386	TRUE	0.052
SHBG	SHBG	SHBG	289414	FALSE	0.3251(24.99)
Sodium_in_urine	Sodium_in_urine	Sodium in urine	309954	FALSE	-1.039(41.45)
Testosterone	Testosterone	Testosterone	289486	FALSE	0.002579(2.633)
Total_bilirubin	Total_bilirubin	Total bilirubin	318021	FALSE	0.01556(4.249)
Urate	Urate	Urate	318941	FALSE	-0.5089(67.8)
Urea	Urea	Urea	319143	FALSE	0.01077(1.324)
Vitamin_D	Vitamin_D	Vitamin D	305209	FALSE	0.9599(19.24)
INI23105	Basal_metabolic_rate	Basal metabolic rate	331456	FALSE	6643(1367)
INI4080	Systolic_blood_pressure,_automated_reading	SBP	318668	FALSE	138.3(18.5)
INI4079	Diastolic_blood_pressure,_automated_reading	DBP	318670	FALSE	82.15(10.05)
INI30010	Red_blood_cell_(erythrocyte)_count	Erythrocyte count	327984	FALSE	4.514(0.4067)
INI30050	Mean_corpuscular_haemoglobin	Mean corpuscular hemo	327980	FALSE	31.55(1.818)
INI30070	Red_blood_cell_(erythrocyte)_distribution_width	Erythrocyte distribution width	327983	FALSE	13.47(0.9425)
INI30250	Reticulocyte_count	Reticulocyte count	322886	FALSE	0.06071(0.03804)
INI30150	Eosinophill_count	Eosinophill count	327431	FALSE	0.1738(0.135)
INI30130	Monocyte_count	Monocyte count	327431	FALSE	0.4775(0.2214)
INI30160	Basophill_count	Basophill count	327431	FALSE	0.03363(0.05067)
INI30120	Lymphocyte_count	Lymphocyte count	327431	FALSE	1.949(1.136)
INI30110	Platelet_distribution_width	Platelet distribution width	327832	FALSE	16.49(0.5164)
INI30080	Platelet_count	Platelet count	327983	FALSE	252.8(59.62)
INI30100	Mean_platelet_(thrombocyte)_volume	Mean platelet volume	327979	FALSE	9.314(1.075)
time_aggregated_depression	time_aggregated_depression	time aggregated depression	335158	TRUE	0.348
BIN1920	Mood_swings	Mood swings	329796	TRUE	0.458
INI1003063	FEV_FVC_ratio	FEV/FVC	308982	FALSE	0.7572(0.07418)
INI3062	Forced_vital_capacity_(FVC)	FVC	309461	FALSE	3.668(1.007)
townsend	townsend	townsend	336752	FALSE	-1.572(2.932)
INI1160	Sleep_duration	Sleep duration	335430	FALSE	7.172(1.08)
INI20127	Neuroticism_score	Neuroticism score	274074	FALSE	4.103(3.253)
INI2714	Age_when_periods_started_(menarche)	Age when periods started (menarche)	176165	FALSE	12.95(1.599)
INI2405	Number_of_children_fathered	Number of children fathered	155062	FALSE	1.773(1.258)
chronotype_quantitative_time_averaged	chronotype_quantitative_time_averaged	chronotype time averaged	303353	FALSE	2.191(0.9213)
alcohol_continuous	alcohol_continuous	alcohol	266621	TRUE	1.23(0.77)
physical_activity	physical_activity	physical activity	331114	FALSE	7.076(5.348)
INI1050	Time_spend_outdoors_in_summer	Time spend outdoors in summer	308510	FALSE	3.954(2.304)
INI50	Standing_height	Standing height	336453	FALSE	168.8(9.239)
INI102	Pulse_rate,_automated_reading	Pulse rate, automated reading	318670	FALSE	69.27(11.22)
INI1528	Water_intake	Water intake	313142	FALSE	2.748(2.157)
INI1438	Bread_intake	Bread intake	330511	FALSE	12.5(8.421)
INI1498	Coffee_intake	Coffee intake	314465	FALSE	2.196(2.111)
INI1588	Average_weekly_beer_plus_cider_intake	Average weekly beer plus cider intake	242756	FALSE	2.969(5.465)
INI21001	Body_mass_index_(BMI)	Body mass index (BMI)	336108	FALSE	27.4(4.746)
INI48	Waist_circumference	Waist circumference	336611	FALSE	90.38(13.42)
INI20016	Fluid_intelligence_score	Fluid intelligence score	129021	FALSE	6.244(2.083)
smoking_current	smoking_current	smoking current	335977	FALSE	1.101(0.3013)
HC322	crohns_disease	crohns disease	337151	TRUE	0.0049
HC281	atrial_fibrillation	atrial fibrillation	337151	TRUE	0.0376
HC326	heart_attack/myocardial_infarction	myocardial infarction	337151	TRUE	0.036
HC299	heart_failure/pulmonary_odema	heart failure	337151	TRUE	0.0138
HC414	cardiomyopathy	cardiomyopathy	337151	TRUE	0.00388
HC382	asthma	asthma	337151	TRUE	0.129
HC221	diabetes	diabetes	337151	TRUE	0.0606
cancer1059	malignant_melanoma	malignant melanoma	337151	TRUE	0.0122
cancer1060	non-melanoma_skin_cancer	non-melanoma skin cancer	337151	TRUE	0.0498
cancer1001	lung_cancer	lung cancer	337151	TRUE	0.00588
cancer1002	breast_cancer	breast cancer	337151	TRUE	0.0333
cancer1044	prostate_cancer	prostate cancer	337151	TRUE	0.0192
cancer1020	large_bowel_cancer/colorectal_cancer	colorectal cancer	337151	TRUE	0.013
cancer1035	bladder_cancer	bladder cancer	337151	TRUE	0.00592
HC95	inflammatory_bowel_disease	inflammatory bowel disease	337151	TRUE	0.0112
HC423	respiratory_failure	respiratory failure	337151	TRUE	0.0054
HC362	respiratory_infection	respiratory infection	337151	TRUE	0.0242
HC386	helicobacter_pylori	helicobacter pylori	337151	TRUE	0.00464
HC110	stroke	stroke	337151	TRUE	0.0172
HC151	multiple_sclerosis	multiple sclerosis	337151	TRUE	0.00435
HC86	migraine	migraine	337151	TRUE	0.0361
HC376	osteoarthritis	osteoarthritis	337151	TRUE	0.0888
HC328	gout	gout	337151	TRUE	0.0186
HC310	hiatus_hernia	hiatus hernia	337151	TRUE	0.122
HC164	gastro-oesophageal_reflux_(gord)_/_gastric_reflux	gastric reflux	337151	TRUE	0.0896
HC49	hayfever/allergic_rhinitis	hayfever	337151	TRUE	0.0615
HC219	hypothyroidism/myxoedema	hypothyroidism	337151	TRUE	0.0591
HC404	urinary_tract_infection/kidney_infection	kidney infection	337151	TRUE	0.0341
HC132	angina	angina	337151	TRUE	0.0548

## Sheet: SD9
SD9: Selected MR results after the uniqueIV filter, with 0.1 FDR adjustment and pi1>0.25 (MS_test: p-value for the ExSep model-selection test, p_ivw: IVW p-value for causal effect, p_het_ivw: IVW p-value for effect heterogeneity, p_mrpresso: MRPRESSO p-value for causal effect, mrepresso_global: MRPRESSO p-value for the global test, qvalue: FDR adjusted q-values)
tr1->	tr2	pi1	numIVs	is_skeleton_edge	MS_test	qvalue_ivw	Est_ivw	Est_by_sd_ivw	direction_ivw	log10p_ivw	p_het_ivw	qvalue_mrpresso	Est_mrpresso	Est_by_sd_mrpresso	direction_mrpresso	log10p_mrpresso	mrpresso_globaltest	p1	p2
Alanine_aminotransferase	Albumin	0.313648	50	FALSE	NA	0.042047	0.0183945	0.00135664	Up	3.41086	3.54458e-06	0.0856831	0.0186848	0.00137805	Up	3.07835	NA	1e-06	0.01
Alanine_aminotransferase	Aspartate_aminotransferase	0.864634	50	TRUE	4.61549e-100	2.23268e-124	0.509335	0.0375647	Up	127.198	0.572083	5.98927e-26	0.489186	0.0360787	Up	28.4402	NA	1e-06	0.01
Alanine_aminotransferase	Gamma_glutamyltransferase	0.437616	50	TRUE	3.91323e-06	0.02877	0.371635	0.027409	Up	3.60802	3.00115e-13	0.0368347	0.348294	0.0256875	Up	3.52099	NA	1e-06	0.01
Alanine_aminotransferase	Total_bilirubin	0.298084	50	FALSE	NA	0.000143818	0.0383741	0.00283018	Up	6.17265	0.0236919	0.000509827	0.0405629	0.00299162	Up	5.64485	0.009	1e-06	0.01
Alanine_aminotransferase	Platelet count	0.359773	50	FALSE	NA	0.660729	-0.43807	-0.0323087	Down	1.92103	3.60301e-10	0.0400491	-0.469109	-0.0345979	Down	3.47668	NA	1e-06	0.01
Albumin	Calcium	0.88169	128	TRUE	5.26955e-96	2.61929e-146	0.0180605	0.00708319	Up	149.207	0.0583239	4.2515e-53	0.0174209	0.00683232	Up	55.9992	0.024	1e-06	0.01
Albumin	Phosphate	0.278639	128	TRUE	1	0.000435875	0.00576437	0.00226074	Up	5.64917	2.04287e-09	4.2926e-06	0.00661915	0.00259598	Up	7.88348	NA	1e-06	0.01
Albumin	Platelet volume	0.291543	128	FALSE	NA	0.427848	-0.0252389	-0.00989849	Down	2.16787	1.14061e-18	0.0386209	-0.0290913	-0.0114094	Down	3.49756	NA	1e-06	0.01
Alkaline_phosphatase	LDL_direct	0.389607	268	FALSE	NA	0.0106612	-0.00164624	-6.38924e-05	Down	4.11594	4.94681e-66	0.000676972	-0.0017684	-6.86334e-05	Down	5.50397	NA	1e-06	0.01
Alkaline_phosphatase	DBP	0.277071	268	TRUE	6.09292e-54	0.00203186	0.0173707	0.000674177	Up	4.91752	9.75533e-34	0.00132305	0.0175706	0.000681937	Up	5.17955	NA	1e-06	0.01
Alkaline_phosphatase	RBC	0.321293	268	TRUE	1	1.07443e-08	0.00122209	4.74305e-05	Up	10.5584	4.65803e-20	4.4702e-13	0.00122126	4.73984e-05	Up	15.184	NA	1e-06	0.01
Alkaline_phosphatase	Platelet distr width	0.346124	268	FALSE	NA	2.68202e-06	0.00126436	4.90714e-05	Up	8.02111	3.25208e-46	6.70058e-06	0.00119166	4.62496e-05	Up	7.67361	NA	1e-06	0.01
Alkaline_phosphatase	Platelet volume	0.31059	268	FALSE	NA	0.0366794	0.00166488	6.4616e-05	Up	3.4808	1.02281e-38	0.056861	0.00151029	5.8616e-05	Up	3.2989	NA	1e-06	0.01
Aspartate_aminotransferase	Alanine_aminotransferase	0.435772	43	TRUE	7.9685e-07	0.0282917	0.20522	0.0196578	Up	3.61782	5.2209e-13	0.00171088	0.215085	0.0206028	Up	5.05352	NA	1e-06	0.01
Aspartate_aminotransferase	Albumin	0.318454	43	FALSE	NA	0.0331945	0.0319361	0.00305912	Up	3.53405	1.66822e-07	0.00610187	0.0321013	0.00307496	Up	4.43575	NA	1e-06	0.01
Aspartate_aminotransferase	Direct_bilirubin	0.285002	43	TRUE	1	0.0423587	0.00671323	0.000643054	Up	3.40691	0.00388786	0.0765941	0.00699717	0.000670252	Up	3.14308	0.01	1e-06	0.01
Aspartate_aminotransferase	Non_albumin_protein	0.535531	43	TRUE	1	0.00016819	0.0572691	0.00548575	Up	6.09739	5.63004e-17	0.000799461	0.0576418	0.00552145	Up	5.42083	NA	1e-06	0.01
Aspartate_aminotransferase	RBC distr width	0.343274	43	FALSE	NA	0.0299429	0.00763546	0.000731393	Up	3.58747	8.05992e-05	0.0273233	0.0081289	0.00077866	Up	3.6727	NA	1e-06	0.01
Calcium	Albumin	0.297347	150	TRUE	0.0456085	0.0131246	2.51446	27.3372	Up	4.00606	1.44136e-24	0.000120999	2.76033	30.0103	Up	6.32003	NA	1e-06	0.01
Calcium	Creatinine	0.273194	150	FALSE	NA	0.161201	-10.6194	-115.454	Down	2.71379	1.89273e-20	0.0252994	-11.4438	-124.418	Down	3.71276	NA	1e-06	0.01
Calcium	Phosphate	0.698924	150	TRUE	1	3.38311e-27	-0.513569	-5.58353	Down	29.509	1.73189e-22	8.50002e-32	-0.53249	-5.78923	Down	34.4465	NA	1e-06	0.01
Calcium	Urate	0.324083	150	TRUE	1	0.0112392	56.0057	608.895	Up	4.08544	7.70133e-18	0.00188563	57.4428	624.518	Up	5.00288	NA	1e-06	0.01
Creatinine_in_urine	Height	0.91415	5	FALSE	NA	1.75638e-07	0.000393825	7.21898e-08	Up	9.26933	0.968699	0.0136633	0.000393501	7.21304e-08	Up	4.02873	0.987	1e-06	0.01
Creatinine	Creatinine_in_urine	0.263077	86	TRUE	8.70744e-48	0.187432	32.1368	1.96454	Up	2.62854	1.66708e-06	0.00127516	35.5805	2.17505	Up	5.19702	NA	1e-06	0.01
Creatinine	Cystatin_C	0.831249	86	TRUE	5.14243e-15	3.91961e-22	0.00490946	0.000300117	Up	24.389	5.89283e-28	7.94985e-23	0.00494438	0.000302252	Up	25.2607	NA	1e-06	0.01
Creatinine	Urea	0.712055	86	TRUE	1	1.36861e-10	0.0253414	0.00154913	Up	12.5351	6.83743e-24	3.03672e-16	0.0271222	0.00165799	Up	18.4386	NA	1e-06	0.01
Cystatin_C	Urate	0.361988	149	TRUE	1	1	19.3049	117.508	Up	0.562994	3.10779e-48	0.0116261	23.2326	141.416	Up	4.1086	NA	1e-06	0.01
Cystatin_C	RBC	0.251052	149	FALSE	NA	0.0908336	0.0653957	0.39806	Up	3.02003	4.40131e-13	0.0150953	0.0686087	0.417617	Up	3.97516	NA	1e-06	0.01
Direct_bilirubin	Alanine_aminotransferase	0.764877	14	FALSE	NA	0.693695	3.19456	3.87122	Up	1.89092	0.979809	0.00592641	2.65483	3.21717	Up	4.45086	0.029	1e-06	0.01
Direct_bilirubin	Aspartate_aminotransferase	0.569356	14	TRUE	0.0407683	0.147879	1.29362	1.56762	Up	2.76144	0.271214	0.024309	1.50341	1.82186	Up	3.73586	0.015	1e-06	0.01
Direct_bilirubin	Gamma_glutamyltransferase	0.549972	14	TRUE	0.0987448	0.00162388	7.93629	9.61731	Up	5.02535	0.00276151	0.0525957	8.0724	9.78226	Up	3.3386	0.036	1e-06	0.01
Direct_bilirubin	IGF_1	0.590961	14	FALSE	NA	3.92922e-08	-1.00744	-1.22083	Down	9.95947	0.849361	0.0004173	-1.00105	-1.21309	Down	5.74181	0.893	1e-06	0.01
Direct_bilirubin	Phosphate	0.602431	14	FALSE	NA	0.0186657	0.0271363	0.0328842	Up	3.83391	0.16985	0.0837732	0.0254205	0.0308049	Up	3.0911	0.099	1e-06	0.01
Direct_bilirubin	Total_bilirubin	1	14	TRUE	5.62674e-222	1.44255e-198	5.40294	6.54736	Up	200	0.323156	1.04549e-11	5.44257	6.59539	Up	13.7678	0.913	1e-06	0.01
Direct_bilirubin	FVC	0.553508	14	FALSE	NA	0.000320678	-0.145968	-0.176887	Down	5.796	0.000270775	0.0642536	-0.144846	-0.175526	Down	3.23118	0.022	1e-06	0.01
Gamma_glutamyltransferase	Alanine_aminotransferase	0.621783	93	TRUE	1.85862e-54	1.4819e-15	0.11767	0.0028551	Up	17.6353	3.18603e-24	3.84116e-21	0.120182	0.00291606	Up	23.546	NA	1e-06	0.01
Gamma_glutamyltransferase	Alkaline_phosphatase	0.56085	93	TRUE	1.43522e-07	1.50598e-20	0.161947	0.00392943	Up	22.7606	3.50237e-18	4.00229e-18	0.16662	0.0040428	Up	20.4081	NA	1e-06	0.01
Gamma_glutamyltransferase	Aspartate_aminotransferase	0.472388	93	TRUE	2.23641e-46	4.38532e-11	0.0551979	0.0013393	Up	13.0492	2.40463e-12	1.40508e-13	0.0528266	0.00128177	Up	15.7124	NA	1e-06	0.01
Gamma_glutamyltransferase	IGF_1	0.310691	93	TRUE	1	0.000205791	-0.0151657	-0.000367976	Down	6.00689	5.44137e-06	8.359e-05	-0.0142583	-0.000345959	Down	6.48623	NA	1e-06	0.01
Glucose	Gamma_glutamyltransferase	0.430468	15	TRUE	5.39892e-08	0.589549	4.30367	3.50788	Up	1.9863	0.0187418	0.0962851	5.8366	4.75735	Up	3.01859	0.021	1e-06	0.01
Glucose	Glycated_haemoglobin_HbA1c	0.998132	15	TRUE	0.000403912	3.65194e-82	3.74257	3.05053	Up	84.859	0.501422	1.6635e-08	3.71517	3.0282	Up	10.4423	0.91	1e-06	0.01
Glucose	IGF_1	0.531843	15	TRUE	1	0.018698	-0.895801	-0.730158	Down	3.83186	0.000252505	0.0969152	-1.01143	-0.824406	Down	3.01078	0.006	1e-06	0.01
Glucose	SBP	0.30173	15	TRUE	1	0.00451294	2.3127	1.88505	Up	4.53029	0.362193	0.0905727	2.47646	2.01854	Up	3.05047	0.41	1e-06	0.01
Glucose	Diabetes	0.645937	15	TRUE	5.60473e-08	0.313389	1.11012	0.904846	Up	2.3452	2.05867e-07	0.08018	1.12396	0.916129	Up	3.11776	NA	1e-06	0.01
Glycated_haemoglobin_HbA1c	Glucose	0.646322	106	TRUE	1.15399e-48	2.48877e-18	0.0771364	0.0116729	Up	20.4815	1.05513e-69	8.43649e-21	0.0767133	0.0116088	Up	23.1945	NA	1e-06	0.01
Glycated_haemoglobin_HbA1c	SHBG	0.365466	106	TRUE	1	7.10455e-08	-0.564751	-0.0854623	Down	9.6854	8.59989e-15	1.42985e-08	-0.603448	-0.0913183	Down	10.5182	NA	1e-06	0.01
Glycated_haemoglobin_HbA1c	Total_bilirubin	0.328064	106	TRUE	1	1.59885e-05	-0.0985334	-0.0149108	Down	7.19483	8.00152e-08	1.38896e-08	-0.094807	-0.0143469	Down	10.5343	NA	1e-06	0.01
Glycated_haemoglobin_HbA1c	SBP	0.311354	106	FALSE	NA	0.0144084	0.229328	0.0347035	Up	3.96099	1.90856e-13	0.00343195	0.242684	0.0367248	Up	4.71134	NA	1e-06	0.01
Glycated_haemoglobin_HbA1c	Hemoglobin	0.339473	106	TRUE	1	0.000326944	-0.0344858	-0.00521865	Down	5.78622	1.11516e-17	4.71924e-06	-0.0371738	-0.00562541	Down	7.83993	NA	1e-06	0.01
Glycated_haemoglobin_HbA1c	Platelet count	0.354545	106	TRUE	1	0.176641	0.796824	0.120581	Up	2.66146	8.79011e-26	0.000738211	0.977892	0.147982	Up	5.46009	NA	1e-06	0.01
Glycated_haemoglobin_HbA1c	Diabetes	0.579924	106	TRUE	6.00547e-20	4.0126e-14	0.237962	0.0360102	Up	16.1609	2.56579e-69	4.64318e-19	0.233124	0.035278	Up	21.3911	NA	1e-06	0.01
HDL_cholesterol	Alkaline_phosphatase	0.277447	351	TRUE	1	0.00068238	-2.84545	-8.21604	Down	5.44398	3.39857e-38	0.00020544	-2.89201	-8.35047	Down	6.07559	NA	1e-06	0.01
HDL_cholesterol	Vitamin_D	0.272967	351	TRUE	5.20071e-08	1.5429e-07	-3.21885	-9.29421	Down	9.33238	5.42881e-34	4.0829e-09	-3.07349	-8.87449	Down	11.0801	NA	1e-06	0.01
HDL_cholesterol	Basal metabolic rate	0.263573	351	FALSE	NA	4.63029e-13	-129.567	-374.117	Down	15.068	8.33336e-28	3.29283e-10	-133.817	-386.388	Down	12.2269	NA	1e-06	0.01
HDL_cholesterol	RBC	0.308391	351	FALSE	NA	0.00203282	-0.0384395	-0.110991	Down	4.91616	1.19806e-44	0.000799461	-0.0386457	-0.111587	Down	5.42095	NA	1e-06	0.01
HDL_cholesterol	RBC distr width	0.280336	351	FALSE	NA	0.000310303	0.145803	0.420995	Up	5.81166	3.88062e-47	4.6544e-08	0.151302	0.436873	Up	9.96929	NA	1e-06	0.01
HDL_cholesterol	Platelet distr width	0.319502	351	TRUE	1	3.95219e-09	-0.114427	-0.330399	Down	11.0063	1.25404e-46	3.11458e-16	-0.11629	-0.335778	Down	18.4112	NA	1e-06	0.01
HDL_cholesterol	Platelet volume	0.278045	351	FALSE	NA	0.438441	-0.0704577	-0.203442	Down	2.15338	3.01545e-34	0.0747848	-0.0805861	-0.232687	Down	3.15499	NA	1e-06	0.01
HDL_cholesterol	Body mass index (BMI)	0.272246	351	TRUE	9.18008e-26	6.59962e-06	-0.631009	-1.82199	Down	7.60566	8.42107e-28	4.03515e-07	-0.63948	-1.84645	Down	8.97769	NA	1e-06	0.01
HDL_cholesterol	Waist circumference	0.27202	351	TRUE	1	1.5763e-09	-2.08711	-6.02638	Down	11.4309	1.90231e-30	1.00262e-11	-2.04994	-5.91906	Down	13.7905	NA	1e-06	0.01
IGF_1	Phosphate	0.272901	376	TRUE	1	3.2134e-06	0.00186704	0.000341347	Up	7.93685	1.15629e-24	1.05237e-09	0.00189308	0.000346108	Up	11.7025	NA	1e-06	0.01
IGF_1	SHBG	0.325875	376	TRUE	1	5.15888e-08	-0.405596	-0.0741544	Down	9.83393	7.0246e-39	1.45654e-13	-0.432847	-0.0791366	Down	15.6915	NA	1e-06	0.01
IGF_1	Basal metabolic rate	0.370502	376	FALSE	NA	5.55367e-08	12.8331	2.34626	Up	9.7995	4.22703e-94	1.70189e-11	13.5273	2.47318	Up	13.5429	NA	1e-06	0.01
IGF_1	FVC	0.3867	376	TRUE	1.16353e-16	6.27413e-19	0.0160217	0.00292922	Up	21.1066	6.81793e-75	6.23822e-20	0.0157057	0.00287145	Up	22.3067	NA	1e-06	0.01
IGF_1	Height	0.54185	376	FALSE	NA	4.6588e-12	0.15384	0.0281263	Up	14.0401	7.45276e-259	2.08187e-18	0.15865	0.0290057	Up	20.7151	NA	1e-06	0.01
LDL_direct	Direct_bilirubin	0.362151	160	TRUE	1	3.57074e-31	-0.128232	-0.151361	Down	33.5086	3.01883e-05	2.59534e-22	-0.12929	-0.152611	Down	24.7364	NA	1e-06	0.01
LDL_direct	HDL_cholesterol	0.326212	160	FALSE	NA	0.623286	-0.0235999	-0.0278566	Down	1.95553	1.77301e-35	0.0876691	-0.0197932	-0.0233633	Down	3.06685	NA	1e-06	0.01
LDL_direct	Vitamin_D	0.354723	160	TRUE	1	8.43611e-27	-2.71294	-3.20228	Down	29.1048	8.91179e-09	2.00094e-17	-2.63481	-3.11005	Down	19.6803	NA	1e-06	0.01
LDL_direct	RBC distr width	0.304483	160	FALSE	NA	0.468775	-0.0468722	-0.0553266	Down	2.1137	2.05523e-22	0.0246621	-0.0497895	-0.05877	Down	3.72575	NA	1e-06	0.01
LDL_direct	Body mass index (BMI)	0.288058	160	FALSE	NA	0.0957185	-0.206759	-0.244052	Down	2.98761	2.13039e-18	0.0841695	-0.221342	-0.261266	Down	3.08755	NA	1e-06	0.01
LDL_direct	Waist circumference	0.305297	160	FALSE	NA	7.54554e-07	-0.797488	-0.941331	Down	8.606	1.55676e-16	3.88094e-05	-0.804807	-0.94997	Down	6.85049	NA	1e-06	0.01
LDL_direct	Angina	0.265328	160	FALSE	NA	3.46521e-30	0.540798	0.638341	Up	32.5138	0.00596692	1.16782e-17	0.536873	0.633709	Up	19.9284	NA	1e-06	0.01
Lipoprotein_A	IGF_1	0.316392	139	FALSE	NA	0.631185	0.00255759	5.1999e-05	Up	1.9466	6.20987e-17	0.000235141	0.0028834	5.86231e-05	Up	6.00985	NA	1e-06	0.01
Lipoprotein_A	LDL_direct	0.321398	139	TRUE	1.6036e-11	3.16544e-08	0.000822536	1.67232e-05	Up	10.0583	3.28024e-13	1.68462e-14	0.000815878	1.65878e-05	Up	16.6443	NA	1e-06	0.01
Lipoprotein_A	Angina	0.295993	139	FALSE	NA	6.00443e-08	0.00357723	7.27296e-05	Up	9.76083	2.06662e-07	1.30695e-14	0.00361706	7.35395e-05	Up	16.76	NA	1e-06	0.01
Non_albumin_protein	Albumin	0.505682	289	TRUE	2.92167e-09	6.30352e-94	-0.16094	-0.0443517	Down	96.6597	1.7481e-18	3.83547e-55	-0.162345	-0.0447388	Down	58.0761	NA	1e-06	0.01
Non_albumin_protein	HDL_cholesterol	0.314564	289	FALSE	NA	0.00143886	-0.00595772	-0.00164183	Down	5.08383	4.76173e-39	2.15994e-05	-0.00656951	-0.00181042	Down	7.12137	NA	1e-06	0.01
Non_albumin_protein	Urate	0.271739	289	TRUE	1	1.68425e-07	1.2682	0.349489	Up	9.29132	8.72332e-23	1.84766e-06	1.25862	0.346849	Up	8.27426	NA	1e-06	0.01
Non_albumin_protein	RBC	0.375528	289	FALSE	NA	2.62806e-14	-0.0106386	-0.00293177	Down	16.3487	9.48287e-43	3.29952e-15	-0.010484	-0.00288917	Down	17.3633	NA	1e-06	0.01
Non_albumin_protein	Monocyte count	0.260144	289	TRUE	1	0.0112299	0.0034397	0.000947911	Up	4.08674	2.59754e-23	5.74181e-06	0.00364109	0.00100341	Up	7.74299	NA	1e-06	0.01
Non_albumin_protein	Platelet count	0.38111	289	TRUE	1	7.36347e-08	1.33036	0.366619	Up	9.66516	1.54945e-61	2.1782e-09	1.45786	0.401756	Up	11.3713	NA	1e-06	0.01
Phosphate	Alkaline_phosphatase	0.452752	110	FALSE	NA	2.4988e-16	-30.2166	-205.175	Down	18.4128	1.64473e-19	3.03672e-16	-31.0313	-210.707	Down	18.4281	NA	1e-06	0.01
Phosphate	Calcium	0.3996	110	TRUE	1	1.42973e-25	0.101038	0.686062	Up	27.8541	3.43028e-05	1.761e-15	0.0993348	0.674496	Up	17.6416	NA	1e-06	0.01
rheumatoidfactor_lowcontrolonly	Non_albumin_protein	0.839042	8	TRUE	0.0118605	0.000906696	0.347933	1.57739	Up	5.30271	0.237858	0.0765941	0.363815	1.64939	Up	3.14305	0.185	1e-06	0.01
SHBG	Alanine_aminotransferase	0.323374	151	TRUE	0.000412011	4.71282e-05	-0.0382186	-0.00151937	Down	6.6955	4.90877e-17	8.17947e-06	-0.0408702	-0.00162478	Down	7.57559	NA	1e-06	0.01
SHBG	HDL_cholesterol	0.409739	151	TRUE	1	2.93678e-06	0.00167438	6.65644e-05	Up	7.97786	2.04105e-33	2.74318e-10	0.00179192	7.12371e-05	Up	12.3103	NA	1e-06	0.01
SHBG	Phosphate	0.290619	151	FALSE	NA	0.0882766	0.000293996	1.16877e-05	Up	3.03834	2.86557e-16	0.078316	0.000278443	1.10694e-05	Up	3.13029	NA	1e-06	0.01
SHBG	Testosterone	0.929506	151	FALSE	NA	1.51744e-197	0.0550551	0.0021887	Up	200	2.98934e-05	1.20473e-80	0.0559212	0.00222313	Up	83.8479	0.006	1e-06	0.01
SHBG	Urate	0.384025	151	TRUE	1	4.09082e-06	-0.254119	-0.0101024	Down	7.82446	1.16226e-32	1.93673e-07	-0.266316	-0.0105873	Down	9.31569	NA	1e-06	0.01
SHBG	RBC	0.317122	151	FALSE	NA	0.00186248	-0.000970876	-3.85969e-05	Down	4.95763	2.92385e-22	9.76328e-06	-0.00111884	-4.4479e-05	Down	7.48982	NA	1e-06	0.01
SHBG	Height	0.406014	151	FALSE	NA	0.212784	0.0148401	0.000589963	Up	2.55789	3.9952e-58	0.0291115	0.0163941	0.000651743	Up	3.63964	NA	1e-06	0.01
SHBG	Body mass index (BMI)	0.261737	151	TRUE	2.57739e-27	0.185101	-0.00935324	-0.000371835	Down	2.63562	2.6711e-18	0.0479261	-0.00945805	-0.000376002	Down	3.3883	NA	1e-06	0.01
Sodium_in_urine	Creatinine_in_urine	0.899058	13	TRUE	2.20911e-08	6.7561e-26	70.3749	1.66407	Up	28.1939	0.458703	5.95511e-05	68.9899	1.63132	Up	6.6546	0.681	1e-06	0.01
Sodium_in_urine	Glycated_haemoglobin_HbA1c	0.44925	13	FALSE	NA	0.00476846	0.0362756	0.000857765	Up	4.5022	0.585502	0.0352562	0.0385041	0.000910459	Up	3.54511	0.581	1e-06	0.01
Sodium_in_urine	Urea	0.63365	13	TRUE	1	3.27064e-05	0.00887485	0.000209853	Up	6.86552	0.677863	0.0072859	0.00860269	0.000203417	Up	4.33852	0.779	1e-06	0.01
Sodium_in_urine	Basal metabolic rate	0.629474	13	FALSE	NA	0.564197	5.27259	0.124675	Up	2.01131	7.96095e-05	0.0790066	6.13659	0.145105	Up	3.12571	NA	1e-06	0.01
Sodium_in_urine	townsend	0.674914	13	TRUE	0.826028	7.98796e-05	0.0213085	0.000503857	Up	6.45061	0.050821	0.0089968	0.0235228	0.000556215	Up	4.23886	0.072	1e-06	0.01
Sodium_in_urine	Summer outdoor time	0.467361	13	TRUE	4.40131e-06	0.00465693	0.0178053	0.00042102	Up	4.51456	7.55362e-05	0.0962851	0.0178695	0.000422539	Up	3.018	0.028	1e-06	0.01
Sodium_in_urine	Pulse rate	0.578332	13	FALSE	NA	0.0341745	0.0580614	0.00137291	Up	3.51762	0.475614	0.0429238	0.0614093	0.00145207	Up	3.44221	NA	1e-06	0.01
Sodium_in_urine	Water intake	0.459892	13	TRUE	2.45943e-06	0.000397231	-0.0120157	-0.000284122	Down	5.69217	0.940962	0.0028858	-0.0121759	-0.000287909	Down	4.79906	0.956	1e-06	0.01
Sodium_in_urine	Body mass index (BMI)	0.854158	13	TRUE	7.46885e-11	0.0377951	0.0568914	0.00134524	Up	3.46692	3.69885e-05	0.0117352	0.0587794	0.00138989	Up	4.10124	NA	1e-06	0.01
Sodium_in_urine	Waist circumference	0.850245	13	FALSE	NA	0.0891258	0.131084	0.00309958	Up	3.03155	6.00917e-05	0.0116952	0.134959	0.00319121	Up	4.10381	NA	1e-06	0.01
Sodium_in_urine	Intelligence	0.712189	13	TRUE	0.183464	0.0907913	-0.0275629	-0.000651746	Down	3.02089	4.33278e-05	0.0369152	-0.0272599	-0.000644581	Down	3.51914	NA	1e-06	0.01
Sodium_in_urine	Diabetes	0.390857	13	FALSE	NA	0.00228919	0.022134	0.000523375	Up	4.85774	0.373591	0.0814589	0.0223788	0.000529165	Up	3.11012	0.494	1e-06	0.01
Total_bilirubin	Direct_bilirubin	0.999875	54	TRUE	2.51303e-125	0	0.163325	0.0385117	Up	200	1	4.1835e-61	0.162985	0.0384317	Up	64.0732	1	1e-06	0.01
Urate	Cystatin_C	0.411448	243	TRUE	0.0949038	0.00295911	0.000124086	1.82511e-06	Up	4.734	1.21988e-95	0.00316881	0.000105373	1.54987e-06	Up	4.75184	NA	1e-06	0.01
Urate	HDL_cholesterol	0.265742	243	TRUE	1	0.103854	-0.000225618	-3.31848e-06	Down	2.94488	2.47326e-28	0.00182561	-0.000211848	-3.11595e-06	Down	5.02251	NA	1e-06	0.01
Urate	Waist circumference	0.274669	243	TRUE	1.02484e-07	0.0108404	0.0053762	7.90753e-05	Up	4.10679	4.68844e-29	0.0591605	0.00500372	7.35967e-05	Up	3.27762	NA	1e-06	0.01
Urate	Gout	0.634089	243	TRUE	9.64205e-54	2.83338e-52	0.0261051	0.000383964	Up	54.818	1.59364e-08	5.64868e-72	0.0258011	0.000379493	Up	75.0219	NA	1e-06	0.01
Urea	Creatinine	0.390561	98	TRUE	2.52155e-29	0.119659	1.40212	1.05396	Up	2.8689	1.38309e-31	0.0266941	0.94915	0.713462	Up	3.68554	NA	1e-06	0.01
Urea	Cystatin_C	0.452299	98	TRUE	1.80408e-09	0.869201	0.0119827	0.00900719	Up	1.75986	3.27791e-54	0.00708654	0.0130739	0.00982744	Up	4.3529	NA	1e-06	0.01
Basal metabolic rate	Albumin	0.301831	174	FALSE	NA	7.36708e-10	-0.0004207	-3.08525e-07	Down	11.7761	1.67072e-08	8.47331e-10	-0.00040435	-2.96535e-07	Down	11.8005	NA	1e-06	0.01
Basal metabolic rate	Creatinine_in_urine	0.333249	174	FALSE	NA	4.40664e-10	0.899883	0.000659941	Up	12.0146	9.2744e-12	2.38761e-11	0.894721	0.000656155	Up	13.3916	NA	1e-06	0.01
Basal metabolic rate	Cystatin_C	0.438196	174	FALSE	NA	7.47394e-22	3.69361e-05	2.70876e-08	Up	24.1021	1.0609e-13	3.0137e-18	3.71657e-05	2.7256e-08	Up	20.5389	NA	1e-06	0.01
Basal metabolic rate	Glycated_haemoglobin_HbA1c	0.274029	174	FALSE	NA	2.05734e-09	0.000989163	7.25415e-07	Up	11.3066	5.74785e-09	2.34189e-10	0.000994131	7.29059e-07	Up	12.3831	NA	1e-06	0.01
Basal metabolic rate	HDL_cholesterol	0.467789	174	FALSE	NA	2.48052e-16	-8.85832e-05	-6.49636e-08	Down	18.4204	4.1047e-32	2.1191e-19	-9.25254e-05	-6.78547e-08	Down	21.7665	NA	1e-06	0.01
Basal metabolic rate	SHBG	0.31064	174	FALSE	NA	9.94585e-11	-0.00435517	-3.19392e-06	Down	12.6835	2.71281e-12	1.04841e-11	-0.00445327	-3.26586e-06	Down	13.7621	NA	1e-06	0.01
Basal metabolic rate	Urate	0.376003	174	FALSE	NA	1.2325e-21	0.0158554	1.16277e-05	Up	23.8785	2.01336e-13	5.55054e-19	0.0159231	1.16774e-05	Up	21.3053	NA	1e-06	0.01
Basal metabolic rate	DBP	0.301473	174	FALSE	NA	2.55053e-07	0.00138943	1.01896e-06	Up	9.09627	7.37496e-14	2.68372e-08	0.00139738	1.02478e-06	Up	10.2246	NA	1e-06	0.01
Basal metabolic rate	RBC distr width	0.252229	174	FALSE	NA	8.59929e-06	0.000107097	7.85406e-08	Up	7.48348	5.32132e-10	1.16384e-06	0.000108813	7.97993e-08	Up	8.49314	NA	1e-06	0.01
Basal metabolic rate	Platelet count	0.322071	174	FALSE	NA	0.000297589	-0.00701692	-5.14595e-06	Down	5.83259	1.89805e-16	2.01643e-06	-0.00762297	-5.5904e-06	Down	8.23377	NA	1e-06	0.01
Basal metabolic rate	FVC	0.392911	174	TRUE	9.21314e-29	7.67145e-21	0.000176102	1.29147e-07	Up	23.0718	1.66208e-11	1.18289e-18	0.000174316	1.27837e-07	Up	20.9685	NA	1e-06	0.01
Basal metabolic rate	Neuroticism score	0.269141	174	FALSE	NA	0.113297	-0.000254089	-1.86339e-07	Down	2.90182	1.16427e-15	0.0215539	-0.000270092	-1.98076e-07	Down	3.79591	NA	1e-06	0.01
Basal metabolic rate	Menarche	0.286279	174	FALSE	NA	0.000840922	-0.00025197	-1.84786e-07	Down	5.33792	2.16964e-18	2.78665e-05	-0.000254104	-1.86351e-07	Down	7.00451	NA	1e-06	0.01
Basal metabolic rate	Height	0.907234	174	TRUE	2.38118e-28	1.61552e-135	0.00432971	3.17525e-06	Up	138.389	2.4312e-16	6.29851e-71	0.00429692	3.1512e-06	Up	73.9332	NA	1e-06	0.01
Basal metabolic rate	Coffee intake	0.275787	174	TRUE	2.3463e-29	1.45933e-13	0.000337426	2.47455e-07	Up	15.5807	0.00347013	9.30176e-12	0.000318022	2.33226e-07	Up	13.8276	0.001	1e-06	0.01
Basal metabolic rate	Body mass index (BMI)	0.974429	174	TRUE	1.04150507054847e-313	0	0.00377033	2.76502e-06	Up	200	0.00175582	8.06821e-98	0.00377971	2.7719e-06	Up	101.168	0.825	1e-06	0.01
Basal metabolic rate	Waist circumference	0.927783	174	TRUE	0	2.97358e-251	0.00874242	6.41136e-06	Up	200	6.30385e-05	1.0875e-84	0.00869104	6.37369e-06	Up	87.9593	0.006	1e-06	0.01
Basal metabolic rate	Diabetes	0.30204	174	FALSE	NA	1.13941e-12	0.00066454	4.87349e-07	Up	14.6623	0.000384433	2.41674e-11	0.000631594	4.63188e-07	Up	13.382	NA	1e-06	0.01
SBP	Albumin	0.446948	109	TRUE	1	0.00992287	0.0165629	0.000892219	Up	4.1519	2.24845e-30	0.00116605	0.0173837	0.00093643	Up	5.24029	NA	1e-06	0.01
SBP	DBP	0.883515	109	TRUE	4.87335e-85	2.72753e-159	0.368756	0.0198643	Up	162.22	6.00963e-07	1.01367e-45	0.357037	0.019233	Up	48.5639	NA	1e-06	0.01
SBP	Height	0.385577	109	FALSE	NA	1	-0.0259582	-0.00139833	Down	1.45166	2.32968e-48	0.0235629	-0.036613	-0.00197228	Down	3.75231	NA	1e-06	0.01
SBP	Angina	0.286978	109	FALSE	NA	0.000756218	0.0268588	0.00144684	Up	5.39291	2.15969e-06	0.000121358	0.0269038	0.00144926	Up	6.3169	NA	1e-06	0.01
DBP	SHBG	0.339579	92	TRUE	1	0.0310142	-0.250784	-0.0248438	Down	3.56825	5.40703e-14	0.00661749	-0.267674	-0.026517	Down	4.38997	NA	1e-06	0.01
DBP	SBP	0.88981	92	TRUE	6.4462e-58	1.73584e-51	1.14438	0.113368	Up	54.0059	2.81986e-09	1.15892e-37	1.13467	0.112405	Up	40.3674	NA	1e-06	0.01
DBP	RBC	0.472555	92	TRUE	1	0.0027833	0.00518308	0.00051346	Up	4.76613	5.99423e-22	0.000156672	0.00490752	0.000486162	Up	6.20049	NA	1e-06	0.01
DBP	Pulse rate	0.391951	92	TRUE	1	0.00259806	0.136333	0.0135057	Up	4.79827	1.06577e-16	0.000449867	0.13767	0.0136383	Up	5.70415	NA	1e-06	0.01
DBP	Body mass index (BMI)	0.317564	92	TRUE	1.75589e-11	0.0578825	0.0487385	0.00482826	Up	3.25459	4.53287e-14	0.0243292	0.0444294	0.00440139	Up	3.73357	NA	1e-06	0.01
DBP	Angina	0.28765	92	FALSE	NA	0.000750369	0.0479172	0.0047469	Up	5.39756	3.35085e-08	0.000349022	0.0495295	0.00490662	Up	5.82619	NA	1e-06	0.01
RBC	IGF_1	0.315996	215	TRUE	1	0.0922579	0.842784	2.0258	Up	3.00989	4.53637e-31	0.0458223	0.846408	2.03451	Up	3.41123	NA	1e-06	0.01
RBC	DBP	0.303916	215	TRUE	9.50094e-27	1.15885e-18	4.07419	9.79315	Up	20.8292	2.99111e-17	2.26216e-16	3.98058	9.56811	Up	18.5933	NA	1e-06	0.01
RBC	Hemoglobin	0.646347	215	TRUE	1	3.52418e-42	-1.77788	-4.2735	Down	44.6314	1.25313e-80	5.762e-43	-1.7787	-4.27546	Down	45.7829	NA	1e-06	0.01
RBC	RBC distr width	0.278638	215	FALSE	NA	5.80419e-05	0.217695	0.523273	Up	6.5971	1.92368e-17	3.53206e-06	0.230447	0.553925	Up	7.97788	NA	1e-06	0.01
RBC	Reticulocyte count	0.328187	215	TRUE	0.602434	2.81526e-20	0.0145506	0.0349754	Up	22.4772	6.41943e-10	2.92616e-20	0.014752	0.0354593	Up	22.6448	NA	1e-06	0.01
RBC	Monocyte count	0.301268	215	TRUE	1	1.90582e-05	0.0506638	0.121781	Up	7.11174	3.80034e-16	8.25722e-05	0.0464697	0.111699	Up	6.49343	NA	1e-06	0.01
RBC	Platelet count	0.414152	215	FALSE	NA	1.29015e-05	-17.3721	-41.7573	Down	7.29492	2.92688e-47	2.88007e-07	-17.6068	-42.3216	Down	9.12978	NA	1e-06	0.01
RBC	Waist circumference	0.264773	215	TRUE	5.04896e-164	0.208279	1.76495	4.24242	Up	2.57181	9.32264e-20	0.00262915	2.08545	5.01281	Up	4.84192	NA	1e-06	0.01
Hemoglobin	Glycated_haemoglobin_HbA1c	0.321829	265	TRUE	5.47e-17	4.15058e-10	-0.412487	-0.215133	Down	12.0438	1.1683e-31	3.03672e-16	-0.431492	-0.225046	Down	18.4317	NA	1e-06	0.01
Hemoglobin	RBC	0.88782	265	TRUE	6.89872e-72	0	-0.104814	-0.0546662	Down	200	1.12382e-15	1.66742e-125	-0.103512	-0.0539871	Down	129.075	NA	1e-06	0.01
Hemoglobin	RBC distr width	0.611418	265	TRUE	2.19645e-21	1.94634e-15	-0.129126	-0.0673459	Down	17.5125	4.21141e-107	1.26817e-40	-0.14094	-0.0735076	Down	43.3485	NA	1e-06	0.01
Hemoglobin	Reticulocyte count	0.354222	265	FALSE	NA	2.18443e-06	0.00212795	0.00110984	Up	8.11862	1.34176e-52	1.30325e-12	0.0024413	0.00127327	Up	14.7095	NA	1e-06	0.01
Hemoglobin	Platelet count	0.365187	265	TRUE	1	0.0889538	-1.64442	-0.857654	Down	3.03348	3.24716e-60	0.0109161	-1.70196	-0.88766	Down	4.14475	NA	1e-06	0.01
RBC distr width	Glycated_haemoglobin_HbA1c	0.343874	128	TRUE	1	0.00138469	0.722733	0.736132	Up	5.1041	3.41608e-19	1.41226e-05	0.743548	0.757334	Up	7.32077	NA	1e-06	0.01
RBC distr width	Hemoglobin	0.526718	128	TRUE	1	0.00559164	-0.295149	-0.300621	Down	4.42685	1.18905e-95	4.2926e-06	-0.302396	-0.308003	Down	7.88359	NA	1e-06	0.01
RBC distr width	Platelet volume	0.391014	128	FALSE	NA	0.219505	0.0814524	0.0829625	Up	2.5428	1.60197e-40	0.061249	0.0832314	0.0847745	Up	3.25761	NA	1e-06	0.01
Reticulocyte count	Height	0.351508	55	FALSE	NA	0.887398	13.2626	346.998	Up	1.74711	5.06599e-15	0.0921475	16.2083	424.068	Up	3.04076	NA	1e-06	0.01
Eosinophill count	Monocyte count	0.288905	261	TRUE	1	2.17368e-07	0.137255	0.995627	Up	9.1723	4.48352e-31	1.45503e-08	0.13671	0.991672	Up	10.5038	NA	1e-06	0.01
Eosinophill count	Asthma	0.453726	261	TRUE	3.46268e-57	1.60489e-32	4.95705	35.9577	Up	34.8803	3.81433e-72	2.43761e-36	5.11424	37.098	Up	39.0252	NA	1e-06	0.01
Monocyte count	Non_albumin_protein	0.327776	194	TRUE	1	5.72763e-07	1.19278	4.37936	Up	8.7309	5.85485e-31	2.68963e-05	1.27287	4.67343	Up	7.02301	NA	1e-06	0.01
Monocyte count	Eosinophill count	0.446723	194	TRUE	1	6.56307e-10	0.0814214	0.298943	Up	11.8385	2.25103e-49	3.0137e-18	0.0903557	0.331746	Up	20.5391	NA	1e-06	0.01
Monocyte count	Basophill count	0.285739	194	TRUE	0.00628323	0.000102639	0.012843	0.0471538	Up	6.32954	5.24724e-17	0.00197594	0.012257	0.0450023	Up	4.97979	NA	1e-06	0.01
Monocyte count	Lymphocyte count	0.284919	194	TRUE	4.91816e-165	1.15631e-13	0.551747	2.02577	Up	15.6856	1.17737e-10	1.12357e-15	0.570045	2.09295	Up	17.8425	NA	1e-06	0.01
Basophill count	Eosinophill count	0.281398	43	TRUE	1	0.0479559	0.324159	6.35806	Up	3.34421	2.63406e-05	0.0565694	0.324174	6.35836	Up	3.30279	NA	1e-06	0.01
Basophill count	Monocyte count	0.693693	43	TRUE	1	1	-0.48947	-9.60046	Down	0.83955	3.57148e-36	0.0249473	-0.809116	-15.87	Down	3.7198	NA	1e-06	0.01
Lymphocyte count	Cystatin_C	0.356202	45	FALSE	NA	0.0937254	0.0140668	0.0119782	Up	3.00188	0.00028521	0.0743525	0.0150662	0.0128293	Up	3.15829	NA	1e-06	0.01
Lymphocyte count	HDL_cholesterol	0.283034	45	TRUE	1	0.0181064	-0.0369111	-0.0314309	Down	3.8502	1.70064e-05	0.00953098	-0.0392746	-0.0334434	Down	4.21041	0.012	1e-06	0.01
Lymphocyte count	Non_albumin_protein	0.314269	45	FALSE	NA	0.0186657	0.523162	0.445487	Up	3.83348	1.03944e-07	0.0518347	0.435082	0.370485	Up	3.34829	NA	1e-06	0.01
Lymphocyte count	Monocyte count	0.41195	45	TRUE	1	0.000266984	0.0344455	0.0293313	Up	5.88111	2.14e-05	2.68963e-05	0.0357586	0.0304494	Up	7.02197	NA	1e-06	0.01
Lymphocyte count	Basophill count	0.382828	45	TRUE	3.57153e-10	2.96073e-05	0.00812149	0.00691567	Up	6.91371	0.00151612	6.16023e-05	0.00776156	0.00660919	Up	6.63598	0.008	1e-06	0.01
Platelet distr width	Platelet count	0.693321	364	TRUE	1.14816e-95	1.08311e-61	-33.8801	-65.0066	Down	64.3047	3.64915e-83	2.69997e-79	-35.2433	-67.6223	Down	82.4394	NA	1e-06	0.01
Platelet distr width	Platelet volume	0.704085	364	TRUE	1.57783e-41	7.36805e-14	0.545039	1.04578	Up	15.893	2.09768e-248	6.11375e-43	0.592518	1.13688	Up	45.7323	NA	1e-06	0.01
Platelet count	Calcium	0.332342	270	TRUE	1	9.30473e-35	0.00023651	3.94695e-06	Up	37.1518	1.18531e-11	4.10272e-28	0.000244935	4.08755e-06	Up	30.6557	NA	1e-06	0.01
Platelet count	Cystatin_C	0.296394	270	FALSE	NA	0.000669543	0.000169143	2.8227e-06	Up	5.45484	1.80787e-33	0.000440068	0.000172854	2.88465e-06	Up	5.71706	NA	1e-06	0.01
Platelet count	HDL_cholesterol	0.297706	270	FALSE	NA	0.00179979	-0.000400612	-6.68554e-06	Down	4.97599	2.13163e-39	1.67918e-05	-0.000434788	-7.25587e-06	Down	7.24343	NA	1e-06	0.01
Platelet count	Non_albumin_protein	0.388582	270	TRUE	7.14821e-14	0.000144482	0.0057434	9.58476e-05	Up	6.16918	1.9146e-72	1.43949e-07	0.00599225	0.0001	Up	9.45731	NA	1e-06	0.01
Platelet count	Phosphate	0.270556	270	TRUE	1	8.11623e-26	0.000350996	5.85753e-06	Up	28.1071	1.31262e-15	1.65052e-24	0.000358229	5.97823e-06	Up	26.9765	NA	1e-06	0.01
Platelet count	RBC	0.42042	270	FALSE	NA	0.0332103	0.000390432	6.51565e-06	Up	3.53307	2.47831e-98	0.00033182	0.00042369	7.07067e-06	Up	5.84985	NA	1e-06	0.01
Platelet count	Hemoglobin	0.393398	270	TRUE	1	1.79985e-05	-0.00275812	-4.60283e-05	Down	7.13998	7.75501e-61	4.72641e-06	-0.00250804	-4.18549e-05	Down	7.83689	NA	1e-06	0.01
Platelet count	Eosinophill count	0.440441	270	TRUE	1	4.04768e-15	0.00034297	5.72359e-06	Up	17.1817	1.36901e-76	1.66697e-17	0.000330738	5.51945e-06	Up	19.7666	NA	1e-06	0.01
Platelet count	Monocyte count	0.366409	270	TRUE	1	2.3738e-08	0.000408227	6.81262e-06	Up	10.1984	2.02266e-45	1.85312e-12	0.000413197	6.89555e-06	Up	14.5517	NA	1e-06	0.01
Platelet count	Lymphocyte count	0.284447	270	TRUE	1	6.29359e-05	0.00154094	2.57157e-05	Up	6.56038	5.33406e-33	2.2939e-07	0.00156	2.60338e-05	Up	9.23146	NA	1e-06	0.01
Platelet count	Platelet distr width	0.521324	270	TRUE	4.09893e-06	5.39108e-25	-0.00176657	-2.94811e-05	Down	27.2707	8.8696e-121	2.55342e-27	-0.00178753	-2.98309e-05	Down	29.8353	NA	1e-06	0.01
Platelet count	Platelet volume	0.605112	270	TRUE	9.41471e-14	8.89489e-43	-0.00491374	-8.20019e-05	Down	45.2506	2.8172e-97	3.24797e-42	-0.00491297	-8.19891e-05	Down	44.9612	NA	1e-06	0.01
Platelet volume	Platelet distr width	0.65962	744	TRUE	1.45892e-48	1.67874e-120	0.136345	0.125889	Up	123.298	4.54525e-242	3.07745e-155	0.138545	0.12792	Up	158.985	NA	1e-06	0.01
Platelet volume	Platelet count	0.832086	744	TRUE	1.24899e-194	0	-23.934	-22.0985	Down	200	1.09458e-76	6.4728e-297	-23.877	-22.0459	Down	200	NA	1e-06	0.01
time_aggregated_depression	Mood swings	0.924968	14	FALSE	NA	2.47329e-21	0.497154	1.04645	Up	23.5696	0.580276	7.89846e-06	0.490786	1.03304	Up	7.59303	0.839	1e-06	0.01
time_aggregated_depression	Neuroticism score	0.895698	14	TRUE	0.0104678	2.97758e-11	0.923302	1.94343	Up	13.2241	1.59164e-05	0.00072813	0.928078	1.95349	Up	5.46762	0.057	1e-06	0.01
Mood swings	time_aggregated_depression	0.708293	15	FALSE	NA	9.89324e-05	0.416587	0.835544	Up	6.35005	7.84016e-05	0.0030189	0.453492	0.909564	Up	4.77572	0.006	1e-06	0.01
Mood swings	FVC	0.582961	15	FALSE	NA	0.142969	-0.0800298	-0.160515	Down	2.77787	0.00322318	0.0257667	-0.102093	-0.204767	Down	3.7029	0.001	1e-06	0.01
Mood swings	Neuroticism score	0.972138	15	TRUE	1.1538e-20	3.14101e-34	1.13526	2.27697	Up	36.6145	0.240084	6.52873e-07	1.1217	2.24979	Up	8.75222	0.685	1e-06	0.01
Mood swings	Summer outdoor time	0.613492	15	FALSE	NA	8.59495e-06	0.392455	0.787142	Up	7.48549	0.0830336	0.00302815	0.401805	0.805895	Up	4.77287	0.19	1e-06	0.01
Mood swings	Intelligence	0.635822	15	TRUE	6.59545e-07	0.0831364	-0.524127	-1.05123	Down	3.07106	2.45468e-05	0.0328095	-0.557428	-1.11803	Down	3.58118	NA	1e-06	0.01
FEV FVC ratio	Asthma	0.361686	201	TRUE	0.00928049	1.10471e-20	-7.08762	-82.8984	Down	22.9072	4.18729e-14	4.2612e-22	-6.97293	-81.5569	Down	24.5109	NA	1e-06	0.01
FVC	Non_albumin_protein	0.267406	123	TRUE	1	0.0814332	-0.35098	-0.344488	Down	3.08072	2.25945e-09	0.0493895	-0.3486	-0.342152	Down	3.37097	NA	1e-06	0.01
FVC	Basal metabolic rate	0.540038	123	TRUE	3.69496e-68	1.60746e-16	264.26	259.372	Up	18.6133	2.02264e-20	4.29852e-17	274.513	269.435	Up	19.3344	NA	1e-06	0.01
FVC	SBP	0.340299	123	FALSE	NA	0.0922579	-2.23332	-2.19202	Down	3.01018	6.60654e-25	0.00625849	-2.43786	-2.39277	Down	4.42231	NA	1e-06	0.01
FVC	FEV FVC ratio	0.478644	123	FALSE	NA	1.8153e-06	-0.0156342	-0.015345	Down	8.20435	5.6441e-20	3.6024e-08	-0.0163235	-0.0160216	Down	10.0934	NA	1e-06	0.01
FVC	Height	0.861325	123	TRUE	1	3.96935e-68	4.774	4.68569	Up	70.7559	4.54359e-28	1.41921e-42	4.80174	4.71292	Up	45.3431	NA	1e-06	0.01
FVC	Body mass index (BMI)	0.364876	123	FALSE	NA	0.00525462	-0.7127	-0.699518	Down	4.45693	7.32798e-27	0.00173428	-0.689747	-0.676989	Down	5.04621	NA	1e-06	0.01
Sleep duration	Water intake	0.364879	27	FALSE	NA	0.00289713	-0.305515	-0.276269	Down	4.74539	0.0641786	0.074302	-0.289633	-0.261908	Down	3.15937	0.001	1e-06	0.01
Neuroticism score	time_aggregated_depression	0.846624	42	TRUE	1	7.51508e-59	0.286491	0.0876928	Up	61.4345	0.0943841	3.03672e-16	0.290077	0.0887902	Up	18.4282	0.411	1e-06	0.01
Neuroticism score	Mood swings	0.990682	42	TRUE	0	4.98474e-134	0.370885	0.113525	Up	136.874	0.99702	5.2454e-26	0.375465	0.114927	Up	28.51	0.997	1e-06	0.01
Neuroticism score	FVC	0.495507	42	FALSE	NA	1	-0.0275881	-0.00844449	Down	1.36536	4.2459e-07	0.0232554	-0.0363351	-0.0111219	Down	3.75899	NA	1e-06	0.01
Neuroticism score	townsend	0.3887	42	TRUE	0.0295191	0.0229388	0.114445	0.0350308	Up	3.72602	6.2489e-09	0.0506194	0.113552	0.0347572	Up	3.35944	0.002	1e-06	0.01
Neuroticism score	Height	0.433461	42	FALSE	NA	1	-0.19158	-0.0586412	Down	1.00158	1.42418e-23	0.0393376	-0.311179	-0.0952493	Down	3.4871	NA	1e-06	0.01
Menarche	HDL_cholesterol	0.315013	161	FALSE	NA	0.0241162	0.0120107	0.00741159	Up	3.70178	2.87706e-18	0.00469492	0.0127183	0.00784823	Up	4.55942	NA	1e-06	0.01
Menarche	FVC	0.298285	161	FALSE	NA	4.93355e-17	0.0557707	0.0344151	Up	19.1401	4.25611e-10	5.22373e-16	0.0579018	0.0357302	Up	18.1808	NA	1e-06	0.01
Menarche	Height	0.612887	161	TRUE	1	4.26065e-36	0.899482	0.555054	Up	38.5095	1.12795e-52	1.45073e-30	0.921138	0.568418	Up	33.1352	NA	1e-06	0.01
Menarche	Body mass index (BMI)	0.442798	161	FALSE	NA	2.78738e-06	-0.340188	-0.209924	Down	8.00245	2.16568e-68	1.84215e-07	-0.29583	-0.182551	Down	9.34123	NA	1e-06	0.01
chronotype_quantitative_time_averaged	Phosphate	0.257194	88	TRUE	1	0.0111794	-0.015935	-0.0170949	Down	4.08964	1.00476e-07	0.0193675	-0.0155928	-0.0167278	Down	3.84831	NA	1e-06	0.01
chronotype_quantitative_time_averaged	Beer intake	0.27381	88	TRUE	1.58082e-06	1.35335e-06	0.680309	0.729829	Up	8.33993	0.017361	6.1058e-05	0.663097	0.711364	Up	6.64178	NA	1e-06	0.01
Summer outdoor time	Non_albumin_protein	0.463905	21	FALSE	NA	0.948191	0.312399	0.134299	Up	1.70858	0.872239	0.0969152	0.274451	0.117986	Up	3.01102	0.298	1e-06	0.01
Summer outdoor time	Sodium_in_urine	0.430784	21	TRUE	0.000447344	0.0764487	4.70205	2.0214	Up	3.11356	0.126426	0.0140441	4.2005	1.80578	Up	4.0136	0.004	1e-06	0.01
Summer outdoor time	SBP	0.437927	21	TRUE	7.98536e-85	0.0760833	1.62903	0.700317	Up	3.11701	0.00280754	0.0770242	1.67957	0.722044	Up	3.13984	0.002	1e-06	0.01
Summer outdoor time	townsend	0.3515	21	FALSE	NA	0.0381897	0.2044	0.087871	Up	3.46032	0.570727	0.0973406	0.207577	0.0892367	Up	3.00816	0.309	1e-06	0.01
Summer outdoor time	physical_activity	0.598624	21	TRUE	0.567041	1.33673e-05	0.612649	0.263376	Up	7.27604	0.995787	0.000514047	0.561119	0.241223	Up	5.63963	0.704	1e-06	0.01
Summer outdoor time	Beer intake	0.660959	21	FALSE	NA	5.51365e-07	0.695714	0.299085	Up	8.75068	0.20895	7.58988e-05	0.762993	0.328008	Up	6.53571	NA	1e-06	0.01
Summer outdoor time	Body mass index (BMI)	0.532072	21	FALSE	NA	0.0301393	0.57324	0.246434	Up	3.58226	8.54079e-07	0.00846927	0.56901	0.244616	Up	4.27084	NA	1e-06	0.01
Summer outdoor time	Waist circumference	0.493093	21	FALSE	NA	0.457664	1.10319	0.47426	Up	2.12921	5.14849e-08	0.090026	1.15534	0.496678	Up	3.05384	NA	1e-06	0.01
Summer outdoor time	Intelligence	0.76857	21	TRUE	0.0200573	2.78834e-15	-0.722157	-0.310453	Down	17.3521	0.182657	1.20042e-06	-0.700049	-0.300949	Down	8.47706	0.228	1e-06	0.01
Summer outdoor time	Diabetes	0.380017	21	FALSE	NA	0.351527	0.279567	0.120185	Up	2.28036	0.44435	0.062074	0.298197	0.128194	Up	3.24938	0.003	1e-06	0.01
Pulse rate	SBP	0.339655	251	TRUE	3.76036e-06	2.77265e-08	-0.150073	-0.0133992	Down	10.1259	6.0384e-25	3.98922e-12	-0.156311	-0.0139561	Down	14.2092	NA	1e-06	0.01
Pulse rate	DBP	0.497295	251	TRUE	4.50672e-21	1.94586e-58	0.19316	0.0172462	Up	61.0075	3.61196e-24	3.59671e-46	0.191007	0.0170539	Up	49.0419	NA	1e-06	0.01
Pulse rate	Height	0.308198	251	FALSE	NA	0.258689	-0.0245662	-0.00219337	Down	2.4508	2.02576e-52	0.0779444	-0.0255739	-0.00228335	Down	3.1339	NA	1e-06	0.01
Coffee intake	Albumin	0.520416	23	FALSE	NA	0.0728585	0.215743	0.102472	Up	3.13856	0.00407032	0.0176295	0.24273	0.11529	Up	3.89619	0.001	1e-06	0.01
Coffee intake	Alkaline_phosphatase	0.496662	23	TRUE	1	0.00966825	-2.3837	-1.13219	Down	4.16513	0.480487	0.0427137	-2.13785	-1.01542	Down	3.44521	0.042	1e-06	0.01
Coffee intake	Creatinine_in_urine	0.652435	23	FALSE	NA	7.99591e-09	-767.757	-364.664	Down	10.6894	0.8252	4.88773e-05	-699.615	-332.298	Down	6.74433	0.02	1e-06	0.01
Coffee intake	Creatinine	0.51242	23	TRUE	5.62014e-22	7.30428e-05	-1.86292	-0.884838	Down	6.49257	0.0584666	0.000399537	-1.79835	-0.854166	Down	5.7651	NA	1e-06	0.01
Coffee intake	HDL_cholesterol	0.744606	23	FALSE	NA	1	-0.0242957	-0.0115398	Down	1.00338	1.8351e-09	0.0965031	-0.0356933	-0.0169533	Down	3.01555	NA	1e-06	0.01
Coffee intake	Phosphate	0.610139	23	FALSE	NA	0.0219028	0.0151525	0.00719703	Up	3.75198	0.000119076	0.00895137	0.0172419	0.00818944	Up	4.24335	NA	1e-06	0.01
Coffee intake	Sodium_in_urine	0.509613	23	FALSE	NA	0.0247957	-3.37166	-1.60145	Down	3.68474	0.15512	0.0645801	-3.2268	-1.53264	Down	3.22738	0.009	1e-06	0.01
Coffee intake	Urea	0.549917	23	FALSE	NA	0.00372633	-0.147313	-0.0699695	Down	4.61663	1.21825e-09	0.00448882	-0.158463	-0.0752658	Down	4.58017	NA	1e-06	0.01
Coffee intake	Eosinophill count	0.406988	23	FALSE	NA	0.00474506	-0.0106902	-0.00507754	Down	4.50538	0.00964786	0.0163518	-0.0105641	-0.00501765	Down	3.93295	0.024	1e-06	0.01
Coffee intake	Water intake	0.777559	23	TRUE	1.15051e-18	2.38607e-06	-0.427247	-0.202931	Down	8.07577	0.138791	1.42703e-06	-0.415109	-0.197165	Down	8.39017	0.005	1e-06	0.01
Coffee intake	Bread intake	0.381206	23	FALSE	NA	0.00228872	0.647447	0.30752	Up	4.85896	0.0027172	0.0374986	0.60978	0.289629	Up	3.51144	0.035	1e-06	0.01
Coffee intake	Body mass index (BMI)	0.721789	23	FALSE	NA	1.03181e-06	0.519326	0.246666	Up	8.46593	0.381127	0.000857163	0.553395	0.262847	Up	5.38903	NA	1e-06	0.01
Coffee intake	Waist circumference	0.535044	23	FALSE	NA	4.10072e-07	1.01063	0.480022	Up	8.8857	0.413158	0.0151731	0.984468	0.467595	Up	3.96955	NA	1e-06	0.01
Body mass index (BMI)	Alanine_aminotransferase	0.425772	124	FALSE	NA	7.22235e-20	0.55221	0.115013	Up	22.0623	2.32488e-08	2.49075e-16	0.554404	0.11547	Up	18.545	NA	1e-06	0.01
Body mass index (BMI)	Alkaline_phosphatase	0.287121	124	FALSE	NA	7.2392e-08	0.721711	0.150316	Up	9.67489	2.14575e-14	1.84215e-07	0.708913	0.14765	Up	9.34224	NA	1e-06	0.01
Body mass index (BMI)	C_reactive_protein	0.441789	124	TRUE	1.56991e-05	2.05622e-41	0.214319	0.0446378	Up	43.8552	0.0722563	1.70343e-24	0.209	0.0435299	Up	26.9515	0.137	1e-06	0.01
Body mass index (BMI)	Creatinine_in_urine	0.302235	124	TRUE	2.39188e-09	8.32224e-08	152.383	31.738	Up	9.60505	1.01481e-09	2.96143e-07	147.827	30.7889	Up	9.11486	NA	1e-06	0.01
Body mass index (BMI)	Cystatin_C	0.53723	124	TRUE	4.45002e-09	1.18485e-46	0.00906957	0.00188898	Up	49.1483	9.12085e-05	8.08486e-28	0.00912918	0.0019014	Up	30.3477	NA	1e-06	0.01
Body mass index (BMI)	Gamma_glutamyltransferase	0.261674	124	FALSE	NA	4.50331e-08	1.0281	0.21413	Up	9.8978	0.00106678	1.201e-06	0.979178	0.20394	Up	8.47423	0.001	1e-06	0.01
Body mass index (BMI)	Glucose	0.385954	124	FALSE	NA	7.48555e-18	0.0485262	0.0101069	Up	19.988	2.13033e-07	2.11877e-14	0.0479817	0.00999347	Up	16.5393	NA	1e-06	0.01
Body mass index (BMI)	Glycated_haemoglobin_HbA1c	0.459904	124	TRUE	9.81587e-05	1.4344e-33	0.351768	0.0732652	Up	35.9461	6.10064e-07	1.45375e-24	0.362235	0.0754453	Up	27.0432	NA	1e-06	0.01
Body mass index (BMI)	HDL_cholesterol	0.63156	124	TRUE	1	8.68641e-49	-0.02496	-0.00519858	Down	51.2947	0.000237081	2.38758e-31	-0.0243915	-0.00508019	Down	33.9809	NA	1e-06	0.01
Body mass index (BMI)	IGF_1	0.323441	124	TRUE	1	0.0110222	-0.11535	-0.0240247	Down	4.09673	8.04825e-11	0.00112484	-0.113338	-0.0236058	Down	5.26189	NA	1e-06	0.01
Body mass index (BMI)	SHBG	0.624361	124	TRUE	1	3.09287e-60	-1.59685	-0.332586	Down	62.8343	0.034524	9.38708e-31	-1.62697	-0.33886	Down	33.3389	NA	1e-06	0.01
Body mass index (BMI)	Sodium_in_urine	0.388097	124	TRUE	2.4459e-16	3.48546e-17	1.73858	0.362107	Up	19.2957	8.13779e-08	2.66481e-16	1.76261	0.367111	Up	18.5094	NA	1e-06	0.01
Body mass index (BMI)	Testosterone	0.381284	124	FALSE	NA	4.26225e-18	-0.0971217	-0.0202282	Down	20.2427	0.011245	1.79963e-13	-0.0954105	-0.0198718	Down	15.5944	0.001	1e-06	0.01
Body mass index (BMI)	Urate	0.643007	124	TRUE	5.51547e-06	1.51665e-51	4.89926	1.0204	Up	54.0768	1.00507e-08	4.66501e-31	4.87641	1.01564	Up	33.6737	NA	1e-06	0.01
Body mass index (BMI)	Vitamin_D	0.342588	124	FALSE	NA	2.08803e-09	-0.58274	-0.121371	Down	11.2973	0.0124048	3.07857e-09	-0.568281	-0.11836	Down	11.2136	NA	1e-06	0.01
Body mass index (BMI)	Basal metabolic rate	0.991486	124	TRUE	1.5002e-85	0	118.208	24.62	Up	200	0.847643	7.46463e-78	118.992	24.7833	Up	80.9466	0.999	1e-06	0.01
Body mass index (BMI)	SBP	0.334759	124	FALSE	NA	7.41324e-14	0.645892	0.134524	Up	15.8864	1.98113e-06	3.27734e-13	0.672462	0.140058	Up	15.3239	NA	1e-06	0.01
Body mass index (BMI)	DBP	0.528762	124	TRUE	6.54274e-13	2.39767e-32	0.549912	0.114534	Up	34.6977	6.60774e-09	5.80195e-23	0.564333	0.117538	Up	25.4082	NA	1e-06	0.01
Body mass index (BMI)	Reticulocyte count	0.33964	124	TRUE	5.70115e-07	1.21672e-31	0.00153895	0.000320527	Up	33.9842	0.559806	3.75063e-19	0.00156166	0.000325258	Up	21.5008	0.001	1e-06	0.01
Body mass index (BMI)	FEV FVC ratio	0.257597	124	TRUE	7.20046e-07	4.40417e-06	0.00174754	0.000363972	Up	7.79053	8.44325e-11	1.33291e-06	0.00185588	0.000386538	Up	8.42636	NA	1e-06	0.01
Body mass index (BMI)	FVC	0.552704	124	FALSE	NA	2.45843e-22	-0.0382715	-0.00797107	Down	24.5982	2.54774e-10	4.05316e-19	-0.0381335	-0.00794233	Down	21.4585	NA	1e-06	0.01
Body mass index (BMI)	Menarche	0.612278	124	FALSE	NA	9.98627e-44	-0.133423	-0.0277889	Down	46.2113	1.48001e-05	8.06476e-30	-0.137828	-0.0287065	Down	32.3759	NA	1e-06	0.01
Body mass index (BMI)	Height	0.56471	124	FALSE	NA	1.49452e-20	-0.337574	-0.0703089	Down	22.7699	2.43366e-14	3.74524e-19	-0.320499	-0.0667526	Down	21.5102	NA	1e-06	0.01
Body mass index (BMI)	Pulse rate	0.343264	124	FALSE	NA	1.9148e-06	0.332692	0.0692921	Up	8.17919	1.99084e-24	2.4352e-06	0.33629	0.0700414	Up	8.1493	NA	1e-06	0.01
Body mass index (BMI)	Coffee intake	0.272139	124	FALSE	NA	1.03957e-05	0.0542071	0.0112901	Up	7.39573	6.46565e-13	2.15646e-05	0.0512636	0.010677	Up	7.12417	NA	1e-06	0.01
Body mass index (BMI)	Waist circumference	0.998717	124	TRUE	0	0	2.01879	0.420467	Up	200	1	4.56569e-112	2.00383	0.417352	Up	115.512	1	1e-06	0.01
Body mass index (BMI)	Myocardial infarction	0.252724	124	FALSE	NA	1.19422e-09	0.134313	0.0279744	Up	11.5574	0.00283575	9.88507e-08	0.130017	0.0270795	Up	9.63277	0.012	1e-06	0.01
Body mass index (BMI)	Diabetes	0.562686	124	FALSE	NA	3.24941e-73	0.245164	0.051062	Up	75.8586	0.377556	2.38509e-33	0.242964	0.0506038	Up	36.0162	0.079	1e-06	0.01
Body mass index (BMI)	Angina	0.270905	124	FALSE	NA	6.76717e-15	0.130168	0.0271111	Up	16.9502	0.0254078	4.61238e-11	0.127972	0.0266535	Up	13.0971	0.029	1e-06	0.01
Waist circumference	Alanine_aminotransferase	0.426725	37	TRUE	2.97977e-15	1.92672e-08	0.259994	0.0193383	Up	10.2942	0.0693443	1.42703e-06	0.270087	0.020089	Up	8.389	0.075	1e-06	0.01
Waist circumference	Alkaline_phosphatase	0.35853	37	TRUE	1	0.0022413	0.359681	0.0267529	Up	4.86919	0.000310611	0.0116261	0.334142	0.0248534	Up	4.10856	NA	1e-06	0.01
Waist circumference	C_reactive_protein	0.52312	37	FALSE	NA	1.83076e-18	0.112827	0.00839205	Up	20.6253	0.00717948	3.04358e-09	0.113105	0.0084127	Up	11.2223	0.313	1e-06	0.01
Waist circumference	Creatinine_in_urine	0.478478	37	FALSE	NA	8.82541e-13	106.354	7.91057	Up	14.7805	0.540786	2.86994e-05	100.431	7.47003	Up	6.98967	0.1	1e-06	0.01
Waist circumference	Cystatin_C	0.582109	37	TRUE	1	1.3691e-16	0.00411414	0.000306008	Up	18.6876	0.0300537	7.58449e-08	0.00417044	0.000310196	Up	9.75094	0.042	1e-06	0.01
Waist circumference	Gamma_glutamyltransferase	0.424305	37	FALSE	NA	4.49449e-07	0.711937	0.0529536	Up	8.84372	0.00586408	0.000255366	0.691042	0.0513995	Up	5.96704	0.047	1e-06	0.01
Waist circumference	Glucose	0.293898	37	FALSE	NA	0.015082	0.0141628	0.00105342	Up	3.94025	0.112583	0.0283843	0.0141166	0.00104999	Up	3.65241	NA	1e-06	0.01
Waist circumference	Glycated_haemoglobin_HbA1c	0.640476	37	TRUE	7.62037e-07	8.55281e-14	0.15342	0.0114114	Up	15.8204	0.472441	5.00689e-08	0.15969	0.0118777	Up	9.93443	NA	1e-06	0.01
Waist circumference	HDL_cholesterol	0.717948	37	TRUE	1	4.67939e-23	-0.0115038	-0.000855645	Down	25.3254	0.0265753	3.32548e-10	-0.0111065	-0.000826094	Down	12.2186	0.133	1e-06	0.01
Waist circumference	IGF_1	0.256101	37	FALSE	NA	0.0957185	-0.0599981	-0.00446264	Down	2.99012	0.0591641	0.0634127	-0.0632478	-0.00470435	Down	3.2385	NA	1e-06	0.01
Waist circumference	Non_albumin_protein	0.264985	37	FALSE	NA	0.00178945	0.0504353	0.00375136	Up	4.97966	0.907598	0.00229685	0.0479671	0.00356778	Up	4.90759	0.073	1e-06	0.01
Waist circumference	SHBG	0.674729	37	TRUE	1	1.38588e-17	-0.707536	-0.0526263	Down	19.701	0.0389692	4.90921e-10	-0.741146	-0.0551262	Down	12.0448	0.001	1e-06	0.01
Waist circumference	Sodium_in_urine	0.439339	37	FALSE	NA	0.000120779	0.760351	0.0565547	Up	6.2529	0.0611193	0.000601344	0.752067	0.0559385	Up	5.56178	NA	1e-06	0.01
Waist circumference	Testosterone	0.388693	37	FALSE	NA	1.53369e-08	-0.0453261	-0.00337134	Down	10.3985	0.828468	4.38395e-07	-0.0443579	-0.00329933	Down	8.93611	0.01	1e-06	0.01
Waist circumference	Urate	0.719128	37	TRUE	3.9408e-13	2.21553e-20	2.07698	0.154485	Up	22.587	0.890021	4.90921e-10	1.88316	0.140069	Up	12.0415	0.055	1e-06	0.01
Waist circumference	Vitamin_D	0.260036	37	TRUE	0.236539	0.0013159	-0.264465	-0.0196708	Down	5.13108	0.721608	0.0015874	-0.281445	-0.0209338	Down	5.08889	0.097	1e-06	0.01
Waist circumference	Basal metabolic rate	0.982143	37	TRUE	1.49824e-136	8.72203e-109	48.5407	3.61044	Up	111.539	0.204013	2.64389e-17	47.0267	3.49783	Up	19.5523	0.227	1e-06	0.01
Waist circumference	DBP	0.338384	37	FALSE	NA	0.0288789	0.128117	0.00952927	Up	3.60558	4.492e-08	0.0117549	0.14084	0.0104756	Up	4.09835	0.003	1e-06	0.01
Waist circumference	Reticulocyte count	0.418135	37	TRUE	2.19204e-07	2.54597e-14	0.000761763	5.66596e-05	Up	16.3665	0.554364	3.89916e-09	0.000774637	5.76172e-05	Up	11.1037	0.883	1e-06	0.01
Waist circumference	Eosinophill count	0.285338	37	TRUE	1	0.000702266	0.00175278	0.000130371	Up	5.42891	0.00934895	0.00151185	0.00192042	0.00014284	Up	5.11436	0.018	1e-06	0.01
Waist circumference	FVC	0.29145	37	FALSE	NA	0.0065717	-0.0100278	-0.000745864	Down	4.34659	0.008482	0.00661749	-0.00980335	-0.00072917	Down	4.38915	0.001	1e-06	0.01
Waist circumference	physical_activity	0.361735	37	FALSE	NA	0.0119347	-0.0749214	-0.00557263	Down	4.05656	0.00207977	0.0106355	-0.0708004	-0.00526611	Down	4.15717	0.019	1e-06	0.01
Waist circumference	Height	0.296486	37	TRUE	1	0.0671022	0.0853853	0.00635093	Up	3.17983	5.83443e-06	0.0131103	0.0891711	0.00663252	Up	4.04881	NA	1e-06	0.01
Waist circumference	Coffee intake	0.352492	37	FALSE	NA	0.026848	0.0253169	0.00188307	Up	3.64368	0.10737	0.0188284	0.0269824	0.00200694	Up	3.86661	0.002	1e-06	0.01
Waist circumference	Body mass index (BMI)	0.999568	37	TRUE	0	8.88609e-113	0.325051	0.0241772	Up	115.552	0.999997	8.88533e-31	0.321674	0.023926	Up	33.378	1	1e-06	0.01
Waist circumference	Diabetes	0.579898	37	TRUE	1.41398e-32	9.13156e-11	0.095429	0.00709798	Up	12.7239	0.00607075	2.17286e-07	0.0970252	0.0072167	Up	9.25787	0.022	1e-06	0.01
Waist circumference	Gastric reflux	0.317428	37	FALSE	NA	2.3738e-08	0.0508085	0.00377912	Up	10.1985	0.440984	0.000110473	0.0489013	0.00363726	Up	6.36326	0.575	1e-06	0.01
Intelligence	Sodium_in_urine	0.402377	56	TRUE	1.1436e-83	0.000307515	-2.12211	-0.990649	Down	5.81696	0.0280696	0.000215633	-2.1289	-0.99382	Down	6.04923	0.002	1e-06	0.01
Intelligence	Total_bilirubin	0.278218	56	FALSE	NA	7.16611e-06	0.197408	0.0921545	Up	7.56626	0.205207	0.000441131	0.195762	0.0913862	Up	5.71434	0.065	1e-06	0.01
Intelligence	Urea	0.255506	56	FALSE	NA	0.0389518	-0.0446537	-0.0208454	Down	3.45005	0.000428193	0.0645397	-0.0456669	-0.0213184	Down	3.22845	0.005	1e-06	0.01
Intelligence	Vitamin_D	0.283787	56	FALSE	NA	0.00360257	-0.899846	-0.420069	Down	4.63448	0.000344837	0.0093666	-0.844883	-0.394411	Down	4.22023	NA	1e-06	0.01
Intelligence	Mood swings	0.384337	56	TRUE	1.04709e-117	2.19639e-07	-0.127211	-0.059385	Down	9.16558	2.54745e-05	4.80172e-06	-0.12677	-0.0591791	Down	7.82766	NA	1e-06	0.01
Intelligence	FVC	0.359086	56	TRUE	7.0363e-102	0.00845214	0.0349551	0.0163179	Up	4.2274	0.000288377	0.00947577	0.0319754	0.0149269	Up	4.21406	NA	1e-06	0.01
Intelligence	townsend	0.353063	56	TRUE	5.59936e-52	0.0034657	-0.124535	-0.0581358	Down	4.65388	0.000134336	0.00143467	-0.126526	-0.0590653	Down	5.13856	0.003	1e-06	0.01
Intelligence	Neuroticism score	0.467497	56	FALSE	NA	0.00978433	-0.192949	-0.0900733	Down	4.15898	4.62155e-22	0.00153972	-0.204224	-0.0953367	Down	5.10499	NA	1e-06	0.01
Intelligence	Summer outdoor time	0.561343	56	TRUE	6.10631e-216	1.07539e-14	-0.229612	-0.107188	Down	16.7449	6.56251e-08	1.10868e-09	-0.212512	-0.0992054	Down	11.676	NA	1e-06	0.01
Intelligence	Height	0.479413	56	TRUE	4.19911e-304	0.00127883	0.439157	0.205009	Up	5.14471	2.76287e-22	5.10518e-05	0.440832	0.205791	Up	6.72344	NA	1e-06	0.01
Intelligence	Beer intake	0.334113	56	FALSE	NA	4.81631e-09	-0.359043	-0.16761	Down	10.9176	0.00046579	6.6381e-07	-0.348532	-0.162703	Down	8.74232	0.029	1e-06	0.01
Intelligence	Body mass index (BMI)	0.538034	56	FALSE	NA	0.0951719	-0.221813	-0.103548	Down	2.99459	2.02385e-21	0.00533489	-0.251204	-0.117268	Down	4.49898	NA	1e-06	0.01
Intelligence	smoking_current	0.341304	56	TRUE	1.24123e-64	0.000587845	-0.165049	-0.0770486	Down	5.51662	0.000101865	0.000617453	-0.169782	-0.0792582	Down	5.5487	NA	1e-06	0.01
Intelligence	Gastric reflux	0.265307	56	TRUE	1.20903e-07	4.17253e-05	-0.146943	-0.0685965	Down	6.75647	0.0846598	0.000581956	-0.143434	-0.0669584	Down	5.57924	0.082	1e-06	0.01
Crohns disease	Sodium_in_urine	0.541646	5	FALSE	NA	0.199829	0.586255	8.41246	Up	2.59422	0.992724	0.0359857	0.58286	8.36375	Up	3.5329	0.998	1e-06	0.01
Atrial fibrillation	SBP	0.393263	35	FALSE	NA	0.00131832	-0.368848	-1.97884	Down	5.12907	4.85936e-06	0.060943	-0.337488	-1.8106	Down	3.26141	NA	1e-06	0.01
Atrial fibrillation	Heart failure	0.291502	35	TRUE	3.85368e-06	1.52019e-10	0.256701	1.37718	Up	12.4863	0.891463	4.067e-08	0.258726	1.38804	Up	10.0311	0.812	1e-06	0.01
Asthma	Eosinophill count	0.704939	30	TRUE	1	2.04404e-07	0.0174966	0.0520022	Up	9.20123	1.10038e-11	3.08432e-06	0.0189868	0.0564313	Up	8.04168	NA	1e-06	0.01
Asthma	FEV FVC ratio	0.43996	30	TRUE	1	2.02662e-09	-0.00623821	-0.0185409	Down	11.316	0.0381344	1.9109e-05	-0.00621046	-0.0184584	Down	7.18089	0.328	1e-06	0.01
Asthma	Allergic rhinitis	0.689181	30	TRUE	6.20959e-26	6.88512e-11	0.549326	1.63267	Up	12.8499	4.6748e-09	1.94631e-07	0.600013	1.78332	Up	9.30857	NA	1e-06	0.01
Diabetes	Glucose	0.955874	8	TRUE	1	1.59208e-05	0.181567	0.729389	Up	7.19839	0.00631251	0.0454546	0.180167	0.723767	Up	3.41646	0.151	1e-06	0.01
Diabetes	Glycated_haemoglobin_HbA1c	0.997546	8	TRUE	1	1.45439e-32	1.12636	4.52481	Up	34.9315	0.855388	7.58988e-05	1.1286	4.53382	Up	6.53617	0.98	1e-06	0.01
Non-melanoma skin cancer	Malignant melanoma	0.280421	50	TRUE	2.53832e-05	5.16741e-05	0.259351	1.23007	Up	6.65232	0.00188284	0.00136533	0.220145	1.04412	Up	5.16152	NA	1e-06	0.01
Hypothyroidism	SHBG	0.251076	42	FALSE	NA	0.599656	-0.542954	-2.30195	Down	1.97541	0.000303539	0.0355029	-0.605434	-2.56685	Down	3.54057	NA	1e-06	0.01
Hypothyroidism	Height	0.412395	42	FALSE	NA	1	-0.144987	-0.614701	Down	1.46596	2.15687e-12	0.039193	-0.175126	-0.742477	Down	3.48959	NA	1e-06	0.01
Hypothyroidism	Non-melanoma skin cancer	0.325422	42	FALSE	NA	0.00100788	-0.114735	-0.486439	Down	5.25428	0.00293689	0.00680124	-0.125122	-0.530478	Down	4.37192	0.004	1e-06	0.01
Alanine_aminotransferase	Aspartate_aminotransferase	0.795651	30	TRUE	4.61549e-100	3.3299e-64	0.502224	0.0370403	Up	66.8114	0.0703387	1.25826e-13	0.479503	0.0353645	Up	15.9543	NA	1e-06	0.001
Albumin	Alanine_aminotransferase	0.296584	82	FALSE	NA	0.779452	0.425512	0.166882	Up	1.83082	2.37042e-21	0.0258762	0.525278	0.206009	Up	3.82349	NA	1e-06	0.001
Albumin	Alkaline_phosphatase	0.42939	82	FALSE	NA	0.218604	-0.986853	-0.387035	Down	2.5498	1.81104e-24	0.00467385	-1.03335	-0.405272	Down	4.67839	NA	1e-06	0.001
Albumin	Calcium	0.882451	82	TRUE	5.26955e-96	5.0955e-84	0.0176025	0.00690355	Up	86.7121	0.0285619	1.22341e-33	0.0169624	0.00665249	Up	36.5106	0.005	1e-06	0.001
Albumin	C_reactive_protein	0.283789	82	TRUE	7.67712e-10	0.00580607	-0.163811	-0.0642453	Down	4.43963	7.52801e-09	0.00523515	-0.149656	-0.0586938	Down	4.62566	NA	1e-06	0.001
Albumin	Phosphate	0.321402	82	TRUE	1	0.307082	0.00455401	0.00178604	Up	2.36792	2.36582e-14	0.00695762	0.00553285	0.00216994	Up	4.48392	NA	1e-06	0.001
Albumin	Urate	0.251306	82	FALSE	NA	0.0776446	2.06776	0.810959	Up	3.0999	2.36947e-07	0.0466193	1.9858	0.778816	Up	3.50051	NA	1e-06	0.001
Albumin	Basal metabolic rate	0.340764	82	FALSE	NA	0.168241	-25.7344	-10.0928	Down	2.69687	5.44503e-14	0.0302066	-26.5663	-10.4191	Down	3.73782	NA	1e-06	0.001
Albumin	Monocyte count	0.302959	82	TRUE	1	0.0658395	-0.00754594	-0.00295945	Down	3.1961	3.39015e-15	0.0746759	-0.00659059	-0.00258477	Down	3.25724	NA	1e-06	0.001
Albumin	Platelet distr width	0.319981	82	FALSE	NA	0.011425	0.0167387	0.00656479	Up	4.09886	5.62222e-11	0.00630134	0.0171818	0.00673856	Up	4.53829	NA	1e-06	0.001
Albumin	Height	0.536	82	FALSE	NA	0.391781	-0.254333	-0.0997472	Down	2.23187	4.76484e-47	0.0166819	-0.270302	-0.10601	Down	4.04926	NA	1e-06	0.001
Alkaline_phosphatase	LDL_direct	0.445319	210	FALSE	NA	0.00164043	-0.00218643	-8.48578e-05	Down	5.041	7.008e-73	0.000118774	-0.0020257	-7.86199e-05	Down	6.43655	NA	1e-06	0.001
Alkaline_phosphatase	DBP	0.255362	210	TRUE	6.09292e-54	0.0169708	0.0153413	0.000595412	Up	3.90294	7.7557e-23	0.00553091	0.016237	0.000630175	Up	4.60007	NA	1e-06	0.001
Alkaline_phosphatase	RBC	0.338676	210	TRUE	1	7.73301e-05	0.00108631	4.21611e-05	Up	6.50526	1.15823e-24	4.12188e-10	0.00116386	4.51708e-05	Up	12.2658	NA	1e-06	0.001
Alkaline_phosphatase	Platelet distr width	0.319611	210	FALSE	NA	9.93582e-06	0.00118706	4.60713e-05	Up	7.4806	5.22625e-26	2.83058e-06	0.00113981	4.42374e-05	Up	8.20603	NA	1e-06	0.001
Alkaline_phosphatase	Platelet volume	0.343042	210	FALSE	NA	0.0445783	0.00162527	6.30784e-05	Up	3.40472	1.15107e-39	0.0183236	0.00170937	6.63425e-05	Up	3.99553	NA	1e-06	0.001
Aspartate_aminotransferase	Alanine_aminotransferase	0.415931	32	TRUE	7.9685e-07	0.0099876	0.145665	0.0139531	Up	4.16997	6.28077e-06	0.0263561	0.136699	0.0130943	Up	3.81284	NA	1e-06	0.001
Aspartate_aminotransferase	Albumin	0.505584	32	FALSE	NA	0.000135944	0.0354101	0.0033919	Up	6.2411	3.33032e-14	0.00695762	0.0372815	0.00357116	Up	4.48512	NA	1e-06	0.001
Aspartate_aminotransferase	Non_albumin_protein	0.60604	32	TRUE	1	2.63634e-12	0.0745149	0.00713771	Up	14.3688	9.4283e-13	1.33092e-05	0.0728997	0.00698299	Up	7.48339	NA	1e-06	0.001
Aspartate_aminotransferase	Basal metabolic rate	0.325065	32	FALSE	NA	0.00280333	6.66934	0.63885	Up	4.79175	0.0116102	0.0398747	6.67314	0.639214	Up	3.58969	0.001	1e-06	0.001
Aspartate_aminotransferase	RBC	0.3527	32	FALSE	NA	6.02153e-06	-0.00337175	-0.000322977	Down	7.70904	0.224253	0.00635529	-0.00322805	-0.000309212	Down	4.53289	NA	1e-06	0.001
Aspartate_aminotransferase	RBC distr width	0.42041	32	FALSE	NA	5.28242e-06	0.00871027	0.000834349	Up	7.77963	0.00713059	0.0145967	0.00834836	0.000799682	Up	4.11463	NA	1e-06	0.001
Aspartate_aminotransferase	Monocyte count	0.323706	32	FALSE	NA	2.72612e-06	-0.00240268	-0.000230151	Down	8.08064	0.000522252	0.00185695	-0.00232593	-0.000222798	Down	5.13701	0.013	1e-06	0.001
Aspartate_aminotransferase	Height	0.394544	32	FALSE	NA	0.339941	0.0550105	0.00526941	Up	2.30958	0.000408857	0.0239333	0.0655332	0.00627736	Up	3.86284	NA	1e-06	0.001
Calcium	Albumin	0.319464	113	TRUE	0.0456085	0.072774	2.01371	21.8931	Up	3.13799	4.61302e-21	0.0576294	1.81657	19.7498	Up	3.39816	NA	1e-06	0.001
Calcium	Creatinine	0.344411	113	FALSE	NA	0.0609661	-11.2488	-122.297	Down	3.24082	4.22461e-14	0.00298763	-12.3983	-134.794	Down	4.89603	NA	1e-06	0.001
Calcium	Phosphate	0.769423	113	TRUE	1	2.77096e-16	-0.533523	-5.80046	Down	18.4633	6.19123e-34	2.28913e-28	-0.573813	-6.2385	Down	31.1058	NA	1e-06	0.001
Calcium	Urate	0.330539	113	TRUE	1	0.00340731	56.9208	618.843	Up	4.69592	1.45928e-18	0.0252035	49.5832	539.068	Up	3.8363	NA	1e-06	0.001
Calcium	Vitamin_D	0.29552	113	TRUE	1	0.000188591	-15.8935	-172.794	Down	6.08388	7.84693e-08	0.000672768	-15.3952	-167.377	Down	5.62193	NA	1e-06	0.001
Calcium	RBC	0.266792	113	TRUE	1	0.000156503	0.282494	3.07127	Up	6.17318	8.33702e-10	6.59712e-05	0.316611	3.44219	Up	6.72901	NA	1e-06	0.001
Creatinine	C_reactive_protein	0.286223	49	FALSE	NA	0.0269941	-0.0258248	-0.00157868	Down	3.66759	6.6297e-07	0.0489937	-0.0264304	-0.0016157	Down	3.47663	0.003	1e-06	0.001
Creatinine	Cystatin_C	0.809279	49	TRUE	5.14243e-15	5.83004e-10	0.00432502	0.00026439	Up	11.9509	5.92062e-34	4.58075e-10	0.00382923	0.000234082	Up	12.2141	NA	1e-06	0.001
Creatinine	Urea	0.723213	49	TRUE	1	0.000210589	0.0218099	0.00133325	Up	6.03432	1.49193e-23	1.64755e-07	0.0221498	0.00135403	Up	9.5362	NA	1e-06	0.001
Creatinine	townsend	0.25125	49	FALSE	NA	0.00265015	-0.0160414	-0.000980618	Down	4.82156	0.331276	0.0682449	-0.0141453	-0.000864707	Down	3.30597	0.103	1e-06	0.001
Cystatin_C	Creatinine	0.481724	111	TRUE	3.39508e-47	1	7.91623	48.1856	Up	0.762169	5.23368e-99	0.00269638	7.71624	46.9683	Up	4.95176	NA	1e-06	0.001
Cystatin_C	Waist circumference	0.253403	111	TRUE	2.00762e-21	0.760152	2.5244	15.3659	Up	1.84434	1.1255e-12	0.073579	2.37263	14.442	Up	3.26579	NA	1e-06	0.001
Direct_bilirubin	Alanine_aminotransferase	0.746724	11	FALSE	NA	0.101196	2.83081	3.43042	Up	2.95827	0.778067	0.0416745	2.57593	3.12155	Up	3.55855	0.3	1e-06	0.001
Direct_bilirubin	Gamma_glutamyltransferase	0.723577	11	TRUE	0.0987448	6.80526e-05	8.66987	10.5063	Up	6.56976	0.0260628	0.0436933	8.62518	10.4521	Up	3.53214	0.161	1e-06	0.001
Direct_bilirubin	IGF_1	0.704533	11	FALSE	NA	2.40267e-05	-1.02625	-1.24362	Down	7.06787	0.789878	0.0162105	-0.999695	-1.21145	Down	4.06465	0.684	1e-06	0.001
Direct_bilirubin	Total_bilirubin	1	11	TRUE	5.62674e-222	2.79591e-189	5.46429	6.6217	Up	192.13	0.0577491	2.49472e-08	5.48206	6.64324	Up	10.393	0.812	1e-06	0.001
Gamma_glutamyltransferase	Alanine_aminotransferase	0.611869	69	TRUE	1.85862e-54	1.0778e-10	0.130329	0.00316225	Up	12.7314	5.52215e-26	3.20307e-14	0.117323	0.00284669	Up	16.6052	NA	1e-06	0.001
Gamma_glutamyltransferase	Alkaline_phosphatase	0.532995	69	TRUE	1.43522e-07	1.67809e-21	0.183082	0.00444225	Up	23.7853	5.73521e-24	3.93309e-14	0.163674	0.00397134	Up	16.4963	NA	1e-06	0.001
Gamma_glutamyltransferase	Aspartate_aminotransferase	0.546062	69	TRUE	2.23641e-46	1.16952e-08	0.0649431	0.00157576	Up	10.5827	5.92401e-11	1.77212e-10	0.0548656	0.00133124	Up	12.6569	NA	1e-06	0.001
Gamma_glutamyltransferase	Calcium	0.263706	69	TRUE	1	1	0.000148147	3.59458e-06	Up	1.61428	1.23503e-10	0.0347319	0.000158403	3.84342e-06	Up	3.66572	NA	1e-06	0.001
Gamma_glutamyltransferase	IGF_1	0.327546	69	TRUE	1	0.530419	-0.0165146	-0.000400705	Down	2.05987	2.06614e-05	6.70538e-05	-0.0145879	-0.000353955	Down	6.71919	NA	1e-06	0.001
Gamma_glutamyltransferase	Testosterone	0.422569	69	FALSE	NA	1	0.00482181	0.000116995	Up	1.37713	2.37365e-07	0.00167265	0.00611558	0.000148386	Up	5.1844	NA	1e-06	0.001
Glucose	Glycated_haemoglobin_HbA1c	0.938622	12	TRUE	0.000403912	3.14849e-38	3.63983	2.96679	Up	40.6918	0.0663277	8.60575e-05	3.56535	2.90608	Up	6.60265	0.254	1e-06	0.001
Glycated_haemoglobin_HbA1c	Direct_bilirubin	0.3082	75	FALSE	NA	0.0156645	-0.0154832	-0.00234304	Down	3.94621	0.000524214	5.63525e-05	-0.0154595	-0.00233945	Down	6.81437	NA	1e-06	0.001
Glycated_haemoglobin_HbA1c	Glucose	0.596779	75	TRUE	1.15399e-48	1.77925e-09	0.0712594	0.0107835	Up	11.4409	2.07566e-63	6.21931e-11	0.0598551	0.00905772	Up	13.1443	NA	1e-06	0.001
Glycated_haemoglobin_HbA1c	SHBG	0.408385	75	TRUE	1	3.53445e-06	-0.603719	-0.0913592	Down	7.96317	4.59637e-12	9.94968e-07	-0.594813	-0.0900115	Down	8.70506	NA	1e-06	0.001
Glycated_haemoglobin_HbA1c	Total_bilirubin	0.429703	75	TRUE	1	0.000863642	-0.103511	-0.0156641	Down	5.34877	5.996e-08	4.06069e-07	-0.103516	-0.0156648	Down	9.12283	NA	1e-06	0.001
Glycated_haemoglobin_HbA1c	Hemoglobin	0.42518	75	TRUE	1	1.95135e-05	-0.0431686	-0.00653259	Down	7.16025	1.29308e-17	6.32311e-06	-0.0415931	-0.00629418	Down	7.82939	NA	1e-06	0.001
Glycated_haemoglobin_HbA1c	Diabetes	0.537604	75	TRUE	6.00547e-20	1.1001e-08	0.242582	0.0367093	Up	10.6125	3.43071e-71	1.26073e-12	0.233371	0.0353155	Up	14.9194	NA	1e-06	0.001
HDL_cholesterol	Alkaline_phosphatase	0.309327	269	TRUE	1	0.00302332	-3.14267	-9.07424	Down	4.75151	5.35081e-38	0.000105533	-2.9254	-8.44688	Down	6.49299	NA	1e-06	0.001
HDL_cholesterol	Vitamin_D	0.337031	269	TRUE	5.20071e-08	1.54035e-08	-3.4293	-9.90187	Down	10.4504	9.77723e-48	2.33147e-11	-3.69007	-10.6548	Down	13.5913	NA	1e-06	0.001
HDL_cholesterol	RBC	0.316882	269	FALSE	NA	0.0291517	-0.0332698	-0.0960642	Down	3.62437	3.25631e-38	0.0263784	-0.0304117	-0.0878116	Down	3.8098	NA	1e-06	0.001
HDL_cholesterol	RBC distr width	0.286243	269	FALSE	NA	0.00518977	0.150451	0.434416	Up	4.49414	6.5177e-39	4.82185e-07	0.145739	0.42081	Up	9.04402	NA	1e-06	0.001
HDL_cholesterol	Platelet distr width	0.369395	269	TRUE	1	1.30236e-07	-0.108927	-0.314519	Down	9.47875	6.25018e-58	2.30211e-14	-0.114052	-0.329316	Down	16.7694	NA	1e-06	0.001
HDL_cholesterol	Body mass index (BMI)	0.275679	269	TRUE	9.18008e-26	0.0149949	-0.406792	-1.17458	Down	3.96857	9.94295e-26	0.00390364	-0.44355	-1.28072	Down	4.76719	NA	1e-06	0.001
HDL_cholesterol	Waist circumference	0.255442	269	TRUE	1	1.94347e-05	-1.40017	-4.04289	Down	7.16609	3.83034e-21	2.72654e-05	-1.35893	-3.9238	Down	7.16253	NA	1e-06	0.001
IGF_1	Phosphate	0.325424	241	TRUE	1	5.79717e-05	0.00190864	0.000348954	Up	6.64487	1.40639e-31	9.03904e-09	0.00211033	0.000385828	Up	10.8743	NA	1e-06	0.001
IGF_1	SHBG	0.376279	241	TRUE	1	0.0104607	-0.32641	-0.059677	Down	4.14625	1.70984e-50	6.26161e-06	-0.347138	-0.0634667	Down	7.83699	NA	1e-06	0.001
IGF_1	Basal metabolic rate	0.485819	241	FALSE	NA	5.51783e-05	12.5661	2.29744	Up	6.67002	1.44269e-131	2.44687e-06	12.0271	2.1989	Up	8.27647	NA	1e-06	0.001
IGF_1	FVC	0.463526	241	TRUE	1.16353e-16	2.49694e-11	0.0146826	0.00268439	Up	13.3793	1.10172e-86	1.28224e-12	0.01478	0.0027022	Up	14.8959	NA	1e-06	0.001
IGF_1	Height	0.600712	241	FALSE	NA	1.90557e-06	0.138171	0.0252615	Up	8.2409	5.25614e-268	2.0736e-10	0.140303	0.0256514	Up	12.5824	NA	1e-06	0.001
LDL_direct	C_reactive_protein	0.26202	121	FALSE	NA	0.0949417	-0.212909	-0.251312	Down	2.99331	7.64294e-09	0.0332641	-0.211299	-0.249411	Down	3.68954	NA	1e-06	0.001
LDL_direct	Direct_bilirubin	0.397851	121	TRUE	1	2.03654e-30	-0.129238	-0.152548	Down	32.8287	0.00671388	1.28293e-21	-0.130576	-0.154128	Down	24.2381	NA	1e-06	0.001
LDL_direct	HDL_cholesterol	0.319007	121	FALSE	NA	0.257348	-0.0302197	-0.0356704	Down	2.46361	1.01876e-26	0.000248352	-0.0318761	-0.0376256	Down	6.09635	NA	1e-06	0.001
LDL_direct	Non_albumin_protein	0.254926	121	TRUE	1	0.00133698	0.282279	0.333194	Up	5.14299	0.000165182	2.41126e-06	0.296103	0.349512	Up	8.28853	NA	1e-06	0.001
LDL_direct	Vitamin_D	0.418633	121	TRUE	1	9.81307e-37	-2.94005	-3.47035	Down	39.1871	2.25848e-05	2.27335e-18	-2.8878	-3.40868	Down	20.9105	NA	1e-06	0.001
LDL_direct	Pulse rate	0.287963	121	FALSE	NA	0.000323153	-0.760439	-0.8976	Down	5.82755	1.15522e-13	0.000327434	-0.767121	-0.905487	Down	5.96432	NA	1e-06	0.001
LDL_direct	Waist circumference	0.27256	121	FALSE	NA	0.0002568	-0.677181	-0.799325	Down	5.94327	8.84792e-09	0.00145961	-0.70831	-0.836068	Down	5.25611	NA	1e-06	0.001
LDL_direct	Angina	0.299064	121	FALSE	NA	2.10241e-31	0.575015	0.678731	Up	33.835	0.00863766	1.61288e-18	0.581803	0.686743	Up	21.0743	0.031	1e-06	0.001
Lipoprotein_A	Albumin	0.265302	131	FALSE	NA	0.000373829	-0.00115489	-2.34804e-05	Down	5.75348	6.65303e-10	8.65461e-05	-0.00117401	-2.38691e-05	Down	6.59744	NA	1e-06	0.001
Lipoprotein_A	IGF_1	0.357396	131	FALSE	NA	1	0.00236328	4.80484e-05	Up	1.38149	3.04108e-24	0.00374757	0.0026973	5.48395e-05	Up	4.7885	NA	1e-06	0.001
Lipoprotein_A	LDL_direct	0.359829	131	TRUE	1.6036e-11	6.60462e-10	0.000799016	1.6245e-05	Up	11.893	1.93465e-16	2.82387e-14	0.000852048	1.73232e-05	Up	16.6702	NA	1e-06	0.001
Lipoprotein_A	Myocardial infarction	0.266796	131	FALSE	NA	1.56244e-19	0.00417875	8.49593e-05	Up	21.7879	0.157152	1.09561e-17	0.00434192	8.82768e-05	Up	20.2132	NA	1e-06	0.001
Lipoprotein_A	Angina	0.326136	131	FALSE	NA	5.13155e-10	0.00356444	7.24696e-05	Up	12.0101	4.84928e-08	8.12538e-15	0.0039455	8.0217e-05	Up	17.2434	NA	1e-06	0.001
Non_albumin_protein	Albumin	0.596795	189	TRUE	2.92167e-09	5.65977e-81	-0.163683	-0.0451076	Down	83.6303	5.5402e-16	2.73536e-42	-0.165237	-0.0455359	Down	45.353	NA	1e-06	0.001
Non_albumin_protein	HDL_cholesterol	0.34221	189	FALSE	NA	0.00252314	-0.00651435	-0.00179522	Down	4.84503	1.22639e-30	0.00136533	-0.00603143	-0.00166214	Down	5.29096	NA	1e-06	0.001
Non_albumin_protein	IGF_1	0.26178	189	TRUE	1	0.000542969	-0.0856735	-0.0236098	Down	5.57045	2.95942e-19	0.000956648	-0.0803763	-0.02215	Down	5.45602	NA	1e-06	0.001
Non_albumin_protein	Urate	0.307403	189	TRUE	1	1.2101e-05	1.26872	0.349634	Up	7.38012	4.05963e-22	9.35158e-06	1.29238	0.356154	Up	7.64953	NA	1e-06	0.001
Non_albumin_protein	RBC	0.408055	189	FALSE	NA	1.85754e-17	-0.0123676	-0.00340826	Down	19.6796	2.33587e-35	6.94294e-17	-0.0124331	-0.0034263	Down	19.3842	NA	1e-06	0.001
Non_albumin_protein	Monocyte count	0.322967	189	TRUE	1	0.510954	0.00271967	0.000749483	Up	2.08051	6.64864e-34	0.010903	0.0030249	0.000833599	Up	4.25956	NA	1e-06	0.001
Non_albumin_protein	Lymphocyte count	0.289339	189	FALSE	NA	0.217587	0.0156116	0.00430223	Up	2.55239	4.31386e-26	0.0153	0.0150259	0.00414084	Up	4.09123	NA	1e-06	0.001
Non_albumin_protein	Platelet count	0.442717	189	TRUE	1	2.93281e-05	1.37765	0.379652	Up	6.97327	6.55866e-61	2.41126e-06	1.30525	0.359699	Up	8.28647	NA	1e-06	0.001
Phosphate	Alkaline_phosphatase	0.544117	81	FALSE	NA	1.78702e-16	-32.4142	-220.096	Down	18.6838	6.36677e-19	3.34889e-14	-31.6122	-214.651	Down	16.5759	NA	1e-06	0.001
Phosphate	Calcium	0.497113	81	TRUE	1	2.27985e-15	0.0986364	0.669754	Up	17.52	1.09928e-09	6.40077e-11	0.0973146	0.660779	Up	13.1251	NA	1e-06	0.001
SHBG	Alanine_aminotransferase	0.362978	128	TRUE	0.000412011	0.000118519	-0.0387825	-0.00154178	Down	6.30581	4.81684e-14	8.13434e-07	-0.0433122	-0.00172186	Down	8.80456	NA	1e-06	0.001
SHBG	HDL_cholesterol	0.41347	128	TRUE	1	0.0678063	0.00120588	4.79395e-05	Up	3.17668	2.04418e-39	4.92606e-05	0.00118635	4.71628e-05	Up	6.87852	NA	1e-06	0.001
SHBG	LDL_direct	0.417624	128	FALSE	NA	0.448778	-0.00160783	-6.39188e-05	Down	2.15703	4.80093e-44	0.0392261	-0.00181925	-7.23237e-05	Down	3.59924	NA	1e-06	0.001
SHBG	Testosterone	0.964162	128	FALSE	NA	1.86757e-244	0.0588596	0.00233994	Up	200	0.0152904	4.60514e-81	0.0588854	0.00234097	Up	84.479	0.018	1e-06	0.001
SHBG	Urate	0.383015	128	TRUE	1	0.0942991	-0.155974	-0.00620068	Down	3.0006	4.8779e-32	0.00463765	-0.169904	-0.0067545	Down	4.68352	NA	1e-06	0.001
SHBG	RBC	0.365487	128	FALSE	NA	0.384636	-0.000667317	-2.6529e-05	Down	2.24171	4.6088e-24	0.0666248	-0.000646127	-2.56865e-05	Down	3.31857	NA	1e-06	0.001
SHBG	Height	0.496729	128	FALSE	NA	5.67129e-05	0.0185176	0.000736163	Up	6.65625	7.90022e-60	0.000215203	0.0185499	0.000737447	Up	6.161	NA	1e-06	0.001
Total_bilirubin	Direct_bilirubin	0.999952	49	TRUE	2.51303e-125	0	0.162482	0.0383131	Up	200	0.999999	8.83545e-55	0.162609	0.0383429	Up	57.9529	1	1e-06	0.001
Urate	Alkaline_phosphatase	0.253077	179	FALSE	NA	0.00389785	0.00976176	0.00014358	Up	4.63027	5.89126e-13	0.0111894	0.0107054	0.000157459	Up	4.24521	NA	1e-06	0.001
Urate	RBC	0.309446	179	FALSE	NA	3.17106e-05	0.000153848	2.26286e-06	Up	6.9354	9.44077e-25	0.0113231	0.000157563	2.3175e-06	Up	4.23851	NA	1e-06	0.001
Urate	FVC	0.260613	179	FALSE	NA	0.00149973	-0.000308132	-4.53213e-06	Down	5.08779	2.80658e-13	0.0202855	-0.000289349	-4.25587e-06	Down	3.94293	NA	1e-06	0.001
Urate	Gout	0.793828	179	TRUE	9.64205e-54	7.15539e-72	0.0261567	0.000384724	Up	74.495	1.0365e-06	3.05909e-62	0.0258539	0.00038027	Up	65.5597	NA	1e-06	0.001
Vitamin_D	FVC	0.258609	117	TRUE	1.01516e-59	0.0882736	0.00132282	6.80627e-05	Up	3.03377	2.5937e-10	0.0615982	0.00131491	6.76561e-05	Up	3.35591	NA	1e-06	0.001
Basal metabolic rate	Albumin	0.322952	89	FALSE	NA	8.06272e-05	-0.000428112	-3.13961e-07	Down	6.48535	6.04916e-11	1.99628e-07	-0.000460945	-3.3804e-07	Down	9.44404	NA	1e-06	0.001
Basal metabolic rate	Creatinine_in_urine	0.328485	89	FALSE	NA	1.17457e-07	0.932799	0.00068408	Up	9.52928	0.000392253	2.18543e-08	0.949427	0.000696274	Up	10.4652	NA	1e-06	0.001
Basal metabolic rate	Cystatin_C	0.453547	89	FALSE	NA	3.80179e-11	3.43524e-05	2.51928e-08	Up	13.1924	1.55527e-09	2.63241e-10	3.45248e-05	2.53192e-08	Up	12.4727	NA	1e-06	0.001
Basal metabolic rate	Glycated_haemoglobin_HbA1c	0.398934	89	FALSE	NA	0.105518	0.00070864	5.1969e-07	Up	2.93474	2.73948e-14	0.0127829	0.000751152	5.50867e-07	Up	4.17825	NA	1e-06	0.001
Basal metabolic rate	HDL_cholesterol	0.479743	89	FALSE	NA	5.04642e-06	-7.74277e-05	-5.67826e-08	Down	7.80386	6.92907e-28	1.89925e-06	-7.41987e-05	-5.44145e-08	Down	8.40878	NA	1e-06	0.001
Basal metabolic rate	SHBG	0.334954	89	FALSE	NA	0.000181189	-0.0038173	-2.79946e-06	Down	6.10623	3.37512e-07	1.15195e-05	-0.00406043	-2.97777e-06	Down	7.5525	NA	1e-06	0.001
Basal metabolic rate	Urate	0.475121	89	FALSE	NA	1.888e-15	0.0180715	1.3253e-05	Up	17.6129	3.72242e-10	6.07286e-13	0.0174473	1.27952e-05	Up	15.2449	NA	1e-06	0.001
Basal metabolic rate	DBP	0.388288	89	FALSE	NA	0.000184728	0.00159894	1.1726e-06	Up	6.09451	6.8925e-17	4.91739e-05	0.00153526	1.1259e-06	Up	6.88227	NA	1e-06	0.001
Basal metabolic rate	Platelet count	0.381011	89	FALSE	NA	0.448868	-0.00610304	-4.47574e-06	Down	2.15575	5.42255e-08	0.0025649	-0.00714277	-5.23824e-06	Down	4.97726	NA	1e-06	0.001
Basal metabolic rate	FVC	0.454156	89	TRUE	9.21314e-29	3.97124e-13	0.000201925	1.48085e-07	Up	15.2183	2.21314e-09	5.53026e-14	0.00020727	1.52004e-07	Up	16.3388	NA	1e-06	0.001
Basal metabolic rate	Menarche	0.344726	89	FALSE	NA	0.0356047	-0.000258459	-1.89544e-07	Down	3.52107	3.38007e-10	0.0105306	-0.000247848	-1.81762e-07	Down	4.27777	NA	1e-06	0.001
Basal metabolic rate	Height	0.971974	89	TRUE	2.38118e-28	6.95936e-98	0.00478598	3.50986e-06	Up	100.596	2.49854e-06	4.11428e-41	0.00470553	3.45086e-06	Up	44.0508	NA	1e-06	0.001
Basal metabolic rate	Coffee intake	0.25694	89	TRUE	2.3463e-29	0.00029395	0.000263066	1.92923e-07	Up	5.87976	3.4553e-05	6.59688e-05	0.000272651	1.99952e-07	Up	6.7318	NA	1e-06	0.001
Basal metabolic rate	Body mass index (BMI)	0.96148	89	TRUE	1.04150507054847e-313	5.03091e-175	0.00358496	2.62908e-06	Up	177.849	0.0156484	2.18931e-47	0.00359788	2.63855e-06	Up	50.5009	0.171	1e-06	0.001
Basal metabolic rate	Waist circumference	0.929048	89	TRUE	0	3.98406e-127	0.00844399	6.19251e-06	Up	129.902	2.83347e-07	3.88094e-42	0.00851965	6.248e-06	Up	45.1553	0.002	1e-06	0.001
Basal metabolic rate	Atrial fibrillation	0.2677	89	FALSE	NA	9.10922e-13	0.000802393	5.88445e-07	Up	14.8484	0.173939	1.32024e-08	0.000776617	5.69542e-07	Up	10.6942	0.075	1e-06	0.001
Basal metabolic rate	Diabetes	0.332098	89	FALSE	NA	0.000555375	0.000510769	3.74579e-07	Up	5.55641	1.14634e-07	0.00154233	0.000489338	3.58862e-07	Up	5.22365	NA	1e-06	0.001
SBP	Albumin	0.501819	67	TRUE	1	0.0199361	0.0179229	0.00096548	Up	3.8224	1.04216e-23	0.00273852	0.019731	0.00106288	Up	4.94314	NA	1e-06	0.001
SBP	LDL_direct	0.313074	67	FALSE	NA	0.0010635	-0.00670079	-0.000360961	Down	5.24776	1.17549e-09	8.90567e-05	-0.00641382	-0.000345502	Down	6.57976	NA	1e-06	0.001
SBP	Urate	0.451146	67	FALSE	NA	0.448778	0.381664	0.0205596	Up	2.1563	6.61196e-24	0.075602	0.413375	0.0222679	Up	3.25084	NA	1e-06	0.001
SBP	DBP	0.904679	67	TRUE	4.87335e-85	5.66815e-141	0.374725	0.0201858	Up	143.772	0.000213855	7.54175e-28	0.35853	0.0193134	Up	30.5244	NA	1e-06	0.001
SBP	Height	0.495728	67	FALSE	NA	0.941382	-0.034606	-0.00186417	Down	1.71601	1.27484e-44	0.0601412	-0.0404117	-0.00217691	Down	3.37325	NA	1e-06	0.001
DBP	SBP	0.899212	48	TRUE	6.4462e-58	6.26332e-28	1.01359	0.100411	Up	30.2766	2.21089e-06	3.98907e-19	1.03957	0.102985	Up	21.6962	NA	1e-06	0.001
DBP	Pulse rate	0.445868	48	TRUE	1	0.00751282	0.18071	0.017902	Up	4.31081	2.49785e-13	0.00357889	0.176781	0.0175127	Up	4.81031	NA	1e-06	0.001
DBP	Angina	0.400796	48	FALSE	NA	4.03242e-05	0.067319	0.00666894	Up	6.82133	2.10668e-05	0.000742784	0.0646707	0.00640658	Up	5.57674	NA	1e-06	0.001
RBC	HDL_cholesterol	0.254673	156	FALSE	NA	0.206234	-0.0611292	-0.146936	Down	2.58435	5.99635e-16	0.0607285	-0.0544142	-0.130795	Down	3.36538	NA	1e-06	0.001
RBC	DBP	0.319957	156	TRUE	9.50094e-27	2.60479e-10	3.60941	8.67594	Up	12.3278	4.11017e-16	7.97143e-11	3.39994	8.17243	Up	13.0167	NA	1e-06	0.001
RBC	Hemoglobin	0.686563	156	TRUE	1	6.72142e-27	-1.86377	-4.47995	Down	29.2132	4.13011e-103	4.22761e-28	-1.74781	-4.20122	Down	30.796	NA	1e-06	0.001
RBC	RBC distr width	0.390188	156	FALSE	NA	1.8353e-08	0.313085	0.752562	Up	10.3681	7.08295e-21	3.76002e-10	0.324515	0.780036	Up	12.3117	NA	1e-06	0.001
RBC	Reticulocyte count	0.36173	156	TRUE	0.602434	3.33052e-16	0.0138558	0.0333052	Up	18.3777	7.33273e-09	2.74686e-16	0.0145706	0.0350234	Up	18.7491	NA	1e-06	0.001
RBC	Monocyte count	0.301052	156	TRUE	1	5.28242e-06	0.0526282	0.126503	Up	7.77813	2.05326e-11	2.73598e-05	0.0518987	0.124749	Up	7.15249	NA	1e-06	0.001
RBC	Platelet count	0.435695	156	FALSE	NA	0.000271434	-17.6122	-42.3344	Down	5.91597	4.86552e-46	4.6297e-06	-17.7861	-42.7526	Down	7.97834	NA	1e-06	0.001
RBC	Height	0.399233	156	FALSE	NA	0.00715198	-1.37512	-3.30537	Down	4.33551	1.03227e-40	0.00935846	-1.25608	-3.01925	Down	4.34009	NA	1e-06	0.001
RBC	Waist circumference	0.290107	156	TRUE	5.04896e-164	0.526198	1.70741	4.1041	Up	2.06378	1.72011e-17	0.0590283	1.89118	4.54584	Up	3.38404	NA	1e-06	0.001
Hemoglobin	Albumin	0.251363	208	FALSE	NA	0.000402966	0.0816808	0.0426008	Up	5.71483	2.33255e-12	0.000135152	0.080556	0.0420142	Up	6.3754	NA	1e-06	0.001
Hemoglobin	Glycated_haemoglobin_HbA1c	0.365147	208	TRUE	5.47e-17	2.50235e-13	-0.438039	-0.22846	Down	15.4236	4.77339e-24	2.4472e-16	-0.44129	-0.230156	Down	18.8115	NA	1e-06	0.001
Hemoglobin	RBC	0.934079	208	TRUE	6.89872e-72	0	-0.1081	-0.0563798	Down	200	1.4505e-34	5.44512e-104	-0.108422	-0.0565476	Down	107.531	NA	1e-06	0.001
Hemoglobin	RBC distr width	0.615893	208	TRUE	2.19645e-21	4.16459e-10	-0.12253	-0.0639059	Down	12.1122	6.67262e-168	2.66348e-28	-0.134226	-0.0700058	Down	31.0178	NA	1e-06	0.001
Hemoglobin	Reticulocyte count	0.405345	208	FALSE	NA	0.000424274	0.0018285	0.000953657	Up	5.68649	2.91977e-54	1.92669e-09	0.00205451	0.00107153	Up	11.573	NA	1e-06	0.001
Hemoglobin	Eosinophill count	0.287558	208	FALSE	NA	0.119681	-0.00322961	-0.00168441	Down	2.87086	6.98016e-22	0.0342979	-0.00318225	-0.00165971	Down	3.67244	NA	1e-06	0.001
RBC distr width	Glycated_haemoglobin_HbA1c	0.380458	115	TRUE	1	0.0204	0.673895	0.686389	Up	3.81013	3.70258e-36	0.000466067	0.685899	0.698615	Up	5.79478	NA	1e-06	0.001
RBC distr width	HDL_cholesterol	0.272451	115	FALSE	NA	0.396884	-0.0249624	-0.0254252	Down	2.22377	4.36013e-16	0.0102241	-0.0273388	-0.0278457	Down	4.29373	NA	1e-06	0.001
RBC distr width	RBC	0.583597	115	FALSE	NA	0.255382	0.0357962	0.0364598	Up	2.46855	1.71221e-109	0.00222526	0.0405939	0.0413465	Up	5.04664	NA	1e-06	0.001
RBC distr width	Hemoglobin	0.561268	115	TRUE	1	0.0104944	-0.308822	-0.314548	Down	4.14304	1.94546e-152	0.000642943	-0.245641	-0.250195	Down	5.64384	NA	1e-06	0.001
RBC distr width	Platelet volume	0.369886	115	FALSE	NA	0.104206	0.079616	0.0810921	Up	2.94225	1.19331e-31	0.00686882	0.0888908	0.0905388	Up	4.49576	NA	1e-06	0.001
Reticulocyte count	Hemoglobin	0.521199	53	FALSE	NA	1	-4.44799	-116.376	Down	1.57274	9.59005e-20	0.0207817	-5.7936	-151.582	Down	3.92965	NA	1e-06	0.001
Eosinophill count	Monocyte count	0.310742	193	TRUE	1	5.2107e-05	0.132754	0.962978	Up	6.69675	9.59921e-30	1.50744e-06	0.134598	0.976355	Up	8.51681	NA	1e-06	0.001
Eosinophill count	FEV FVC ratio	0.264173	193	TRUE	1	0.000148114	-0.0377466	-0.273808	Down	6.20047	6.4123e-23	6.23243e-05	-0.0380346	-0.275897	Down	6.76492	NA	1e-06	0.001
Eosinophill count	Asthma	0.548883	193	TRUE	3.46268e-57	3.87555e-30	5.16478	37.4646	Up	32.5395	2.55817e-77	2.26076e-29	5.30382	38.4731	Up	32.1596	NA	1e-06	0.001
Eosinophill count	Hypothyroidism	0.270467	193	FALSE	NA	0.204897	1.29829	9.41764	Up	2.59037	1.19687e-22	0.0297481	1.59023	11.5353	Up	3.75098	NA	1e-06	0.001
Monocyte count	Non_albumin_protein	0.421437	151	TRUE	1	4.76088e-07	1.57172	5.77066	Up	8.87032	3.30383e-44	5.16473e-07	1.55462	5.70787	Up	9.01003	NA	1e-06	0.001
Monocyte count	Eosinophill count	0.533725	151	TRUE	1	4.68297e-07	0.0785656	0.288458	Up	8.88003	1.27117e-61	8.06324e-15	0.0856821	0.314586	Up	17.258	NA	1e-06	0.001
Monocyte count	Basophill count	0.336585	151	TRUE	0.00628323	0.0110985	0.0114657	0.0420967	Up	4.1156	5.75155e-23	0.0285201	0.0109923	0.040359	Up	3.77192	NA	1e-06	0.001
Monocyte count	Lymphocyte count	0.343833	151	TRUE	4.91816e-165	4.04428e-09	0.485951	1.78419	Up	11.0602	4.23927e-14	5.41843e-10	0.480111	1.76275	Up	12.1353	NA	1e-06	0.001
Basophill count	Monocyte count	0.690904	34	TRUE	1	1	-0.67836	-13.3054	Down	0.902571	3.98456e-25	0.0252035	-0.871184	-17.0874	Down	3.83646	NA	1e-06	0.001
Lymphocyte count	Cystatin_C	0.539091	26	FALSE	NA	0.95807	0.0154743	0.0131768	Up	1.70723	0.0143747	0.0698287	0.0182407	0.0155325	Up	3.29493	NA	1e-06	0.001
Lymphocyte count	Monocyte count	0.37134	26	TRUE	1	0.41094	0.0238596	0.0203171	Up	2.20391	0.00483809	0.0298065	0.0258267	0.0219922	Up	3.74751	NA	1e-06	0.001
Lymphocyte count	Basophill count	0.407377	26	TRUE	3.57153e-10	0.0309079	0.00620428	0.00528312	Up	3.59457	0.00152682	0.0416745	0.00618569	0.00526729	Up	3.55878	0.001	1e-06	0.001
Platelet distr width	Monocyte count	0.265051	267	FALSE	NA	0.0318841	-0.0237452	-0.0455606	Down	3.57846	6.16846e-25	0.000315643	-0.0230373	-0.0442022	Down	5.985	NA	1e-06	0.001
Platelet distr width	Platelet count	0.729127	267	TRUE	1.14816e-95	3.41033e-62	-34.2861	-65.7856	Down	64.7711	1.59721e-114	3.56008e-59	-33.3803	-64.0477	Down	62.4147	NA	1e-06	0.001
Platelet distr width	Platelet volume	0.756377	267	TRUE	1.57783e-41	1.92163e-08	0.583246	1.11909	Up	10.339	2.02741e-236	1.29432e-35	0.604876	1.16059	Up	38.5183	NA	1e-06	0.001
Platelet count	Calcium	0.407795	206	TRUE	1	1.98384e-29	0.000224254	3.74242e-06	Up	31.8114	8.39606e-15	8.66611e-21	0.000227658	3.79922e-06	Up	23.3915	NA	1e-06	0.001
Platelet count	Cystatin_C	0.344089	206	FALSE	NA	3.29181e-07	0.000239725	4.00061e-06	Up	9.04608	8.81474e-31	1.21643e-07	0.000235499	3.93008e-06	Up	9.67691	NA	1e-06	0.001
Platelet count	HDL_cholesterol	0.368466	206	FALSE	NA	4.17903e-05	-0.00049705	-8.29493e-06	Down	6.80199	1.25561e-38	5.33488e-06	-0.000484627	-8.08761e-06	Down	7.91334	NA	1e-06	0.001
Platelet count	Non_albumin_protein	0.36898	206	TRUE	7.14821e-14	0.00508251	0.00504863	8.4253e-05	Up	4.50438	1.08019e-65	2.29023e-05	0.00539677	9.00629e-05	Up	7.24137	NA	1e-06	0.001
Platelet count	Phosphate	0.378603	206	TRUE	1	2.64333e-21	0.000349926	5.83966e-06	Up	23.5807	8.98219e-18	2.24143e-20	0.000362723	6.05323e-06	Up	22.9624	NA	1e-06	0.001
Platelet count	RBC	0.477426	206	FALSE	NA	0.000852426	0.00055382	9.24232e-06	Up	5.35625	9.11425e-107	6.30462e-05	0.000490469	8.1851e-06	Up	6.75709	NA	1e-06	0.001
Platelet count	Hemoglobin	0.424946	206	TRUE	1	2.81054e-05	-0.00300816	-5.0201e-05	Down	6.99575	1.05691e-54	8.62319e-06	-0.00252645	-4.21622e-05	Down	7.68802	NA	1e-06	0.001
Platelet count	RBC distr width	0.289157	206	TRUE	1	0.00161056	0.00104318	1.74089e-05	Up	5.05158	1.67259e-23	0.000108273	0.00103895	1.73383e-05	Up	6.4793	NA	1e-06	0.001
Platelet count	Eosinophill count	0.475128	206	TRUE	1	1.42485e-10	0.000307948	5.13913e-06	Up	12.5978	4.19923e-86	5.30633e-12	0.000288775	4.81916e-06	Up	14.2486	NA	1e-06	0.001
Platelet count	Monocyte count	0.381369	206	TRUE	1	9.68755e-05	0.000342068	5.70853e-06	Up	6.39859	4.13314e-47	5.23648e-07	0.000319236	5.32751e-06	Up	8.99992	NA	1e-06	0.001
Platelet count	Lymphocyte count	0.277602	206	TRUE	1	0.000971169	0.00138723	2.31505e-05	Up	5.29265	1.16368e-28	5.43719e-06	0.00149098	2.4882e-05	Up	7.90168	NA	1e-06	0.001
Platelet count	Platelet distr width	0.537353	206	TRUE	4.09893e-06	2.84768e-15	-0.00157768	-2.63288e-05	Down	17.4127	9.73261e-128	1.25711e-16	-0.00146393	-2.44305e-05	Down	19.1134	NA	1e-06	0.001
Platelet count	Platelet volume	0.636421	206	TRUE	9.41471e-14	1.96098e-28	-0.00461006	-7.69342e-05	Down	30.7896	3.30482e-111	2.60408e-30	-0.00441661	-7.37057e-05	Down	33.1245	NA	1e-06	0.001
Platelet volume	Hemoglobin	0.255111	626	TRUE	1	0.0163999	-0.0470772	-0.0434669	Down	3.92172	3.19357e-60	0.0214694	-0.0390096	-0.0360179	Down	3.91414	NA	1e-06	0.001
Platelet volume	Platelet distr width	0.722381	626	TRUE	1.45892e-48	4.69483e-106	0.135499	0.125108	Up	108.787	0	2.57822e-136	0.141304	0.130467	Up	140.032	NA	1e-06	0.001
Platelet volume	Platelet count	0.865257	626	TRUE	1.24899e-194	0	-25.1453	-23.2169	Down	200	2.89565e-128	8.99776e-259	-25.0804	-23.1569	Down	200	NA	1e-06	0.001
Mood swings	Creatinine	0.401326	5	FALSE	NA	0.835314	-1.21714	-2.4412	Down	1.78727	0.991344	0.0816717	-1.21788	-2.44269	Down	3.21185	0.998	1e-06	0.001
FEV FVC ratio	Platelet volume	0.26879	129	FALSE	NA	0.312828	0.874631	10.2299	Up	2.35884	2.3284e-16	0.0873654	0.879078	10.2819	Up	3.17267	NA	1e-06	0.001
FEV FVC ratio	Asthma	0.433656	129	TRUE	0.00928049	2.06432e-14	-7.09206	-82.9503	Down	16.5368	1.26173e-16	1.20059e-14	-6.88025	-80.4729	Down	17.0628	NA	1e-06	0.001
FVC	Basal metabolic rate	0.595613	70	TRUE	3.69496e-68	1.93452e-14	293.208	287.785	Up	16.5701	8.06421e-13	2.39982e-12	306.482	300.813	Up	14.6082	NA	1e-06	0.001
FVC	FEV FVC ratio	0.472697	70	FALSE	NA	0.00335588	-0.0155218	-0.0152347	Down	4.70374	2.54867e-19	0.000209622	-0.0146826	-0.014411	Down	6.17486	NA	1e-06	0.001
FVC	Height	0.875602	70	TRUE	1	9.40162e-61	4.9825	4.89034	Up	63.3026	2.48602e-14	4.43565e-27	5.02421	4.93128	Up	29.7171	NA	1e-06	0.001
FVC	Hiatus hernia	0.257076	70	FALSE	NA	0.383722	0.331556	0.325424	Up	2.2436	1.86884e-06	0.0442185	0.372136	0.365253	Up	3.52579	NA	1e-06	0.001
Neuroticism score	time_aggregated_depression	0.95543	25	TRUE	1	1.31345e-63	0.322542	0.0987277	Up	66.2002	0.627021	2.89936e-11	0.329362	0.100815	Up	13.4847	0.654	1e-06	0.001
Neuroticism score	Mood swings	0.99508	25	TRUE	0	3.84083e-83	0.387323	0.118556	Up	85.8164	0.996676	3.36342e-17	0.386001	0.118152	Up	19.7123	0.998	1e-06	0.001
Neuroticism score	townsend	0.387046	25	TRUE	0.0295191	0.0785399	0.130265	0.039873	Up	3.09352	0.000113587	0.0422418	0.141151	0.0432052	Up	3.55032	0.007	1e-06	0.001
Neuroticism score	alcohol_continuous	0.493635	25	FALSE	NA	0.00530205	-0.153133	-0.0468727	Down	4.48137	0.0751056	0.00395382	-0.157938	-0.0483436	Down	4.75986	0.029	1e-06	0.001
Neuroticism score	Intelligence	0.519805	25	FALSE	NA	0.886328	-0.148367	-0.045414	Down	1.75459	1.33906e-06	0.00895435	-0.191223	-0.0585318	Down	4.36248	NA	1e-06	0.001
Neuroticism score	smoking_current	0.492587	25	FALSE	NA	0.0600915	0.185911	0.0569059	Up	3.25091	3.13679e-07	0.0601412	0.18126	0.0554823	Up	3.37094	NA	1e-06	0.001
Neuroticism score	Hiatus hernia	0.43071	25	FALSE	NA	4.32921e-05	0.151835	0.0464756	Up	6.78286	0.585924	0.00987618	0.145795	0.0446268	Up	4.31034	0.368	1e-06	0.001
Neuroticism score	Gastric reflux	0.493141	25	TRUE	0.659601	7.38464e-05	0.228905	0.0700661	Up	6.52707	0.00100527	0.00426938	0.22769	0.0696942	Up	4.72297	0.017	1e-06	0.001
Menarche	FVC	0.326624	136	FALSE	NA	4.8623e-10	0.0534167	0.0329624	Up	12.0373	1.32154e-12	3.84399e-12	0.0542898	0.0335012	Up	14.3961	NA	1e-06	0.001
Menarche	Height	0.672767	136	TRUE	1	1.22551e-27	0.982072	0.606019	Up	29.9684	2.00246e-65	3.34376e-27	0.99559	0.61436	Up	29.8583	NA	1e-06	0.001
Menarche	Body mass index (BMI)	0.480609	136	FALSE	NA	1.2472e-06	-0.360843	-0.22267	Down	8.43464	8.61915e-68	1.46793e-07	-0.319034	-0.19687	Down	9.59079	NA	1e-06	0.001
chronotype_quantitative_time_averaged	alcohol_continuous	0.300844	45	TRUE	1	0.12665	-0.247066	-0.26505	Down	2.84081	0.00140293	0.0180925	-0.293772	-0.315156	Down	4.00389	0.003	1e-06	0.001
Pulse rate	SBP	0.437564	170	TRUE	3.76036e-06	3.56046e-10	-0.189372	-0.0169079	Down	12.1842	9.85769e-20	1.7604e-12	-0.181717	-0.0162244	Down	14.7505	NA	1e-06	0.001
Pulse rate	DBP	0.524608	170	TRUE	4.50672e-21	3.38351e-47	0.176159	0.0157283	Up	49.7202	4.39877e-23	9.45709e-32	0.174816	0.0156083	Up	34.5924	NA	1e-06	0.001
Pulse rate	Platelet count	0.272762	170	TRUE	1	2.2076e-07	0.456655	0.0407721	Up	9.22757	9.83214e-15	1.15262e-09	0.47909	0.0427752	Up	11.8018	NA	1e-06	0.001
Pulse rate	Platelet volume	0.275828	170	FALSE	NA	0.00296455	-0.0052423	-0.000468055	Down	4.7625	2.98e-16	0.00125731	-0.00548787	-0.00048998	Down	5.33096	NA	1e-06	0.001
Pulse rate	Height	0.345679	170	FALSE	NA	0.165803	-0.0291377	-0.00260154	Down	2.70528	2.42966e-44	0.0355083	-0.0292815	-0.00261438	Down	3.65236	NA	1e-06	0.001
Pulse rate	Atrial fibrillation	0.262082	170	FALSE	NA	0.0357956	-0.025372	-0.00226532	Down	3.51705	8.94127e-13	0.00606798	-0.026022	-0.00232335	Down	4.5581	NA	1e-06	0.001
Coffee intake	Albumin	0.698795	17	FALSE	NA	1.53578e-09	0.32024	0.152105	Up	11.5083	0.301288	0.00243148	0.3012	0.143062	Up	5.00429	0.216	1e-06	0.001
Coffee intake	Alkaline_phosphatase	0.66572	17	TRUE	1	6.44713e-13	-2.96361	-1.40763	Down	15.0032	0.998465	0.000100167	-2.93412	-1.39363	Down	6.52343	0.775	1e-06	0.001
Coffee intake	Creatinine_in_urine	0.864809	17	FALSE	NA	2.96305e-25	-887.614	-421.592	Down	27.5611	0.913434	2.00984e-06	-879.875	-417.916	Down	8.38041	0.762	1e-06	0.001
Coffee intake	Creatinine	0.592847	17	TRUE	5.62014e-22	0.000389136	-2.15427	-1.02322	Down	5.73151	2.10725e-09	0.0207817	-2.07131	-0.983815	Down	3.93056	NA	1e-06	0.001
Coffee intake	uacr_lowcontrolonly	0.290369	17	FALSE	NA	0.00966845	0.32335	0.153583	Up	4.18712	0.12666	0.0873654	0.318417	0.151239	Up	3.1725	0.409	1e-06	0.001
Coffee intake	Phosphate	0.719191	17	FALSE	NA	3.03826e-08	0.023155	0.010998	Up	10.1311	1.32881e-06	0.00132257	0.0232255	0.0110315	Up	5.30688	0.001	1e-06	0.001
Coffee intake	Sodium_in_urine	0.577204	17	FALSE	NA	3.0223e-08	-4.64057	-2.20415	Down	10.1393	0.48724	0.000453663	-4.50348	-2.13903	Down	5.80878	0.609	1e-06	0.001
Coffee intake	Urea	0.553223	17	FALSE	NA	7.20256e-05	-0.184687	-0.0877213	Down	6.5415	3.7516e-11	0.0105306	-0.18523	-0.0879793	Down	4.2793	0.001	1e-06	0.001
Coffee intake	FVC	0.466419	17	FALSE	NA	0.0894243	-0.0604907	-0.0287314	Down	3.02541	1.18628e-05	0.0469255	-0.0712835	-0.0338577	Down	3.49652	NA	1e-06	0.001
Coffee intake	Water intake	0.97737	17	TRUE	1.15051e-18	2.93964e-19	-0.502692	-0.238765	Down	21.5065	0.496482	1.7037e-07	-0.491472	-0.233436	Down	9.51724	0.472	1e-06	0.001
Coffee intake	Body mass index (BMI)	0.860565	17	FALSE	NA	0.000995297	0.555385	0.263792	Up	5.28062	0.16777	0.000745026	0.555303	0.263754	Up	5.57324	NA	1e-06	0.001
Coffee intake	Waist circumference	0.688366	17	FALSE	NA	0.000308389	1.16488	0.553284	Up	5.85733	0.0748197	0.058832	1.14722	0.544899	Up	3.38694	0.015	1e-06	0.001
Body mass index (BMI)	Alanine_aminotransferase	0.549494	49	FALSE	NA	1.4747e-10	0.562357	0.117126	Up	12.5789	1.99594e-05	7.64736e-08	0.567417	0.11818	Up	9.88303	NA	1e-06	0.001
Body mass index (BMI)	Alkaline_phosphatase	0.389188	49	FALSE	NA	1.87005e-08	0.964312	0.200844	Up	10.3569	2.31539e-06	3.25018e-06	0.973482	0.202754	Up	8.14245	0.005	1e-06	0.001
Body mass index (BMI)	C_reactive_protein	0.53397	49	TRUE	1.56991e-05	5.03226e-14	0.187556	0.0390636	Up	16.1397	0.0350779	4.9863e-08	0.179731	0.0374338	Up	10.0827	NA	1e-06	0.001
Body mass index (BMI)	Creatinine_in_urine	0.337746	49	TRUE	2.39188e-09	0.00194371	136.627	28.4563	Up	4.96217	0.00233454	0.00196525	136.267	28.3813	Up	5.10646	NA	1e-06	0.001
Body mass index (BMI)	Cystatin_C	0.710272	49	TRUE	4.45002e-09	3.20877e-29	0.00909337	0.00189394	Up	31.5934	0.0205763	5.66708e-14	0.00931827	0.00194078	Up	16.3188	0.037	1e-06	0.001
Body mass index (BMI)	Gamma_glutamyltransferase	0.336109	49	FALSE	NA	0.0281473	0.883567	0.184027	Up	3.64404	3.28683e-05	0.0178979	0.910832	0.189705	Up	4.0129	NA	1e-06	0.001
Body mass index (BMI)	Glucose	0.317075	49	FALSE	NA	1.64446e-08	0.0453751	0.0094506	Up	10.4188	8.59476e-05	2.41126e-06	0.0455664	0.00949044	Up	8.29374	0.015	1e-06	0.001
Body mass index (BMI)	Glycated_haemoglobin_HbA1c	0.604053	49	TRUE	9.81587e-05	6.68742e-17	0.369322	0.0769212	Up	19.1169	2.38417e-05	2.89936e-11	0.380486	0.0792465	Up	13.4826	NA	1e-06	0.001
Body mass index (BMI)	HDL_cholesterol	0.65346	49	TRUE	1	2.43297e-14	-0.0251051	-0.00522882	Down	16.4604	7.75109e-13	7.97143e-11	-0.0252992	-0.00526923	Down	13.0219	NA	1e-06	0.001
Body mass index (BMI)	Non_albumin_protein	0.369618	49	TRUE	1	2.60125e-05	0.121603	0.0253272	Up	7.03137	5.63371e-09	0.000605966	0.118419	0.0246639	Up	5.67237	NA	1e-06	0.001
Body mass index (BMI)	SHBG	0.780938	49	TRUE	1	4.33207e-29	-1.5827	-0.32964	Down	31.4541	0.213031	1.654e-13	-1.61426	-0.336213	Down	15.8268	NA	1e-06	0.001
Body mass index (BMI)	Sodium_in_urine	0.585056	49	TRUE	2.4459e-16	2.04686e-07	1.92663	0.401272	Up	9.26852	1.32087e-06	2.34248e-08	2.06325	0.429727	Up	10.4301	NA	1e-06	0.001
Body mass index (BMI)	Testosterone	0.411458	49	FALSE	NA	4.3203e-12	-0.0925215	-0.0192701	Down	14.1499	0.435827	3.03728e-07	-0.0956582	-0.0199234	Down	9.25746	0.098	1e-06	0.001
Body mass index (BMI)	Urate	0.643526	49	TRUE	5.51547e-06	9.50724e-14	4.6159	0.961386	Up	15.8585	3.13398e-12	2.0483e-11	4.63432	0.965223	Up	13.6547	NA	1e-06	0.001
Body mass index (BMI)	Vitamin_D	0.374287	49	FALSE	NA	4.47403e-06	-0.619561	-0.12904	Down	7.85846	0.00271476	3.83118e-06	-0.646398	-0.13463	Down	8.06751	NA	1e-06	0.001
Body mass index (BMI)	Basal metabolic rate	0.995726	49	TRUE	1.5002e-85	1.16277e-126	119.388	24.8659	Up	129.414	0.0197063	1.65233e-28	118.795	24.7423	Up	31.2709	0.41	1e-06	0.001
Body mass index (BMI)	SBP	0.514224	49	FALSE	NA	1.05231e-05	0.671757	0.139912	Up	7.4471	1.50323e-05	1.16319e-05	0.669098	0.139358	Up	7.54507	NA	1e-06	0.001
Body mass index (BMI)	DBP	0.624419	49	TRUE	6.54274e-13	1.08953e-10	0.588323	0.122534	Up	12.7226	1.23772e-19	1.20376e-08	0.583573	0.121545	Up	10.7394	NA	1e-06	0.001
Body mass index (BMI)	RBC	0.293561	49	TRUE	1	0.234791	0.00709042	0.00147677	Up	2.51159	4.96891e-12	0.0510475	0.00756711	0.00157605	Up	3.45537	NA	1e-06	0.001
Body mass index (BMI)	RBC distr width	0.335624	49	FALSE	NA	1.13179e-05	0.0275166	0.00573108	Up	7.41337	0.00373064	0.000284351	0.027026	0.0056289	Up	6.03514	NA	1e-06	0.001
Body mass index (BMI)	Reticulocyte count	0.392066	49	TRUE	5.70115e-07	2.15431e-15	0.00144667	0.000301308	Up	17.5501	0.899481	1.0319e-10	0.00151665	0.000315884	Up	12.8981	0.7	1e-06	0.001
Body mass index (BMI)	Lymphocyte count	0.253904	49	FALSE	NA	0.00343988	0.0228548	0.00476014	Up	4.69057	0.0035769	0.017815	0.0210657	0.0043875	Up	4.01781	0.076	1e-06	0.001
Body mass index (BMI)	FEV FVC ratio	0.416519	49	TRUE	7.20046e-07	0.00273602	0.00197078	0.000410469	Up	4.80481	1.97837e-05	0.00150768	0.00200387	0.000417361	Up	5.23758	NA	1e-06	0.001
Body mass index (BMI)	FVC	0.587172	49	FALSE	NA	4.05075e-07	-0.0381988	-0.00795594	Down	8.94558	6.75387e-14	3.21406e-08	-0.0403343	-0.00840071	Down	10.2782	NA	1e-06	0.001
Body mass index (BMI)	Menarche	0.655177	49	FALSE	NA	4.74098e-09	-0.112621	-0.0234563	Down	10.9846	8.8342e-10	1.0955e-08	-0.119896	-0.0249716	Down	10.7856	NA	1e-06	0.001
Body mass index (BMI)	Summer outdoor time	0.378459	49	FALSE	NA	0.00668795	0.0664337	0.0138366	Up	4.37364	9.92434e-13	0.0401763	0.0544943	0.0113499	Up	3.5852	NA	1e-06	0.001
Body mass index (BMI)	Height	0.650065	49	FALSE	NA	2.48795e-07	-0.357018	-0.0743586	Down	9.17297	5.5275e-14	6.22643e-08	-0.331296	-0.0690014	Down	9.98154	NA	1e-06	0.001
Body mass index (BMI)	Pulse rate	0.419805	49	FALSE	NA	2.85048e-05	0.391624	0.0815661	Up	6.98763	4.6445e-08	0.000100776	0.3868	0.0805616	Up	6.51819	NA	1e-06	0.001
Body mass index (BMI)	Waist circumference	0.999669	49	TRUE	0	1.00552e-221	1.98641	0.413723	Up	200	1	1.99323e-41	1.97365	0.411066	Up	44.4033	1	1e-06	0.001
Body mass index (BMI)	Diabetes	0.709561	49	FALSE	NA	6.31265e-31	0.243847	0.0507876	Up	33.3473	0.0921922	2.87284e-13	0.244004	0.0508205	Up	15.5784	0.017	1e-06	0.001
Body mass index (BMI)	Osteoarthritis	0.316366	49	TRUE	0.924995	0.00041333	0.0954972	0.0198899	Up	5.70062	0.796148	8.65461e-05	0.0920794	0.019178	Up	6.59483	0.096	1e-06	0.001
Body mass index (BMI)	Angina	0.373673	49	FALSE	NA	2.87973e-09	0.143799	0.02995	Up	11.2178	0.29098	3.3915e-07	0.145519	0.0303082	Up	9.20527	0.306	1e-06	0.001
Waist circumference	Gamma_glutamyltransferase	0.557222	9	FALSE	NA	0.00167021	0.88985	0.0661868	Up	5.03189	0.426516	0.0851706	0.899726	0.0669213	Up	3.19176	0.634	1e-06	0.001
Waist circumference	HDL_cholesterol	0.842764	9	TRUE	1	2.94495e-06	-0.013623	-0.00101328	Down	8.04475	0.0190305	0.0413877	-0.0134764	-0.00100237	Down	3.56749	0.154	1e-06	0.001
Waist circumference	Urate	0.771389	9	TRUE	3.9408e-13	9.55725e-07	2.00892	0.149423	Up	8.55763	0.508125	0.0608942	1.90358	0.141588	Up	3.36309	0.421	1e-06	0.001
Waist circumference	Basal metabolic rate	0.994325	9	TRUE	1.49824e-136	7.92096e-23	40.5575	3.01666	Up	25.1188	0.978515	0.000124093	42.1466	3.13485	Up	6.41499	0.907	1e-06	0.001
Waist circumference	Body mass index (BMI)	0.999717	9	TRUE	0	3.95982e-52	0.304413	0.0226421	Up	54.6648	0.91629	4.53258e-06	0.303059	0.0225414	Up	7.99101	0.986	1e-06	0.001
Intelligence	Sodium_in_urine	0.34467	31	TRUE	1.1436e-83	0.000769951	-2.26629	-1.05796	Down	5.4074	0.0378814	0.0124195	-2.07486	-0.968592	Down	4.19228	0.05	1e-06	0.001
Intelligence	Mood swings	0.485499	31	TRUE	1.04709e-117	4.6559e-09	-0.145463	-0.0679054	Down	10.9957	0.217862	3.86621e-05	-0.152962	-0.0714062	Down	6.99263	0.125	1e-06	0.001
Intelligence	FVC	0.406795	31	TRUE	7.0363e-102	0.0251939	0.040774	0.0190342	Up	3.70301	0.000840016	0.00691932	0.0437995	0.0204466	Up	4.4909	NA	1e-06	0.001
Intelligence	Neuroticism score	0.516325	31	FALSE	NA	0.00355922	-0.23762	-0.110926	Down	4.67334	2.39963e-07	0.00227425	-0.258467	-0.120658	Down	5.03525	NA	1e-06	0.001
Intelligence	Summer outdoor time	0.569018	31	TRUE	6.10631e-216	1.42018e-07	-0.229884	-0.107315	Down	9.43833	2.22401e-05	8.40422e-05	-0.203815	-0.0951455	Down	6.61565	NA	1e-06	0.001
Intelligence	Height	0.417149	31	TRUE	4.19911e-304	0.0659468	0.438314	0.204615	Up	3.19465	1.56819e-20	0.0182874	0.460115	0.214793	Up	3.99781	NA	1e-06	0.001
Intelligence	Beer intake	0.41466	31	FALSE	NA	2.52226e-06	-0.366401	-0.171045	Down	8.11676	0.252546	0.000340971	-0.356787	-0.166557	Down	5.94204	0.087	1e-06	0.001
Intelligence	Body mass index (BMI)	0.507551	31	FALSE	NA	0.222645	-0.236463	-0.110387	Down	2.53852	2.04934e-06	0.0234471	-0.256075	-0.119542	Down	3.87312	NA	1e-06	0.001
Intelligence	smoking_current	0.404648	31	TRUE	1.24123e-64	0.0616258	-0.1568	-0.0731978	Down	3.23233	0.00247076	0.0247617	-0.152131	-0.0710184	Down	3.84669	NA	1e-06	0.001
Intelligence	Hiatus hernia	0.260183	31	TRUE	1.93728e-24	2.20241e-07	-0.16357	-0.0763585	Down	9.23128	0.807021	2.73598e-05	-0.167434	-0.0781622	Down	7.15519	0.919	1e-06	0.001
Intelligence	Gastric reflux	0.283322	31	TRUE	1.20903e-07	0.00322774	-0.145556	-0.0679491	Down	4.72187	0.137797	0.0298065	-0.145249	-0.0678055	Down	3.7487	0.345	1e-06	0.001
Atrial fibrillation	Platelet count	0.251274	22	FALSE	NA	0.000551164	-0.871086	-4.6733	Down	5.56115	0.896237	0.00826541	-0.863983	-4.6352	Down	4.40376	0.97	1e-06	0.001
Atrial fibrillation	Heart failure	0.472725	22	TRUE	3.85368e-06	8.95852e-18	0.276906	1.48558	Up	20.0159	0.192074	5.81765e-05	0.27635	1.4826	Up	6.79767	0.414	1e-06	0.001
Asthma	Eosinophill count	0.682893	20	TRUE	1	1.80022e-05	0.0197874	0.058811	Up	7.20139	3.25282e-10	3.13605e-05	0.0234285	0.0696328	Up	7.08952	NA	1e-06	0.001
Asthma	FEV FVC ratio	0.410321	20	TRUE	1	0.000775591	-0.00482945	-0.0143538	Down	5.40141	0.183261	0.011604	-0.0048142	-0.0143085	Down	4.22634	0.373	1e-06	0.001
Asthma	FVC	0.392785	20	TRUE	1	0.000323334	-0.0555913	-0.165225	Down	5.82575	0.0425307	0.00849033	-0.0568613	-0.169	Down	4.38883	NA	1e-06	0.001
Asthma	Height	0.518559	20	FALSE	NA	0.0761282	-0.482341	-1.43359	Down	3.11135	3.68292e-09	0.0986895	-0.436296	-1.29673	Down	3.10556	NA	1e-06	0.001
Asthma	Allergic rhinitis	0.809796	20	TRUE	6.20959e-26	3.0381e-20	0.620111	1.84306	Up	22.5131	0.00188259	2.3396e-06	0.619799	1.84213	Up	8.31067	0.177	1e-06	0.001
Diabetes	Glycated_haemoglobin_HbA1c	0.997867	5	TRUE	1	9.31352e-42	1.25954	5.05983	Up	44.2437	0.198421	0.0406678	1.25742	5.05129	Up	3.57871	0.74	1e-06	0.001
Non-melanoma skin cancer	Malignant melanoma	0.507575	34	TRUE	2.53832e-05	0.0106467	0.348511	1.65294	Up	4.13574	2.73995e-10	0.0180925	0.287195	1.36213	Up	4.00414	NA	1e-06	0.001
Allergic rhinitis	Creatinine	0.918509	4	FALSE	NA	8.83773e-20	-1.53067	-6.44123	Down	22.0423	0.985467	0.092022	-1.53011	-6.4389	Down	3.14288	0.039	1e-06	0.001
Hypothyroidism	Creatinine	0.282206	25	FALSE	NA	0.0139773	0.401495	1.70221	Up	4.00211	0.00211292	0.0896482	0.407773	1.72883	Up	3.15725	0.126	1e-06	0.001
Hypothyroidism	Platelet count	0.448018	25	FALSE	NA	0.233965	2.19855	9.32116	Up	2.51367	0.239702	0.00745696	2.11907	8.98418	Up	4.45175	NA	1e-06	0.001
Hypothyroidism	Platelet volume	0.306184	25	FALSE	NA	0.0142064	-0.0285289	-0.120954	Down	3.99404	0.104487	0.079904	-0.0281873	-0.119505	Down	3.22403	0.003	1e-06	0.001
Hypothyroidism	Height	0.475436	25	FALSE	NA	0.0327981	-0.233792	-0.991203	Down	3.56358	5.18392e-08	0.0392261	-0.224181	-0.950458	Down	3.59961	NA	1e-06	0.001
Alanine_aminotransferase	Albumin	0.294992	40	FALSE	NA	0.0804804	0.0172066	0.00126903	Up	3.04737	0.000231991	0.0903544	0.0176277	0.00130008	Up	3.07156	NA	1e-07	0.01
Alanine_aminotransferase	Aspartate_aminotransferase	0.838585	40	TRUE	4.61549e-100	5.45928e-99	0.519988	0.0383504	Up	101.702	0.100974	5.61322e-21	0.506536	0.0373583	Up	23.4041	NA	1e-07	0.01
Alanine_aminotransferase	Total_bilirubin	0.292648	40	FALSE	NA	0.0061984	0.0342506	0.00252606	Up	4.34337	0.0117499	0.0168443	0.0372054	0.00274399	Up	3.94502	NA	1e-07	0.01
Alanine_aminotransferase	RBC distr width	0.288176	40	FALSE	NA	0.603686	-0.00562353	-0.000414749	Down	1.96652	0.00193187	0.019482	-0.00715732	-0.00052787	Down	3.87722	NA	1e-07	0.01
Albumin	Alkaline_phosphatase	0.324301	101	FALSE	NA	0.761681	-0.619461	-0.242947	Down	1.83484	4.4484e-19	0.0529461	-0.75394	-0.295689	Down	3.35587	NA	1e-07	0.01
Albumin	Calcium	0.891842	101	TRUE	5.26955e-96	1.19116e-105	0.0179292	0.00703168	Up	108.426	0.0117397	1.30795e-41	0.0173055	0.00678706	Up	44.4816	0.01	1e-07	0.01
Albumin	Phosphate	0.304789	101	TRUE	1	0.00962648	0.00550302	0.00215824	Up	4.12275	1.17391e-12	0.000639857	0.0062205	0.00243963	Up	5.54032	NA	1e-07	0.01
Albumin	RBC	0.432569	101	TRUE	1	0.17485	-0.0118125	-0.00463276	Down	2.65079	8.17094e-33	0.0846559	-0.0105467	-0.00413632	Down	3.10573	NA	1e-07	0.01
Albumin	Monocyte count	0.253613	101	TRUE	1	0.100101	-0.00585172	-0.00229499	Down	2.93849	1.06675e-09	0.0467409	-0.00582462	-0.00228437	Down	3.42047	NA	1e-07	0.01
Albumin	Platelet distr width	0.26836	101	FALSE	NA	0.0014824	0.0172896	0.00678082	Up	5.03724	2.92388e-09	0.000300022	0.0178493	0.00700033	Up	5.89244	NA	1e-07	0.01
Alkaline_phosphatase	LDL_direct	0.388949	235	FALSE	NA	0.00126913	-0.00191246	-7.42249e-05	Down	5.10971	8.15641e-56	5.39224e-06	-0.00206163	-8.00144e-05	Down	7.78727	NA	1e-07	0.01
Alkaline_phosphatase	DBP	0.25025	235	TRUE	6.09292e-54	0.00926802	0.0157509	0.000611312	Up	4.14488	1.59255e-24	0.00430872	0.0163486	0.000634508	Up	4.61169	NA	1e-07	0.01
Alkaline_phosphatase	RBC	0.324684	235	TRUE	1	1.25695e-09	0.00127595	4.95211e-05	Up	11.5057	2.98674e-15	2.92916e-14	0.00133323	5.17441e-05	Up	16.4388	NA	1e-07	0.01
Alkaline_phosphatase	Platelet distr width	0.336184	235	FALSE	NA	5.90979e-07	0.00129532	5.02727e-05	Up	8.71947	2.77277e-33	3.74868e-06	0.00117367	4.55514e-05	Up	7.95828	NA	1e-07	0.01
Alkaline_phosphatase	Platelet volume	0.324224	235	FALSE	NA	0.0497072	0.0015823	6.1411e-05	Up	3.30434	9.12979e-35	0.0389908	0.00154881	6.01112e-05	Up	3.51658	NA	1e-07	0.01
Aspartate_aminotransferase	Alanine_aminotransferase	0.411015	37	TRUE	7.9685e-07	0.0535877	0.172532	0.0165266	Up	3.26243	4.4246e-08	0.0290082	0.147852	0.0141626	Up	3.66904	NA	1e-07	0.01
Aspartate_aminotransferase	Albumin	0.365964	37	FALSE	NA	0.00684657	0.0363168	0.00347875	Up	4.29724	5.30198e-10	0.00185739	0.0391838	0.00375338	Up	5.0206	NA	1e-07	0.01
Aspartate_aminotransferase	Non_albumin_protein	0.535675	37	TRUE	1	3.90099e-06	0.0626541	0.00600157	Up	7.84355	5.5154e-11	4.7758e-05	0.0656416	0.00628774	Up	6.76909	NA	1e-07	0.01
Aspartate_aminotransferase	RBC distr width	0.355917	37	FALSE	NA	0.00225934	0.00873295	0.000836521	Up	4.83826	0.000529722	0.00550675	0.00924842	0.000885897	Up	4.4889	NA	1e-07	0.01
Aspartate_aminotransferase	Monocyte count	0.331251	37	FALSE	NA	0.0110818	-0.00224316	-0.00021487	Down	4.05432	1.41143e-06	0.04692	-0.00218877	-0.00020966	Down	3.41593	NA	1e-07	0.01
Calcium	Albumin	0.340372	122	TRUE	0.0456085	0.00714911	2.59113	28.1708	Up	4.27238	1.1645e-20	0.00060896	2.63482	28.6458	Up	5.56356	NA	1e-07	0.01
Calcium	Alkaline_phosphatase	0.268356	122	FALSE	NA	0.2216	15.9828	173.765	Up	2.52382	4.40753e-10	0.0743432	15.774	171.495	Up	3.17675	NA	1e-07	0.01
Calcium	Creatinine	0.269017	122	FALSE	NA	0.258028	-10.0541	-109.308	Down	2.4441	1.07665e-15	0.0426744	-11.1623	-121.356	Down	3.46974	NA	1e-07	0.01
Calcium	Phosphate	0.753465	122	TRUE	1	4.26976e-35	-0.562049	-6.1106	Down	37.4879	2.22793e-16	1.81666e-28	-0.560861	-6.09768	Down	31.1233	NA	1e-07	0.01
Creatinine	Creatinine_in_urine	0.295551	69	TRUE	8.70744e-48	0.196455	35.6307	2.17812	Up	2.59018	1.27977e-07	0.00224001	37.7159	2.30559	Up	4.93621	NA	1e-07	0.01
Creatinine	Cystatin_C	0.806187	69	TRUE	5.14243e-15	4.37642e-12	0.00454268	0.000277696	Up	14.0681	4.94322e-48	3.22614e-16	0.00464266	0.000283808	Up	18.5197	NA	1e-07	0.01
Creatinine	Urea	0.734427	69	TRUE	1	0.000469868	0.0203561	0.00124438	Up	5.58666	1.45685e-41	1.56148e-08	0.0222174	0.00135816	Up	10.4901	NA	1e-07	0.01
Cystatin_C	Creatinine	0.470391	120	TRUE	3.39508e-47	1	8.15842	49.6598	Up	0.700285	2.12411e-101	0.00557387	6.29606	38.3238	Up	4.48232	NA	1e-07	0.01
Cystatin_C	Urate	0.310381	120	TRUE	1	1	12.2538	74.5879	Up	0.636013	3.90361e-27	0.0468896	17.7799	108.225	Up	3.41813	NA	1e-07	0.01
Cystatin_C	RBC	0.282991	120	FALSE	NA	0.0717931	0.0623073	0.379261	Up	3.11409	6.55653e-15	0.0506679	0.0674876	0.410793	Up	3.37875	NA	1e-07	0.01
Direct_bilirubin	Alanine_aminotransferase	0.762716	15	FALSE	NA	4.69334e-30	3.2043	3.88302	Up	32.3853	0.997275	0.00227048	2.65647	3.21915	Up	4.92884	0.042	1e-07	0.01
Direct_bilirubin	Aspartate_aminotransferase	0.5375	15	TRUE	0.0407683	0.048383	1.28068	1.55195	Up	3.32114	0.420726	0.0127963	1.47455	1.78688	Up	4.08359	0.017	1e-07	0.01
Direct_bilirubin	Gamma_glutamyltransferase	0.579584	15	TRUE	0.0987448	0.000123304	8.38689	10.1634	Up	6.21881	0.000273514	0.0280727	8.45633	10.2475	Up	3.68754	0.024	1e-07	0.01
Direct_bilirubin	IGF_1	0.519136	15	FALSE	NA	1.33631e-07	-0.956497	-1.1591	Down	9.39035	0.696607	0.00142995	-0.942993	-1.14273	Down	5.14655	0.765	1e-07	0.01
Direct_bilirubin	Phosphate	0.605672	15	FALSE	NA	0.00106935	0.0270894	0.0328273	Up	5.19325	0.12973	0.0467409	0.0255332	0.0309415	Up	3.42083	0.13	1e-07	0.01
Direct_bilirubin	Total_bilirubin	1	15	TRUE	5.62674e-222	8.59722e-237	5.42737	6.57697	Up	200	0.272467	7.19273e-13	5.45703	6.61291	Up	14.9632	0.948	1e-07	0.01
Direct_bilirubin	FVC	0.531112	15	FALSE	NA	0.000166921	-0.142727	-0.172959	Down	6.07831	0.000626967	0.0434464	-0.142041	-0.172127	Down	3.45901	0.02	1e-07	0.01
Gamma_glutamyltransferase	Alanine_aminotransferase	0.614831	72	TRUE	1.85862e-54	3.84839e-14	0.116566	0.00282833	Up	16.2046	1.48595e-18	1.20086e-19	0.126081	0.00305919	Up	22.0628	NA	1e-07	0.01
Gamma_glutamyltransferase	Alkaline_phosphatase	0.57413	72	TRUE	1.43522e-07	6.61186e-17	0.15696	0.00380843	Up	19.0417	6.46373e-18	4.47336e-14	0.163173	0.00395918	Up	16.2486	NA	1e-07	0.01
Gamma_glutamyltransferase	Aspartate_aminotransferase	0.473987	72	TRUE	2.23641e-46	2.28719e-10	0.056757	0.00137713	Up	12.2914	1.99031e-09	3.22118e-13	0.0579703	0.00140657	Up	15.3387	NA	1e-07	0.01
Gamma_glutamyltransferase	IGF_1	0.331101	72	TRUE	1	8.74725e-05	-0.0163031	-0.000395572	Down	6.37981	0.000307498	6.77628e-06	-0.0166523	-0.000404045	Down	7.67783	NA	1e-07	0.01
Glucose	Glycated_haemoglobin_HbA1c	0.953596	16	TRUE	0.000403912	3.17479e-49	3.70779	3.02218	Up	51.7479	0.289893	2.1272e-07	3.60206	2.936	Up	9.2862	0.482	1e-07	0.01
Glucose	RBC	0.676971	16	FALSE	NA	0.556395	-0.0624087	-0.0508687	Down	2.0195	0.118903	0.0631415	-0.0655055	-0.0533929	Down	3.26734	NA	1e-07	0.01
Glycated_haemoglobin_HbA1c	Direct_bilirubin	0.254427	87	FALSE	NA	0.0249157	-0.0128086	-0.00193829	Down	3.66738	0.00072186	0.000296896	-0.0135029	-0.00204335	Down	5.89883	NA	1e-07	0.01
Glycated_haemoglobin_HbA1c	Glucose	0.650774	87	TRUE	1.15399e-48	6.41586e-15	0.0757781	0.0114673	Up	17.01	1.71728e-73	3.63783e-16	0.0734585	0.0111163	Up	18.4592	NA	1e-07	0.01
Glycated_haemoglobin_HbA1c	SHBG	0.39619	87	TRUE	1	8.53483e-06	-0.555482	-0.0840597	Down	7.47148	3.6165e-16	6.60532e-06	-0.49202	-0.0744561	Down	7.69146	NA	1e-07	0.01
Glycated_haemoglobin_HbA1c	Total_bilirubin	0.361479	87	TRUE	1	0.000153871	-0.0947086	-0.014332	Down	6.1168	7.32351e-07	6.36913e-08	-0.100738	-0.0152444	Down	9.8399	NA	1e-07	0.01
Glycated_haemoglobin_HbA1c	SBP	0.331576	87	FALSE	NA	0.0373058	0.217056	0.0328466	Up	3.45725	1.34163e-10	0.0331285	0.213245	0.0322699	Up	3.59883	NA	1e-07	0.01
Glycated_haemoglobin_HbA1c	Hemoglobin	0.343778	87	TRUE	1	0.000229202	-0.0354091	-0.00535836	Down	5.9267	5.44386e-14	1.00942e-05	-0.0376918	-0.0057038	Down	7.4923	NA	1e-07	0.01
Glycated_haemoglobin_HbA1c	Platelet count	0.340901	87	TRUE	1	0.836386	0.649112	0.0982285	Up	1.77445	3.39452e-22	0.000767704	0.916947	0.138759	Up	5.45948	NA	1e-07	0.01
Glycated_haemoglobin_HbA1c	Diabetes	0.581347	87	TRUE	6.00547e-20	2.40742e-10	0.229937	0.0347958	Up	12.266	1.99048e-63	3.0124e-13	0.207741	0.0314369	Up	15.3733	NA	1e-07	0.01
HDL_cholesterol	Alkaline_phosphatase	0.275887	311	TRUE	1	6.03248e-05	-2.75417	-7.95248	Down	6.5581	6.20601e-35	2.42011e-05	-3.03546	-8.76467	Down	7.08405	NA	1e-07	0.01
HDL_cholesterol	Vitamin_D	0.288778	311	TRUE	5.20071e-08	7.7322e-12	-3.55466	-10.2638	Down	13.81	2.27155e-34	4.16646e-13	-3.65402	-10.5507	Down	15.2161	NA	1e-07	0.01
HDL_cholesterol	Basal metabolic rate	0.278669	311	FALSE	NA	4.58357e-14	-115.649	-333.93	Down	16.1199	6.23028e-28	4.80377e-09	-117.957	-340.594	Down	11.0334	NA	1e-07	0.01
HDL_cholesterol	RBC	0.358267	311	FALSE	NA	0.218909	-0.0332182	-0.0959153	Down	2.53019	5.90527e-57	0.000832382	-0.039894	-0.115191	Down	5.41578	NA	1e-07	0.01
HDL_cholesterol	RBC distr width	0.285038	311	FALSE	NA	6.83736e-05	0.142824	0.412394	Up	6.49903	5.97277e-41	8.12096e-08	0.138458	0.399787	Up	9.73093	NA	1e-07	0.01
HDL_cholesterol	Platelet distr width	0.344098	311	TRUE	1	1.1918e-07	-0.105234	-0.303856	Down	9.44242	3.19418e-52	2.83468e-15	-0.108506	-0.313303	Down	17.5065	NA	1e-07	0.01
HDL_cholesterol	Body mass index (BMI)	0.294227	311	TRUE	9.18008e-26	2.94025e-05	-0.486933	-1.40598	Down	6.89605	2.8313e-30	3.90499e-05	-0.509052	-1.46985	Down	6.86717	NA	1e-07	0.01
HDL_cholesterol	Waist circumference	0.264709	311	TRUE	1	1.66528e-07	-1.61418	-4.66085	Down	9.28775	2.61294e-24	1.97526e-08	-1.59872	-4.61618	Down	10.3768	NA	1e-07	0.01
IGF_1	SHBG	0.3359	307	TRUE	1	3.08857e-05	-0.366782	-0.0670582	Down	6.87302	2.52924e-36	1.66953e-09	-0.383252	-0.0700692	Down	11.5174	NA	1e-07	0.01
IGF_1	Basal metabolic rate	0.382177	307	FALSE	NA	4.62789e-05	11.1526	2.03902	Up	6.67953	2.4279e-101	1.07013e-07	11.7173	2.14225	Up	9.60432	NA	1e-07	0.01
IGF_1	FVC	0.429203	307	TRUE	1.16353e-16	1.00194e-12	0.0144887	0.00264895	Up	14.731	9.18553e-95	9.07577e-15	0.0148457	0.00271421	Up	16.9735	NA	1e-07	0.01
IGF_1	Height	0.585848	307	FALSE	NA	2.19106e-09	0.148825	0.0272093	Up	11.2473	3.91949e-280	2.4898e-15	0.157748	0.0288407	Up	17.57	NA	1e-07	0.01
LDL_direct	Direct_bilirubin	0.367504	143	TRUE	1	2.36386e-30	-0.124163	-0.146559	Down	32.6915	0.000177768	2.08443e-21	-0.125093	-0.147656	Down	23.8572	0.004	1e-07	0.01
LDL_direct	HDL_cholesterol	0.314817	143	FALSE	NA	0.315315	-0.0277379	-0.032741	Down	2.33637	4.44606e-29	0.000977792	-0.0283365	-0.0334475	Down	5.33414	NA	1e-07	0.01
LDL_direct	Vitamin_D	0.387491	143	TRUE	1	1.96488e-28	-2.78913	-3.29221	Down	30.7396	6.74655e-08	1.76023e-18	-2.79222	-3.29585	Down	20.8456	NA	1e-07	0.01
LDL_direct	Basal metabolic rate	0.298856	143	FALSE	NA	0.331095	-34.2593	-40.4387	Down	2.31076	1.58626e-22	0.094582	-39.116	-46.1713	Down	3.04921	NA	1e-07	0.01
LDL_direct	RBC distr width	0.342381	143	FALSE	NA	0.699111	-0.0433417	-0.0511592	Down	1.88538	1.25549e-24	0.026275	-0.051016	-0.0602178	Down	3.72492	NA	1e-07	0.01
LDL_direct	Waist circumference	0.31196	143	FALSE	NA	7.64892e-06	-0.764022	-0.901829	Down	7.5209	3.059e-15	0.000134828	-0.798035	-0.941977	Down	6.28213	NA	1e-07	0.01
LDL_direct	Angina	0.265922	143	FALSE	NA	2.36215e-28	0.546913	0.64556	Up	30.6519	0.00525932	4.93331e-18	0.554955	0.655053	Up	20.3791	0.002	1e-07	0.01
Lipoprotein_A	IGF_1	0.324652	141	FALSE	NA	0.184963	0.00256508	5.21513e-05	Up	2.62041	3.43611e-17	0.00080198	0.00263196	5.35111e-05	Up	5.43535	NA	1e-07	0.01
Lipoprotein_A	LDL_direct	0.330956	141	TRUE	1.6036e-11	1.31749e-11	0.000841085	1.71003e-05	Up	13.575	2.45648e-14	1.46643e-18	0.000904408	1.83878e-05	Up	20.9346	NA	1e-07	0.01
Lipoprotein_A	Angina	0.294529	141	FALSE	NA	6.42604e-10	0.00343094	6.97554e-05	Up	11.8088	1.00945e-06	1.43296e-14	0.00347411	7.06332e-05	Up	16.7686	NA	1e-07	0.01
Non_albumin_protein	Albumin	0.506724	245	TRUE	2.92167e-09	1.9658e-71	-0.154326	-0.0425291	Down	74.0726	6.30341e-18	6.8614e-51	-0.158002	-0.0435421	Down	53.794	NA	1e-07	0.01
Non_albumin_protein	HDL_cholesterol	0.31949	245	FALSE	NA	0.000106176	-0.00652858	-0.00179914	Down	6.29265	4.0392e-33	0.000138128	-0.00637406	-0.00175656	Down	6.2676	NA	1e-07	0.01
Non_albumin_protein	IGF_1	0.260858	245	TRUE	1	3.28313e-05	-0.0881643	-0.0242963	Down	6.84154	2.8775e-23	0.000150824	-0.0861389	-0.0237381	Down	6.22543	NA	1e-07	0.01
Non_albumin_protein	Urate	0.280984	245	TRUE	1	1.42354e-07	1.25559	0.346015	Up	9.36053	4.55462e-24	2.04993e-07	1.31224	0.361626	Up	9.30876	NA	1e-07	0.01
Non_albumin_protein	RBC	0.383281	245	FALSE	NA	1.26126e-12	-0.0106675	-0.00293974	Down	14.6234	2.44381e-38	3.20546e-15	-0.0107432	-0.0029606	Down	17.4461	NA	1e-07	0.01
Non_albumin_protein	Monocyte count	0.259759	245	TRUE	1	0.0308114	0.00308117	0.000849108	Up	3.56078	4.69778e-23	0.000210323	0.00332588	0.000916543	Up	6.06352	NA	1e-07	0.01
Non_albumin_protein	Platelet count	0.414476	245	TRUE	1	4.37106e-06	1.26252	0.347925	Up	7.78255	1.99335e-71	2.02064e-06	1.21876	0.335866	Up	8.24853	NA	1e-07	0.01
Phosphate	Alkaline_phosphatase	0.54993	85	FALSE	NA	1.03302e-12	-31.551	-214.235	Down	14.7139	5.21898e-23	1.03793e-13	-32.5698	-221.154	Down	15.8531	NA	1e-07	0.01
Phosphate	Calcium	0.459317	85	TRUE	1	2.4731e-23	0.102983	0.69927	Up	25.5817	0.00776708	5.74035e-14	0.101056	0.686186	Up	16.1341	NA	1e-07	0.01
Phosphate	Cystatin_C	0.252559	85	FALSE	NA	0.00714911	0.0713445	0.484438	Up	4.27331	0.000395922	0.000538277	0.0787843	0.534956	Up	5.62417	NA	1e-07	0.01
SHBG	Alanine_aminotransferase	0.348169	130	TRUE	0.000412011	5.09256e-06	-0.0418444	-0.00166351	Down	7.70678	1.56162e-15	1.27969e-05	-0.0425286	-0.00169071	Down	7.37717	NA	1e-07	0.01
SHBG	HDL_cholesterol	0.406116	130	TRUE	1	2.34925e-05	0.00153869	6.11703e-05	Up	7.00875	1.96438e-31	4.56294e-07	0.0014961	5.9477e-05	Up	8.92977	NA	1e-07	0.01
SHBG	Testosterone	0.952991	130	FALSE	NA	1.75831e-219	0.0560464	0.00222811	Up	200	0.00239838	4.23406e-72	0.0568422	0.00225974	Up	75.3394	0.005	1e-07	0.01
SHBG	Urate	0.338366	130	TRUE	1	0.000667994	-0.218314	-0.00867899	Down	5.41848	4.94217e-24	2.43018e-05	-0.231365	-0.00919785	Down	7.07995	NA	1e-07	0.01
SHBG	RBC	0.306179	130	FALSE	NA	0.00714911	-0.000897775	-3.56907e-05	Down	4.27073	2.86469e-18	0.000321034	-0.00100824	-4.00824e-05	Down	5.8594	NA	1e-07	0.01
SHBG	Height	0.473612	130	FALSE	NA	0.0137748	0.0193093	0.000767636	Up	3.95179	1.15438e-61	0.00060896	0.0199252	0.000792119	Up	5.56443	NA	1e-07	0.01
SHBG	Pulse rate	0.270972	130	TRUE	0.00835663	0.151664	-0.0200987	-0.000799017	Down	2.72455	6.68667e-14	0.0561815	-0.0208936	-0.000830617	Down	3.3273	NA	1e-07	0.01
SHBG	Body mass index (BMI)	0.275488	130	TRUE	2.57739e-27	0.498767	-0.0080088	-0.000318387	Down	2.08364	1.48145e-17	0.0622032	-0.00927363	-0.00036867	Down	3.27567	NA	1e-07	0.01
Sodium_in_urine	Creatinine_in_urine	0.9852	6	TRUE	2.20911e-08	3.69794e-13	67.8279	1.60384	Up	15.1837	0.804912	0.0137301	68.4639	1.61888	Up	4.04557	0.909	1e-07	0.01
Sodium_in_urine	Body mass index (BMI)	0.752925	6	TRUE	7.46885e-11	0.0257107	0.0758776	0.00179419	Up	3.64915	0.021824	0.0872134	0.0848787	0.00200702	Up	3.09111	0.011	1e-07	0.01
Total_bilirubin	Direct_bilirubin	0.999901	49	TRUE	2.51303e-125	0	0.162854	0.0384007	Up	200	1	5.54328e-55	0.162549	0.0383288	Up	57.9592	1	1e-07	0.01
Urate	Alkaline_phosphatase	0.250137	217	FALSE	NA	0.000742934	0.0122661	0.000180415	Up	5.36482	1.36964e-14	0.00976251	0.0127208	0.000187102	Up	4.21697	NA	1e-07	0.01
Urate	Cystatin_C	0.39694	217	TRUE	0.0949038	0.0120337	0.00010888	1.60146e-06	Up	4.01493	2.38415e-81	0.0124626	9.80324e-05	1.4419e-06	Up	4.09973	NA	1e-07	0.01
Urate	HDL_cholesterol	0.257609	217	TRUE	1	0.184963	-0.000206842	-3.04231e-06	Down	2.62023	9.34955e-25	0.0199463	-0.000187569	-2.75884e-06	Down	3.86584	NA	1e-07	0.01
Urate	Phosphate	0.263532	217	FALSE	NA	0.00179699	8.45593e-05	1.24373e-06	Up	4.9456	1.81871e-20	0.00244929	8.33719e-05	1.22627e-06	Up	4.89291	NA	1e-07	0.01
Urate	Gout	0.734621	217	TRUE	9.64205e-54	2.5637e-52	0.0274629	0.000403936	Up	54.8671	2.43111e-10	7.68462e-69	0.0270171	0.000397379	Up	71.9556	NA	1e-07	0.01
Urea	Creatinine	0.407903	84	TRUE	2.52155e-29	0.438659	1.14568	0.861193	Up	2.15799	1.95105e-26	0.0475029	0.99232	0.745912	Up	3.40866	NA	1e-07	0.01
Vitamin_D	FVC	0.260398	129	TRUE	1.01516e-59	0.0296769	0.00144578	7.43895e-05	Up	3.58112	1.36256e-11	0.012495	0.00143656	7.39151e-05	Up	4.09738	NA	1e-07	0.01
Vitamin_D	Height	0.368477	129	FALSE	NA	0.0488843	0.0145363	0.000747937	Up	3.31521	7.13498e-28	0.0135205	0.0138878	0.000714567	Up	4.05585	NA	1e-07	0.01
Basal metabolic rate	Albumin	0.329293	139	FALSE	NA	2.18658e-08	-0.000411345	-3.01665e-07	Down	10.2134	4.23128e-08	2.046e-08	-0.000391981	-2.87464e-07	Down	10.3557	NA	1e-07	0.01
Basal metabolic rate	Calcium	0.265437	139	FALSE	NA	0.0301928	-8.44345e-06	-6.19211e-09	Down	3.5712	1.16652e-13	0.003229	-9.43129e-06	-6.91656e-09	Down	4.75816	NA	1e-07	0.01
Basal metabolic rate	Creatinine_in_urine	0.35491	139	FALSE	NA	6.21366e-08	0.869993	0.00063802	Up	9.73731	3.03316e-12	8.4275e-10	0.894665	0.000656114	Up	11.823	NA	1e-07	0.01
[truncated: 494 more rows]

## Sheet: SD10
SD10: Significant ExSep model selection test results (0.01 FDR) that are not in the MR results (MS_test: p-value for the ExSep model-selection test, p_ivw: IVW p-value for causal effect, p_het_ivw: IVW p-value for effect heterogeneity, p_mrpresso: MRPRESSO p-value for causal effect, mrepresso_global: MRPRESSO p-value for the global test, qvalue: FDR adjusted q-values).
[truncated: 1,059 more rows]
