# Supplementary material for: Graphical analysis for phenome-wide causal discovery in genotyped population-scale biobanks
Source: Nat Commun. 2021 Jan 13;12:350. doi: 10.1038/s41467-020-20516-2 (PMC7806647; doi:10.1038/s41467-020-20516-2)
Supplement: Supplementary file 5 — Supplementary Data 11–16 [file 41467_2020_20516_MOESM5_ESM.zip]

Archive with 18 entries (17 files):
- SData 11-16/
- __MACOSX/._SData 11-16
- SData 11-16/.DS_Store
- __MACOSX/SData 11-16/._.DS_Store
- SData 11-16/SD14.txt
- __MACOSX/SData 11-16/._SD14.txt
- SData 11-16/SD15.txt
- __MACOSX/SData 11-16/._SD15.txt
- SData 11-16/SD16.txt
- __MACOSX/SData 11-16/._SD16.txt
- SData 11-16/SD12.txt
- __MACOSX/SData 11-16/._SD12.txt
- SData 11-16/SD13.txt
- __MACOSX/SData 11-16/._SD13.txt
- SData 11-16/SD11.txt
- __MACOSX/SData 11-16/._SD11.txt
- SData 11-16/readme.txt
- __MACOSX/SData 11-16/._readme.txt
