# Supplementary material for: Graphical analysis for phenome-wide causal discovery in genotyped population-scale biobanks
Source: Nat Commun. 2021 Jan 13;12:350. doi: 10.1038/s41467-020-20516-2 (PMC7806647; doi:10.1038/s41467-020-20516-2)
Supplement: Supplementary file 5 — Supplementary Data 11–16 [file 41467_2020_20516_MOESM5_ESM.zip › SData 11-16/SD14.txt]

tr1->	tr2	pi1	numIVs	is_skeleton_edge	MS_test	qvalue_ivw	Est_ivw	Est_by_sd_ivw	direction_ivw	log10p_ivw	p_het_ivw	qvalue_mrpresso	Est_mrpresso	Est_by_sd_mrpresso	direction_mrpresso	log10p_mrpresso	mrpresso_globaltest	p1	p2
Alanine_aminotransferase	statins	0.103478058128079	28	TRUE	1	1	0.0867232092847104	0.00639604880372773	Up	0.53668109780921	0.505993963298283	1	0.0608539467231738	0.00448812741538485	Up	0.337730819205926	0.438	1e-07	0.001
Alanine_aminotransferase	Albumin	0.418377782237448	28	FALSE	NA	0.0422130293177912	0.0200256449434327	0.00147694029592261	Up	3.42296987438909	2.76824090696133e-05	0.15926883102332	0.0203966656725595	0.0015043039821868	Up	2.76951679254114	NA	1e-07	0.001
Alanine_aminotransferase	Alkaline_phosphatase	0.436134621855124	28	TRUE	1	1	0.0461214771031283	0.00340157174630331	Up	0.246823894661081	1.97209056211762e-13	1	-0.0044237408508131	-0.00032626170791206	Down	0.0235412658959587	NA	1e-07	0.001
Alanine_aminotransferase	Aspartate_aminotransferase	0.78271890184539	28	TRUE	4.61548725815409e-100	1.3335714550574e-53	0.498030697552136	0.0367309820931596	Up	56.1158492819949	0.00582234703345022	2.51869402473959e-12	0.476545343105264	0.0351463846510097	Up	14.5081025334895	NA	1e-07	0.001
Alanine_aminotransferase	Calcium	0.355443129	28	TRUE	1	1	0.000456827862880812	3.36921722568615e-05	Up	1.17075727010222	5.86392257615009e-08	1	0.000490733334590729	3.619278372591e-05	Up	1.22123764110271	NA	1e-07	0.001
Alanine_aminotransferase	C_reactive_protein	0.148429351231527	28	FALSE	NA	1	-0.00924226102942558	-0.000681639356852294	Down	0.596404213637399	0.0556440402290217	1	-0.0117378762219639	-0.000865697081404396	Down	0.71893596679193	0.025	1e-07	0.001
Alanine_aminotransferase	Creatinine_in_urine	0.0721291698522167	28	FALSE	NA	1	6.18024842292564	0.455808437651567	Up	0.284768884500248	0.475882052882462	1	11.6464589644172	0.858954835060029	Up	0.533168820266533	0.039	1e-07	0.001
Alanine_aminotransferase	Creatinine	0.116221053162562	28	FALSE	NA	1	-0.0229911980712863	-0.00169565709263995	Down	0.359881376986003	0.0493501392810463	1	-0.0255573508335416	-0.0018849171354887	Down	0.441703029075864	0.011	1e-07	0.001
Alanine_aminotransferase	Cystatin_C	0.136656382669951	28	FALSE	NA	1	-2.54862648889737e-05	-1.87967437320551e-06	Down	0.0349751068775415	0.0504572740145049	1	9.44227154749025e-06	6.96390621771477e-07	Up	0.0115570778657208	0.004	1e-07	0.001
Alanine_aminotransferase	Direct_bilirubin	0.291661264041379	28	FALSE	NA	0.521886535437718	0.00644527201147474	0.000475354575536457	Up	2.06764778078602	6.18369650897518e-05	0.970457678817123	0.00591260197625719	0.000436068857565046	Up	1.73709412453772	NA	1e-07	0.001
Alanine_aminotransferase	Gamma_glutamyltransferase	0.259966692800762	28	TRUE	3.91323239598295e-06	1	0.281149533316272	0.0207354657544159	Up	1.57717492780458	0.00538304741100802	0.255891124352486	0.29545530864666	0.0217905516759704	Up	2.5125556854368	NA	1e-07	0.001
Alanine_aminotransferase	Glucose	0.0373648472906404	28	TRUE	1	1	0.00213968350773782	0.000157806892213746	Up	0.429869337475278	0.474616536235706	1	0.00243227272174189	0.000179386062399556	Up	0.560735093052484	0.368	1e-07	0.001
Alanine_aminotransferase	Glycated_haemoglobin_HbA1c	0.396749952413793	28	TRUE	1	1	0.0132596434520765	0.000977931136762744	Up	0.338303958220164	2.74111887634265e-07	1	0.0175727488265498	0.00129603320768801	Up	0.548671802558958	NA	1e-07	0.001
Alanine_aminotransferase	HDL_cholesterol	0.167745283580099	28	TRUE	1	1	-0.00174761630408071	-0.000128890976974732	Down	1.0706406012506	0.0166591245817559	0.792932763820729	-0.00209224216111873	-0.000154307976862331	Down	1.85369438131326	NA	1e-07	0.001
Alanine_aminotransferase	IGF_1	0.313931411034483	28	FALSE	NA	1	-0.0181278825366364	-0.00133697567662561	Down	0.844032251467983	0.000113148505284136	1	-0.0178982931622575	-0.00132004289870541	Down	0.661492609353172	NA	1e-07	0.001
Alanine_aminotransferase	LDL_direct	0.474411841846334	28	FALSE	NA	1	-0.00442473377302552	-0.000326334938353845	Down	1.10614375184363	3.20442875326936e-10	0.890660385659101	-0.00527247088592497	-0.000388857623936608	Down	1.78655622664924	NA	1e-07	0.001
Alanine_aminotransferase	Lipoprotein_A	0.0634033290640394	28	FALSE	NA	1	0.0885824994797385	0.00653317600330646	Up	0.43549146267199	0.312032080229912	1	0.0972185398459134	0.00717010510347014	Up	0.509491027314201	0.486	1e-07	0.001
Alanine_aminotransferase	uacr_lowcontrolonly	0.0849300492610837	28	FALSE	NA	1	-0.00473545288205638	-0.000349251232642352	Down	0.221757108158576	0.245989990792173	1	-0.00505767129521904	-0.000373015628737082	Down	0.285720672220005	0.646	1e-07	0.001
Alanine_aminotransferase	Non_albumin_protein	0.344582257724138	28	TRUE	1	1	0.00291149801123812	0.000214730099651863	Up	0.126309153164786	5.12556792057884e-07	1	-0.00455059356056739	-0.000335617405529406	Down	0.230948525003222	NA	1e-07	0.001
Alanine_aminotransferase	oestradiol_gt212_lowcontrolonly	0.124767129064039	28	FALSE	NA	1	0.00289715629631198	0.000213672363097216	Up	0.179924756383339	0.101324947356362	1	0.00312190649348593	0.000230248239862255	Up	0.18107556592675	0.134	1e-07	0.001
Alanine_aminotransferase	Phosphate	0.196958674876847	28	FALSE	NA	1	0.000288092265819953	2.12475092580065e-05	Up	0.388454232229525	0.0216682951715245	1	0.000256476101225753	1.89157397882293e-05	Up	0.411458920744722	0.133	1e-07	0.001
Alanine_aminotransferase	rheumatoidfactor_lowcontrolonly	0.0221557339901478	28	FALSE	NA	1	-0.0122431071726625	-0.000902959099778429	Down	0.915378234146169	0.965975682668486	1	-0.0118756677824641	-0.000875859546019926	Down	1.09425754374072	0.86	1e-07	0.001
Alanine_aminotransferase	SHBG	0.60827876901902	28	TRUE	1	1	-0.0541869259591723	-0.00399641832696741	Down	0.115894125988587	2.68441275332042e-14	1	-0.102736494835205	-0.0075770677804672	Down	0.552509149595159	NA	1e-07	0.001
Alanine_aminotransferase	Sodium_in_urine	0.00364977339901484	28	FALSE	NA	1	0.0382432970357823	0.00282053669685221	Up	0.193140698290205	0.974635579872195	1	0.0379064755628545	0.00279569528938172	Up	0.268941942873712	0.864	1e-07	0.001
Alanine_aminotransferase	Testosterone	0.609978403925724	28	TRUE	1	1	0.0034617528625696	0.000255312740822923	Up	0.0936470480235624	6.56041077726007e-25	1	-0.00578779021183952	-0.000426863684658287	Down	0.251806079815259	NA	1e-07	0.001
Alanine_aminotransferase	Total_bilirubin	0.390016554206897	28	FALSE	NA	0.0639581909247088	0.0324375249437728	0.00239234680454895	Up	3.19684723341606	1.14635771888079e-06	0.415872964731327	0.0328317605107404	0.00242142264188578	Up	2.23595959457338	NA	1e-07	0.001
Alanine_aminotransferase	Urate	0.514916946206897	28	TRUE	1	1	-0.237548757663425	-0.0175198019055324	Down	0.535375328740612	8.30111618824837e-16	1	-0.112761375576102	-0.00831642725527428	Down	0.224759958751066	NA	1e-07	0.001
Alanine_aminotransferase	Urea	0.195113031724138	28	FALSE	NA	1	-0.00318336813922144	-0.000234781186566189	Down	0.465855379616692	0.0208045680199756	1	-0.00289409609344612	-0.000213446665650814	Down	0.480244047071102	0.016	1e-07	0.001
Alanine_aminotransferase	Vitamin_D	0.122915094581281	28	FALSE	NA	1	-0.0594001827247327	-0.00438090876469349	Down	0.919587954704882	0.0672022839180809	1	-0.0616751923410328	-0.00454869628841202	Down	0.96564745397776	0.045	1e-07	0.001
Alanine_aminotransferase	Basal metabolic rate	0.357366175517241	28	FALSE	NA	1	-0.701921901799087	-0.051768457110176	Down	0.0950712174709608	3.91625380131889e-10	1	-1.97054072463439	-0.145332198248303	Down	0.393003634063659	NA	1e-07	0.001
Alanine_aminotransferase	SBP	0.228006002068966	28	FALSE	NA	1	-0.001343091790343	-9.90563046475543e-05	Down	0.0112702079091236	0.00259052694937816	1	0.00213364253147236	0.000157361355438358	Up	0.021395854084882	0.01	1e-07	0.001
Alanine_aminotransferase	DBP	0.349136439310345	28	TRUE	2.51360996548888e-69	1	-0.033109751782795	-0.00244192517814726	Down	0.748095498763031	1.20422663588959e-07	1	-0.0413747959941118	-0.00305149240445918	Down	1.05477275282486	NA	1e-07	0.001
Alanine_aminotransferase	RBC	0.348588866761872	28	FALSE	NA	0.675964750770044	0.0023572971863983	0.000173856433282985	Up	1.91808782984577	1.5286576447994e-05	0.141026252090693	0.00304777693994326	0.000224781003972715	Up	2.84232927392763	NA	1e-07	0.001
Alanine_aminotransferase	Hemoglobin	0.521431232413793	28	FALSE	NA	1	0.00449810287163867	0.000331746088832313	Up	0.369973918629855	5.13364383480576e-12	1	0.00233217415973289	0.000172003548617223	Up	0.19029541035073	NA	1e-07	0.001
Alanine_aminotransferase	RBC distr width	0.504125152344828	28	FALSE	NA	1	-0.00564435031119372	-0.000416284641141569	Down	0.927774528705385	0.000158856995886957	0.295659072396133	-0.007253370091346	-0.000534953785479054	Down	2.42497673564619	NA	1e-07	0.001
Alanine_aminotransferase	Reticulocyte count	0.430618366896552	28	TRUE	1	1	5.63928689780599e-05	4.15911202019464e-06	Up	0.218947037295408	7.28205409072011e-11	1	2.78574307953178e-05	2.05455365850643e-06	Up	0.110210640891111	NA	1e-07	0.001
Alanine_aminotransferase	Eosinophill count	0.196361144827586	28	FALSE	NA	1	-0.000401740870588724	-2.96293718363415e-05	Down	0.860485409484341	0.0242552309938585	1	-0.000366503726972273	-2.70305463070086e-05	Down	0.798159731022407	0.168	1e-07	0.001
Alanine_aminotransferase	Monocyte count	0.137675534660099	28	FALSE	NA	1	0.000794025193688238	5.85613001652917e-05	Up	1.10478585222202	0.708300768869863	1	0.000542037475143249	3.99765895780428e-05	Up	0.705786708552706	0.194	1e-07	0.001
Alanine_aminotransferase	Basophill count	0.0868080886699507	28	FALSE	NA	1	-1.16412382376954e-05	-8.58569793694759e-07	Down	0.0427619496633092	0.09178850358626	1	-1.33388298921436e-06	-9.83771330402256e-08	Down	0.00488185063624231	0.158	1e-07	0.001
Alanine_aminotransferase	Lymphocyte count	0.224964422660099	28	FALSE	NA	1	0.00139843112007436	0.000103137715571421	Up	0.275286099026366	0.00384551087267154	1	0.00129369962088777	9.54135113403959e-05	Up	0.260489381907986	0.171	1e-07	0.001
Alanine_aminotransferase	Platelet distr width	0.202337021803448	28	TRUE	1	1	0.00127144653975356	9.37722921772484e-05	Up	0.676810080910444	0.00818507728017274	1	0.00118927682532828	8.77120747569376e-05	Up	0.713994929745945	NA	1e-07	0.001
Alanine_aminotransferase	Platelet count	0.503679571211724	28	FALSE	NA	1	-0.268658353457748	-0.0198142106872865	Down	0.640872022271211	1.81720853219993e-21	1	-0.298436841004999	-0.0220104469800201	Down	0.997419048155486	NA	1e-07	0.001
Alanine_aminotransferase	Platelet volume	0.571375734776069	28	FALSE	NA	1	0.0017483460502533	0.00012894479753987	Up	0.201417317556893	5.60903782033613e-17	1	0.00570709058115053	0.000420911889509251	Up	1.29944448569711	NA	1e-07	0.001
Alanine_aminotransferase	time_aggregated_depression	0.19096535862069	28	FALSE	NA	1	0.00307954313846884	0.000227123838811904	Up	0.336491630155289	0.0157228961529886	1	0.00218635178191804	0.000161248791581913	Up	0.202950725479019	0.035	1e-07	0.001
Alanine_aminotransferase	Mood swings	0.119635619704433	28	FALSE	NA	1	0.00385227608821421	0.000284114783907051	Up	0.529784673072445	0.100069974263516	1	0.00452606595053795	0.000333808434296894	Up	0.611586870876046	0.183	1e-07	0.001
Alanine_aminotransferase	FEV FVC ratio	0.215351677103448	28	TRUE	1.69800729405645e-18	1	-8.10082176814722e-05	-5.97455419451416e-06	Down	0.224668731804407	0.006142372781704	1	-0.000101881860587812	-7.51403641434563e-06	Down	0.314198145861966	0.016	1e-07	0.001
Alanine_aminotransferase	FVC	0.308698211724138	28	TRUE	1.14996667799202e-10	1	0.00170517994138628	0.000125761191429606	Up	0.354310625693974	0.0444585855208634	1	0.00206318551003715	0.000152164977774503	Up	0.669208480590802	NA	1e-07	0.001
Alanine_aminotransferase	townsend	0.0173557231527094	28	FALSE	NA	0.788203066650691	-0.0103034156603149	-0.00075990210639132	Down	1.82691156727995	0.509116256243099	0.807182120967274	-0.0105083513018787	-0.000775016611215076	Down	1.84275744651843	0.894	1e-07	0.001
Alanine_aminotransferase	Sleep duration	0.00868183251231525	28	FALSE	NA	1	0.000614697497417237	4.53354439421456e-05	Up	0.164098751567075	0.867375539780416	1	0.000757983386013449	5.59031286935037e-05	Up	0.195861676494947	0.799	1e-07	0.001
Alanine_aminotransferase	Neuroticism score	0.0665863255172414	28	FALSE	NA	1	-0.00309568030414225	-0.000228313994250711	Down	0.249772171617608	0.288890829634846	1	-0.00220129238464606	-0.000162350697576787	Down	0.127007791127234	0.146	1e-07	0.001
Alanine_aminotransferase	Menarche	0.381136984137931	28	FALSE	NA	1	0.00923243720122299	0.000680914825493948	Up	1.07095800984098	2.83400814808273e-08	1	0.00924755307972138	0.000682029658505599	Up	1.07185548745106	0.001	1e-07	0.001
Alanine_aminotransferase	Num children (f)	0.106600438334975	28	FALSE	NA	1	0.00273254645856774	0.000201531984939284	Up	0.408308333534327	0.234010228117929	1	0.00384023901122315	0.000283227020037101	Up	0.593582151969609	0.024	1e-07	0.001
Alanine_aminotransferase	chronotype_quantitative_time_averaged	0.285170691428571	28	FALSE	NA	1	-0.00350095760636326	-0.000258204186569801	Down	0.874032967079454	0.0205406890126976	1	-0.00276608344195084	-0.000204005419492933	Down	0.705263995576954	0.004	1e-07	0.001
Alanine_aminotransferase	alcohol_continuous	0.140499833004926	28	FALSE	NA	1	-0.000613033668507335	-4.52127324904297e-05	Down	0.0530948188635632	0.0814778684950757	1	0.000185905679556802	1.37109985797667e-05	Up	0.0137318907274128	0.24	1e-07	0.001
Alanine_aminotransferase	physical_activity	0.158906048275862	28	FALSE	NA	1	-0.0111912045665498	-0.000825378709696493	Down	0.394124319999479	0.241057270147053	1	-0.00862945717554102	-0.000636443573752405	Down	0.408209485379494	0.17	1e-07	0.001
Alanine_aminotransferase	Summer outdoor time	0.28918002	28	FALSE	NA	1	0.011310156943278	0.000834151738429496	Up	1.39150641459023	8.1175471920881e-06	1	0.0111232677385383	0.000820368202461856	Up	1.39316597080418	0.012	1e-07	0.001
Alanine_aminotransferase	Height	0.368140106321966	28	FALSE	NA	1	0.0215983933560146	0.00159293433818452	Up	0.507740498318899	4.48392165618943e-10	1	0.0215205934742984	0.00158719640661482	Up	0.793284714513476	NA	1e-07	0.001
Alanine_aminotransferase	Pulse rate	0.0320885577325972	28	TRUE	1	1	0.0181017934236418	0.00133505154073009	Up	0.405401369265672	0.689115953660225	1	0.0208589149337319	0.00153839599582803	Up	0.658857454948941	NA	1e-07	0.001
Alanine_aminotransferase	Water intake	0.100559172668966	28	FALSE	NA	1	-0.00407437778790043	-0.000300495327504328	Down	0.455066027490444	0.11955920824131	1	-0.00498722237486626	-0.000367819848547871	Down	0.659176685589705	0.002	1e-07	0.001
Alanine_aminotransferase	Bread intake	0.155018091625616	28	FALSE	NA	1	-0.0115689355064955	-0.000853237290421279	Down	0.382834059755932	0.0998419506377713	1	-0.0121221846275134	-0.000894040766305489	Down	0.392922020373475	0.291	1e-07	0.001
Alanine_aminotransferase	Coffee intake	0.220819065714286	28	FALSE	NA	0.432658551690817	0.0108536486991001	0.000800483138833739	Up	2.17238276171899	0.0803300033716434	1	0.0107016441720361	0.000789272433170194	Up	1.6475734052372	0.056	1e-07	0.001
Alanine_aminotransferase	Beer intake	0.148118789162562	28	FALSE	NA	1	-0.00265776192978964	-0.000196016443024107	Down	0.095547873555484	0.0135961212257022	1	-0.00224796574027036	-0.000165792971713883	Down	0.0759617185068135	0.138	1e-07	0.001
Alanine_aminotransferase	Body mass index (BMI)	0.486866945453103	28	FALSE	NA	1	-0.0119577613254032	-0.000881914145606821	Down	0.348204566981876	1.96804410909947e-18	1	-0.00464775922198074	-0.000342783610719137	Down	0.131598680225109	NA	1e-07	0.001
Alanine_aminotransferase	Waist circumference	0.355284064413793	28	TRUE	1	1	0.0245550365670681	0.00181099400674481	Up	0.313155505849288	3.72064738041742e-05	1	0.0275887789046158	0.00203473992446319	Up	0.446557118479359	NA	1e-07	0.001
Alanine_aminotransferase	Intelligence	0.125366380295566	28	FALSE	NA	1	-0.00151191305277123	-0.000111507285676784	Down	0.0679251181675485	0.233622270106748	1	-0.00298533719853927	-0.000220175920320875	Down	0.189696584440498	0.1	1e-07	0.001
Alanine_aminotransferase	smoking_current	0.0400805152709359	28	FALSE	NA	1	0.0100346620603178	0.00074008087103879	Up	1.43761674481961	0.721968879890531	1	0.0105837805701603	0.000780579704245624	Up	1.24868884430245	0.621	1e-07	0.001
Alanine_aminotransferase	Crohns disease	0.0808757142857142	28	FALSE	NA	1	-0.0309217703564673	-0.00228055619630413	Down	0.769608957252972	0.208504195592543	1	-0.0302597751929958	-0.00223173243380366	Down	0.769064473782921	0.718	1e-07	0.001
Alanine_aminotransferase	Atrial fibrillation	0.106715853399015	28	FALSE	NA	1	0.00584940536610993	0.000431407952992142	Up	0.225419823159841	0.428868630321629	1	0.00726187839420926	0.000535581293625941	Up	0.334248622683175	0.199	1e-07	0.001
Alanine_aminotransferase	Myocardial infarction	0.163751406896552	28	FALSE	NA	1	-0.00577838348019232	-0.00042616991519109	Down	0.243349874251603	0.0633625501158727	1	-0.00718026812246292	-0.00052956233647156	Down	0.334856115036039	0.062	1e-07	0.001
Alanine_aminotransferase	Heart failure	0.11589114679803	28	FALSE	NA	1	-0.021802597710896	-0.00160799490882678	Down	0.796152920574266	0.182948318071539	1	-0.0202940147395033	-0.00149673322479681	Down	0.767590363591586	0.498	1e-07	0.001
Alanine_aminotransferase	Cardiomyopathy	0.0342490553694582	28	FALSE	NA	1	0.0150873382673245	0.00111272809980257	Up	0.24144371457202	0.520064519996016	1	0.0203302288177812	0.00149940410164694	Up	0.34459712966351	0.513	1e-07	0.001
Alanine_aminotransferase	Asthma	0.274826962758621	28	FALSE	NA	1	-0.0136919171887499	-0.00100981238215411	Down	1.46702759341114	0.0252873310358862	1	-0.0115255996400186	-0.000850041164272072	Down	1.28876234823545	0.032	1e-07	0.001
Alanine_aminotransferase	Diabetes	0.263463382758621	28	FALSE	NA	1	0.00807266953361708	0.000595379123296397	Up	0.370966413313993	0.0137885745586763	1	0.00818105185871844	0.000603372584868304	Up	0.431601286494463	0.008	1e-07	0.001
Alanine_aminotransferase	Malignant melanoma	0.00728324827586213	28	FALSE	NA	1	-0.0125787331907896	-0.000927712339533363	Down	0.488341832943521	0.891144995102421	1	-0.00985760639286996	-0.000727022582498577	Down	0.333387289899188	0.842	1e-07	0.001
Alanine_aminotransferase	Non-melanoma skin cancer	0.00902121477832518	28	FALSE	NA	1	-0.0060301192892591	-0.000444736046838168	Down	0.41996783085998	0.993786863420045	1	-0.00569184531882686	-0.000419787514124021	Down	0.448358607725898	0.94	1e-07	0.001
Alanine_aminotransferase	Lung cancer	0.0485308830541872	28	FALSE	NA	1	0.00366207153144057	0.000270086732617786	Up	0.0687388657107274	0.477440800821889	1	0.00169113615653348	0.000124725427946584	Up	0.0274009263257441	0.497	1e-07	0.001
Alanine_aminotransferase	Breast cancer	0.0747427283743842	28	FALSE	NA	1	-0.00258526560090816	-0.000190669661448084	Down	0.0917351862395982	0.262512001938426	1	-0.000768224838149964	-5.66584608384562e-05	Down	0.0275215976080494	0.328	1e-07	0.001
Alanine_aminotransferase	Prostate cancer	0.0757521497536947	28	FALSE	NA	1	-0.00896067265724146	-0.000660871525658005	Down	0.311934497381722	0.246268595560905	1	-0.00921515753092393	-0.000679640407544512	Down	0.344212574181958	0.575	1e-07	0.001
Alanine_aminotransferase	Colorectal cancer	0.140017151724138	28	FALSE	NA	1	0.000209571885170227	1.54564391296612e-05	Up	0.00372440024118048	0.148036293773929	1	0.00394466557252684	0.000290928734353405	Up	0.0866209637530929	0.121	1e-07	0.001
Alanine_aminotransferase	Bladder cancer	0.0792059349753695	28	FALSE	NA	1	0.0324681012169964	0.00239460187948664	Up	0.886838835563543	0.54264948434296	1	0.0373076331556199	0.002751529197121	Up	1.00072632088099	0.438	1e-07	0.001
Alanine_aminotransferase	IBD	0.131629526108374	28	FALSE	NA	1	-0.00112683053465602	-8.31065080805443e-05	Down	0.0213448094768126	0.0291871524504634	1	-0.000732214719330882	-5.40026264972854e-05	Down	0.014494395555707	0.177	1e-07	0.001
Alanine_aminotransferase	Respiratory failure	0.0153202502463055	28	FALSE	NA	1	0.0141787376047408	0.00104571657856256	Up	0.233346417790699	0.752152257484568	1	0.0121759054422567	0.00089800280779021	Up	0.24612826466335	0.734	1e-07	0.001
Alanine_aminotransferase	Respiratory infection	0.0182999310344828	28	FALSE	NA	1	-0.00540527147820566	-0.000398651992438386	Down	0.230399119774026	0.869523633137503	1	-0.00556735269917744	-0.000410605878924527	Down	0.300017936763295	0.963	1e-07	0.001
Alanine_aminotransferase	Helicobacter pylori	0.00338322118226597	28	FALSE	NA	1	0.00874026976691056	0.000644616273405854	Up	0.132723216121231	0.989438741101987	1	0.000748737666222233	5.52212342445094e-05	Up	0.0118765844563809	0.743	1e-07	0.001
Alanine_aminotransferase	Stroke	0.127906709359606	28	FALSE	NA	1	-0.00247472674743856	-0.0001825171506343	Down	0.0683103893389538	0.0596224149640971	1	-0.00233858446821942	-0.000172476324547276	Down	0.0664890333323545	0.434	1e-07	0.001
Alanine_aminotransferase	Multiple sclerosis	0.00947116453201968	28	FALSE	NA	1	-0.00995162153745228	-0.000733956429366074	Down	0.146277744075269	0.803960734313409	1	-0.00594209947140399	-0.000438244369980958	Down	0.0985657861811719	0.726	1e-07	0.001
Alanine_aminotransferase	Migraine	0.148860698522167	28	FALSE	NA	0.597157513105034	-0.0194935886109332	-0.00143769984002773	Down	1.98765541744484	0.568380509509346	1	-0.0178857347721982	-0.00131911668672159	Down	1.2302170810698	0.459	1e-07	0.001
Alanine_aminotransferase	Osteoarthritis	0.152589950926108	28	FALSE	NA	1	-0.00923287000565464	-0.000680946745879392	Down	0.662596443917692	0.1069890640675	1	-0.0121941078458998	-0.000899345279580711	Down	0.978692248160571	NA	1e-07	0.001
Alanine_aminotransferase	Gout	0.0668775004926109	28	FALSE	NA	0.499989310205569	-0.0287622631312149	-0.00212128725643624	Down	2.09521709254393	0.221510402358381	0.973169737652733	-0.028772763662667	-0.00212206169631441	Down	1.73545277304065	0.709	1e-07	0.001
Alanine_aminotransferase	Hiatus hernia	0.0975040916256159	28	FALSE	NA	1	-0.00939234240165826	-0.000692708225143126	Down	1.11126204111509	0.100444715844001	1	-0.00937278866075776	-0.000691266088924614	Down	0.962130411062443	0.237	1e-07	0.001
Alanine_aminotransferase	Gastric reflux	0.156416275862069	28	FALSE	NA	1	0.0058074005467738	0.000428309994825215	Up	0.417557208789812	0.0483844891328515	1	0.00544039816497459	0.000401242671505044	Up	0.426244042597706	0.357	1e-07	0.001
Alanine_aminotransferase	Allergic rhinitis	0.0737801658128079	28	FALSE	NA	1	-0.00653990458455168	-0.000482333959265619	Down	0.446062307214999	0.192696569839272	1	-0.00798953404587596	-0.000589247677731828	Down	0.56080467542506	0.376	1e-07	0.001
Alanine_aminotransferase	Hypothyroidism	0.28595029662069	28	FALSE	NA	1	0.00219596437286556	0.000161957743676026	Up	0.095417079521819	0.000117353936308573	1	0.00654994951437962	0.000483074797409635	Up	0.33607438305156	NA	1e-07	0.001
Alanine_aminotransferase	Kidney infection	0.123378584236453	28	FALSE	NA	1	-0.0221013385302172	-0.00163002777495113	Down	1.51286544966296	0.0777198818236795	1	-0.0207476017412528	-0.00153018637561831	Down	1.45972340257682	0.398	1e-07	0.001
Alanine_aminotransferase	Angina	0.188125757315407	28	FALSE	NA	1	0.00637801668993266	0.000470394331070857	Up	0.367719253787988	0.207128212842081	1	0.00482581854378522	0.000355915921223021	Up	0.272318276026795	0.003	1e-07	0.001
Albumin	statins	0.00286790536555259	81	FALSE	NA	1	-0.526917096280978	-0.206652364815819	Down	1.18423790683789	0.89697833114527	1	-0.443013879263983	-0.173746242895321	Down	1.11971285044927	0.657	1e-07	0.001
Albumin	Alanine_aminotransferase	0.345712862725801	81	FALSE	NA	0.508880851114897	0.45832709049902	0.179751952971877	Up	2.08568366968807	6.0710703234245e-30	0.00524668285583704	0.616541252222833	0.24180218990354	Up	4.55257103440292	NA	1e-07	0.001
Albumin	Alkaline_phosphatase	0.436730581000923	81	FALSE	NA	0.44743769369386	-0.876178859387883	-0.343629832040182	Down	2.15440443556364	6.33037767323872e-28	0.00883994759160306	-0.985154040823515	-0.386368963316913	Down	4.29665076414721	NA	1e-07	0.001
Albumin	Aspartate_aminotransferase	0.389927986683415	81	FALSE	NA	0.425817427289504	0.287638795258644	0.112809467888806	Up	2.18125432010576	1.25884346878219e-09	0.295659072396133	0.255543209353702	0.100221854440279	Up	2.42544839082896	NA	1e-07	0.001
Albumin	Calcium	0.88429890633849	81	TRUE	5.269547523888e-96	3.36725258445984e-82	0.0178721901673625	0.00700931966070432	Up	84.8703759818298	0.020624426586279	1.32009227267227e-34	0.017375276073471	0.00681443421603424	Up	37.3294639910778	0.003	1e-07	0.001
Albumin	C_reactive_protein	0.284069698990766	81	TRUE	7.67711855805823e-10	0.00486709261249625	-0.159435478665409	-0.0625292269586552	Down	4.51763405245299	2.02269020549268e-08	0.00478639867634575	-0.145579379067468	-0.0570949835658177	Down	4.60171767949973	NA	1e-07	0.001
Albumin	Creatinine_in_urine	0.254051087647341	81	TRUE	8.16296177866768e-09	0.282853947027652	-114.385193363797	-44.8608915432466	Down	2.39879641516559	2.36123127557839e-06	0.496782468706934	-107.325382204643	-42.0920941717256	Down	2.13065272821944	NA	1e-07	0.001
Albumin	Creatinine	0.294549134878038	81	FALSE	NA	1	-0.0124352672409084	-0.00487700513152467	Down	0.0326854773893495	6.42708270273649e-11	1	-0.016452817044454	-0.0064526536984964	Down	0.0496256869705084	NA	1e-07	0.001
Albumin	Cystatin_C	0.27776649937561	81	TRUE	1	0.739475071959442	-0.00347868469046344	-0.0013643102924668	Down	1.86474059055237	1.26109534521747e-07	0.394881328554463	-0.00369855817937147	-0.00145054278855366	Down	2.26371084332489	NA	1e-07	0.001
Albumin	Direct_bilirubin	0.106257745093375	81	TRUE	1	0.490672265884664	0.0188846605029897	0.0074064018405007	Up	2.10554254391852	0.0967838289796124	0.179211482268327	0.0211584082537688	0.00829814620220308	Up	2.7009390832462	NA	1e-07	0.001
Albumin	Gamma_glutamyltransferase	0.210853546806341	81	FALSE	NA	1	0.417724134658034	0.16382782201793	Up	0.776396768029753	5.27161331128444e-06	1	0.355575037891165	0.139453479434079	Up	0.643553836241224	NA	1e-07	0.001
Albumin	Glucose	0.0473253561788618	81	FALSE	NA	1	-0.00015263217038061	-5.98610278139551e-05	Down	0.00740366811534931	0.376639160493717	1	-0.000839124619245234	-0.000329097476939204	Down	0.0403559473462048	0.272	1e-07	0.001
Albumin	Glycated_haemoglobin_HbA1c	0.114203381572791	81	TRUE	8.87042190990642e-09	1	0.0472161003659617	0.0185177495034323	Up	0.512749149822816	0.00879917442323279	1	0.0410759837225809	0.0161096484310712	Up	0.462851998714504	NA	1e-07	0.001
Albumin	HDL_cholesterol	0.433638026715932	81	TRUE	1	1	-0.00491639435532879	-0.00192816768912365	Down	0.477721843341958	1.05350829834317e-49	1	-0.00316082588198415	-0.00123964879464598	Down	0.393464014324274	NA	1e-07	0.001
Albumin	IGF_1	0.382483246772806	81	TRUE	1	1	-0.0380038447915037	-0.0149047818977384	Down	0.224564705153134	3.58919878662794e-29	1	-0.0398107137093526	-0.0156134203864515	Down	0.386515661669536	NA	1e-07	0.001
Albumin	LDL_direct	0.412143598556071	81	TRUE	1	1	-0.00550488040124609	-0.00215896686779572	Down	0.262758977239317	6.25106671314204e-28	1	-0.00731107763457919	-0.00286734192760406	Down	0.486340359182168	NA	1e-07	0.001
Albumin	Lipoprotein_A	0.176942493345378	81	FALSE	NA	1	-0.935327118843275	-0.366827271974222	Down	1.63874546282628	5.66580320733739e-05	0.928024460153506	-0.913859994611689	-0.358408050013949	Down	1.76072163552858	0.014	1e-07	0.001
Albumin	uacr_lowcontrolonly	0.125232317127371	81	FALSE	NA	0.105773603014475	0.111639629071345	0.043784104781546	Up	2.93842788138247	0.0101828998713263	0.0903356863235127	0.111450122881095	0.0437097820794762	Up	3.08543357123227	0.032	1e-07	0.001
Albumin	Non_albumin_protein	0.550476452811242	81	TRUE	1	1	-0.10531546457354	-0.0413038217195997	Down	1.10523782940495	3.93338266755237e-47	0.416001648415751	-0.109116015252626	-0.0427943650915625	Down	2.23524501166582	NA	1e-07	0.001
Albumin	oestradiol_gt212_lowcontrolonly	0.098798135862692	81	TRUE	0.0271259040875597	0.0123385594211763	-0.0864998277314981	-0.0339244903667787	Down	4.06066003260889	0.847764219136134	0.024740795883181	-0.081111664662548	-0.0318112990354084	Down	3.77910571385377	0.528	1e-07	0.001
Albumin	Phosphate	0.334445408363415	81	TRUE	1	0.196953811742549	0.00471115716464151	0.00184767542363629	Up	2.60264814199109	4.16569840169781e-14	0.00645664873968988	0.00572081730551346	0.00224365546915791	Up	4.45046739030845	NA	1e-07	0.001
Albumin	rheumatoidfactor_lowcontrolonly	0.0314008718355917	81	FALSE	NA	1	-0.0241882806872327	-0.00948643617777011	Down	0.361770883089862	0.775594293174511	1	-0.0108093523465544	-0.00423933525844781	Down	0.160483358902832	0.076	1e-07	0.001
Albumin	SHBG	0.565046611064565	81	TRUE	1	1	-0.0877706098025026	-0.0344228801931711	Down	0.0658573429137239	4.94255112399298e-80	1	-0.407879768489567	-0.159966946060051	Down	0.736893999609015	NA	1e-07	0.001
Albumin	Sodium_in_urine	0.135130863363324	81	TRUE	8.10699753066263e-10	1	-0.334096126435009	-0.13102963462545	Down	0.570239492698156	0.00113232689129749	1	-0.410497977588595	-0.160993785207452	Down	0.803354688639288	NA	1e-07	0.001
Albumin	Testosterone	0.375139466255854	81	FALSE	NA	1	0.00312601571436324	0.00122599654553645	Up	0.0320399327622735	1.1107216733321e-24	1	-0.0169628348316235	-0.00665267829925543	Down	0.297245493851696	NA	1e-07	0.001
Albumin	Total_bilirubin	0.220171778279024	81	TRUE	1	0.000483040865449099	0.142272795039077	0.055798169676589	Up	5.6313508430596	0.00032426837971951	0.00173651800968174	0.146881004200926	0.0576054697767061	Up	5.0877420483138	NA	1e-07	0.001
Albumin	Urate	0.277146121824194	81	FALSE	NA	0.150503998170879	2.01868531757199	0.791711063542283	Up	2.75188477961866	4.08464305251231e-10	0.172927827077698	1.67465216908442	0.656784214116094	Up	2.72273565589005	NA	1e-07	0.001
Albumin	Urea	0.157903600981951	81	FALSE	NA	1	0.000212917128435936	8.35042711873156e-05	Up	0.00740055935033627	0.0012978258883099	1	-0.000664763429009794	-0.000260714513948304	Down	0.0271613983381762	NA	1e-07	0.001
Albumin	Vitamin_D	0.158645913902439	81	FALSE	NA	1	0.0182318623783775	0.00715038001628852	Up	0.0477572890084569	0.000610174544283784	1	-0.0342581079540104	-0.0134357360442082	Down	0.0934670358976132	0.003	1e-07	0.001
Albumin	Basal metabolic rate	0.321435224894842	81	FALSE	NA	0.114883817254431	-26.1606047349609	-10.2599647490063	Down	2.89566353964282	5.96709925760722e-12	0.0265088363121716	-26.1878632770285	-10.2706553153581	Down	3.73958339877909	NA	1e-07	0.001
Albumin	SBP	0.223115218946341	81	TRUE	1	0.78711237438716	0.33136450170188	0.12995831483933	Up	1.82831349046654	2.31353611149014e-06	0.600788507846884	0.343909122382959	0.134878207451963	Up	2.0232435552521	NA	1e-07	0.001
Albumin	DBP	0.214415869879114	81	FALSE	NA	1	0.136684938004217	0.0536066600849345	Up	0.918474658585824	1.50629429437282e-07	1	0.136385954109241	0.0534894011662645	Up	1.15627264161254	NA	1e-07	0.001
Albumin	RBC	0.53111949947561	81	TRUE	1	1	-0.00615355135941757	-0.00241337005273622	Down	0.742022346119849	8.85889949532695e-60	1	-0.00741904563935484	-0.00290968605283517	Down	1.34063314932183	NA	1e-07	0.001
Albumin	Hemoglobin	0.289406826760976	81	FALSE	NA	1	-0.027131041929332	-0.0106405618913983	Down	1.09019381487822	1.65252090584017e-08	1	-0.02078800646436	-0.00815287779802034	Down	0.995257563987406	NA	1e-07	0.001
Albumin	RBC distr width	0.267620518011707	81	TRUE	1	0.389990009118885	-0.0240235433791899	-0.00942182761881327	Down	2.22780954655396	2.74528442620722e-08	0.176091059984411	-0.0236821242723429	-0.00928792597409303	Down	2.71076286646339	NA	1e-07	0.001
Albumin	Reticulocyte count	0.360525303103902	81	FALSE	NA	0.456449204984893	-0.000879380024525629	-0.000344885301544874	Down	2.14384388943163	2.74509455918412e-06	0.136274430352267	-0.000924325781206199	-0.000362512641731846	Down	2.86472624171025	NA	1e-07	0.001
Albumin	Eosinophill count	0.257248715373171	81	TRUE	1	1	-0.0010962100412782	-0.00042992417396187	Down	0.495324498495168	1.47269565264744e-08	1	-0.00108196635268587	-0.000424337921490504	Down	0.556129178045183	NA	1e-07	0.001
Albumin	Monocyte count	0.309203246592007	81	TRUE	1	0.0399917229352738	-0.00784451137968946	-0.00307655006618534	Down	3.45411801971016	1.99457823356276e-14	0.0802314822959238	-0.00629424504748082	-0.00246854891020382	Down	3.14961592418756	NA	1e-07	0.001
Albumin	Basophill count	0.170099167049745	81	TRUE	3.39759121301985e-05	1	0.000322137055147178	0.000126339389461506	Up	0.430708558367997	0.000154816026703544	1	0.000293910969352092	0.000115269360760182	Up	0.394095131426766	NA	1e-07	0.001
Albumin	Lymphocyte count	0.0872322253090937	81	FALSE	NA	1	-0.00599841909848737	-0.00235252851085663	Down	0.381619131431574	0.0330160376514556	1	-0.00672621936757002	-0.00263796553269757	Down	0.463947097978191	0.019	1e-07	0.001
Albumin	Platelet distr width	0.319281471894781	81	FALSE	NA	0.00339979960812728	0.0174803624159359	0.00685564817802843	Up	4.69263207322803	2.4671516417352e-10	0.00100563739906306	0.0185048841815961	0.00725745682529628	Up	5.3516321187524	NA	1e-07	0.001
Albumin	Platelet count	0.536447912996687	81	FALSE	NA	1	0.578224488246996	0.226774683786195	Up	0.350561502575377	1.42788997366247e-61	1	0.673219653940061	0.264030972821224	Up	0.558826163750968	NA	1e-07	0.001
Albumin	Platelet volume	0.446030864606412	81	FALSE	NA	0.965845363403179	-0.0254726621113115	-0.00999015955377129	Down	1.7054310296167	6.34522376993978e-25	0.111792361841514	-0.031445950975963	-0.0123328322025061	Down	2.96944663029584	NA	1e-07	0.001
Albumin	time_aggregated_depression	0.0220172627762723	81	FALSE	NA	1	-0.00912090072216247	-0.00357713901634365	Down	0.310215039835401	0.708418943902733	1	-0.0073861576765978	-0.00289678767598294	Down	0.242694740832718	0.137	1e-07	0.001
Albumin	Mood swings	0.19935558138106	81	FALSE	NA	1	-0.0101932256994448	-0.00399769567311285	Down	0.303746098235905	1.10708405404671e-06	1	-0.0146560835019987	-0.0057479902170627	Down	0.51926424858775	NA	1e-07	0.001
Albumin	FEV FVC ratio	0.281422719279146	81	FALSE	NA	0.024261387271974	0.00210533953658997	0.000825696104847119	Up	3.71076295707574	2.80373440293059e-08	0.0345277751076607	0.00214463942241403	0.000841109182919278	Up	3.59847652921177	NA	1e-07	0.001
Albumin	FVC	0.392550172688585	81	FALSE	NA	1	0.00457537058397164	0.001794421091591	Up	0.196371143160669	6.23284342504203e-24	1	-0.00334948951190962	-0.00131364105178474	Down	0.200554776492985	NA	1e-07	0.001
Albumin	townsend	0.123914489087624	81	TRUE	0.00273581913215268	0.997635621615767	-0.0490668205614655	-0.0192435860870479	Down	1.68668921474025	0.04049487189588	0.718971543813404	-0.05036355385036	-0.0197521537584649	Down	1.92077266032646	0.005	1e-07	0.001
Albumin	Sleep duration	0.139262903546161	81	FALSE	NA	1	-0.00516349937607703	-0.00202508015838287	Down	0.312845214404208	0.000673907383004203	1	-0.00497081428026592	-0.00194951071682333	Down	0.309853942972436	NA	1e-07	0.001
Albumin	Neuroticism score	0.1422427766215	81	FALSE	NA	1	-0.00865517020895198	-0.00339448350449722	Down	0.137267658217139	0.00156067110425773	1	0.00105421057061764	0.000413452341876185	Up	0.0147994533675283	NA	1e-07	0.001
Albumin	Menarche	0.219502354829268	81	FALSE	NA	1	-0.00314137695851376	-0.00123202109371039	Down	0.0648853031535762	5.17762631200025e-08	1	-0.00567585092030099	-0.00222602003863769	Down	0.144428146020095	NA	1e-07	0.001
Albumin	Num children (f)	0.0714769169406806	81	FALSE	NA	1	-0.0149562804761051	-0.00586572489496079	Down	0.769325848648228	0.0892021269517301	1	-0.0152932251380714	-0.00599787170078444	Down	0.802596335581804	0.294	1e-07	0.001
Albumin	chronotype_quantitative_time_averaged	0.145942877284015	81	FALSE	NA	1	-0.00944274990231804	-0.00370336550370308	Down	0.818091881866653	0.00152978705338862	1	-0.0117457704074448	-0.00460659038853388	Down	1.12259606654133	NA	1e-07	0.001
Albumin	alcohol_continuous	0.123977365404998	81	FALSE	NA	1	0.000576407815397815	0.000226062200279719	Up	0.0108602109512375	0.00476936888677509	1	0.00510894138423381	0.00200368298202708	Up	0.121156383341454	0.032	1e-07	0.001
Albumin	physical_activity	0.147374045121951	81	FALSE	NA	1	-0.041030734355836	-0.0160919020176216	Down	0.598318790041015	0.00131216837942759	1	-0.0409469381568592	-0.0160590378672584	Down	0.612700147305572	0.03	1e-07	0.001
Albumin	Summer outdoor time	0.138859320429268	81	FALSE	NA	1	-0.0325152435797621	-0.0127521995884095	Down	1.33700743626785	0.080257924384353	1	-0.027877802656444	-0.0109334350422193	Down	1.15092044791612	0.001	1e-07	0.001
Albumin	Height	0.529829582551171	81	FALSE	NA	0.558163770412865	-0.234902007573405	-0.0921265521799317	Down	2.02809055577221	1.05198944692966e-48	0.0193044393490449	-0.254201448004065	-0.0996956271497277	Down	3.90438869193062	NA	1e-07	0.001
Albumin	Pulse rate	0.18937562857573	81	FALSE	NA	1	0.135737280136052	0.05323499679886	Up	0.967493228302694	2.30494230486276e-05	1	0.122872729716999	0.0481896304876253	Up	0.850215477013912	0.001	1e-07	0.001
Albumin	Water intake	0.113044113905149	81	FALSE	NA	1	0.00950666598885213	0.00372843284451489	Up	0.275613028304482	0.0097328752851564	1	0.010274619837612	0.00402961775583348	Up	0.343192496635864	0.005	1e-07	0.001
Albumin	Bread intake	0.156345988102439	81	FALSE	NA	1	0.0388966074146919	0.0152549157396713	Up	0.280879845243055	0.00117882687729249	1	0.0464785167408319	0.0182284755332796	Up	0.398526700273094	NA	1e-07	0.001
Albumin	Coffee intake	0.136465822980488	81	FALSE	NA	1	-0.0137118159009483	-0.00537765656466594	Down	0.506244527219535	0.0277621089255238	1	-0.0120718550135043	-0.00473447797359773	Down	0.433436458038106	0.016	1e-07	0.001
Albumin	Beer intake	0.0903841985365854	81	FALSE	NA	1	-0.0835181457941408	-0.0327551002903654	Down	1.48372752869151	0.278537403288213	1	-0.0797740552539537	-0.0312867001005154	Down	1.565655838513	0.112	1e-07	0.001
Albumin	Body mass index (BMI)	0.484394763544725	81	FALSE	NA	0.908108398706319	-0.117682167175388	-0.046153936387891	Down	1.73805606114158	2.22905817782452e-30	1	-0.0848047911079265	-0.0332597115444881	Down	1.40265048593085	NA	1e-07	0.001
Albumin	Waist circumference	0.333443168781823	81	FALSE	NA	0.295654300229375	-0.292680286755548	-0.114786697603665	Down	2.37637325613411	2.60623908157258e-12	0.0660462598217427	-0.3442362009642	-0.135006484865565	Down	3.25479711032764	NA	1e-07	0.001
Albumin	Intelligence	0.270497985463415	81	FALSE	NA	1	0.0363101153292069	0.0142405157328857	Up	0.780638741108772	5.30729390661771e-07	1	0.0406162338590512	0.0159293384787224	Up	1.05860681544423	NA	1e-07	0.001
Albumin	smoking_current	0.0644577504275822	81	FALSE	NA	1	-0.0267664053750858	-0.0104975545629872	Down	0.651751685330941	0.139793280135881	1	-0.0279768828498025	-0.0109722934440598	Down	0.745356045837226	0.091	1e-07	0.001
Albumin	Crohns disease	0.0477660522553448	81	FALSE	NA	1	-0.179042178416135	-0.0702188063978478	Down	1.53731906654884	0.171038155374007	1	-0.177633757419939	-0.0696664357657798	Down	1.63782098620542	0.714	1e-07	0.001
Albumin	Atrial fibrillation	0.0472466090936465	81	TRUE	3.07702323361833e-06	1	-0.0620410609393387	-0.0243319718591176	Down	1.4901189942626	0.62826269709232	1	-0.0611899077836699	-0.0239981568933841	Down	1.47691424179633	0.747	1e-07	0.001
Albumin	Myocardial infarction	0.133612197853056	81	FALSE	NA	1	0.00692478106283633	0.00271583972614895	Up	0.0584603352036549	0.0319048260727512	1	-0.00141815371579133	-0.000556187721197687	Down	0.0139618861754895	0.015	1e-07	0.001
Albumin	Heart failure	0.0544792687925324	81	FALSE	NA	1	-0.084249599301658	-0.0330419700809798	Down	1.1759147110967	0.221114065423008	1	-0.0845516904321091	-0.0331604476307466	Down	1.01454163304389	0.286	1e-07	0.001
Albumin	Cardiomyopathy	0.0451651799247215	81	FALSE	NA	1	0.0490020723762288	0.0192181924042634	Up	0.256489129837442	0.61489481295455	1	0.0594041237650955	0.0232977877212821	Up	0.298431518697377	0.62	1e-07	0.001
Albumin	Asthma	0.152028259829268	81	FALSE	NA	1	-0.0299799916569954	-0.0117578955338601	Down	0.691173178316998	0.0531637911987139	1	-0.0278925969747282	-0.010939237246932	Down	0.819184937817611	NA	1e-07	0.001
Albumin	Diabetes	0.17303069302439	81	FALSE	NA	1	-0.032176521719219	-0.0126193557805504	Down	0.565002659057614	0.000744532061769812	1	-0.0321450945620071	-0.0126070303191009	Down	0.60531370800449	0.001	1e-07	0.001
Albumin	Malignant melanoma	0.0982739064137309	81	FALSE	NA	1	-0.0705676208524031	-0.0276760155088968	Down	0.711022626755554	0.0394535267233206	1	-0.06307462276605	-0.0247373259407763	Down	0.617504870526644	0.266	1e-07	0.001
Albumin	Non-melanoma skin cancer	0.104511620179783	81	FALSE	NA	1	-0.0376324444559345	-0.0147591218723179	Down	0.802377597197442	0.0213182288611878	1	-0.0427634192227892	-0.0167714461579877	Down	0.879333719949278	0.006	1e-07	0.001
Albumin	Lung cancer	0.07843852100271	81	FALSE	NA	1	0.0753463674319216	0.029550198921208	Up	0.428822584319099	0.10966213227898	1	0.0740993884877975	0.0290611444769746	Up	0.445106590285314	0.05	1e-07	0.001
Albumin	Breast cancer	0.00975698051490526	81	FALSE	NA	1	0.00148943108716319	0.000584142094771468	Up	0.0158722474504853	0.726924873563052	1	-0.0063296951818939	-0.00248245214879905	Down	0.0776315129832247	0.673	1e-07	0.001
Albumin	Prostate cancer	0.159166372722072	81	FALSE	NA	1	0.0657478061234236	0.0257857255206847	Up	0.688315411985383	8.18026220711841e-05	1	0.0626200549677203	0.0245590483499428	Up	0.681421213193121	0.009	1e-07	0.001
Albumin	Colorectal cancer	0.0311388115838603	81	FALSE	NA	1	-0.0252372133717276	-0.00989781857798718	Down	0.183867540091731	0.577182814217467	1	-0.0234109612634381	-0.00918157816826881	Down	0.170028579605566	0.048	1e-07	0.001
Albumin	Bladder cancer	0.0537716851701295	81	FALSE	NA	1	-0.012875457848047	-0.00504964411131286	Down	0.0603236518780259	0.143282983221923	1	-0.00937163905941668	-0.00367547644116681	Down	0.0425717157566216	0.12	1e-07	0.001
Albumin	IBD	0.0044530303523036	81	FALSE	NA	1	-0.0711074581537554	-0.027887735067301	Down	0.740435194853196	0.8764614956573	1	-0.071831165030301	-0.0281715666957056	Down	0.806519755705835	0.752	1e-07	0.001
Albumin	Respiratory failure	0.00205814459500153	81	FALSE	NA	1	-0.0125518514803195	-0.00492272847006237	Down	0.0583808614907213	0.9327811726361	1	-0.0350183735298389	-0.0137339056808397	Down	0.213478486362351	0.912	1e-07	0.001
Albumin	Respiratory infection	0.010235351005721	81	TRUE	0.969868905686637	1	-0.0575702169262687	-0.0225785451919158	Down	0.820092450769646	0.885541253404233	1	-0.0537471272921469	-0.0210791622351464	Down	0.824210121553962	0.437	1e-07	0.001
Albumin	Helicobacter pylori	0.0288245361939174	81	FALSE	NA	1	0.0864068679952095	0.0338880323556945	Up	0.556467310828249	0.790045979349016	1	0.09109546013024	0.0357268579682995	Up	0.654487227492771	0.902	1e-07	0.001
Albumin	Stroke	0.114677063806083	81	FALSE	NA	1	-0.0595774517785873	-0.0233657654812176	Down	0.648360950193727	0.027367685985158	1	-0.0543141176938352	-0.0213015310065599	Down	0.628795302818828	0.267	1e-07	0.001
Albumin	Multiple sclerosis	0.037336963902439	81	FALSE	NA	1	0.0560247779921259	0.0219724373000422	Up	0.297896430292824	0.496833498609043	1	0.0424046168991515	0.0166307269647703	Up	0.199772035550714	0.316	1e-07	0.001
Albumin	Migraine	0.123871075064739	81	FALSE	NA	1	-0.0620746044704903	-0.0243451273442701	Down	1.06729154308015	0.00577046952260208	1	-0.0675325823818152	-0.0264856994578884	Down	1.40613195068282	0.017	1e-07	0.001
Albumin	Osteoarthritis	0.0205993070972599	81	FALSE	NA	1	-0.0161795416774402	-0.00634547744394345	Down	0.35244867461087	0.8985826307902	1	-0.0174700914030068	-0.00685161997487118	Down	0.429289267884684	0.631	1e-07	0.001
Albumin	Gout	0.05829027	81	FALSE	NA	1	-0.00594436483362222	-0.00233132889190024	Down	0.0499433602442277	0.184829327160737	1	0.0085274153318986	0.0033443791377075	Up	0.0714337424028988	0.235	1e-07	0.001
Albumin	Hiatus hernia	0.0665474698597632	81	FALSE	NA	1	-0.0160167107910302	-0.00628161656719608	Down	0.382299379427188	0.108440036826411	1	-0.0178550219629623	-0.00700258643822211	Down	0.447159384264123	0.002	1e-07	0.001
Albumin	Gastric reflux	0.0547467857874134	81	FALSE	NA	1	-0.00881866876155905	-0.00345860623419927	Down	0.186760672604134	0.122749696909172	1	-0.00488261386264597	-0.00191491926969141	Down	0.0930219435600662	0.418	1e-07	0.001
Albumin	Allergic rhinitis	0.113142812414935	81	FALSE	NA	1	-0.0170992325934838	-0.00670617233132036	Down	0.257151323553371	0.00639994739823085	1	-0.011778976638684	-0.00461961358755444	Down	0.169591205591692	0.009	1e-07	0.001
Albumin	Hypothyroidism	0.167020798125683	81	FALSE	NA	1	0.00392250809494294	0.00153837402420684	Up	0.0432888430017346	0.000359154196833391	1	0.00547180161037553	0.00214599364979445	Up	0.0666988186325351	NA	1e-07	0.001
Albumin	Kidney infection	0.0598527997289973	81	FALSE	NA	1	-0.0225490562942979	-0.00884354643353013	Down	0.294171860057873	0.258356499397174	1	-0.0243848192591396	-0.00956351691959601	Down	0.347377975249086	0.282	1e-07	0.001
Albumin	Angina	0.200304429512195	81	FALSE	NA	1	-0.0242163155326872	-0.00949743120365048	Down	0.352924545285724	4.77776332542899e-05	1	-0.0214958713704826	-0.00843049634153095	Down	0.329486807965205	0.012	1e-07	0.001
Alkaline_phosphatase	statins	0.000356865254558358	206	FALSE	NA	1	-0.0090550718860205	-0.000351437690142972	Down	0.333832901966894	0.910138394043606	1	-0.00825435774490882	-0.000320361059083694	Down	0.327882774451446	0.872	1e-07	0.001
Alkaline_phosphatase	Alanine_aminotransferase	0.319861489381332	206	TRUE	1.24005770056618e-13	1	0.00266833268318186	0.000103561041426757	Up	0.188049241386535	8.81333235749468e-37	1	0.00227229676572402	8.81904347880721e-05	Up	0.169319047841561	NA	1e-07	0.001
Alkaline_phosphatase	Albumin	0.300913477518263	206	FALSE	NA	1	-0.000665538241159981	-2.58302998716305e-05	Down	0.219358013106982	2.97377546349162e-29	1	-0.000140345502842854	-5.44696938488058e-06	Down	0.0484703792453794	NA	1e-07	0.001
Alkaline_phosphatase	Aspartate_aminotransferase	0.236254832288042	206	FALSE	NA	0.680251067537594	0.0119498346660883	0.000463786742446959	Up	1.91218974200804	5.19956669052786e-17	0.738101985570683	0.00987796823145698	0.000383375237907089	Up	1.90261965875	NA	1e-07	0.001
Alkaline_phosphatase	Calcium	0.225962353183922	206	FALSE	NA	1	6.05292322598038e-06	2.34920869091649e-07	Up	0.0567783563296981	2.9586356981228e-16	1	-7.63924532342209e-06	-2.96487842911961e-07	Down	0.0809571345908327	NA	1e-07	0.001
Alkaline_phosphatase	C_reactive_protein	0.240484915877071	206	TRUE	1	1	-0.0012558611160177	-4.874140540342e-05	Down	0.28171687077133	6.72495256514761e-20	1	-0.00150809288583545	-5.85308086992983e-05	Down	0.460979419953986	NA	1e-07	0.001
Alkaline_phosphatase	Creatinine_in_urine	0.0872673117523088	206	FALSE	NA	1	-0.667043353528111	-0.0258887150030308	Down	0.149338847842975	0.00167232710307505	1	-0.939399391539723	-0.0364591641502167	Down	0.225199789218119	NA	1e-07	0.001
Alkaline_phosphatase	Creatinine	0.335277379345437	206	FALSE	NA	1	-0.00800404698648131	-0.00031064621243565	Down	0.666319998924886	4.43837186907886e-39	1	-0.0088298521406811	-0.000342696654392736	Down	0.817389134847844	NA	1e-07	0.001
Alkaline_phosphatase	Cystatin_C	0.250202825298953	206	TRUE	1	1	6.76680509729471e-06	2.62627440507937e-07	Up	0.0432703424346387	2.93615528902226e-22	1	4.82868914130697e-06	1.87406944925443e-07	Up	0.0291286485972045	NA	1e-07	0.001
Alkaline_phosphatase	Direct_bilirubin	0.147179798533981	206	FALSE	NA	0.638557934450315	0.000727353293301633	2.82294127018961e-05	Up	1.95158122642368	4.05739243397638e-06	0.772808837572749	0.000747817744906681	2.90236614602328e-05	Up	1.87133388866667	NA	1e-07	0.001
Alkaline_phosphatase	Gamma_glutamyltransferase	0.287869122325534	206	TRUE	1	1	0.00956042437811299	0.000371050997995687	Up	0.251084296836202	2.54160334020855e-27	1	0.010871280935502	0.000421926839340335	Up	0.282925341381193	NA	1e-07	0.001
Alkaline_phosphatase	Glucose	0.0962175828502416	206	FALSE	NA	1	0.000224650549572875	8.71894461192815e-06	Up	0.22236106421309	0.00749289939672947	1	0.000412770458701957	1.6020093312503e-05	Up	0.594934035744258	0.031	1e-07	0.001
Alkaline_phosphatase	Glycated_haemoglobin_HbA1c	0.253065043572815	206	TRUE	1	0.921330035865247	-0.00579268474259519	-0.00022482071609028	Down	1.73125572374553	4.91550697440704e-21	0.800590375732576	-0.00592897707173498	-0.000230110377170833	Down	1.84768791066259	NA	1e-07	0.001
Alkaline_phosphatase	HDL_cholesterol	0.36918729666134	206	TRUE	1	1	-0.000316762866199259	-1.22939289076211e-05	Down	0.816428768304385	1.16143075637511e-38	0.443100980863822	-0.000434004197800942	-1.68441989978004e-05	Down	2.19922581091913	NA	1e-07	0.001
Alkaline_phosphatase	IGF_1	0.344509695641213	206	FALSE	NA	1	0.00573010383292495	0.000222391879453929	Up	1.4272490104375	1.47899808596107e-44	1	0.00543796527539662	0.000211053648112226	Up	1.66046016284466	NA	1e-07	0.001
Alkaline_phosphatase	LDL_direct	0.459317930336157	206	FALSE	NA	0.00151744653432556	-0.00221621669522847	-8.60139031507653e-05	Down	5.08411152065509	1.1043584610257e-82	1.48209489784696e-05	-0.00218392887262376	-8.47607758494279e-05	Down	7.34843085414703	NA	1e-07	0.001
Alkaline_phosphatase	Lipoprotein_A	0.0219670240350461	206	FALSE	NA	1	0.0283538635595388	0.0011004458541491	Up	1.35869224145653	0.570203869309922	1	0.0247923572128737	0.000962219721915531	Up	1.05503961464529	0.781	1e-07	0.001
Alkaline_phosphatase	uacr_lowcontrolonly	0.0159847724556003	206	TRUE	4.44686485520336e-11	1	-0.0001869419043389	-7.25542898816947e-06	Down	0.0439204625579972	0.614881294443297	1	-0.000170413739967141	-6.61395203666322e-06	Down	0.0450041956453619	0.19	1e-07	0.001
Alkaline_phosphatase	Non_albumin_protein	0.279077438779095	206	TRUE	1	1	-0.000114675507030797	-4.45068750576082e-06	Down	0.0236766229123074	8.13207314944524e-30	1	-0.0002637750542816	-1.02374113602761e-05	Down	0.0687270064308236	NA	1e-07	0.001
Alkaline_phosphatase	oestradiol_gt212_lowcontrolonly	0.0187814472815534	206	FALSE	NA	1	4.949920788611e-05	1.92112083729093e-06	Up	0.0154569942844269	0.675208763607897	1	-4.57835927541256e-05	-1.77691356694769e-06	Down	0.0159365036453073	0.228	1e-07	0.001
Alkaline_phosphatase	Phosphate	0.334838605458587	206	FALSE	NA	1	-6.34275320645288e-05	-2.46169501919036e-06	Down	0.216759264864555	9.52676495352563e-54	1	-5.68220729920483e-05	-2.2053296023293e-06	Down	0.365650565111566	NA	1e-07	0.001
Alkaline_phosphatase	rheumatoidfactor_lowcontrolonly	0.101277642495856	206	FALSE	NA	1	0.000340652798612639	1.3221124491567e-05	Up	0.0894076622162251	0.000302431887654301	1	0.000458650826984201	1.78007628483146e-05	Up	0.135317211864464	0.023	1e-07	0.001
Alkaline_phosphatase	SHBG	0.24052011147187	206	TRUE	1	0.871313932114151	0.0242712070982665	0.000941993290275816	Up	1.7680523319609	1.53304565850427e-18	1	0.0208668417958976	0.000809865981588794	Up	1.49255312290323	NA	1e-07	0.001
Alkaline_phosphatase	Sodium_in_urine	0.116944714303869	206	FALSE	NA	1	0.00594444562961757	0.00023071072958333	Up	0.17733655308661	0.000113404036048754	1	0.00765935681890958	0.000297268393039935	Up	0.253323836816258	NA	1e-07	0.001
Alkaline_phosphatase	Testosterone	0.184781533406346	206	FALSE	NA	1	0.000899990679905032	3.49296670062141e-05	Up	0.48572266643446	8.89842038210379e-10	1	0.00106754522375968	4.14326503735958e-05	Up	0.563087661430654	NA	1e-07	0.001
Alkaline_phosphatase	Total_bilirubin	0.131320499855446	206	FALSE	NA	1	0.00161246213360486	6.25814985027296e-05	Up	0.538452970270153	1.57351336737733e-05	1	0.00125441704954752	4.86853595330966e-05	Up	0.405020169348102	NA	1e-07	0.001
Alkaline_phosphatase	Urate	0.234623967087379	206	FALSE	NA	1	0.0323102089308518	0.00125399614024331	Up	0.576537028537581	1.46874839339755e-14	1	0.0293534315695835	0.00113924023115821	Up	0.616277841034824	NA	1e-07	0.001
Alkaline_phosphatase	Urea	0.235691328194396	206	FALSE	NA	1	-0.000328102488081754	-1.27340325944435e-05	Down	0.280134444451107	2.47733938964163e-17	1	-0.000416242819798406	-1.61548596156797e-05	Down	0.401008399373288	NA	1e-07	0.001
Alkaline_phosphatase	Vitamin_D	0.11473571811738	206	TRUE	1	1	0.00412409861143872	0.000160060981090988	Up	0.290427439162685	2.6840347817717e-05	1	0.00433229681595478	0.000168141391385687	Up	0.305753191449802	NA	1e-07	0.001
Alkaline_phosphatase	Basal metabolic rate	0.263652141085194	206	FALSE	NA	1	0.710576503071717	0.0275782862966472	Up	1.11581947051475	6.23359567062853e-25	1	0.592625093909692	0.023000457284709	Up	1.23065869587122	NA	1e-07	0.001
Alkaline_phosphatase	SBP	0.198875338456364	206	FALSE	NA	0.654031130247556	0.0144707980273906	0.000561628212043564	Up	1.93988992638383	5.80095061570413e-12	0.441305805746224	0.0156697870752505	0.000608162347475125	Up	2.20269758313519	NA	1e-07	0.001
Alkaline_phosphatase	DBP	0.248042214782269	206	TRUE	6.09292140119039e-54	0.0214620947986643	0.0150113218930781	0.000582606561107543	Up	3.77449489016625	4.2060327925485e-22	0.00862386149357611	0.0152802423160763	0.000593043670109037	Up	4.3102465245219	NA	1e-07	0.001
Alkaline_phosphatase	RBC	0.335857867475814	206	TRUE	1	0.000156096923885329	0.00103150365430477	4.00338358663454e-05	Up	6.16978582092482	1.25181327714824e-24	5.34836010194715e-09	0.0010572327248163	4.1032410502076e-05	Up	11.0375240230398	NA	1e-07	0.001
Alkaline_phosphatase	Hemoglobin	0.147566119905922	206	FALSE	NA	1	-0.000539558450958384	-2.09408802148416e-05	Down	0.34644811177894	1.82428946680658e-06	1	-0.000714413878737485	-2.77272192324829e-05	Down	0.562656545196587	NA	1e-07	0.001
Alkaline_phosphatase	RBC distr width	0.191377478224697	206	TRUE	1	1	0.000141304413139987	5.48418578957849e-06	Up	0.155953440731215	8.92840339673985e-15	1	0.000271082657638714	1.05210277993979e-05	Up	0.349468765945168	NA	1e-07	0.001
Alkaline_phosphatase	Reticulocyte count	0.177658304871845	206	FALSE	NA	1	5.14698355090207e-06	1.99760314782862e-07	Up	0.127240183926538	2.35652532385439e-09	1	6.24977650078528e-07	2.42560969696628e-08	Up	0.0166008192549453	NA	1e-07	0.001
Alkaline_phosphatase	Eosinophill count	0.239508621555221	206	TRUE	1	1	8.8749477341741e-05	3.44446865921953e-06	Up	0.93799972882659	5.39862838318362e-21	1	9.95532285035772e-05	3.86377459085513e-06	Up	1.25006676965216	NA	1e-07	0.001
Alkaline_phosphatase	Monocyte count	0.217776012043689	206	TRUE	1	0.00607292629751629	0.000325383731137124	1.26285145297933e-05	Up	4.40895513615707	2.17829034769631e-11	0.00173651800968174	0.000342168428868373	1.32799478342075e-05	Up	5.08878152706513	NA	1e-07	0.001
Alkaline_phosphatase	Basophill count	0.095447929112953	206	TRUE	9.28614817186139e-05	1	-1.32597205931452e-05	-5.14624912518955e-07	Down	0.352475101965839	0.000415163177908246	1	-1.40745588315337e-05	-5.46249715937857e-07	Down	0.424060203053519	0.001	1e-07	0.001
Alkaline_phosphatase	Lymphocyte count	0.0482204570394056	206	FALSE	NA	1	0.000191297196764641	7.4244628654557e-06	Up	0.20670796823173	0.146647926845045	1	0.000195703600979279	7.59548044969149e-06	Up	0.249604458240231	0.001	1e-07	0.001
Alkaline_phosphatase	Platelet distr width	0.32746085296129	206	FALSE	NA	3.85761108705104e-05	0.00112093433662038	4.35047428692406e-05	Up	6.83660133769193	6.65798166423441e-27	3.7949605221977e-06	0.00109598757545159	4.25365305533071e-05	Up	7.97063767118015	NA	1e-07	0.001
Alkaline_phosphatase	Platelet count	0.260484769050991	206	TRUE	1	1	-0.0328655150975694	-0.00127554820730692	Down	0.734712483000095	5.77835366949615e-23	1	-0.0255631664074577	-0.000992135707817728	Down	0.620064020457603	NA	1e-07	0.001
Alkaline_phosphatase	Platelet volume	0.335532751352235	206	FALSE	NA	0.0433670910422379	0.00162420479335812	6.30372445500019e-05	Up	3.40872867795471	2.16984633299565e-37	0.0252372294582258	0.00163798272971077	6.3571982008485e-05	Up	3.76927300262867	NA	1e-07	0.001
Alkaline_phosphatase	time_aggregated_depression	0.111858582567961	206	FALSE	NA	1	0.000679943893911961	2.63893997210722e-05	Up	0.626433002045243	0.000422301293630462	1	0.000753734210706347	2.92532862606338e-05	Up	0.642348856815682	0.007	1e-07	0.001
Alkaline_phosphatase	Mood swings	0.0766230051412385	206	FALSE	NA	1	-0.00106977622720549	-4.15192381674384e-05	Down	1.32546971396521	0.0102095020963026	1	-0.00119274464450893	-4.62917829999511e-05	Down	1.20164427002395	NA	1e-07	0.001
Alkaline_phosphatase	FEV FVC ratio	0.223034199690291	206	FALSE	NA	1	-2.80629683124272e-05	-1.08915587710581e-06	Down	0.589341557423225	3.45760739742243e-16	1	-2.1369428738947e-05	-8.29371955322032e-07	Down	0.385371118674089	NA	1e-07	0.001
Alkaline_phosphatase	FVC	0.284123317265114	206	TRUE	7.46374951340719e-23	1	0.000233277885896187	9.05378139596651e-06	Up	0.288025696699927	4.43587885484168e-26	1	0.000170604631472681	6.62136075418853e-06	Up	0.255865807354742	NA	1e-07	0.001
Alkaline_phosphatase	townsend	0.0282903959720577	206	TRUE	1	1	0.00120811693988286	4.68883993544551e-05	Up	0.971584523803276	0.344682174323549	1	0.00122104949926652	4.73903267664779e-05	Up	0.858175435055144	0.091	1e-07	0.001
Alkaline_phosphatase	Sleep duration	0.0895467575432868	206	FALSE	NA	1	-3.04793813015315e-05	-1.18293962725288e-06	Down	0.0356614022147916	0.0015296968529242	1	4.80262681786465e-05	1.8639543636255e-06	Up	0.0536328504529202	NA	1e-07	0.001
Alkaline_phosphatase	Neuroticism score	0.183013877056851	206	FALSE	NA	1	-0.00125572934240881	-4.87362911190374e-05	Down	0.548536435351574	3.75031007138436e-10	1	-0.00077085967640686	-2.99179451594442e-05	Down	0.290612192790801	NA	1e-07	0.001
Alkaline_phosphatase	Menarche	0.149207757743426	206	FALSE	NA	1	-0.00105556347059642	-4.09676248377897e-05	Down	0.974778675578611	2.09455011752097e-07	1	-0.00108850727506393	-4.22462115450314e-05	Down	0.925980056225715	NA	1e-07	0.001
Alkaline_phosphatase	Num children (f)	0.0367765899431685	206	FALSE	NA	1	0.000743558224728361	2.88583446133398e-05	Up	0.843707655197909	0.126239014860578	1	0.000759912483165309	2.94930720767358e-05	Up	0.883328461943747	0.221	1e-07	0.001
Alkaline_phosphatase	chronotype_quantitative_time_averaged	0.175264021955757	206	FALSE	NA	1	-0.000251882231199498	-9.77583730256974e-06	Down	0.304121966704537	2.97934839476069e-12	1	-0.000222096408188335	-8.61981546532611e-06	Down	0.30081179802586	NA	1e-07	0.001
Alkaline_phosphatase	alcohol_continuous	0.0933462655031968	206	TRUE	0.980670971183484	1	0.00049294578073572	1.91317892036769e-05	Up	0.227470224272227	0.000733077894644084	1	0.000416471730800189	1.61637439133117e-05	Up	0.227157125837749	0.001	1e-07	0.001
Alkaline_phosphatase	physical_activity	0.010193856736917	206	TRUE	0.0623224320928549	1	-0.00169411092058871	-6.57503812528356e-05	Down	0.648524982313905	0.406984498649754	1	-0.00175530873250648	-6.81255382844864e-05	Down	0.70123116192634	0.792	1e-07	0.001
Alkaline_phosphatase	Summer outdoor time	0.0806880265114848	206	FALSE	NA	1	0.00090248755599344	3.50265736212172e-05	Up	0.719521722904526	0.00688931587252928	1	0.00100235698887019	3.89026204652272e-05	Up	0.799955684496538	0.002	1e-07	0.001
Alkaline_phosphatase	Height	0.384454146647159	206	FALSE	NA	1	0.00412436530258086	0.000160071331679051	Up	0.706905655355189	9.0931368653451e-61	1	0.00076764364731866	2.97931273945036e-05	Up	0.106209927951641	NA	1e-07	0.001
Alkaline_phosphatase	Pulse rate	0.187941978142719	206	TRUE	1	1	0.00689484377805181	0.000267596768060565	Up	1.18721455599336	8.14827965432618e-12	1	0.00649247387431919	0.0002519803321746	Up	1.02255946433389	NA	1e-07	0.001
Alkaline_phosphatase	Water intake	0.0876267803544875	206	FALSE	NA	1	0.00113819557142085	4.41746711220088e-05	Up	1.19295494595586	0.00109443768838827	1	0.00123789619941553	4.80441664555962e-05	Up	1.16736143986394	NA	1e-07	0.001
Alkaline_phosphatase	Bread intake	0.0996922347629647	206	TRUE	9.02530072441336e-19	1	0.00568246936291759	0.00022054313122517	Up	1.2663124813229	0.00362486852195882	1	0.00489181003709685	0.000189856739040319	Up	1.29894412162834	0.001	1e-07	0.001
Alkaline_phosphatase	Coffee intake	0.0930086574233009	206	TRUE	3.19158818917434e-77	1	-0.00061933033634602	-2.40369182686379e-05	Down	0.596019986990316	0.00751330897770416	1	-0.000691154372282775	-2.68244912005908e-05	Down	0.577470300292898	0.004	1e-07	0.001
Alkaline_phosphatase	Beer intake	0.118223205778357	206	FALSE	NA	1	-0.000105183403882288	-4.08228813277949e-06	Down	0.0199756669568089	3.4240989248214e-05	1	0.000149220930499666	5.79143487714868e-06	Up	0.0297480816234955	NA	1e-07	0.001
Alkaline_phosphatase	Body mass index (BMI)	0.251825943289372	206	FALSE	NA	1	0.00200323485582573	7.77478345182616e-05	Up	0.4397312860976	7.18605954633758e-24	1	0.00136737423533847	5.30693570274409e-05	Up	0.348136629581412	NA	1e-07	0.001
Alkaline_phosphatase	Waist circumference	0.211124072356291	206	TRUE	1.74377153632306e-154	1	0.00516932159904917	0.000200627279964578	Up	0.484057102183103	1.90830984348179e-13	1	0.00335447709408699	0.00013019109029973	Up	0.387161198115561	NA	1e-07	0.001
Alkaline_phosphatase	Intelligence	0.144263639368932	206	TRUE	2.35077860485285e-37	1	0.00141183476995674	5.47949211958369e-05	Up	0.632330819563404	6.11007122401671e-07	1	0.00105596563228576	4.09832331926371e-05	Up	0.486095935537069	NA	1e-07	0.001
Alkaline_phosphatase	smoking_current	0.105492603421334	206	TRUE	0.64429504436872	1	0.000815671770869228	3.16571537672341e-05	Up	0.408760142421587	0.000449117671436351	1	0.00102716697483523	3.98655243791646e-05	Up	0.539318329157968	NA	1e-07	0.001
Alkaline_phosphatase	Crohns disease	0.00926681208856273	206	FALSE	NA	1	0.0047100844313265	0.000182803760561997	Up	0.665578813555561	0.682802893829347	1	0.00561636754061277	0.000217977643944952	Up	0.834849785767466	0.42	1e-07	0.001
Alkaline_phosphatase	Atrial fibrillation	0.0178037994766753	206	FALSE	NA	1	0.000170040601966138	6.59947012433522e-06	Up	0.0464454035678026	0.652524795674105	1	-8.89080280037663e-05	-3.45062219164138e-06	Down	0.0215718355314627	0.237	1e-07	0.001
Alkaline_phosphatase	Myocardial infarction	0.0776103737378641	206	FALSE	NA	1	0.00161521458456401	6.26883242705966e-05	Up	0.472234846393775	0.0144101371975309	1	0.00187752248123416	7.28687935669627e-05	Up	0.590081164770448	0.003	1e-07	0.001
Alkaline_phosphatase	Heart failure	0.0305321093061804	206	FALSE	NA	1	0.00124067739562711	4.81521078595668e-05	Up	0.231105238095128	0.336141451611829	1	0.00125517661618672	4.87148391825737e-05	Up	0.245669509422847	0.759	1e-07	0.001
Alkaline_phosphatase	Cardiomyopathy	0.0639746719363011	206	FALSE	NA	1	0.00560061597109078	0.000217366307527238	Up	0.641086858776151	0.100881032537019	1	0.00323506566473363	0.000125556596235315	Up	0.301954736428607	0.003	1e-07	0.001
Alkaline_phosphatase	Asthma	0.0993431790890765	206	FALSE	NA	1	9.69862601236264e-05	3.76414761389952e-06	Up	0.0356748527632948	0.00143931043613177	1	0.000368369139074358	1.42968273455797e-05	Up	0.17067601217097	NA	1e-07	0.001
Alkaline_phosphatase	Diabetes	0.143588102833767	206	FALSE	NA	1	-0.000662728208862708	-2.57212393062135e-05	Down	0.183950998954995	3.02751053538981e-08	1	-0.000572105290979186	-2.2204060278163e-05	Down	0.177657124797248	NA	1e-07	0.001
Alkaline_phosphatase	Malignant melanoma	0.0706967712053042	206	FALSE	NA	1	0.00352054700045862	0.000136636453189406	Up	0.878037344203326	0.0149919349043028	1	0.00368167934445548	0.00014289018363952	Up	0.84324816523397	0.226	1e-07	0.001
Alkaline_phosphatase	Non-melanoma skin cancer	0.0815445667854606	206	FALSE	NA	1	0.00298915315807576	0.000116012450765798	Up	1.65950661976856	0.00162289210935541	1	0.00293272349143207	0.000113822350902382	Up	1.54118268852959	0.011	1e-07	0.001
Alkaline_phosphatase	Lung cancer	0.00916490833767458	206	FALSE	NA	1	0.00160305093815054	6.22162392498399e-05	Up	0.21822848687832	0.521027916360907	1	0.000685139195040119	2.65910352962569e-05	Up	0.075977159339451	0.726	1e-07	0.001
Alkaline_phosphatase	Breast cancer	0.0845115971347383	206	FALSE	NA	1	0.00114271157938542	4.43499425530602e-05	Up	0.267216449846143	0.0024514726719003	1	0.00112184096810295	4.35399302733889e-05	Up	0.301879709179552	0.014	1e-07	0.001
Alkaline_phosphatase	Prostate cancer	0.0196326915468861	206	FALSE	NA	1	0.000895391084756653	3.47511514610162e-05	Up	0.13425914011563	0.886928131718671	1	0.00170377302401452	6.61253785308949e-05	Up	0.39367485463907	0.043	1e-07	0.001
Alkaline_phosphatase	Colorectal cancer	0.0361439888200332	206	FALSE	NA	1	-0.00126588065553872	-4.91302751848957e-05	Down	0.257986716508383	0.155651343670545	1	-0.000799124454404115	-3.10149335010933e-05	Down	0.125082832313937	0.014	1e-07	0.001
Alkaline_phosphatase	Bladder cancer	0.0319390990291263	206	FALSE	NA	1	-0.00523671887455044	-0.000203243045264097	Down	0.578942684489655	0.188874998228924	1	-0.0039850434961487	-0.000154664093121988	Down	0.567104535547268	0.17	1e-07	0.001
Alkaline_phosphatase	IBD	0.0199676378744967	206	FALSE	NA	1	0.00524698181973491	0.000203641361897591	Up	1.51442618358139	0.700395256583726	1	0.00502577968049297	0.000195056254032254	Up	1.22110655936282	0.128	1e-07	0.001
Alkaline_phosphatase	Respiratory failure	0.0381713038688137	206	FALSE	NA	1	0.00317367766033201	0.000123174057615969	Up	0.409643974973274	0.115405841631919	1	0.00454624133573889	0.000176444822744167	Up	0.648812681062239	0.251	1e-07	0.001
Alkaline_phosphatase	Respiratory infection	0.00904898066066784	206	TRUE	0.761153978869824	1	0.00362989370023897	0.000140880323594774	Up	1.49901230155093	0.992796783610357	1	0.00330066821675649	0.000128102706265208	Up	1.39877294973147	0.934	1e-07	0.001
Alkaline_phosphatase	Helicobacter pylori	0.0288938507672272	206	FALSE	NA	1	-0.0015135342033644	-5.87419924522026e-05	Down	0.135862739635852	0.278875902115392	1	-0.00100558135271903	-3.90277617117552e-05	Down	0.100768500623869	0.637	1e-07	0.001
Alkaline_phosphatase	Stroke	0.0257839250059199	206	FALSE	NA	1	0.0045184872760701	0.000175367655964613	Up	1.03615612879187	0.229294537004644	1	0.00438768242265412	0.000170290970089268	Up	1.52005944072619	0.608	1e-07	0.001
Alkaline_phosphatase	Multiple sclerosis	0.0626861245640539	206	FALSE	NA	1	0.00518811303520512	0.000201356597081023	Up	0.618162945684987	0.019230295566186	1	0.00598270132299952	0.000232195476771005	Up	0.812073926994645	0.212	1e-07	0.001
Alkaline_phosphatase	Migraine	0.0503169567724365	206	FALSE	NA	1	-0.00352299483051641	-0.0001367314562719	Down	1.6253125465161	0.181488361774779	1	-0.00322895332806651	-0.000125319369462661	Down	1.47806273244769	0.114	1e-07	0.001
Alkaline_phosphatase	Osteoarthritis	0.0682401050194175	206	FALSE	NA	1	-0.00134242819089926	-5.21011725286017e-05	Down	0.553491378822739	0.0269700486784237	1	-0.00157985559019892	-6.1316001282788e-05	Down	0.949201129181666	0.025	1e-07	0.001
Alkaline_phosphatase	Gout	0.091444028932039	206	FALSE	NA	1	-0.000782911490572709	-3.03856898428428e-05	Down	0.14656598778418	0.00421741242481581	1	-0.00108635534598737	-4.2162692717844e-05	Down	0.205821342779916	0.011	1e-07	0.001
Alkaline_phosphatase	Hiatus hernia	0.0184329925510301	206	TRUE	1.6602298728569e-33	1	0.00092756525335121	3.59998677203094e-05	Up	0.48571831247987	0.529256653939886	1	0.00132503769168277	5.14262273760942e-05	Up	0.908639601610004	0.186	1e-07	0.001
Alkaline_phosphatase	Gastric reflux	0.089438045266635	206	TRUE	0.00583414861997035	1	0.000983572539892468	3.81735745291556e-05	Up	0.463552280464559	0.00144982877797019	1	0.000674996052904336	2.61973683560204e-05	Up	0.311130373175773	0.08	1e-07	0.001
Alkaline_phosphatase	Allergic rhinitis	0.0858193571558133	206	FALSE	NA	1	-0.000947441571350732	-3.67712903411594e-05	Down	0.311694880167099	0.00465690061336611	1	-0.00132697632311313	-5.15014678778263e-05	Down	0.551225581775238	NA	1e-07	0.001
Alkaline_phosphatase	Hypothyroidism	0.132441881890062	206	FALSE	NA	1	-0.00223338194761445	-8.66801062163161e-05	Down	0.878559832052647	2.32515513237112e-05	1	-0.00283162206385857	-0.00010989848893598	Down	1.34710693141559	NA	1e-07	0.001
Alkaline_phosphatase	Kidney infection	0.00215624284158189	206	FALSE	NA	1	0.000411761553671853	1.59809365550729e-05	Up	0.0939635108661697	0.909510030239785	1	0.000514886116880733	1.99833187279944e-05	Up	0.146728953868275	0.774	1e-07	0.001
Alkaline_phosphatase	Angina	0.0175032920807484	206	FALSE	NA	1	0.000346552252428327	1.34500890374245e-05	Up	0.134817450632531	0.4267831291306	1	0.000612550666711031	2.37737915407174e-05	Up	0.209259180789766	0.255	1e-07	0.001
Aspartate_aminotransferase	statins	0.0018931939393938	32	FALSE	NA	1	0.0997200000606685	0.00955208128501388	Up	0.564064526756733	0.982051379930897	1	0.121547164355875	0.0116428840070588	Up	1.3568620188074	0.969	1e-07	0.001
Aspartate_aminotransferase	Alanine_aminotransferase	0.415931408456904	32	TRUE	7.96849632841355e-07	0.00993657655756446	0.145664848847802	0.013953093418742	Up	4.16996597240951	6.28077051017786e-06	0.0230841579964882	0.136699154580105	0.0130942783328062	Up	3.8128396266664	NA	1e-07	0.001
Aspartate_aminotransferase	Albumin	0.505583989318303	32	FALSE	NA	0.000134621369100119	0.035410110663157	0.00339189987123978	Up	6.24109942538397	3.33032470881924e-14	0.00762867518999553	0.0343119958705521	0.00328671252915337	Up	4.37070156846173	NA	1e-07	0.001
Aspartate_aminotransferase	Alkaline_phosphatase	0.168258311878788	32	FALSE	NA	1	0.109647313434581	0.0105030089247223	Up	1.20227835572586	0.0322719589647083	1	0.0961541507962426	0.00921051207118335	Up	1.13973774768449	0.022	1e-07	0.001
Aspartate_aminotransferase	Calcium	0.266206752242424	32	FALSE	NA	1	0.000383771705272512	3.67611163399637e-05	Up	1.68251063634854	0.00421197952153227	1	0.000412093133482607	3.9473998251375e-05	Up	1.3829000342432	0.004	1e-07	0.001
Aspartate_aminotransferase	C_reactive_protein	0.179522212121212	32	FALSE	NA	1	-0.00210376680683061	-0.000201517765055498	Down	0.106678720593592	0.0421175447464815	1	-0.000968482444775436	-9.27699862612888e-05	Down	0.0434306448606199	0.259	1e-07	0.001
Aspartate_aminotransferase	Creatinine_in_urine	0.0652973454545455	32	FALSE	NA	1	8.70310420199739	0.833661840341435	Up	0.389585124750149	0.328975245493089	1	7.91080561804967	0.757768333810492	Up	0.366601232188947	0.27	1e-07	0.001
Aspartate_aminotransferase	Creatinine	0.0304521533333334	32	FALSE	NA	1	-0.0352176206768035	-0.00337346144369184	Down	0.970571417913476	0.993467024042662	1	-0.0326263881965671	-0.00312524981849601	Down	0.693895673095798	0.667	1e-07	0.001
Aspartate_aminotransferase	Cystatin_C	0.245947234909091	32	FALSE	NA	0.129686093195194	0.000761028190897681	7.28981461614429e-05	Up	2.83157292420262	0.019095131923985	1	0.000757842315168188	7.259297424093e-05	Up	1.41622583950695	NA	1e-07	0.001
Aspartate_aminotransferase	Direct_bilirubin	0.415463497575758	32	TRUE	1	0.208445108842339	0.00606953923777591	0.000581395227903573	Up	2.5693989901325	0.000155254621623713	0.361243285384653	0.00641997189555338	0.000614962829487783	Up	2.31368960108168	NA	1e-07	0.001
Aspartate_aminotransferase	Gamma_glutamyltransferase	0.262612339733333	32	TRUE	2.16425846313163e-05	1	0.0685248155348076	0.00656392506649459	Up	0.290978935172585	5.14893120669678e-05	1	0.0181666787746038	0.00174016839378438	Up	0.0737108357854054	NA	1e-07	0.001
Aspartate_aminotransferase	Glucose	0.158869115151515	32	FALSE	NA	1	0.00463547788586006	0.000444027893438439	Up	0.988368413388733	0.0292348002748296	1	0.00458550812242851	0.000439241338667072	Up	1.11923115461193	0.067	1e-07	0.001
Aspartate_aminotransferase	Glycated_haemoglobin_HbA1c	0.0774650516969697	32	FALSE	NA	1	0.00507112129883483	0.000485757749931461	Up	0.079503950752702	0.236442820037764	1	0.0125236414398899	0.00119962736607919	Up	0.440990332133418	0.002	1e-07	0.001
Aspartate_aminotransferase	HDL_cholesterol	0.495342734890909	32	FALSE	NA	1	-0.00226452260535498	-0.000216916405785622	Down	1.26961735853074	5.83630232523899e-14	0.171574882209038	-0.00324601636248277	-0.000310932732932779	Down	2.73019203909913	NA	1e-07	0.001
Aspartate_aminotransferase	IGF_1	0.0754087504848485	32	TRUE	1	1	-0.00379623370071562	-0.000363637513679135	Down	0.254185149767451	0.273428428735104	1	-0.00619222963364266	-0.00059314762093904	Down	0.31717365035433	0.001	1e-07	0.001
Aspartate_aminotransferase	LDL_direct	0.265143489090909	32	FALSE	NA	1	-0.00285895867320351	-0.000273856855398324	Down	1.08494033512587	0.00463532882737151	1	-0.0032142299484328	-0.000307887943416336	Down	1.09576136950937	0.009	1e-07	0.001
Aspartate_aminotransferase	Lipoprotein_A	0.0680151612121213	32	FALSE	NA	1	0.137083236623025	0.0131310691760859	Up	0.871199371220031	0.882506566810123	1	0.15142453605803	0.0145048082239454	Up	0.833473363652428	0.251	1e-07	0.001
Aspartate_aminotransferase	uacr_lowcontrolonly	0.210887393333333	32	FALSE	NA	0.00195154174057097	0.0362450526966916	0.00347187815210365	Up	4.96249663573558	0.776584376601726	0.0130615485726233	0.03856774866184	0.00369436692713347	Up	4.10641702977822	0.4	1e-07	0.001
Aspartate_aminotransferase	Non_albumin_protein	0.60604038397325	32	TRUE	1	2.70124936457178e-12	0.0745149229663135	0.0071377115993556	Up	14.368773442718	9.42829732817326e-13	9.03177284626153e-06	0.0704724602477979	0.00675048804886014	Up	7.58271717640227	NA	1e-07	0.001
Aspartate_aminotransferase	oestradiol_gt212_lowcontrolonly	0.0255060739393939	32	FALSE	NA	1	0.00960351178840093	0.000919911002492831	Up	0.856084617005634	0.978352294320069	1	0.00909389921658161	0.000871095712611949	Up	0.778481438421401	0.308	1e-07	0.001
Aspartate_aminotransferase	Phosphate	0.069123676969697	32	FALSE	NA	1	-0.000463946425813463	-4.44409744140162e-05	Down	1.5487298142609	0.63041538978395	1	-0.000554222574226679	-5.30884383852997e-05	Down	1.24098479452022	0.067	1e-07	0.001
Aspartate_aminotransferase	rheumatoidfactor_lowcontrolonly	0.00395352121212122	32	FALSE	NA	1	0.00648564772696764	0.000621253853151523	Up	0.397555851789047	0.969161145514364	1	0.00884992878642287	0.000847726023697004	Up	0.729108504438795	0.837	1e-07	0.001
Aspartate_aminotransferase	SHBG	0.124428080006061	32	FALSE	NA	1	0.0346445839200188	0.00331857081315856	Up	0.41773891859466	0.0509329814123156	1	0.0619339390995333	0.00593259145828239	Up	0.638111893267139	0.001	1e-07	0.001
Aspartate_aminotransferase	Sodium_in_urine	0.0706421109090909	32	FALSE	NA	1	-0.038288570725922	-0.00366762474567289	Down	0.257509919325889	0.305897066207153	1	-0.0255229419248625	-0.00244481764691789	Down	0.122345117082698	0.041	1e-07	0.001
Aspartate_aminotransferase	Testosterone	0.233073833333333	32	FALSE	NA	1	-0.00238573982892754	-0.000228527685087711	Down	0.12232070145431	0.0015113442779063	1	-0.00444493095003915	-0.00042577558880081	Down	0.319154449389145	0.008	1e-07	0.001
Aspartate_aminotransferase	Total_bilirubin	0.296782583030303	32	TRUE	1	0.819564691684492	0.0185691206893451	0.0017787179112309	Up	1.80479858039796	0.0462571362925142	1	0.0191044413869503	0.00182999575733965	Up	1.66078293095228	0.043	1e-07	0.001
Aspartate_aminotransferase	Urate	0.194815368484848	32	FALSE	NA	1	0.240366118084895	0.0230244353862144	Up	0.93590024388514	0.0818341901136802	1	0.226186037513234	0.0216661393356113	Up	0.817430072669872	0.005	1e-07	0.001
Aspartate_aminotransferase	Urea	0.0749813333333333	32	FALSE	NA	1	-0.000997904817815843	-9.55883266013307e-05	Down	0.181647955133681	0.584731183230354	1	-0.000335262233137705	-3.21144414438257e-05	Down	0.0508104203129302	0.317	1e-07	0.001
Aspartate_aminotransferase	Vitamin_D	0.240522338484848	32	FALSE	NA	1	-0.0242523896940365	-0.00232311269125882	Down	0.308841614747658	0.00261842580462581	1	-0.0261690719196356	-0.00250670980723682	Down	0.286142086970478	0.006	1e-07	0.001
Aspartate_aminotransferase	Basal metabolic rate	0.325065321549697	32	FALSE	NA	0.00278732209717429	6.66933953247363	0.638849511560234	Up	4.79174812147785	0.0116101988166717	0.0350545242923194	6.67314346691948	0.639213886720759	Up	3.58968525263009	0.001	1e-07	0.001
Aspartate_aminotransferase	SBP	0.293722201818182	32	FALSE	NA	1	0.0180624046719566	0.00173018007946627	Up	0.158742758333576	5.33559507284067e-08	1	0.0348088716776082	0.00333430777679346	Up	0.354547128644488	NA	1e-07	0.001
Aspartate_aminotransferase	DBP	0.299259925909091	32	FALSE	NA	1	0.0287859716963171	0.00275738007765788	Up	0.633295466639251	8.44210049662678e-05	1	0.0391977592384518	0.00375471502415065	Up	1.29929213829005	NA	1e-07	0.001
Aspartate_aminotransferase	RBC	0.352700499606061	32	FALSE	NA	6.06973289275154e-06	-0.00337175462167539	-0.000322977077815584	Down	7.70903820461813	0.224253048269092	0.00547078994980156	-0.00322804995645136	-0.000309211748469209	Down	4.53288994373996	NA	1e-07	0.001
Aspartate_aminotransferase	Hemoglobin	0.221154153939394	32	TRUE	1	1	-0.00519880344149357	-0.000497988297510472	Down	0.994753516058946	0.0367461168984276	1	-0.00555197398817981	-0.000531818158795744	Down	0.996630572980407	0.064	1e-07	0.001
Aspartate_aminotransferase	RBC distr width	0.420409627246061	32	FALSE	NA	5.21556176221983e-06	0.00871027355415628	0.000834348585573495	Up	7.77962733039258	0.00713058804860167	0.0130582478334203	0.00834836325330322	0.000799681551783592	Up	4.11462642025463	NA	1e-07	0.001
Aspartate_aminotransferase	Reticulocyte count	0.152375930909091	32	FALSE	NA	1	-2.14213031714751e-05	-2.05192568191304e-06	Down	0.0912076968432493	0.0332675334469101	1	9.86056527092032e-06	9.44533904198881e-07	Up	0.0408930954973125	0.003	1e-07	0.001
Aspartate_aminotransferase	Eosinophill count	0.0614426733333334	32	FALSE	NA	1	0.000175408532352179	1.68022117739033e-05	Up	0.143276273480333	0.391271196860536	1	0.000322774118291074	3.09182171353717e-05	Up	0.666852954530898	0.09	1e-07	0.001
Aspartate_aminotransferase	Monocyte count	0.32370629269697	32	FALSE	NA	2.69629608528489e-06	-0.00240268428444729	-0.000230150777911182	Down	8.08063866524105	0.000522251719466492	0.00157528982767569	-0.00232592822839333	-0.000222798390365068	Down	5.13700973148131	0.01	1e-07	0.001
Aspartate_aminotransferase	Basophill count	0.0966066184242425	32	FALSE	NA	1	-0.000147335533804399	-1.41131266968944e-05	Down	1.28697601910731	0.163798854111996	1	-0.000134110896981431	-1.28463516686059e-05	Down	0.778149255511702	0.032	1e-07	0.001
Aspartate_aminotransferase	Lymphocyte count	0.108042644848485	32	FALSE	NA	1	-0.00453027260054687	-0.0004339503820434	Down	1.11269311001474	0.269683442654065	1	-0.00419155198457638	-0.000401504665490134	Down	1.53844469440001	0.006	1e-07	0.001
Aspartate_aminotransferase	Platelet distr width	0.238371624287685	32	FALSE	NA	1	-0.00175507936629603	-0.000168117336124257	Down	1.03315118660493	0.000436458584558172	1	-0.0018270829590409	-0.000175014489857646	Down	0.902702095837872	NA	1e-07	0.001
Aspartate_aminotransferase	Platelet count	0.344120687818115	32	TRUE	1	1	-0.0430584573349486	-0.00412452751925895	Down	0.0949447149619727	4.81143248255549e-08	1	-0.0190043923703011	-0.00182041215987738	Down	0.0525710045746293	NA	1e-07	0.001
Aspartate_aminotransferase	Platelet volume	0.0889653316363637	32	FALSE	NA	1	0.000335479687127833	3.21352711488817e-05	Up	0.0717621109378267	0.261501567912341	1	0.000431399144609884	4.13233021770161e-05	Up	0.0852897300154105	0.008	1e-07	0.001
Aspartate_aminotransferase	time_aggregated_depression	0.172540424242424	32	FALSE	NA	1	0.000351169596570439	3.36381922305013e-05	Up	0.0295037188623059	0.0428906279992897	1	0.000172647707418412	1.65377550534361e-05	Up	0.0171976828000516	0.454	1e-07	0.001
Aspartate_aminotransferase	Mood swings	0.05532858	32	FALSE	NA	1	0.00485867276956842	0.000465407513076269	Up	1.14272687192145	0.592745646156167	1	0.00572077246270333	0.000547987199594522	Up	1.04651420891425	0.6	1e-07	0.001
Aspartate_aminotransferase	FEV FVC ratio	0.115947696969697	32	FALSE	NA	0.0118304056108303	0.000304690226251836	2.9185978802007e-05	Up	4.08107483176124	0.597749884482842	0.724841502944645	0.000304265453493217	2.91452902348638e-05	Up	1.91627081903873	0.74	1e-07	0.001
Aspartate_aminotransferase	FVC	0.255550112121212	32	FALSE	NA	1	-0.00114382526752409	-0.000109565903776531	Down	0.333914644364858	1.34303218367197e-05	1	-0.0011945651040357	-0.000114426223095146	Down	0.316201609663307	0.005	1e-07	0.001
Aspartate_aminotransferase	townsend	0.214402921212121	32	FALSE	NA	9.57443492779099e-05	0.018835869692831	0.00180426953740863	Up	6.40905050352606	0.223950800994793	0.0692459046318214	0.0191487666316465	0.00183424162918139	Up	3.23137193475672	0.388	1e-07	0.001
Aspartate_aminotransferase	Sleep duration	0.111850422424242	32	FALSE	NA	1	-0.00427533355187024	-0.000409530019887345	Down	1.39495156838344	0.300676803284704	1	-0.00406560364534297	-0.000389440197245668	Down	1.32707578382413	0.208	1e-07	0.001
Aspartate_aminotransferase	Neuroticism score	0.0550414666666666	32	FALSE	NA	1	0.00370147687528665	0.000354560850038373	Up	0.309279876588336	0.235668975756355	1	0.00400338975098314	0.000383480789146783	Up	0.316864036128683	0.591	1e-07	0.001
Aspartate_aminotransferase	Menarche	0.195139763636364	32	FALSE	NA	0.177087742012771	-0.0104730698012462	-0.0010032051141623	Down	2.66361835319616	0.0288736865457859	0.591213343446036	-0.0105743543251074	-0.00101290705965215	Down	2.03279836748688	0.378	1e-07	0.001
Aspartate_aminotransferase	Num children (f)	0.17456340969697	32	FALSE	NA	1	-0.00521647854738749	-0.000499681378618748	Down	0.510137122362527	0.526153262345982	1	-0.00460726627057635	-0.000441325530399855	Down	0.756307230189301	0.033	1e-07	0.001
Aspartate_aminotransferase	chronotype_quantitative_time_averaged	0.133210318181818	32	FALSE	NA	1	0.00112781333367666	0.000108032136292096	Up	0.33579383951461	0.0318929888185219	1	0.00120868434249466	0.000115778691139274	Up	0.277364933545747	0.098	1e-07	0.001
Aspartate_aminotransferase	alcohol_continuous	0.0670152060606061	32	FALSE	NA	1	-0.000417492095959264	-3.9991159587119e-05	Down	0.0340457960158071	0.239249775318319	1	-0.00123739191666926	-0.000118528561594995	Down	0.0993144283961498	0.198	1e-07	0.001
Aspartate_aminotransferase	physical_activity	0.102108054545455	32	FALSE	NA	1	0.000979132484697556	9.37901431702623e-05	Up	0.0273535917103342	0.378445027060154	1	0.00249908336991936	0.00023938475203543	Up	0.102150672304562	0.299	1e-07	0.001
Aspartate_aminotransferase	Summer outdoor time	0.0800954787878788	32	FALSE	NA	1	-0.0133982919405556	-0.0012834092821768	Down	1.46588117912613	0.233608200454281	0.33984139852756	-0.0132827753498366	-0.00127234406092085	Down	2.3505902735838	0.11	1e-07	0.001
Aspartate_aminotransferase	Height	0.394543902414545	32	FALSE	NA	0.333382877940051	0.0550105492015506	0.00526940671065764	Up	2.30957951248793	0.000408857095692425	0.0963768026051169	0.0542314849273225	0.0051947809057123	Up	3.04936769034764	NA	1e-07	0.001
Aspartate_aminotransferase	Pulse rate	0.303715213878788	32	FALSE	NA	1	-0.0191276182047286	-0.00183221584204895	Down	0.220226801302016	4.76519926970295e-06	1	-0.0160863084476869	-0.00154089175465932	Down	0.276863710751536	NA	1e-07	0.001
Aspartate_aminotransferase	Water intake	0.173458884848485	32	TRUE	1.3806573551159e-21	1	0.00437736848131183	0.000419303845993881	Up	0.787487974117717	0.0341155324262547	1	0.00506919067905901	0.000485572817751177	Up	0.638423882344497	0.148	1e-07	0.001
Aspartate_aminotransferase	Bread intake	0.212002721212121	32	FALSE	NA	1	0.021980825471996	0.00210552177589722	Up	1.0444518224965	0.0148485846686029	1	0.0212068668495079	0.002031385036339	Up	0.778660837255333	0.163	1e-07	0.001
Aspartate_aminotransferase	Coffee intake	0.0592573496969697	32	TRUE	2.84824205617996e-90	1	-0.00342835984292485	-0.000328399236602207	Down	0.503468724045876	0.404542640535691	1	-0.000987311264057453	-9.45735804467405e-05	Down	0.0935732094590929	0.196	1e-07	0.001
Aspartate_aminotransferase	Beer intake	0.17299670969697	32	FALSE	NA	1	0.0106652656665434	0.0010216153681419	Up	0.52194101493398	0.0476632241888302	1	0.0119784810427669	0.00114740698477633	Up	0.550153464492422	0.134	1e-07	0.001
Aspartate_aminotransferase	Body mass index (BMI)	0.161786388484848	32	FALSE	NA	0.0113211498656251	0.023955520671427	0.002294675897905	Up	4.10451607760341	0.324373650132133	0.352656835472851	0.0275168927169852	0.00263581624331867	Up	2.32697567642882	0.036	1e-07	0.001
Aspartate_aminotransferase	Waist circumference	0.240721274363636	32	FALSE	NA	0.866922167642883	0.0666011295523427	0.00637965706749572	Up	1.77154688606	0.00473357035251155	0.298212014148279	0.0684490770376631	0.0065566701499213	Up	2.41853416125563	0.002	1e-07	0.001
Aspartate_aminotransferase	Intelligence	0.206764089090909	32	FALSE	NA	1	0.0158850489463856	0.00152161330385064	Up	1.61059482889595	0.00668836932421125	1	0.0166440686982443	0.00159431906360068	Up	1.57919052802842	0.011	1e-07	0.001
Aspartate_aminotransferase	smoking_current	0.215714181818182	32	FALSE	NA	1	-0.00952014254306308	-0.000911925144012557	Down	1.01788500628422	0.00256053692737968	1	-0.0100923727958971	-0.000966738520321113	Down	0.914334875270228	0.118	1e-07	0.001
Aspartate_aminotransferase	Crohns disease	0.0842139030303031	32	FALSE	NA	1	0.0425415019859436	0.00407500887193229	Up	1.06835809267287	0.143826057759723	1	0.0476180345283638	0.00456128495959489	Up	1.18126911872834	0.319	1e-07	0.001
Aspartate_aminotransferase	Atrial fibrillation	0.0628818266666666	32	FALSE	NA	1	0.016474167908928	0.00157804443314591	Up	0.574944119427376	0.761821233364109	1	0.0131784425641056	0.00126235012540753	Up	0.764085445081827	0.198	1e-07	0.001
Aspartate_aminotransferase	Myocardial infarction	0.120808515151515	32	FALSE	NA	1	0.00607402383054577	0.000581824802659308	Up	0.294319398068344	0.0428380336717732	1	0.00745900304821994	0.00071449060748512	Up	0.332057656040634	0.161	1e-07	0.001
Aspartate_aminotransferase	Heart failure	0.0124331182545455	32	FALSE	NA	1	-0.0039644368258561	-0.00037974952654273	Down	0.0895375136924417	0.965045567550854	1	0.0056010022231307	0.000536514525474713	Up	0.155180730364761	0.443	1e-07	0.001
Aspartate_aminotransferase	Cardiomyopathy	0.124990329090909	32	FALSE	NA	1	3.66130244699852e-06	3.50712580841084e-07	Up	5.02719271891059e-05	0.105205822062144	1	0.00254186849134898	0.000243483096975625	Up	0.0290463366743648	0.123	1e-07	0.001
Aspartate_aminotransferase	Asthma	0.168725947878788	32	FALSE	NA	1	-0.000266095042483622	-2.5488983892864e-05	Down	0.0172261046094112	0.0118687426325371	1	0.00103447811253476	9.90916467357403e-05	Up	0.0641177891429624	0.048	1e-07	0.001
Aspartate_aminotransferase	Diabetes	0.0495934484848485	32	FALSE	NA	1	0.013096551813653	0.00125450589050642	Up	0.409948071681477	0.767599180885891	1	0.012188159483172	0.0011674918775285	Up	0.834080824101701	0.049	1e-07	0.001
Aspartate_aminotransferase	Malignant melanoma	0.143172848484848	32	FALSE	NA	1	0.00542037459192884	0.000519212381325997	Up	0.10173585668569	0.118195637499937	1	0.00433880814913814	0.000415610189484895	Up	0.108727131511188	0.367	1e-07	0.001
Aspartate_aminotransferase	Non-melanoma skin cancer	0.0811824187878788	32	FALSE	NA	1	0.0118105051374041	0.00113131673707303	Up	1.29124726384584	0.249791313008588	1	0.0103875646380129	0.000995014658195638	Up	0.656456491754026	0.262	1e-07	0.001
Aspartate_aminotransferase	Lung cancer	0.145927851515152	32	FALSE	NA	1	0.0036011887472859	0.000344954348333578	Up	0.0475413864105839	0.0178272288649288	1	0.00709098686025577	0.000679238696740073	Up	0.111719675986474	0.003	1e-07	0.001
Aspartate_aminotransferase	Breast cancer	0.0371839757575758	32	FALSE	NA	1	-0.00395568924597596	-0.000378911604420674	Down	0.165770603592945	0.910994506591648	1	-0.00331288124583147	-0.00031733765471849	Down	0.153788382752414	0.704	1e-07	0.001
Aspartate_aminotransferase	Prostate cancer	0.0144722606060607	32	FALSE	NA	1	0.00456234821387409	0.000437022873675789	Up	0.133314650215934	0.975041062030081	1	0.00474615580844907	0.000454629623406183	Up	0.170799470408469	0.751	1e-07	0.001
Aspartate_aminotransferase	Colorectal cancer	0.0849169090909091	32	FALSE	NA	1	-0.0162951331896923	-0.00156089487247665	Down	0.626641045102669	0.199327183720455	1	-0.0183055315449891	-0.00175346896486905	Down	0.707816886497574	0.666	1e-07	0.001
Aspartate_aminotransferase	Bladder cancer	0.148212217575758	32	FALSE	NA	1	0.00261946420389723	0.000250915914396188	Up	0.0392964208042646	0.0488428165875384	1	0.00502777537240875	0.000481605686029092	Up	0.0885677245361207	0.029	1e-07	0.001
Aspartate_aminotransferase	IBD	0.0521982727272727	32	FALSE	NA	1	0.0129781327334528	0.00124316264262154	Up	0.290790511549354	0.613285705984346	1	0.0135036593477387	0.00129350232306722	Up	0.414499791075179	0.495	1e-07	0.001
Aspartate_aminotransferase	Respiratory failure	0.0459107212121213	32	FALSE	NA	1	0.0354867454093992	0.00339924063863766	Up	1.15946820052422	0.535380864228077	1	0.0386625059203471	0.00370344363225836	Up	1.19340005053166	0.801	1e-07	0.001
Aspartate_aminotransferase	Respiratory infection	0.239615413939394	32	FALSE	NA	0.827813272320853	0.0301400649592998	0.0028870873470886	Up	1.79683357277267	0.00143548904524324	1	0.0302049568295453	0.00289330327587866	Up	1.67312942436989	0.117	1e-07	0.001
Aspartate_aminotransferase	Helicobacter pylori	0.0630249090909091	32	FALSE	NA	1	-0.00493113612599256	-0.000472348707122871	Down	0.0979270982460098	0.22925466754622	1	-0.0053411414470181	-0.000511622715860752	Down	0.088047443700152	0.652	1e-07	0.001
Aspartate_aminotransferase	Stroke	0.0604420181818183	32	FALSE	NA	1	0.0276270792190973	0.00264637090059952	Up	1.52309048226121	0.861872630075381	1	0.0268408213341003	0.00257105602671359	Up	1.43171915831085	0.611	1e-07	0.001
Aspartate_aminotransferase	Multiple sclerosis	0.0934019575757575	32	FALSE	NA	1	-0.047628955133978	-0.00456233103372691	Down	1.32031238345535	0.34528486116908	1	-0.0441355658924673	-0.00422770269462942	Down	1.02231233104786	0.437	1e-07	0.001
Aspartate_aminotransferase	Migraine	0.0739725212121213	32	FALSE	NA	1	0.0139965491211887	0.0013407157524463	Up	1.09768145437162	0.226573204332587	1	0.0144124588808605	0.00138055534158788	Up	1.00357662004232	0.637	1e-07	0.001
Aspartate_aminotransferase	Osteoarthritis	0.0106703636363636	32	FALSE	NA	1	0.00122330880155625	0.000117179553770849	Up	0.112950358639364	0.839844517012841	1	0.00222405532001269	0.000213040084097513	Up	0.174701413402004	0.879	1e-07	0.001
Aspartate_aminotransferase	Gout	0.0700402424242424	32	FALSE	NA	1	-0.0110155603446502	-0.00105516975278839	Down	0.501490558850309	0.304728415810178	1	-0.0108149247933091	-0.00103595106953621	Down	0.415891654573588	0.527	1e-07	0.001
Aspartate_aminotransferase	Hiatus hernia	0.0138206666666667	32	FALSE	NA	1	-0.00234767460050181	-0.000224881454082557	Down	0.21073796861203	0.991711267807355	1	-0.00281320162270311	-0.000269473832278826	Down	0.33627326307499	0.985	1e-07	0.001
Aspartate_aminotransferase	Gastric reflux	0.00771466666666676	32	FALSE	NA	1	0.0085739106432442	0.00082128651569282	Up	0.897329188405705	0.975565041837177	1	0.00818700724851319	0.000784225417882251	Up	1.02989590274397	0.922	1e-07	0.001
Aspartate_aminotransferase	Allergic rhinitis	0.263729214545455	32	FALSE	NA	1	-0.00106697232755269	-0.000102204235814713	Down	0.0459109212023532	0.000100392831248108	1	-0.00425064750256139	-0.000407165367365679	Down	0.209309185477914	0.01	1e-07	0.001
Aspartate_aminotransferase	Hypothyroidism	0.325811186424242	32	FALSE	NA	1	-0.0109076282133134	-0.00104483103947946	Down	0.238499651768646	0.00583660474579963	1	-0.00427379358111987	-0.000409382507595176	Down	0.176657696926719	NA	1e-07	0.001
Aspartate_aminotransferase	Kidney infection	0.0684674121212121	32	FALSE	NA	1	-0.00499417918749858	-0.000478387540331809	Down	0.175838934328515	0.227789887387014	1	-0.0044393611356357	-0.000425242061726083	Down	0.192062476906925	0.324	1e-07	0.001
Aspartate_aminotransferase	Angina	0.136369970909091	32	FALSE	NA	1	0.00513946950764954	0.000492304758012949	Up	0.304009796666425	0.0363918449189867	1	0.00594428437831143	0.000569397187407988	Up	0.293043085882583	0.066	1e-07	0.001
Calcium	statins	0.0090734989171023	103	FALSE	NA	1	-8.59286969499879	-93.4216824146536	Down	0.635906962435666	0.920821482165323	1	-11.439318902596	-124.368279223443	Down	1.41504046587782	0.653	1e-07	0.001
Calcium	Alanine_aminotransferase	0.242158045515385	103	TRUE	1	0.000525256308608793	9.92403885947591	107.894154049635	Up	5.58568989550411	6.56008823441467e-05	0.000519354739351896	10.2220351442392	111.133969764763	Up	5.66896550809915	NA	1e-07	0.001
Calcium	Albumin	0.315219858737391	103	TRUE	0.0456085067696805	0.122410515318777	1.91381967332917	20.8070481767848	Up	2.8633498136304	1.58384995564777e-17	0.0688123052533548	1.81145327637447	19.6941206722748	Up	3.23505757166929	NA	1e-07	0.001
Calcium	Alkaline_phosphatase	0.312660953836523	103	FALSE	NA	1	12.4011640010188	134.825459479445	Up	1.65153475436212	4.72856746491594e-14	0.111792361841514	15.8117131171915	171.904950697159	Up	2.96996817048381	NA	1e-07	0.001
Calcium	Aspartate_aminotransferase	0.220304006073462	103	FALSE	NA	1	3.76874564281595	40.9738039842126	Up	1.53589807751465	2.07313108710848e-08	0.928024460153506	4.01371600949208	43.6371218988248	Up	1.75998899985196	NA	1e-07	0.001
Calcium	C_reactive_protein	0.148471913070762	103	TRUE	0.154680663948953	0.00040102363201388	-3.00776289690874	-32.7003992970042	Down	5.7216406427212	0.000664902174269166	0.000692117785983544	-3.12503498921059	-33.9753815266895	Down	5.52691403503282	0.003	1e-07	0.001
Calcium	Creatinine_in_urine	0.0767359314002987	103	TRUE	5.49871300148718e-07	1	-1499.17474473248	-16299.0283639448	Down	1.3870491374354	0.0871927425368332	1	-1210.46655744511	-13160.1928479159	Down	1.02807944848573	0.23	1e-07	0.001
Calcium	Creatinine	0.331368202255427	103	FALSE	NA	0.0709413835044051	-11.2396123951483	-122.197070002642	Down	3.14430372651537	1.36316028955752e-11	0.00637767383061753	-12.1382822204117	-131.967408666133	Down	4.45729195591892	NA	1e-07	0.001
Calcium	Cystatin_C	0.254926650609023	103	FALSE	NA	0.0923103943777403	-0.0895045848938176	-0.973093879158005	Down	3.00689499650878	3.93915859503456e-08	0.0469422239976621	-0.0954830790810623	-1.03809207011203	Down	3.4387404403218	NA	1e-07	0.001
Calcium	Direct_bilirubin	0.196260441549885	103	FALSE	NA	1	0.0368500003029482	0.400633216547618	Up	0.102868598564204	1.83538713481698e-06	1	0.0348076538845531	0.378428825552249	Up	0.0998112616763575	NA	1e-07	0.001
Calcium	Gamma_glutamyltransferase	0.268321941158087	103	TRUE	1	0.57584767792834	19.3111811810502	209.951168746096	Up	2.01051293598068	2.85858167650874e-08	1	16.1712610717366	175.813956188293	Up	1.68334019666025	NA	1e-07	0.001
Calcium	Glucose	0.0716208797087378	103	TRUE	1	1	0.264343749487689	2.87394533950757	Up	0.756747339718112	0.145056884442504	1	0.276328784645895	3.00424664605829	Up	0.931748991090952	0.033	1e-07	0.001
Calcium	Glycated_haemoglobin_HbA1c	0.169207078360867	103	FALSE	NA	1	-1.24651703318175	-13.552133633091	Down	0.649288912603859	4.04955793047143e-05	1	-0.967489679339257	-10.5185481417567	Down	0.44402686422587	NA	1e-07	0.001
Calcium	HDL_cholesterol	0.238399936019231	103	TRUE	1	1	-0.000878522260635678	-0.00955129433361219	Down	0.00459677814344665	2.3494240392527e-09	1	-0.00169170759779419	-0.0183922456116807	Down	0.00993117370376437	NA	1e-07	0.001
Calcium	IGF_1	0.222529433230327	103	TRUE	1	0.30652189516411	2.48367548445754	27.0025207603344	Up	2.35593796339912	1.80121230095182e-06	0.892597791536811	2.13467960051668	23.2082373846048	Up	1.78517097449007	NA	1e-07	0.001
Calcium	LDL_direct	0.274299056361346	103	TRUE	0.00184079194164956	1	0.351967793225345	3.82659397453941	Up	1.1032648386858	4.28479637833358e-15	1	0.303540509531848	3.3000925288057	Up	1.21452044009623	NA	1e-07	0.001
Calcium	Lipoprotein_A	0.0357302505657208	103	FALSE	NA	1	-12.1607852950156	-132.212062101321	Down	1.15893859405675	0.909109275196217	1	-12.0679423335375	-131.202673390738	Down	1.09178024090118	0.564	1e-07	0.001
Calcium	uacr_lowcontrolonly	0.115309790838312	103	FALSE	NA	1	-0.185253752981138	-2.01407886904178	Down	0.0972554563635305	0.0220978325674381	1	-0.134069958548444	-1.45760863756008	Down	0.0661100578939885	NA	1e-07	0.001
Calcium	Non_albumin_protein	0.271866141017865	103	TRUE	1	1	0.969484136612735	10.5402318819513	Up	0.811332982998788	1.80000046666202e-12	1	0.873487499063294	9.49655640398636	Up	0.727101707910797	NA	1e-07	0.001
Calcium	oestradiol_gt212_lowcontrolonly	0.0871680249097853	103	FALSE	NA	1	-0.714588923045735	-7.76901102837187	Down	0.785398094023384	0.0204613097484647	1	-0.703113089491468	-7.64424576184233	Down	0.865849575236658	0.027	1e-07	0.001
Calcium	Phosphate	0.788510214293884	103	TRUE	1	7.62929480405686e-19	-0.558049283829733	-6.06711201451235	Down	21.0775545664958	5.52803308177646e-26	1.379762650656e-25	-0.56109165938321	-6.10018872262401	Down	28.1118962414977	NA	1e-07	0.001
Calcium	rheumatoidfactor_lowcontrolonly	0.0239892314413742	103	FALSE	NA	1	0.457395769718949	4.97280697289751	Up	0.424106611368228	0.430448785722193	1	0.523867082050786	5.69548310447721	Up	0.423128440585605	0.21	1e-07	0.001
Calcium	SHBG	0.115917678334615	103	FALSE	NA	1	2.97680484272255	32.3638233207571	Up	0.238881677627929	0.0100524302093104	1	4.10130523988369	44.5893920431459	Up	0.490728284121897	NA	1e-07	0.001
Calcium	Sodium_in_urine	0.154906980480769	103	FALSE	NA	1	11.6977664175168	127.178120698618	Up	1.05268944303323	0.00013727263242173	1	13.7792210325147	149.807696021519	Up	1.42898346134861	NA	1e-07	0.001
Calcium	Testosterone	0.114930732044593	103	FALSE	NA	0.0558579798383252	1.28481389437823	13.9684971217935	Up	3.27272194337964	0.0277317142063414	0.0756200542809826	1.31330938927127	14.2783001525197	Up	3.1799390430544	NA	1e-07	0.001
Calcium	Total_bilirubin	0.237935022869728	103	FALSE	NA	1	0.403628300936752	4.38824703295874	Up	0.217966374725804	9.59473607999683e-07	1	0.648598242111617	7.05156032152104	Up	0.42729309832373	NA	1e-07	0.001
Calcium	Urate	0.331594425386038	103	TRUE	1	0.0143942816458354	52.8703435372865	574.806393953436	Up	3.98001323493278	2.62452686463177e-18	0.00460660642979279	56.8214550618152	617.762879869222	Up	4.62296100239523	NA	1e-07	0.001
Calcium	Urea	0.409604698446154	103	FALSE	NA	1	-0.341050858937465	-3.70790506103505	Down	0.645805903125728	5.01826305252316e-26	1	-0.445872618508174	-4.8475272687894	Down	1.06156830251656	NA	1e-07	0.001
Calcium	Vitamin_D	0.279705996039977	103	TRUE	1	8.97472043639445e-05	-16.2952560900063	-177.162030071519	Down	6.44087059874178	1.23052106105218e-06	0.000683926920904771	-15.5484812036648	-169.043093238619	Down	5.53397669967812	NA	1e-07	0.001
Calcium	Basal metabolic rate	0.294049498576696	103	FALSE	NA	1	-57.4929804764041	-625.063704418162	Down	0.1229646838108	3.89530933719825e-19	1	-129.638065655033	-1409.42509642888	Down	0.406785514556315	NA	1e-07	0.001
Calcium	SBP	0.129193901699776	103	FALSE	NA	1	2.06195510713526	22.417576666405	Up	0.306315425217267	0.000540261013852177	1	1.54513147908501	16.7986699963549	Up	0.244097327823584	NA	1e-07	0.001
Calcium	DBP	0.199224227143712	103	FALSE	NA	1	0.282490939036879	3.07124159081343	Up	0.0465882952400947	1.71272136941803e-07	1	0.312648168273563	3.39911099792141	Up	0.073335461942326	NA	1e-07	0.001
Calcium	RBC	0.257533837148077	103	TRUE	1	0.000631465416052425	0.262783350227051	2.85698067818468	Up	5.49624068349418	3.28277300687817e-08	0.000252017966199773	0.287989771477991	3.13102489909098	Up	6.01352315806651	NA	1e-07	0.001
Calcium	Hemoglobin	0.244447403488687	103	FALSE	NA	1	0.0352128408450628	0.382834018332645	Up	0.0388634554951067	8.1838927517989e-09	1	0.045219884873931	0.491630604613768	Up	0.0596722363044661	NA	1e-07	0.001
Calcium	RBC distr width	0.178820217756275	103	FALSE	NA	1	-0.209861382228475	-2.28161302306954	Down	0.758755514337985	0.000405941468406693	1	-0.179958493424875	-1.95650880524153	Down	0.740694063464953	NA	1e-07	0.001
Calcium	Reticulocyte count	0.154930467961538	103	FALSE	NA	0.030821928402538	0.0188645449036952	0.205095338978049	Up	3.58465359916781	0.00633213419647979	0.11046514215305	0.0189645822519606	0.206182945064372	Up	2.97717572499321	NA	1e-07	0.001
Calcium	Eosinophill count	0.195964683381454	103	FALSE	NA	1	0.0160419089347838	0.174407639708818	Up	0.343252879646473	3.92640444409768e-05	1	0.0217367178642539	0.236321604438288	Up	0.562050501323366	NA	1e-07	0.001
Calcium	Monocyte count	0.193086312173077	103	FALSE	NA	1	-0.0230982662314288	-0.251124358775926	Down	0.279680117343014	1.15155942205213e-05	1	-0.032278314186802	-0.350929843448563	Down	0.444501299304347	NA	1e-07	0.001
Calcium	Basophill count	0.154649446707629	103	FALSE	NA	1	0.0059700344052156	0.0649062162007667	Up	0.342416517771772	3.22544943252137e-05	1	0.00931117974557824	0.10123114954291	Up	0.644653466518421	NA	1e-07	0.001
Calcium	Lymphocyte count	0.237626905019231	103	FALSE	NA	1	0.0217026371446297	0.235951078842276	Up	0.0379121734816564	3.21574380886518e-10	1	0.0227335073738387	0.247158700345013	Up	0.0458294532351805	NA	1e-07	0.001
Calcium	Platelet distr width	0.241322140395577	103	FALSE	NA	1	0.152399893930834	1.65689170163022	Up	1.06913870534669	1.50573192116229e-08	1	0.13327520880899	1.44896811810689	Up	0.941781606868248	NA	1e-07	0.001
Calcium	Platelet count	0.333466637382291	103	TRUE	1	1	-7.22330109206101	-78.5317320709167	Down	0.231154856303888	8.91767276415283e-20	1	-5.37991985867757	-58.4904906385567	Down	0.197355842282317	NA	1e-07	0.001
Calcium	Platelet volume	0.283572004010058	103	FALSE	NA	0.894563744404865	0.534992508685496	5.8164387468513	Up	1.74875935677111	6.89772506025166e-15	0.927241746158611	0.450840254042335	4.90153540410352	Up	1.76293374643929	NA	1e-07	0.001
Calcium	time_aggregated_depression	0.0698487719660196	103	FALSE	NA	1	-0.186911365886893	-2.03210043714935	Down	0.270407088666211	0.0473027321443457	1	-0.204570667984617	-2.22409237590739	Down	0.320674188331564	0.057	1e-07	0.001
Calcium	Mood swings	0.0689121056460045	103	FALSE	NA	1	0.245784178065764	2.67216567233302	Up	0.485033706078521	0.0755978387950271	1	0.152172838195842	1.65442315159772	Up	0.236519695780888	0.059	1e-07	0.001
Calcium	FEV FVC ratio	0.0719997176596918	103	FALSE	NA	1	-0.000870990338196005	-0.00946940727013904	Down	0.0293537496556486	0.126774019738691	1	0.000926626421787756	0.0100742827909594	Up	0.0313781749806906	NA	1e-07	0.001
Calcium	FVC	0.174675972417718	103	FALSE	NA	0.607510328243269	0.318786640519723	3.46584847038951	Up	1.97887659852862	0.00071715469751648	0.419625292696412	0.353018527629152	3.83801755935552	Up	2.23032028670816	NA	1e-07	0.001
Calcium	townsend	0.0703568748525019	103	FALSE	NA	1	0.494030004748152	5.37109438931137	Up	0.637961495751591	0.0910968674151553	1	0.403088540884435	4.38237876147581	Up	0.508504496723825	0.04	1e-07	0.001
Calcium	Sleep duration	0.103270251239502	103	FALSE	NA	1	0.0274559724153875	0.298501341975276	Up	0.0522305500904203	0.0119224470195037	1	-0.0116866322103189	-0.127057069593958	Down	0.0265992064881098	NA	1e-07	0.001
Calcium	Neuroticism score	0.0953281984073937	103	FALSE	NA	1	-0.463232573468916	-5.0362647053665	Down	0.574842161869517	0.0161589079846268	1	-0.533494464994827	-5.80015201530754	Down	0.593620181188496	0.122	1e-07	0.001
Calcium	Menarche	0.177614818807692	103	FALSE	NA	1	0.377533845207328	4.10454810088296	Up	0.456084517687694	1.24844486417926e-05	1	0.351339041087554	3.8197581810712	Up	0.480008096438814	NA	1e-07	0.001
Calcium	Num children (f)	0.0126230386482449	103	FALSE	NA	1	-0.292628354628237	-3.18145557676883	Down	0.676499096109594	0.885832068322227	1	-0.343718628909318	-3.73690905712856	Down	1.12464518359786	0.987	1e-07	0.001
Calcium	chronotype_quantitative_time_averaged	0.191227528586184	103	FALSE	NA	1	0.176529644559073	1.91923035913926	Up	0.744095549082318	1.24953007242928e-06	1	0.205123463784883	2.2301023720467	Up	0.81354188576913	NA	1e-07	0.001
Calcium	alcohol_continuous	0.0249149282393577	103	FALSE	NA	1	-0.36405988520117	-3.95805920284978	Down	0.441034110760814	0.753391738970967	1	-0.405407476118073	-4.40759022616998	Down	0.659811941411819	0.244	1e-07	0.001
Calcium	physical_activity	0.124747152352502	103	FALSE	NA	1	0.380622064971246	4.13812322726702	Up	0.219630462327861	0.00273645810634027	1	0.287606415433349	3.12685705203575	Up	0.160548431513636	0.064	1e-07	0.001
Calcium	Summer outdoor time	0.0873144914861838	103	FALSE	NA	1	0.290120795595352	3.1541933940614	Up	0.463143273583235	0.0225056778619578	1	0.252906173540353	2.74959600969434	Up	0.403245907007396	0.302	1e-07	0.001
Calcium	Height	0.379564911691994	103	FALSE	NA	1	-0.253684186525846	-2.75805456715246	Down	0.0519453819662651	8.14679707178742e-33	1	-0.961190423772581	-10.4500626329701	Down	0.307899300422245	NA	1e-07	0.001
Calcium	Pulse rate	0.236529646832316	103	FALSE	NA	1	-3.34074813140868	-36.3206148862535	Down	0.569799743061607	4.79457900360793e-10	1	-3.10137347666796	-33.7181335538156	Down	0.992111393853349	NA	1e-07	0.001
Calcium	Water intake	0.199751600423077	103	FALSE	NA	1	-0.0769108924467532	-0.836175250343904	Down	0.0739189795213205	8.27530575613316e-07	1	-0.041426243340086	-0.450386132493333	Down	0.0437077197057421	NA	1e-07	0.001
Calcium	Bread intake	0.08442865801531	103	FALSE	NA	1	-0.456730849943642	-4.96557796486122	Down	0.162115991550095	0.052568954220191	1	-0.296534630194109	-3.22392460612598	Down	0.0960532517152363	0.003	1e-07	0.001
Calcium	Coffee intake	0.190441830192308	103	FALSE	NA	1	0.293941009244251	3.19572675822626	Up	0.351953189175142	4.67328112471357e-05	1	0.200562663742009	2.18051735234018	Up	0.261115857960443	NA	1e-07	0.001
Calcium	Beer intake	0.187937135	103	FALSE	NA	1	1.98830182509627	21.616818157586	Up	1.44304811897151	5.34327459816321e-05	1	1.75333827802325	19.0622943892979	Up	1.35033697487526	0.001	1e-07	0.001
Calcium	Body mass index (BMI)	0.220880511568393	103	FALSE	NA	1	0.350317114791253	3.80864779801026	Up	0.174583073760998	4.52529246123703e-10	1	0.419076946662066	4.55620471484082	Up	0.221838770795493	NA	1e-07	0.001
Calcium	Waist circumference	0.284170549244392	103	FALSE	NA	1	2.44615308649911	26.5945772362346	Up	0.565030284891478	2.09449972292029e-12	1	2.7032897490624	29.3901671241079	Up	0.753925752237885	NA	1e-07	0.001
Calcium	Intelligence	0.116212137376774	103	FALSE	NA	1	0.168592968963817	1.83294281921303	Up	0.132461026371819	0.00777571255458687	1	0.206196567376275	2.24176915467829	Up	0.172165172679047	0.001	1e-07	0.001
Calcium	smoking_current	0.0355415147330097	103	FALSE	NA	1	0.780048915191126	8.48069208652078	Up	1.00279514310526	0.604233794402626	1	0.697060627210936	7.57844338975147	Up	1.0372379557471	0.455	1e-07	0.001
Calcium	Crohns disease	0.0150880010828978	103	FALSE	NA	1	1.53460115840903	16.6841843461782	Up	0.35372653927823	0.59003260762704	1	1.25770974819271	13.6738208347159	Up	0.33433288188764	0.548	1e-07	0.001
Calcium	Atrial fibrillation	0.0881081487453323	103	FALSE	NA	1	-0.795193267994713	-8.6453414956484	Down	0.399390754054323	0.0245165712007786	1	-0.567418424510997	-6.16897331536888	Down	0.327856308884037	NA	1e-07	0.001
Calcium	Myocardial infarction	0.118597405769231	103	FALSE	NA	1	0.933083538478808	10.1444845659469	Up	0.618561293655955	0.00842028033462655	1	0.88922184786719	9.66762024984155	Up	0.610818838488344	0.015	1e-07	0.001
Calcium	Heart failure	0.0272571664805826	103	FALSE	NA	1	-0.874276094604228	-9.50513001499104	Down	0.33666107657453	0.354330685424168	1	-0.980665481588284	-10.6617954685471	Down	0.431512921572703	0.275	1e-07	0.001
Calcium	Cardiomyopathy	0.0356286514002987	103	FALSE	NA	1	0.299629115418403	3.2575678505975	Up	0.0584660738977868	0.415106136036629	1	0.675553439775238	7.344617240215	Up	0.133631106989226	0.362	1e-07	0.001
Calcium	Asthma	0.0434292405267835	103	FALSE	NA	1	-0.417881921215439	-4.54321239775527	Down	0.589342985502601	0.307898155454122	1	-0.441564718548051	-4.8006917788735	Down	0.572497460408624	NA	1e-07	0.001
Calcium	Diabetes	0.16697873277848	103	FALSE	NA	1	0.754833996242471	8.20655547864187	Up	0.574965037058552	4.47526130904351e-05	1	0.587093429571663	6.38287997746502	Up	0.464725855800291	NA	1e-07	0.001
Calcium	Malignant melanoma	0.0172768752893953	103	FALSE	NA	1	0.236935854355852	2.57596669377635	Up	0.0882037367533554	0.52777223649735	1	0.362297058526872	3.93889375061277	Up	0.131967595474344	0.652	1e-07	0.001
Calcium	Non-melanoma skin cancer	0.162374671611538	103	FALSE	NA	1	-1.24700776296227	-13.5574688474413	Down	1.21391427003173	9.6650675428823e-05	1	-1.43241013266344	-15.5731634775168	Down	1.40204731880759	0.001	1e-07	0.001
Calcium	Lung cancer	0.0655100472610157	103	FALSE	NA	1	-0.200696952910842	-2.18197734423203	Down	0.0427641494437404	0.11706893935162	1	-0.605630958609361	-6.58441999983033	Down	0.136257031657707	0.082	1e-07	0.001
Calcium	Breast cancer	0.0204654146695294	103	FALSE	NA	1	-0.436092322571296	-4.74119588784594	Down	0.28324243795584	0.379165314899464	1	-0.268846085530831	-2.92289473858798	Down	0.150940674979386	0.336	1e-07	0.001
Calcium	Prostate cancer	0.0984574427318895	103	FALSE	NA	1	-0.16769127422687	-1.82313959370862	Down	0.0597360932995755	0.0109612814971762	1	0.277824479552566	3.02050784162158	Up	0.106024600101356	0.011	1e-07	0.001
Calcium	Colorectal cancer	0.0923664763461538	103	FALSE	NA	1	1.37792756091519	14.9808289378739	Up	0.467066860286502	0.0269692703855386	1	0.932642478576541	10.1396893625309	Up	0.376601822666339	0.112	1e-07	0.001
Calcium	Bladder cancer	0.0526839644933764	103	FALSE	NA	1	1.25704265418021	13.6665681883721	Up	0.351891149303046	0.153434196874204	1	1.32913544330244	14.4503610176388	Up	0.349632257813767	NA	1e-07	0.001
Calcium	IBD	0.0148473263629575	103	FALSE	NA	1	1.63829772708542	17.8115734781248	Up	0.579833067009939	0.914316662628535	1	1.16014135136891	12.6130571893548	Up	0.557887848027453	0.82	1e-07	0.001
Calcium	Respiratory failure	0.0138280765309934	103	FALSE	NA	0.557853715850644	-3.66249820647496	-39.818681818099	Down	2.02923289539486	0.483148720330441	0.599020481817799	-4.04229533313108	-43.9478363157073	Down	2.02555263415272	0.912	1e-07	0.001
Calcium	Respiratory infection	0.0327066056142644	103	FALSE	NA	1	0.0739376772716209	0.803850453890479	Up	0.0353263772722892	0.507135036917408	1	-0.0819860601637668	-0.891352475588679	Down	0.0357060851521433	0.284	1e-07	0.001
Calcium	Helicobacter pylori	0.0302758553976848	103	FALSE	NA	1	0.924929236525074	10.0558309921731	Up	0.220096160991057	0.248952524227697	1	1.31568356072209	14.304112145387	Up	0.329429933272538	0.414	1e-07	0.001
Calcium	Stroke	0.0526260591411501	103	FALSE	NA	1	-1.39396937890897	-15.155235588872	Down	0.804309390378161	0.453470674259688	1	-1.02865453898363	-11.1835325178097	Down	0.557987239298769	0.469	1e-07	0.001
Calcium	Multiple sclerosis	0.0110081378159074	103	FALSE	NA	1	-0.542634101312093	-5.89951814463614	Down	0.125856532918672	0.765547807982858	1	-1.46971547453322	-15.9787471677428	Down	0.371858982508599	0.538	1e-07	0.001
Calcium	Migraine	0.0839983610156833	103	FALSE	NA	1	0.435602147810014	4.73586670766498	Up	0.251882615945003	0.079207529233828	1	0.531812218335155	5.78186262901852	Up	0.344090661831613	0.126	1e-07	0.001
Calcium	Osteoarthritis	0.0444818567298358	103	FALSE	NA	0.703272572402465	-1.32593357435449	-14.4155502972851	Down	1.89313954204293	0.834589065656312	0.260134621717353	-1.50217754092795	-16.331674765262	Down	2.50152197134726	0.023	1e-07	0.001
Calcium	Gout	0.0792040649719941	103	FALSE	NA	1	0.328877620073938	3.57555760373239	Up	0.145296969357353	0.03029061451179	1	0.611789619045378	6.65137695830581	Up	0.260883614655043	0.018	1e-07	0.001
Calcium	Hiatus hernia	0.130017783997386	103	FALSE	NA	1	0.206708717983918	2.24733725626879	Up	0.192702921484132	0.000306421725695395	1	0.205536560151809	2.2345935558965	Up	0.191442409040966	0.005	1e-07	0.001
Calcium	Gastric reflux	0.0301911801306946	103	FALSE	NA	1	0.345452511848751	3.75575983306971	Up	0.345286299728595	0.322566642608809	1	0.282340604141342	3.06960714977508	Up	0.294753099147859	0.508	1e-07	0.001
Calcium	Allergic rhinitis	0.0798549172063107	103	FALSE	NA	1	-0.891139924094265	-9.68847357527219	Down	1.02751173071412	0.0743670239381036	1	-0.94246098118797	-10.2464361264538	Down	1.07637158840791	0.198	1e-07	0.001
Calcium	Hypothyroidism	0.0865812846918596	103	FALSE	NA	1	-0.620678526805166	-6.74801716666733	Down	0.507400012202478	0.0377598201322184	1	-0.358330129756177	-3.89576529959098	Down	0.235630990200885	NA	1e-07	0.001
Calcium	Kidney infection	0.055512552985437	103	FALSE	NA	1	1.19611333216289	13.0041445774851	Up	0.875280423510862	0.383864760503737	1	1.03141807170105	11.2135776465075	Up	0.913856788948352	0.546	1e-07	0.001
Calcium	Angina	0.079432437470127	103	FALSE	NA	1	0.0273863157820989	0.297744035033109	Up	0.013138971844676	0.0693837988305102	1	0.0243896234677233	0.265163995113387	Up	0.0131871852009564	0.002	1e-07	0.001
C_reactive_protein	statins	0.0317330502463055	29	FALSE	NA	1	-0.0448474071807635	-0.0103397926976663	Down	0.114494138227566	0.431884629977391	1	-0.0342140743821236	-0.00788822495418277	Down	0.0683634805035546	0.5	1e-07	0.001
C_reactive_protein	Alanine_aminotransferase	0.339472584965517	29	FALSE	NA	1	-0.101697886123894	-0.0234469532669656	Down	0.419528929783843	1.88956286357669e-06	1	-0.0662195506679296	-0.0152672466365612	Down	0.400436286543937	NA	1e-07	0.001
C_reactive_protein	Albumin	0.269905117710246	29	TRUE	1	1	-0.025229441841445	-0.00581677325217286	Down	0.396320743311512	7.19280014739318e-07	1	-0.0141527950767982	-0.00326299726975999	Down	0.346313980816762	NA	1e-07	0.001
C_reactive_protein	Alkaline_phosphatase	0.495746415286217	29	TRUE	1	1	-0.404959654937311	-0.0933654618224241	Down	1.50829640047039	1.66945592156476e-25	1	-0.441657890384797	-0.101826422460967	Down	1.66892769666813	NA	1e-07	0.001
C_reactive_protein	Aspartate_aminotransferase	0.293248578275862	29	FALSE	NA	1	-0.0842830531550922	-0.0194318769430186	Down	0.756508201518572	5.63441562400963e-05	1	-0.0459142751971289	-0.0105857644230891	Down	0.466778154457765	NA	1e-07	0.001
C_reactive_protein	Calcium	0.162079735566502	29	TRUE	1	1	-0.000888725013813969	-0.000204899970493916	Down	0.466053239982	0.0258999938093923	1	-0.00100810346664438	-0.000232423266319233	Down	1.14055064946541	0.002	1e-07	0.001
C_reactive_protein	Creatinine_in_urine	0.0771760522167487	29	TRUE	3.63085871539783e-13	1	-32.4866658127299	-7.48996232018674	Down	1.16833856058944	0.410015871565554	1	-31.7774431071468	-7.32644749930424	Down	0.743274303850085	0.362	1e-07	0.001
C_reactive_protein	Creatinine	0.177733850640394	29	FALSE	NA	1	0.0169534412605897	0.00390870017167347	Up	0.0802807637667791	0.0663168586440771	1	0.0242765776665293	0.00559708567920014	Up	0.121221157077464	0.042	1e-07	0.001
C_reactive_protein	Cystatin_C	0.0944660797185872	29	TRUE	1	1	-0.000589133398808621	-0.000135827634146162	Down	0.437161823920147	0.220935756556992	1	-0.000577771722822838	-0.00013320814325971	Down	0.401362958601946	0.002	1e-07	0.001
C_reactive_protein	Direct_bilirubin	0.0572158837438423	29	FALSE	NA	1	-0.0119531492504081	-0.00275585798829633	Down	1.06772933334021	0.928140905657373	0.0425980764178057	-0.0139112631384753	-0.00320731088053222	Down	3.49074236392107	0.557	1e-07	0.001
C_reactive_protein	Gamma_glutamyltransferase	0.255156590319206	29	TRUE	1	1	0.408913082983668	0.0942769443141479	Up	0.994791847684922	0.000731506761049612	1	0.260841929951788	0.0601384038031421	Up	0.786436681989731	NA	1e-07	0.001
C_reactive_protein	Glucose	0.237281311034483	29	FALSE	NA	1	-0.00994573879920973	-0.00229303952833812	Down	1.07834127821286	0.0051823235184047	1	-0.00955819823205514	-0.00220369012380814	Down	0.880955492331496	0.052	1e-07	0.001
C_reactive_protein	Glycated_haemoglobin_HbA1c	0.192532213793103	29	TRUE	1	1	0.0245901295369954	0.00566937662185191	Up	0.281052471663679	0.00488663852199703	1	0.0216284319927487	0.00498654252807104	Up	0.289972058850738	0.034	1e-07	0.001
C_reactive_protein	HDL_cholesterol	0.346823770689655	29	TRUE	1	1	-0.00521526034809937	-0.00120240420246272	Down	0.645281832321051	1.27906393061065e-06	0.889718367491933	-0.00694730120424563	-0.00160173483320033	Down	1.78790031720966	NA	1e-07	0.001
C_reactive_protein	IGF_1	0.354868925128645	29	TRUE	1	1	0.0133973472466349	0.00308882501658365	Up	0.190469563652687	1.91925523243978e-06	1	0.0111956102338908	0.00258120360170913	Up	0.150046782548099	NA	1e-07	0.001
C_reactive_protein	LDL_direct	0.167643569871921	29	FALSE	NA	1	-0.00186901320591536	-0.000430910286975403	Down	0.0678185771936438	0.00943099157360387	1	-0.00515033917584344	-0.00118743630342431	Down	0.564855938481241	NA	1e-07	0.001
C_reactive_protein	Lipoprotein_A	0.0189914078817734	29	FALSE	NA	1	0.286236580034908	0.0659932666368147	Up	1.25167746718176	0.630915473221075	1	0.318602166931033	0.0734553136107986	Up	0.900762697099749	0.753	1e-07	0.001
C_reactive_protein	uacr_lowcontrolonly	0.0365986443349753	29	TRUE	3.39391250674285e-50	1	-0.0280949401992618	-0.00647742814523963	Down	0.480052532325891	0.719388368596693	1	-0.0272639372665143	-0.00628583628751797	Down	0.874951057774825	0.613	1e-07	0.001
C_reactive_protein	Non_albumin_protein	0.212695186588621	29	TRUE	1	1	0.00755910354259334	0.00174278890406256	Up	0.112058316698616	0.038423617838491	1	0.0100210415711599	0.00231040095680122	Up	0.240243534889523	NA	1e-07	0.001
C_reactive_protein	oestradiol_gt212_lowcontrolonly	0.0684519024630541	29	FALSE	NA	1	0.0223867054421164	0.00516136624180336	Up	0.919369256318078	0.310997746500685	1	0.0202731388442176	0.0046740729544367	Up	0.728338916234561	0.362	1e-07	0.001
C_reactive_protein	Phosphate	0.360381659313104	29	FALSE	NA	1	0.000296611339105743	6.83852189217771e-05	Up	0.110331076170684	5.49881924133915e-11	1	0.000375438776873687	8.65592766130842e-05	Up	0.187912386371335	NA	1e-07	0.001
C_reactive_protein	rheumatoidfactor_lowcontrolonly	0.0277649369458129	29	FALSE	NA	0.26510127136907	-0.0354718372219214	-0.00817820843023789	Down	2.43669451492988	0.584176171134265	1	-0.0378306956452825	-0.0087220549675057	Down	1.58037381113988	0.784	1e-07	0.001
C_reactive_protein	SHBG	0.256125463145813	29	FALSE	NA	1	0.120237164873485	0.0277212761561882	Up	0.202521367475756	0.0277866195302662	1	0.133539647377565	0.0307882296347277	Up	0.429965276815462	NA	1e-07	0.001
C_reactive_protein	Sodium_in_urine	0.122602409852217	29	FALSE	NA	1	-0.171233042370102	-0.0394786292541122	Down	0.580347689477418	0.0989153526758928	1	-0.227600841743991	-0.0524745056489387	Down	0.616986854097397	0.038	1e-07	0.001
C_reactive_protein	Testosterone	0.0336906077310344	29	FALSE	NA	1	0.00408832217780732	0.000942583004395657	Up	0.16791050427106	0.947284608199713	1	0.00395658262696684	0.000912209795967266	Up	0.156225800548212	0.005	1e-07	0.001
C_reactive_protein	Total_bilirubin	0.190645489213793	29	TRUE	1	1	-0.0415971553682188	-0.00959043098269651	Down	0.503508064621734	0.00877508509039777	1	-0.0323610682918569	-0.00746100518730427	Down	0.821298430806952	NA	1e-07	0.001
C_reactive_protein	Urate	0.211441791241379	29	TRUE	1	1	0.196395092122907	0.0452798649251894	Up	0.302825454548911	0.00184415696675332	1	0.108838445220797	0.0250932446681569	Up	0.134294219447258	0.012	1e-07	0.001
C_reactive_protein	Urea	0.223295968284729	29	FALSE	NA	1	-0.00491863606629898	-0.00113401599953834	Down	0.254260994421304	0.00116022702350433	1	-0.00460141438919134	-0.00106087896471984	Down	0.340450003777455	NA	1e-07	0.001
C_reactive_protein	Vitamin_D	0.287906249655173	29	FALSE	NA	1	-0.0465205968084762	-0.0107255548850923	Down	0.178916076917365	8.04689487727429e-06	1	0.0169625494752441	0.00391080011584623	Up	0.0581467262548072	NA	1e-07	0.001
C_reactive_protein	Basal metabolic rate	0.110345502669951	29	FALSE	NA	0.314347421884264	-6.24109340655662	-1.43891511432231	Down	2.34184628363738	0.487986494797726	1	-5.69804848350585	-1.3137134074046	Down	1.038390815936	0.015	1e-07	0.001
C_reactive_protein	SBP	0.296765135793103	29	FALSE	NA	1	-0.121578462886858	-0.0280305190818309	Down	0.671318106640058	0.000163495064659423	1	-0.0729897454120101	-0.0168281486948334	Down	0.372863911079584	NA	1e-07	0.001
C_reactive_protein	DBP	0.250810696282759	29	FALSE	NA	1	-0.0182927347669238	-0.00421748094825235	Down	0.146566616846901	0.00272739190870927	1	-0.0235923060277775	-0.0054393234508272	Down	0.182819786764941	NA	1e-07	0.001
C_reactive_protein	RBC	0.0685513598642364	29	FALSE	NA	1	-1.11464146141209e-05	-2.56986130698061e-06	Down	0.00278821497439287	0.742890983128905	1	-0.000431779530246275	-9.95489174178436e-05	Down	0.108668166499676	0.001	1e-07	0.001
C_reactive_protein	Hemoglobin	0.279148542124345	29	FALSE	NA	1	-0.0118881052722846	-0.0027408617757546	Down	0.285982355548706	0.000435825079726459	1	-0.00986418145995537	-0.0022742360782866	Down	0.485302037411249	NA	1e-07	0.001
C_reactive_protein	RBC distr width	0.346847545813793	29	TRUE	1	1	0.00071102871211102	0.000163931204666612	Up	0.0402634413321802	5.08241439815703e-05	1	-0.0052336197945159	-0.00120663706411346	Down	0.588513017200826	NA	1e-07	0.001
C_reactive_protein	Reticulocyte count	0.14633413408867	29	FALSE	NA	1	-0.000111623271917845	-2.57353003087504e-05	Down	0.302492228691798	0.0168377423651585	1	-8.78711897920718e-05	-2.02591396841562e-05	Down	0.202098159591595	0.019	1e-07	0.001
C_reactive_protein	Eosinophill count	0.159152442857143	29	TRUE	1	0.0601576767263008	0.00172950882961321	0.0003987468594317	Up	3.23035214163163	0.0605047686192127	0.347802968433508	0.00187655736494408	0.000432649630347491	Up	2.33561899586221	0.164	1e-07	0.001
C_reactive_protein	Monocyte count	0.123786666850246	29	TRUE	1	1	0.0018025225518122	0.000415580536093979	Up	0.774830974939949	0.268012755306846	1	0.00160448740008159	0.000369922547272193	Up	0.965067185649814	NA	1e-07	0.001
C_reactive_protein	Basophill count	0.228873803448276	29	TRUE	3.12340839411753e-14	1	-0.00025529545475199	-5.88596363698877e-05	Down	0.993545796872067	0.0255286914398019	1	-0.000224408307997482	-5.17384511210558e-05	Down	0.483976283217942	0.004	1e-07	0.001
C_reactive_protein	Lymphocyte count	0.155247466009852	29	FALSE	NA	1	0.00612262026686311	0.00141160054294174	Up	1.14111825752269	0.0708506484869023	1	0.00669730806449656	0.00154409767191639	Up	0.766852334635775	0.35	1e-07	0.001
C_reactive_protein	Platelet distr width	0.320789569241379	29	FALSE	NA	1	-0.00104722753399577	-0.000241443514563961	Down	0.211814962362385	5.99805350263502e-06	1	-0.00111978757019238	-0.000258172591662758	Down	0.177118844867563	0.001	1e-07	0.001
C_reactive_protein	Platelet count	0.308210035468966	29	TRUE	1	1	0.415512559071119	0.0957984863373558	Up	0.478445113091575	5.92710739303631e-05	1	0.334649411205222	0.0771550855618312	Up	0.534655859759794	NA	1e-07	0.001
C_reactive_protein	Platelet volume	0.272198868952708	29	FALSE	NA	1	0.00453964340943568	0.00104663735822449	Up	0.584795960500168	0.000141190765233087	1	0.00426343710123918	0.000982956620628477	Up	0.328358444155909	NA	1e-07	0.001
C_reactive_protein	time_aggregated_depression	0.173345429740887	29	FALSE	NA	1	-0.0102317109633308	-0.00235897183257137	Down	0.720877864109333	0.0138396731179208	1	-0.00917034011895874	-0.00211426750748251	Down	0.472627114740013	0.002	1e-07	0.001
C_reactive_protein	Mood swings	0.182366747586207	29	FALSE	NA	1	0.00203953824217686	0.000470225681901116	Up	0.0953769522619302	0.00463807418056416	1	0.00196845914917541	0.00045383804361891	Up	0.0724818784501449	0.028	1e-07	0.001
C_reactive_protein	FEV FVC ratio	0.0294549113300492	29	FALSE	NA	1	2.90546316367901e-05	6.69868977755144e-06	Up	0.0371129243024431	0.964088821643503	1	-1.03816052101771e-05	-2.39353069642534e-06	Down	0.0137517575196527	0.76	1e-07	0.001
C_reactive_protein	FVC	0.153667652019705	29	TRUE	2.11893575871257e-31	1	-0.00545510700103925	-0.00125770204076654	Down	1.49756637145522	0.060671206842597	1	-0.00619755180019946	-0.0014288763804967	Down	1.12901233754394	0.204	1e-07	0.001
C_reactive_protein	townsend	0.118071372315271	29	TRUE	0.00726395491512805	1	-0.00885057010142299	-0.00204054294010848	Down	0.385000113530658	0.0746580794128066	1	-0.00688025219170287	-0.00158627635000461	Down	0.20765687311585	0.069	1e-07	0.001
C_reactive_protein	Sleep duration	0.0277508528078818	29	FALSE	NA	1	-5.43866725548731e-05	-1.25391177569448e-05	Down	0.00602805777092836	0.749423466441711	1	0.000503614502102923	0.00011611082732819	Up	0.0443039282515908	0.587	1e-07	0.001
C_reactive_protein	Neuroticism score	0.160938546758621	29	FALSE	NA	1	0.00855313546905776	0.00197196790683248	Up	0.257947838094113	0.0227088461918434	1	0.0109210259541841	0.00251789683084584	Up	0.304418065733132	0.022	1e-07	0.001
C_reactive_protein	Menarche	0.431559126896552	29	FALSE	NA	1	0.022819344177416	0.00526111325321804	Up	1.45844152346345	2.6352679411837e-08	1	0.0227659174202339	0.00524879544872279	Up	1.06013393166436	NA	1e-07	0.001
C_reactive_protein	Num children (f)	0.0679557783251231	29	FALSE	NA	1	0.0060100899633828	0.00138565612199669	Up	0.384289109432402	0.290621466783639	1	0.00646572474316787	0.00149070498579913	Up	0.411154121999177	0.369	1e-07	0.001
C_reactive_protein	chronotype_quantitative_time_averaged	0.0522067431527093	29	FALSE	NA	1	0.00487902421137825	0.00112488328944432	Up	1.00282374841859	0.956722824442838	1	0.00466607644374659	0.00107578712288407	Up	0.49920915178204	0.088	1e-07	0.001
C_reactive_protein	alcohol_continuous	0.129109980295566	29	FALSE	NA	1	0.0141351716984679	0.00325893411226611	Up	1.16036767019664	0.130980078371079	1	0.0146422032005617	0.00337583274593082	Up	0.904385737243954	0.724	1e-07	0.001
C_reactive_protein	physical_activity	0.279337576	29	TRUE	0.425121207855738	0.168693748866578	-0.0641076308654961	-0.0147803330260766	Down	2.69029571855404	0.0274059660542653	0.49820145039954	-0.072263520836305	-0.0166607140082644	Down	2.12832690635365	0.002	1e-07	0.001
C_reactive_protein	Summer outdoor time	0.153878413793103	29	FALSE	NA	1	-0.0221802730066458	-0.00511377221746574	Down	1.3126236836587	0.111938315384844	1	-0.0222309047960684	-0.00512544562824802	Down	1.66663436181197	0.399	1e-07	0.001
C_reactive_protein	Height	0.225566892673744	29	FALSE	NA	1	-0.0226470885509613	-0.00522139886211914	Down	0.31360036082674	0.000392596181978451	1	-0.00286876916768527	-0.000661408994543739	Down	0.0370938733589189	NA	1e-07	0.001
C_reactive_protein	Pulse rate	0.144756701477832	29	TRUE	1	1	-0.043375771888554	-0.0100004998643776	Down	0.499838196330895	0.0450114490412857	1	-0.0588993864684921	-0.0135795463860208	Down	0.620822257466551	0.096	1e-07	0.001
C_reactive_protein	Water intake	0.00404019113300502	29	FALSE	NA	1	-0.0135516938117279	-0.00312441038454541	Down	1.33603601664607	0.994899717240552	1	-0.0160488809012416	-0.00370014928353656	Down	1.63240290400897	0.957	1e-07	0.001
C_reactive_protein	Bread intake	0.0372249478620689	29	FALSE	NA	1	-0.0237164937111759	-0.00546795553867048	Down	0.256167045983547	0.989102062399046	1	-0.0433053117010899	-0.00998425491784407	Down	0.650633749606232	0.19	1e-07	0.001
C_reactive_protein	Coffee intake	0.0162946445320197	29	FALSE	NA	1	-0.00423416013936252	-0.000976206671508743	Down	0.119759413613608	0.999437735355915	1	-0.00901883329364974	-0.00207933685564656	Down	0.566188118783208	0.605	1e-07	0.001
C_reactive_protein	Beer intake	0.130048536551724	29	FALSE	NA	1	0.00529168477050255	0.00122002423301438	Up	0.117285998271312	0.0879026679858925	1	0.00029374622335373	6.77246522403807e-05	Up	0.00369441493147923	0.085	1e-07	0.001
C_reactive_protein	Body mass index (BMI)	0.376542727303448	29	TRUE	1.22482440500036e-16	1	-0.0151543522508817	-0.00349391125578249	Down	0.223353423576696	1.46458198948558e-06	1	-0.0268175516223771	-0.00618291985792397	Down	0.572375006042396	NA	1e-07	0.001
C_reactive_protein	Waist circumference	0.0871893467960591	29	FALSE	NA	1	-0.0075524913573236	-0.00174126443187419	Down	0.0633241681635717	0.198112812438541	1	0.00198820525185111	0.000458390605764379	Up	0.015216431920538	0.001	1e-07	0.001
C_reactive_protein	Intelligence	0.147774035832512	29	FALSE	NA	0.309592450012186	0.04476970928501	0.0103218790615023	Up	2.34951105933191	0.240728073287422	0.291437052677033	0.0446020168791802	0.0102832167436059	Up	2.43578604738359	0.078	1e-07	0.001
C_reactive_protein	smoking_current	0.149385310344828	29	TRUE	3.76289318816472e-34	1	-0.0111041021864373	-0.00256010596640942	Down	0.333476574784414	0.0276490699512304	1	-0.0116271343418144	-0.00268069363024057	Down	0.390588989187395	0.281	1e-07	0.001
C_reactive_protein	Crohns disease	0.0821716013793103	29	FALSE	NA	1	0.0236448609703743	0.00545144025413532	Up	0.291377409244614	0.374687909039143	1	0.0279085050503318	0.00643444459473637	Up	0.194086934824441	0.373	1e-07	0.001
C_reactive_protein	Atrial fibrillation	0.00436083251231534	29	FALSE	NA	1	-0.0198827059234519	-0.00458405670340149	Down	0.500265164520613	0.930969081659439	1	-0.0156168010878818	-0.00360053113435395	Down	0.373960710966362	0.698	1e-07	0.001
C_reactive_protein	Myocardial infarction	0.155875819137832	29	FALSE	NA	0.0626140458181761	-0.0517605609053048	-0.0119336546596465	Down	3.2083594103479	0.168655853030245	1	-0.0476293409650616	-0.0109811813628424	Down	1.56474045617823	0.004	1e-07	0.001
C_reactive_protein	Heart failure	0.11676810955665	29	FALSE	NA	1	0.0524916625338378	0.0121022137749927	Up	1.24954954293446	0.510689430242812	1	0.0327850489074527	0.00755875602617484	Up	0.396158399037844	0.142	1e-07	0.001
C_reactive_protein	Cardiomyopathy	0.111917521182266	29	FALSE	NA	1	0.106634774940131	0.0245851775287511	Up	1.07193530165311	0.175276351512632	1	0.117428191459919	0.0270736533700489	Up	0.916726117105457	0.083	1e-07	0.001
C_reactive_protein	Asthma	0.0858147142393596	29	TRUE	2.06735184050354e-13	1	-0.000569647158180609	-0.000131334984487769	Down	0.0255300854418335	0.237517170955628	1	0.000661671158556415	0.00015255157529893	Up	0.0203233345059203	0.011	1e-07	0.001
C_reactive_protein	Diabetes	0.257012779310345	29	FALSE	NA	0.0478154946276172	-0.0450045497079654	-0.0103760226885932	Down	3.35957782650005	0.0113784208872775	1	-0.0448243344851562	-0.0103344731729813	Down	1.52005009493446	0.113	1e-07	0.001
C_reactive_protein	Malignant melanoma	0.000707999999999931	29	FALSE	NA	1	0.00212236199003017	0.000489321108751441	Up	0.0291480079573142	0.917440013835787	1	-0.000389625755522865	-8.98301550754101e-05	Down	0.00493757928266656	0.967	1e-07	0.001
C_reactive_protein	Non-melanoma skin cancer	0.0850292384236453	29	FALSE	NA	1	-0.0111699732288932	-0.00257529286274498	Down	0.300836627768458	0.245444582634666	1	-0.0108013485136596	-0.00249030460192114	Down	0.239361286936688	0.345	1e-07	0.001
C_reactive_protein	Lung cancer	0.116894884729064	29	FALSE	NA	1	-0.0464590221923118	-0.0107113585511992	Down	0.695324425956682	0.0598913743830493	1	-0.0444880439485511	-0.0102569397177992	Down	0.374725003875244	0.365	1e-07	0.001
C_reactive_protein	Breast cancer	0.13383710137931	29	FALSE	NA	1	-0.0293563941583377	-0.00676826262719581	Down	1.1775477453622	0.17710940011513	1	-0.0234318712400028	-0.00540233441285677	Down	0.422455738788694	0.101	1e-07	0.001
C_reactive_protein	Prostate cancer	0.0391096482758622	29	FALSE	NA	1	0.0447691798470595	0.0103217569969506	Up	1.5560483143157	0.506861702881918	1	0.042756718179964	0.00985777395405365	Up	0.863313494505903	0.596	1e-07	0.001
C_reactive_protein	Colorectal cancer	0.0181648275862069	29	FALSE	NA	1	-0.0635753397574557	-0.0146576106646753	Down	1.0694255431643	0.944413204564111	0.947231387410331	-0.0622170228928834	-0.0143444439582744	Down	1.74847463428324	0.978	1e-07	0.001
C_reactive_protein	Bladder cancer	0.00368925123152719	29	FALSE	NA	1	-0.0251450873556996	-0.005797324906091	Down	0.330747029845892	0.924781338634707	1	-0.0224036636808187	-0.00516527604804907	Down	0.228310509965078	0.933	1e-07	0.001
C_reactive_protein	IBD	0.013067807586207	29	FALSE	NA	1	-0.024564829662832	-0.00566354361007774	Down	0.352270620141255	0.966302132511056	1	-0.0336205884130796	-0.00775139381332875	Down	0.455993720733145	0.637	1e-07	0.001
C_reactive_protein	Respiratory failure	0.00654547783251236	29	TRUE	0.936197926821225	1	-0.0316414147872841	-0.00729508549385489	Down	0.429236848513932	0.834102884649242	1	-0.0334992289169049	-0.00772341377811106	Down	0.338777884052937	0.909	1e-07	0.001
C_reactive_protein	Respiratory infection	0.121859097536946	29	TRUE	1	1	-0.0135457753293423	-0.00312304584900593	Down	0.290911577609859	0.0437297824116	1	-0.0137819136178326	-0.00317748870544867	Down	0.191078867994373	0.162	1e-07	0.001
C_reactive_protein	Helicobacter pylori	0.107966449852217	29	FALSE	NA	1	-0.105458747476969	-0.024314038550151	Down	0.98815520360615	0.267656604738357	1	-0.109890365330928	-0.0253357700794793	Down	1.09231684119623	0.271	1e-07	0.001
C_reactive_protein	Stroke	0.0210041369458128	29	FALSE	NA	1	0.0141427048200938	0.0032606709109101	Up	0.249519806138243	0.890335284458268	1	0.0164257618257454	0.00378704105445583	Up	0.266486764022422	0.798	1e-07	0.001
C_reactive_protein	Multiple sclerosis	0.0283838610837439	29	FALSE	NA	1	0.0311370947353708	0.00717881199851007	Up	0.283861693210231	0.91893380050037	1	0.015441904634309	0.00356020788743332	Up	0.119054594199217	0.877	1e-07	0.001
C_reactive_protein	Migraine	0.0473027921182265	29	FALSE	NA	1	-0.00871020282662944	-0.00200818056702743	Down	0.183670970854665	0.319129316555562	1	-0.012400066117385	-0.00285889689395717	Down	0.247507004993632	0.443	1e-07	0.001
C_reactive_protein	Osteoarthritis	0.0894752325123153	29	FALSE	NA	1	-0.0142500426729005	-0.00328541818653655	Down	0.437813209479605	0.366820487987194	1	-0.0121562965810194	-0.00280269461537577	Down	0.386244895266202	0.37	1e-07	0.001
C_reactive_protein	Gout	0.135459648275862	29	FALSE	NA	1	-0.0222136109398379	-0.00512145844371256	Down	0.41168476782298	0.317677141943864	1	-0.0178238829699006	-0.00410938483541335	Down	0.244216634762217	0.321	1e-07	0.001
C_reactive_protein	Hiatus hernia	0.2048352	29	FALSE	NA	1	-0.00684779486142083	-0.00157879315113687	Down	0.203082501314899	0.0667053908919905	1	-0.00392797167911295	-0.000905613399691767	Down	0.100873094094834	0.057	1e-07	0.001
C_reactive_protein	Gastric reflux	0.148475940886699	29	FALSE	NA	1	-0.013792232113565	-0.00317986768594123	Down	0.812798935868379	0.252766952057394	1	-0.0114324842027417	-0.00263581607291666	Down	0.395759697167421	0.563	1e-07	0.001
C_reactive_protein	Allergic rhinitis	0.0407019743842364	29	FALSE	NA	1	-0.00351915232055005	-0.000811358064008806	Down	0.125879605517693	0.450326157237744	1	-0.00216930159774656	-0.000500143268684589	Down	0.0511078394640228	0.666	1e-07	0.001
C_reactive_protein	Hypothyroidism	0.0194648591133005	29	FALSE	NA	1	0.0239685070041491	0.00552605845632403	Up	0.780641257872545	0.983624852803671	1	0.0303261979857008	0.00699185572126077	Up	1.3330224532811	0.826	1e-07	0.001
C_reactive_protein	Kidney infection	0.0251777540886698	29	FALSE	NA	1	-0.0386990553051229	-0.00892225960438864	Down	1.44079232886539	0.757811733524848	1	-0.0309851865198248	-0.00714378880415934	Down	0.781328226995539	0.464	1e-07	0.001
C_reactive_protein	Angina	0.10104150835468	29	FALSE	NA	1	-0.0145799769134278	-0.00336148616605572	Down	0.604100804310601	0.164239254011866	1	-0.0199844012385201	-0.00460750306389878	Down	0.528823435104092	0.046	1e-07	0.001
Creatinine	statins	0.0753640093333333	45	FALSE	NA	1	0.0657531027341625	0.0040195154534484	Up	0.586801616748656	0.20596147170374	1	0.047972882463997	0.00293260294027638	Up	0.408859442606272	0.548	1e-07	0.001
Creatinine	Alanine_aminotransferase	0.345127797391304	45	FALSE	NA	1	-0.0236707632657822	-0.00144700394027637	Down	0.393892754088585	1.19226455432151e-12	1	-0.0257343994003973	-0.0015731549048463	Down	0.494886523167048	NA	1e-07	0.001
Creatinine	Albumin	0.350422811778261	45	FALSE	NA	1	0.00629407026060439	0.00038475922238792	Up	0.81439022454542	3.85096102700117e-09	1	0.00606442772077447	0.000370721075148734	Up	0.722466207274574	NA	1e-07	0.001
Creatinine	Alkaline_phosphatase	0.257849640215696	45	FALSE	NA	1	-0.0747218239926689	-0.00456777724182341	Down	1.19174682399003	6.38262445320429e-05	1	-0.0684962747415515	-0.00418720673821934	Down	1.13992897475924	NA	1e-07	0.001
Creatinine	Aspartate_aminotransferase	0.219248998899444	45	FALSE	NA	1	0.00415840096443991	0.000254204839667843	Up	0.0749554920693021	9.07586017587711e-06	1	0.00298879864665688	0.000182706546884232	Up	0.0662788314311352	NA	1e-07	0.001
Creatinine	Calcium	0.258790010703478	45	FALSE	NA	0.671086345106641	0.000406976571126368	2.48786528515249e-05	Up	1.92350977845439	3.08853099541138e-05	0.555159984929384	0.000423610176852306	2.58954723243988e-05	Up	2.06804730969837	NA	1e-07	0.001
Creatinine	C_reactive_protein	0.27003052147343	45	FALSE	NA	0.252070539965381	-0.0207152699608919	-0.00126633336326043	Down	2.46743640227072	4.6603379386102e-06	0.298212014148279	-0.0210843953916834	-0.00128889815962184	Down	2.41757148464119	0.002	1e-07	0.001
Creatinine	Creatinine_in_urine	0.293228617221618	45	TRUE	8.70744071590117e-48	0.873237883436943	36.0753948833047	2.2053044068346	Up	1.76670855393093	9.42387529526329e-07	0.0460926880055941	35.8999868878418	2.19458164062124	Up	3.45029262907696	NA	1e-07	0.001
Creatinine	Cystatin_C	0.804293290205033	45	TRUE	5.14243239930259e-15	1.86414103892291e-07	0.00426880680002053	0.000260953995887304	Up	9.3157144768385	1.02293661015592e-44	4.54406832729742e-08	0.00363527289310708	0.000222225795646814	Up	10.0339505298957	NA	1e-07	0.001
Creatinine	Direct_bilirubin	0.189083113183575	45	FALSE	NA	1	-0.000935677183856079	-5.71983487251401e-05	Down	0.244587430295853	0.00203620566370686	1	-0.000700792477373568	-4.28397455835941e-05	Down	0.215345630460874	NA	1e-07	0.001
Creatinine	Gamma_glutamyltransferase	0.151064233280193	45	FALSE	NA	1	-0.122707748444943	-0.0075011774444531	Down	1.20528242448785	0.0114301148865733	1	-0.148323481362404	-0.00906707821615382	Down	1.6577242375955	NA	1e-07	0.001
Creatinine	Glucose	0.275094412478261	45	FALSE	NA	1	-0.0043501543320226	-0.000265926805509752	Down	1.65164216404684	0.0942117563634254	1	-0.00353661565598994	-0.000216194836305015	Down	1.31786644336724	0.006	1e-07	0.001
Creatinine	Glycated_haemoglobin_HbA1c	0.153693839096618	45	FALSE	NA	1	-0.013859815781092	-0.000847256500416108	Down	0.747137099994006	0.015613880306566	1	-0.0148232780857707	-0.00090615336552874	Down	0.931472897312459	0.008	1e-07	0.001
Creatinine	HDL_cholesterol	0.254498389955435	45	FALSE	NA	1	1.72972107729495e-05	1.05738593484352e-06	Up	0.00926711409874618	7.76685420570757e-07	1	0.000271828605073768	1.66169995536295e-05	Up	0.185264967201788	NA	1e-07	0.001
Creatinine	IGF_1	0.292079394116923	45	FALSE	NA	0.78711237438716	0.0296651304297135	0.00181344218344915	Up	1.82874996249801	5.12876425515964e-09	0.943453008107992	0.023082888616823	0.00141106691011469	Up	1.75064107526438	NA	1e-07	0.001
Creatinine	LDL_direct	0.360785354347826	45	FALSE	NA	1	0.00138192817212124	8.44778635900181e-05	Up	0.380251558900483	0.000100169679336342	1	0.00144267130103746	8.8191117188965e-05	Up	0.518160550160069	NA	1e-07	0.001
Creatinine	Lipoprotein_A	0.0864054425120773	45	FALSE	NA	1	-0.0845875839106508	-0.00517087538930804	Down	0.592593497466097	0.101557124925921	1	-0.0968951444856094	-0.0059232418612798	Down	0.744372123573971	0.25	1e-07	0.001
Creatinine	uacr_lowcontrolonly	0.121954097176812	45	FALSE	NA	1	-0.010196603667602	-0.000623322768209395	Down	0.779890805932791	0.0751236577607653	1	-0.00916770965143231	-0.000560426034428253	Down	0.785699373704251	NA	1e-07	0.001
Creatinine	Non_albumin_protein	0.0920797902077295	45	FALSE	NA	1	0.00165853350256347	0.000101386866420102	Up	0.131645464065004	0.164329586803414	1	0.000294891294452319	1.802683167562e-05	Up	0.0189338820492166	0.001	1e-07	0.001
Creatinine	oestradiol_gt212_lowcontrolonly	0.0232266612560387	45	FALSE	NA	1	0.00236943049447694	0.000144844305323918	Up	0.260803665190322	0.710670693589183	1	0.00282169173353212	0.000172491229404863	Up	0.320690348503637	0.787	1e-07	0.001
Creatinine	Phosphate	0.187081157252174	45	FALSE	NA	0.530728647497785	-0.000617350425511869	-3.77388970611823e-05	Down	2.05907517379193	0.00416585928417369	0.181457733765726	-0.000712095106547852	-4.35306801667773e-05	Down	2.6940720671169	NA	1e-07	0.001
Creatinine	rheumatoidfactor_lowcontrolonly	0.0900123022705314	45	FALSE	NA	1	-0.00334150479495985	-0.000204267625444461	Down	0.238835889040279	0.0835600286319907	1	-0.00272126134971958	-0.000166351876842866	Down	0.193078822363175	0.239	1e-07	0.001
Creatinine	SHBG	0.308436144952174	45	FALSE	NA	1	0.0521392780479622	0.00318729649447464	Up	0.610855582944436	1.54169146713293e-07	1	0.0514385081432482	0.00314445812876744	Up	0.597508167562101	NA	1e-07	0.001
Creatinine	Sodium_in_urine	0.110510091434783	45	FALSE	NA	1	-0.0282896411198786	-0.00172935793028033	Down	0.218155666592278	0.0592332603629375	1	-0.0365628174602687	-0.00223510075862635	Down	0.305161425862404	0.076	1e-07	0.001
Creatinine	Testosterone	0.119147295516908	45	FALSE	NA	1	0.00362389888611863	0.000221530497707148	Up	0.536198557394624	0.0607179465824749	1	0.00383357615793339	0.000234348159524626	Up	0.4941704352109	0.017	1e-07	0.001
Creatinine	Total_bilirubin	0.202808470396135	45	FALSE	NA	1	0.00664703409604656	0.00040633605347381	Up	0.380126626877797	0.00409643198097749	1	0.0101182468390171	0.000618532781573272	Up	0.883772883463683	NA	1e-07	0.001
Creatinine	Urate	0.572013269737261	45	TRUE	1	1	-0.087162541794977	-0.00532828367237984	Down	0.164230940837557	3.36864812637558e-45	1	-0.116629277754819	-0.00712959791654753	Down	0.319369991918333	NA	1e-07	0.001
Creatinine	Urea	0.723171958997652	45	TRUE	1	0.0142847903635071	0.0187312700233936	0.00114505059367529	Up	3.9843695865201	3.3203375030689e-31	1.65307631290211e-05	0.0187688010808187	0.00114734488335945	Up	7.29042088997674	NA	1e-07	0.001
Creatinine	Vitamin_D	0.319174988869565	45	FALSE	NA	1	0.0551642455681106	0.00337221406015324	Up	0.799578637756378	4.313045079288e-13	1	0.0466099811740018	0.00284928819817503	Up	0.64906222367109	NA	1e-07	0.001
Creatinine	Basal metabolic rate	0.393280195104379	45	FALSE	NA	0.738427321745418	5.07018770583251	0.309942755368857	Up	1.86576589033191	8.26525163302991e-20	0.780212129844598	4.1775708852959	0.255376705175598	Up	1.86485230581933	NA	1e-07	0.001
Creatinine	SBP	0.410469575521739	45	FALSE	NA	1	-0.0016073500440431	-9.82579995844891e-05	Down	0.0187230115747938	2.11791856144949e-12	1	-0.00778383913609493	-0.000475829434561945	Down	0.102911998176663	NA	1e-07	0.001
Creatinine	DBP	0.324812989015435	45	FALSE	NA	1	0.0320159707206421	0.00195715006163369	Up	1.03611717296229	1.83400051996407e-06	1	0.0343901989853272	0.00210228765671416	Up	1.36615975072904	NA	1e-07	0.001
Creatinine	RBC	0.440007359908696	45	FALSE	NA	1	1.0573846462175e-05	6.46383782510404e-07	Up	0.00410201832574303	4.68466494068607e-18	1	0.000457450437647428	2.7964142022993e-05	Up	0.334503221883393	NA	1e-07	0.001
Creatinine	Hemoglobin	0.367891060400478	45	FALSE	NA	1	0.00148035362419664	9.04946538125146e-05	Up	0.158490090199445	2.82577981750391e-11	1	0.00124612114111344	7.61759213679185e-05	Up	0.161911647420426	NA	1e-07	0.001
Creatinine	RBC distr width	0.137015865935966	45	TRUE	1	1	-0.00289861225643156	-0.000177193414056615	Down	1.23391758076489	0.0325220105754957	1	-0.00309237334590216	-0.000189038112801142	Down	1.58833712340671	NA	1e-07	0.001
Creatinine	Reticulocyte count	0.151457613043478	45	FALSE	NA	1	8.79341074018671e-05	5.37544980981342e-06	Up	0.996995319033719	0.0762071986023833	1	8.78415495574849e-05	5.36979170897313e-06	Up	1.07623239930253	0.174	1e-07	0.001
Creatinine	Eosinophill count	0.304121976469565	45	FALSE	NA	1	0.000189343633158224	1.15746577400085e-05	Up	0.302940928932341	4.33039006076934e-08	1	3.35179739519254e-05	2.04896816523986e-06	Up	0.0568061577825413	NA	1e-07	0.001
Creatinine	Monocyte count	0.149582809634783	45	FALSE	NA	1	-0.00015590916748157	-9.53079447155655e-06	Down	0.22955194647461	0.0145466166929293	1	-0.000187915083545627	-1.14873298877082e-05	Down	0.284624384312136	0.002	1e-07	0.001
Creatinine	Basophill count	0.176752123714976	45	FALSE	NA	1	6.39591026573266e-05	3.90984745707288e-06	Up	0.503459690683548	0.00311416982241035	1	5.49428247974207e-05	3.35867851319813e-06	Up	0.387380886809525	0.036	1e-07	0.001
Creatinine	Lymphocyte count	0.082412743178744	45	FALSE	NA	1	0.000278251890693136	1.70096577664799e-05	Up	0.0440986984273131	0.263868455419729	1	0.000631667250872314	3.86140907537642e-05	Up	0.172345422421385	0.003	1e-07	0.001
Creatinine	Platelet distr width	0.258707076095652	45	FALSE	NA	1	-0.000879335739425032	-5.37541719921304e-05	Down	0.450185698235193	0.00112088573351038	1	-0.000373505006421806	-2.2832521703539e-05	Down	0.198424685735394	NA	1e-07	0.001
Creatinine	Platelet count	0.559959392978261	45	TRUE	1	1	-0.325061828038211	-0.0198711693714026	Down	1.50088846995393	1.5419678944092e-09	0.19560075618624	-0.347046350436195	-0.0212150926821039	Down	2.65785486021578	NA	1e-07	0.001
Creatinine	Platelet volume	0.267878411956522	45	FALSE	NA	1	-0.00212938994309915	-0.000130170523166167	Down	0.429911208648935	1.59926875108214e-06	1	-0.00209157134492148	-0.000127858655992119	Down	0.690285098138693	NA	1e-07	0.001
Creatinine	time_aggregated_depression	0.215597117391304	45	FALSE	NA	1	-0.00224997159920092	-0.000137541731671156	Down	0.301639420055292	0.00184476363627375	1	-0.00190549224619071	-0.000116483560645881	Down	0.29058199604633	0.077	1e-07	0.001
Creatinine	Mood swings	0.262829444009662	45	FALSE	NA	1	0.00366251885851618	0.000223891353231964	Up	0.610910241268865	0.000206182389759364	1	0.00410346876614816	0.000250846810757507	Up	0.775730759985464	0.008	1e-07	0.001
Creatinine	FEV FVC ratio	0.3400177634	45	FALSE	NA	1	-0.000127023073439504	-7.76497511758219e-06	Down	0.409670758129971	4.75980079148042e-11	1	-0.000169757919918206	-1.03773746649672e-05	Down	0.724087715947677	NA	1e-07	0.001
Creatinine	FVC	0.315496484742995	45	FALSE	NA	1	0.00242066949317742	0.000147976567354631	Up	0.992315319645242	8.03578573855276e-13	1	0.00188111360247811	0.0001149932836694	Up	0.730331941687302	NA	1e-07	0.001
Creatinine	townsend	0.311712856521739	45	FALSE	NA	0.0891856006736754	-0.0137146926103729	-0.000838385058566174	Down	3.02518119181946	0.0105519316638388	0.124728202891936	-0.013736447125982	-0.000839714921462935	Down	2.91269791250106	0.012	1e-07	0.001
Creatinine	Sleep duration	0.109611553623188	45	TRUE	2.69474001400356e-07	0.760987927993749	0.00339398975462848	0.0002074760536051	Up	1.84902404020803	0.111228259298607	1	0.00310484914550668	0.000189800763797358	Up	1.52142025327492	0.059	1e-07	0.001
Creatinine	Neuroticism score	0.244509401521739	45	FALSE	NA	1	-0.00400182126368922	-0.000244633055209119	Down	0.353818668011901	5.47706847396804e-05	1	-0.00228423575486783	-0.000139636314245598	Down	0.175194377062427	0.002	1e-07	0.001
Creatinine	Menarche	0.0980824527347827	45	FALSE	NA	1	0.000515185163491162	3.1493490648072e-05	Up	0.0646409347084244	0.073397362800686	1	0.00149670116898244	9.14939862570705e-05	Up	0.231470207019777	0.001	1e-07	0.001
Creatinine	Num children (f)	0.00264621661835751	45	TRUE	0.000377230956041715	1	0.00134853653439737	8.24366184127421e-05	Up	0.34904018376828	0.885332555913439	1	0.00120710662449743	7.37909471853178e-05	Up	0.263948051612652	0.753	1e-07	0.001
Creatinine	chronotype_quantitative_time_averaged	0.228091830371981	45	FALSE	NA	1	-0.000652646110337847	-3.98965374568249e-05	Down	0.155880629334632	2.90779548960163e-06	1	-0.000157754722507719	-9.64361404415964e-06	Down	0.0393313325898852	NA	1e-07	0.001
Creatinine	alcohol_continuous	0.120211569849275	45	FALSE	NA	1	0.00203085970088693	0.000124147327077532	Up	0.261349626587651	0.0326509405805052	1	0.00285553961939273	0.000174560365226991	Up	0.440575655044449	NA	1e-07	0.001
Creatinine	physical_activity	0.113542390391304	45	FALSE	NA	1	-0.00422018978604843	-0.000257982016910868	Down	0.260758545559601	0.0232177716145693	1	-0.0062054494659956	-0.000379341795093773	Down	0.444749903031915	0.066	1e-07	0.001
Creatinine	Summer outdoor time	0.0197031358888888	45	FALSE	NA	1	0.00434256834484364	0.000265463070850434	Up	1.11232310419528	0.778257248852487	1	0.000771556069940835	4.71655544357728e-05	Up	0.0943091145029397	0.101	1e-07	0.001
Creatinine	Height	0.615893974415677	45	FALSE	NA	1	0.0018098407564371	0.000110636343933319	Up	0.033966643322872	2.75245901526635e-51	1	-0.0155271500830755	-0.000949181363490368	Down	0.615668426344712	NA	1e-07	0.001
Creatinine	Pulse rate	0.11267657618901	45	FALSE	NA	1	-0.00644839427655717	-0.000394193115864678	Down	0.180857111287724	0.044321685207798	1	-0.00923760596481133	-0.000564698826130599	Down	0.259962977699795	NA	1e-07	0.001
Creatinine	Water intake	0.343392215652174	45	FALSE	NA	0.490975464319602	-0.00873135370302889	-0.000533751407606416	Down	2.10453189590113	0.0017974842006418	0.753110342886144	-0.0085783106564346	-0.000524395820337544	Down	1.88725969608679	NA	1e-07	0.001
Creatinine	Bread intake	0.178796260724638	45	FALSE	NA	1	0.00839317829170019	0.000513078599247736	Up	0.323735565397342	0.00125565086935325	1	0.00854589056133582	0.000522413965978843	Up	0.323539057093665	0.011	1e-07	0.001
Creatinine	Coffee intake	0.192793138884058	45	TRUE	4.11671594073233e-111	1	0.00335763703984693	0.000205253796513598	Up	0.492844273434721	0.0029082769393249	1	0.00174216263982079	0.000106499151553222	Up	0.20731590960818	NA	1e-07	0.001
Creatinine	Beer intake	0.0501271171980677	45	FALSE	NA	1	-0.0147474041475695	-0.000901515159049774	Down	1.63888955829048	0.613267922726726	1	-0.0159607425923611	-0.000975687060090256	Down	1.48122629046495	0.265	1e-07	0.001
Creatinine	Body mass index (BMI)	0.220912399458937	45	FALSE	NA	1	0.00399701428379213	0.000244339202460316	Up	0.191949427963885	1.47889994290786e-06	1	0.0066033533487212	0.000403665830600795	Up	0.395507791114521	NA	1e-07	0.001
Creatinine	Waist circumference	0.153485373816425	45	FALSE	NA	1	-0.0199488850066593	-0.00121948392135222	Down	0.535288646661034	0.00300489552881197	1	-0.0245938669575954	-0.00150343366602452	Down	0.705259754807145	NA	1e-07	0.001
Creatinine	Intelligence	0.171026871596135	45	FALSE	NA	1	-0.00368721068171667	-0.000225400775005252	Down	0.276444668278968	0.00241593579276885	1	-0.0046530353228622	-0.000284442050762247	Down	0.511410441488411	NA	1e-07	0.001
Creatinine	smoking_current	0.0922719956521739	45	TRUE	3.58423391367027e-10	0.670395736541687	-0.0106851814299498	-0.000653189736980556	Down	1.92572731616079	0.0678589009671698	0.769825948311364	-0.0109015190091886	-0.000666414546255757	Down	1.87441362125344	0.225	1e-07	0.001
Creatinine	Crohns disease	0.033438883236715	45	FALSE	NA	1	-0.0184416916814218	-0.00112734854507014	Down	0.663197708487958	0.610570020860183	1	-0.0133182708789135	-0.000814151627603593	Down	0.329557074891885	0.225	1e-07	0.001
Creatinine	Atrial fibrillation	0.0108557526570049	45	FALSE	NA	1	0.00939889837436688	0.000574558700505708	Up	0.791005049724539	0.787196926920557	1	0.0092034424277257	0.000562610394413311	Up	0.923258469799283	0.769	1e-07	0.001
Creatinine	Myocardial infarction	0.0527674685990338	45	FALSE	NA	1	-0.0118815930396694	-0.000726326893312108	Down	1.12730489695828	0.900214789431552	1	-0.0101175850606248	-0.000618492326775491	Down	1.01104962341653	0.728	1e-07	0.001
Creatinine	Heart failure	0.104729972096618	45	FALSE	NA	1	-0.00664511153308212	-0.000406218526372815	Down	0.245582809601995	0.0370368705411321	1	-0.00479588745898699	-0.000293174663290559	Down	0.17804432080046	0.021	1e-07	0.001
Creatinine	Cardiomyopathy	0.0898776939130433	45	FALSE	NA	1	-0.0119180999439745	-0.000728558576075508	Down	0.314404829713927	0.27378528225382	1	-0.01516928679596	-0.000927305026816217	Down	0.36539362650158	0.447	1e-07	0.001
Creatinine	Asthma	0.161854085	45	FALSE	NA	1	0.00470879149663435	0.000287850449648128	Up	0.576435078800895	0.0101260761660619	1	0.0049343527257416	0.000301639104607285	Up	0.68047842262157	0.005	1e-07	0.001
Creatinine	Diabetes	0.182950169565217	45	FALSE	NA	1	-0.0116608573738953	-0.000712833227115193	Down	1.3591797398875	0.125601556382357	1	-0.0107056132013569	-0.000654438739955278	Down	1.20933925103119	0.117	1e-07	0.001
Creatinine	Malignant melanoma	0.0938390997256522	45	FALSE	NA	1	0.0209169242368174	0.00127866057588815	Up	1.11470870624647	0.154947182811119	1	0.0226642131720449	0.00138547310008463	Up	1.24732112077459	0.004	1e-07	0.001
Creatinine	Non-melanoma skin cancer	0.0332676346859904	45	FALSE	NA	1	0.00794968566133479	0.000485967703987762	Up	0.815958885066796	0.936357205876858	1	0.00719892866564046	0.000440073605907277	Up	0.589627856567827	0.056	1e-07	0.001
Creatinine	Lung cancer	0.00539378120772949	45	FALSE	NA	1	-0.0094794964478876	-0.000579485695408816	Down	0.227315316995425	0.982905617136632	1	-0.00167450296743638	-0.000102363086676954	Down	0.0383337169441278	0.41	1e-07	0.001
Creatinine	Breast cancer	0.0731340083962758	45	FALSE	NA	1	0.00977533250822032	0.00059757028102909	Up	0.6226948116307	0.900547508106329	1	0.00640981050484909	0.000391834473303581	Up	0.471550112914659	NA	1e-07	0.001
Creatinine	Prostate cancer	0.0879630675763284	45	FALSE	NA	1	0.0102897630706481	0.00062901764258957	Up	0.551012764778403	0.1526576133446	1	0.00870805206432104	0.000532326968409143	Up	0.484697942865005	0.006	1e-07	0.001
Creatinine	Colorectal cancer	0.111946024154589	45	FALSE	NA	1	0.00633459809550613	0.000387236706368272	Up	0.274051220490246	0.0168887717880458	1	0.00618039882002833	0.000377810438330406	Up	0.242838116242759	0.307	1e-07	0.001
Creatinine	Bladder cancer	0.00847720144927533	45	FALSE	NA	1	0.0230580616296553	0.00140954922570994	Up	0.847927979876154	0.94139522148729	1	0.0181647949717188	0.00111042173010051	Up	0.680118243944013	0.731	1e-07	0.001
Creatinine	IBD	0.0956231259903381	45	FALSE	NA	1	0.00702992420494449	0.000429742290528661	Up	0.227388273051344	0.177707756062486	1	0.00663414916462103	0.00040554839207339	Up	0.218198245694129	0.104	1e-07	0.001
Creatinine	Respiratory failure	0.091618515169082	45	FALSE	NA	1	-0.0437626553858002	-0.00267522994798188	Down	1.03872603368701	0.724286111081373	1	-0.0317073103906607	-0.00193828152289351	Down	1.20163347492068	0.293	1e-07	0.001
Creatinine	Respiratory infection	0.105607311111111	45	FALSE	NA	1	0.000483018544257387	2.952713137803e-05	Up	0.0215237969316733	0.0240437921855297	1	0.000713715006388987	4.36297053408562e-05	Up	0.0312190700139936	0.257	1e-07	0.001
Creatinine	Helicobacter pylori	0.00766754106280199	45	FALSE	NA	1	-0.0135600537542129	-0.000828931918772122	Down	0.285840418652087	0.882921923821798	1	-0.0124198562212358	-0.000759231153131993	Down	0.402282930042668	0.915	1e-07	0.001
Creatinine	Stroke	0.0369899043478261	45	FALSE	NA	1	0.00266220430228692	0.000162741694130267	Up	0.133981081814708	0.379144041508732	1	-1.51158939496859e-05	-9.24041099156863e-07	Down	0.000557332184906977	0.373	1e-07	0.001
Creatinine	Multiple sclerosis	0.100346804251208	45	FALSE	NA	1	-0.0404097878625144	-0.00247026771406724	Down	1.18198011881177	0.0311686129040801	1	-0.0400565277773429	-0.00244867277310797	Down	1.29686868387525	0.119	1e-07	0.001
Creatinine	Migraine	0.0748487333333333	45	FALSE	NA	1	0.00162753289176446	9.94917857472287e-05	Up	0.103091546429993	0.0832535413272345	1	0.00149241094626108	9.12317230966997e-05	Up	0.088861612921677	0.452	1e-07	0.001
Creatinine	Osteoarthritis	0.0538603458937198	45	FALSE	NA	1	-0.00372000320565749	-0.000227405396099265	Down	0.414624709269879	0.565336324893341	1	-0.00333210972469316	-0.000203693300757824	Down	0.380647094458	0.587	1e-07	0.001
Creatinine	Gout	0.133387997777778	45	FALSE	NA	0.194760811383205	-0.0342981332479975	-0.00209665963858967	Down	2.610139371402	0.493899091964572	0.212221919023351	-0.032781244384399	-0.0020039315698771	Down	2.61528578323455	0.029	1e-07	0.001
Creatinine	Hiatus hernia	0.197707451256039	45	FALSE	NA	1	-0.00206697209217781	-0.000126354893090675	Down	0.153575833005201	0.000102488109546416	1	-0.00327264946574284	-0.000200058469551711	Down	0.312224991704349	NA	1e-07	0.001
Creatinine	Gastric reflux	0.294013907652174	45	FALSE	NA	1	0.0103747078405184	0.000634210352910233	Up	1.04604706901057	1.25765865943951e-06	1	0.00890082392579035	0.000544111195220441	Up	1.01746077742907	0.002	1e-07	0.001
Creatinine	Allergic rhinitis	0.06312001352657	45	FALSE	NA	1	0.008982466020365	0.000549102011579654	Up	1.18364689304952	0.318999565876306	1	0.00920910080672052	0.000562956293555183	Up	1.30452774030686	0.678	1e-07	0.001
Creatinine	Hypothyroidism	0.0502236433816425	45	FALSE	NA	1	-0.00576318346120542	-0.000352305883982837	Down	0.483926494139882	0.433560911173046	1	-0.00882041528476927	-0.00053919578040752	Down	0.888086397864827	0.124	1e-07	0.001
Creatinine	Kidney infection	0.0462112483091788	45	TRUE	0.999186563290474	1	-0.0033230092700991	-0.000203136986053982	Down	0.211350194839324	0.610040872793237	1	-0.00173941079097802	-0.000106330929849772	Down	0.100801559788575	0.412	1e-07	0.001
Creatinine	Angina	0.161135582608696	45	FALSE	NA	1	-0.0113209698758212	-0.000692055758157323	Down	1.17860082299509	0.063304991926477	1	-0.0105935809173893	-0.000647590158246313	Down	1.03050756105147	0.055	1e-07	0.001
Cystatin_C	statins	0.0174906428661277	105	FALSE	NA	1	2.5063936713999	15.2562686641808	Up	1.27764787880989	0.612227731257422	1	2.53096781736552	15.4058500237742	Up	0.761584842359325	0.619	1e-07	0.001
Cystatin_C	Alanine_aminotransferase	0.140327451915993	105	FALSE	NA	1	-0.0904969600020735	-0.550849593516617	Down	0.0726191294299256	0.000152864639954622	1	-0.0976792360827771	-0.594567679289764	Down	0.0521726494667574	NA	1e-07	0.001
Cystatin_C	Albumin	0.194709327881569	105	TRUE	1	0.0818875964473286	-0.28648613747642	-1.7438240176622	Down	3.06873456642686	2.24782771433633e-05	1	-0.298436311724869	-1.81656401497327	Down	1.45340644367	NA	1e-07	0.001
Cystatin_C	Alkaline_phosphatase	0.205904403468922	105	TRUE	1	1	-1.33387896214681	-8.11924161963122	Down	0.686851712973828	7.73702488791308e-08	1	-1.39250063636254	-8.4760682512911	Down	0.523122251306447	NA	1e-07	0.001
Cystatin_C	Aspartate_aminotransferase	0.188431195516981	105	FALSE	NA	1	-0.435838757354912	-2.65292449958805	Down	0.558836428108617	5.69719119896342e-07	1	-0.403732341642353	-2.45749466366723	Down	0.330122113930529	NA	1e-07	0.001
Cystatin_C	Calcium	0.111984603376658	105	FALSE	NA	1	-0.00524852633912653	-0.031947466527084	Down	0.766413163755568	0.00326611155794222	1	-0.00411363374102205	-0.0250394430273273	Down	0.405273987062801	NA	1e-07	0.001
Cystatin_C	C_reactive_protein	0.18809552076083	105	TRUE	1	1	0.30133065237086	1.83418169371415	Up	0.981050157326026	1.90556303804673e-07	1	0.291475349871468	1.77419305569085	Up	0.66636038083188	NA	1e-07	0.001
Cystatin_C	Creatinine_in_urine	0.0946236505929919	105	FALSE	NA	1	301.391602742578	1834.5526949885	Up	0.620700826629202	0.0362824344378521	1	334.780646631967	2037.78981205804	Up	0.651293347978955	NA	1e-07	0.001
Cystatin_C	Creatinine	0.461899848745558	105	TRUE	3.39507762861524e-47	1	7.46675911451543	45.4497170183736	Up	0.819395776639301	3.93589868038937e-89	0.00800474079580993	6.88324656094332	41.8979109362724	Up	4.34690811185503	NA	1e-07	0.001
Cystatin_C	Direct_bilirubin	0.0292646991105122	105	FALSE	NA	1	-0.0497348385341197	-0.302732993345928	Down	0.89080418948732	0.60534386610442	1	-0.0352457639717597	-0.214538861378124	Down	0.443766812945602	0.155	1e-07	0.001
Cystatin_C	Gamma_glutamyltransferase	0.178784461221563	105	FALSE	NA	1	0.109534833042592	0.666731990290501	Up	0.0266432310164565	9.82507227670193e-06	1	0.348298636457707	2.12007300920079	Up	0.0642392940932036	NA	1e-07	0.001
Cystatin_C	Glucose	0.065570055283019	105	FALSE	NA	1	0.0183010437171075	0.111397360665679	Up	0.21906358782881	0.110106358233267	1	0.0375365423233841	0.228482692461511	Up	0.303187263408181	0.078	1e-07	0.001
Cystatin_C	Glycated_haemoglobin_HbA1c	0.253912968730189	105	TRUE	1	1	0.387411263337516	2.35814923427638	Up	0.679977049518069	1.52322316673151e-12	1	0.466545648016643	2.83983551006604	Up	0.637420168876178	NA	1e-07	0.001
Cystatin_C	HDL_cholesterol	0.223916477766907	105	TRUE	1	1	-0.0376526580067637	-0.229189481694974	Down	0.44912742491124	5.16829590545936e-06	1	-0.0307206291356112	-0.18699463574841	Down	0.909716070951047	NA	1e-07	0.001
Cystatin_C	IGF_1	0.198195210600577	105	FALSE	NA	1	0.324326602751873	1.97415667099095	Up	0.674019164957477	9.46425034577365e-08	1	0.309544411162487	1.88417835317661	Up	0.493224296652854	NA	1e-07	0.001
Cystatin_C	LDL_direct	0.0827228790975607	105	FALSE	NA	1	-0.0185557094049933	-0.112947495506134	Down	0.42388392708659	0.0236689391246063	1	-0.0236606717895963	-0.144021096811767	Down	0.268206702598712	NA	1e-07	0.001
Cystatin_C	Lipoprotein_A	0.0775074482479785	105	FALSE	NA	1	-0.275774744982431	-1.67862441094419	Down	0.0527919890618902	0.0492727814468559	1	-0.59432105044789	-3.61759675739481	Down	0.0973370693864531	0.229	1e-07	0.001
Cystatin_C	uacr_lowcontrolonly	0.102861886332435	105	TRUE	9.5895828304246e-06	0.0223714095534617	-0.453384680157971	-2.75972548432519	Down	3.75167476759855	0.088181180640069	1	-0.493665717424174	-3.00491375367708	Down	1.66228800865295	0.03	1e-07	0.001
Cystatin_C	Non_albumin_protein	0.156762298357574	105	TRUE	1	1	-0.237710884553693	-1.44693196465248	Down	1.11310567963753	0.0224757368848861	1	-0.22651486842189	-1.37878248277963	Down	0.697408928076324	NA	1e-07	0.001
Cystatin_C	oestradiol_gt212_lowcontrolonly	0.0135649353728662	105	FALSE	NA	1	0.142934486685916	0.870033688298912	Up	0.709952272308636	0.997047347796627	1	0.119724270470545	0.728754487678505	Up	0.394057574984164	0.562	1e-07	0.001
Cystatin_C	Phosphate	0.246208870268622	105	FALSE	NA	0.534708345152177	-0.0128747141991892	-0.0783676168028572	Down	2.05491257161192	9.92818172665472e-10	1	-0.0127875757509341	-0.0778372102698654	Down	0.943186413866645	NA	1e-07	0.001
Cystatin_C	rheumatoidfactor_lowcontrolonly	0.0037446893800539	105	TRUE	2.77870647001219e-05	1	-0.271828349045252	-1.65460293444597	Down	0.649339023652483	0.846183927634712	1	-0.107974689102327	-0.657235487255452	Down	0.263375222393858	0.409	1e-07	0.001
Cystatin_C	SHBG	0.218435406299329	105	FALSE	NA	1	-1.32571196877464	-8.06952961848544	Down	0.497144757090272	1.57274797381623e-10	1	-1.27190228994546	-7.74199331550207	Down	0.440957872976197	NA	1e-07	0.001
Cystatin_C	Sodium_in_urine	0.0743298458222821	105	FALSE	NA	1	5.20049258919024	31.6550879584904	Up	1.04217674688808	0.472540972542904	0.278929311661377	5.08273486870228	30.938303743167	Up	2.46115964644574	0.062	1e-07	0.001
Cystatin_C	Testosterone	0.0955016375471698	105	FALSE	NA	1	-0.160925664507513	-0.979544913755378	Down	1.58015966923938	0.0478656450717061	1	-0.178852814690474	-1.08866640679746	Down	0.829762661904218	0.074	1e-07	0.001
Cystatin_C	Total_bilirubin	0.04108245142947	105	FALSE	NA	1	-0.157151727482967	-0.956573184363796	Down	0.532402223774574	0.436697159873017	1	-0.156336132849505	-0.951608708515032	Down	0.370010948536812	0.018	1e-07	0.001
Cystatin_C	Urate	0.364064313872885	105	TRUE	1	1	12.0235772661811	73.1867970983748	Up	0.653861753440701	1.32781764017216e-30	0.0791638821250894	19.6003287993514	119.306031403346	Up	3.15635279879818	NA	1e-07	0.001
Cystatin_C	Urea	0.310524463322962	105	TRUE	8.18262331029842e-19	1	0.147200850184257	0.896002788242174	Up	0.545600712569423	5.96640446613756e-20	1	0.215063844494644	1.30908078367805	Up	1.38196592354146	NA	1e-07	0.001
Cystatin_C	Vitamin_D	0.0197888971608265	105	FALSE	NA	1	1.72157934062274	10.479150680497	Up	0.912563263932985	0.631998126966714	1	1.81259619913915	11.0331648652362	Up	1.48589776716406	0.143	1e-07	0.001
Cystatin_C	Basal metabolic rate	0.362349230493649	105	FALSE	NA	0.16992344574043	136.078723397691	828.303066403123	Up	2.68527078394798	4.75591127533112e-27	0.574592154133428	138.273881711824	841.664864026127	Up	2.04725591190959	NA	1e-07	0.001
Cystatin_C	SBP	0.328807692521623	105	FALSE	NA	0.279821459959577	-1.72767045719496	-10.5162269434764	Down	2.40687477673305	6.9531736482687e-17	1	-1.94812217681717	-11.8581034014386	Down	1.2718976701794	NA	1e-07	0.001
Cystatin_C	DBP	0.16778555473078	105	FALSE	NA	1	-0.128356307637368	-0.781297182642577	Down	0.167088723724747	3.5611661920825e-06	1	-0.114682368809912	-0.698064733235408	Down	0.0885794768354802	NA	1e-07	0.001
Cystatin_C	RBC	0.323638068914177	105	FALSE	NA	0.135080253788484	0.0695824949267724	0.423544493046025	Up	2.80336152708565	3.19428134675307e-18	0.0482102176074064	0.0691750769970824	0.421064564427915	Up	3.42450650735094	NA	1e-07	0.001
Cystatin_C	Hemoglobin	0.160204646027334	105	FALSE	NA	1	-0.124029265996617	-0.754958738468512	Down	1.66594392748736	0.000423119628440515	1	-0.13104850494012	-0.797684426919661	Down	0.831133253183074	NA	1e-07	0.001
Cystatin_C	RBC distr width	0.17371879165867	105	TRUE	1	1	-0.0618596622936376	-0.376536071805558	Down	0.48855317958526	1.74746280980016e-06	1	-0.0668596872850095	-0.406970925462598	Down	0.842052838126157	NA	1e-07	0.001
Cystatin_C	Reticulocyte count	0.132353555435759	105	FALSE	NA	1	0.000657658081379285	0.00400312548391014	Up	0.156424617561761	0.00194987316937492	1	0.000486338943139578	0.00296031611596234	Up	0.10764484163293	0.003	1e-07	0.001
Cystatin_C	Eosinophill count	0.142482950737736	105	TRUE	1	1	0.00518232450049553	0.0315444998871096	Up	0.287520835209247	0.00104067037089984	1	0.00754795568195575	0.0459439556775332	Up	0.53854282679566	NA	1e-07	0.001
Cystatin_C	Monocyte count	0.167543665742219	105	TRUE	1	1	-0.00620451525307734	-0.0377665139806574	Down	0.291170226759016	8.35341572635195e-05	1	-0.0055800746906563	-0.0339655815517997	Down	0.247500445433617	NA	1e-07	0.001
Cystatin_C	Basophill count	0.135517616442049	105	TRUE	1.50912442008758e-06	0.242470188590534	-0.00387589847388756	-0.023592362647361	Down	2.4876667844665	0.00111943258119391	1	-0.00386816078918234	-0.0235452638224443	Down	1.12251940687637	0.154	1e-07	0.001
Cystatin_C	Lymphocyte count	0.089242505049416	105	FALSE	NA	0.0965182419655687	0.113415975555329	0.690356273089307	Up	2.98307946091018	0.195776515288573	1	0.114390236818681	0.696286543242958	Up	1.54903262005409	0.012	1e-07	0.001
Cystatin_C	Platelet distr width	0.106814564395328	105	FALSE	NA	1	0.0194069760807751	0.118129104947136	Up	0.662948231404483	0.00391664757744364	1	0.028395874438729	0.172843992679581	Up	0.599601324941402	NA	1e-07	0.001
Cystatin_C	Platelet count	0.207360249435505	105	FALSE	NA	1	-1.33157124295111	-8.10519467064119	Down	0.265612549214083	2.92595105580243e-07	1	-1.84384815220624	-11.2233936380393	Down	0.280384985449041	NA	1e-07	0.001
Cystatin_C	Platelet volume	0.0777367466584439	105	FALSE	NA	1	0.00401923234646285	0.024464827373728	Up	0.0495334593497708	0.0574931220047346	1	-0.00468715321167579	-0.0285304218102194	Down	0.0342755777471531	NA	1e-07	0.001
Cystatin_C	time_aggregated_depression	0.219896385418868	105	FALSE	NA	1	-0.0923274308892333	-0.561991560540845	Down	0.553897284501348	8.64593623114446e-08	1	-0.0896579104213408	-0.545742348803907	Down	0.400582293202845	NA	1e-07	0.001
Cystatin_C	Mood swings	0.115442316735849	105	FALSE	NA	1	0.0403276409454598	0.245471943165623	Up	0.250260468197973	0.00745785488907778	1	0.017624051066347	0.10727654681208	Up	0.0695890003211094	NA	1e-07	0.001
Cystatin_C	FEV FVC ratio	0.159847094918868	105	FALSE	NA	1	-0.00414162470377427	-0.0252098223467414	Down	0.730902269132488	7.62869318507299e-05	1	-0.00407882543211939	-0.0248275669288419	Down	0.588658541903253	NA	1e-07	0.001
Cystatin_C	FVC	0.266440446543015	105	FALSE	NA	1	-0.0752071119263977	-0.457781200973665	Down	0.48307116143151	2.47067190926833e-10	1	-0.0641927017005114	-0.390737143409568	Down	1.01641933347752	NA	1e-07	0.001
Cystatin_C	townsend	0.0938453695849056	105	TRUE	1	1	0.279807756827914	1.70317311330592	Up	0.672741143235396	0.263438195744082	1	0.266652163183533	1.62309580008666	Up	1.42192443833548	0.024	1e-07	0.001
Cystatin_C	Sleep duration	0.00301330135130284	105	FALSE	NA	1	0.0182813844020042	0.111277695588165	Up	0.278831592555418	0.966857478239455	1	0.00393538930199556	0.0239544797668809	Up	0.0356850887457723	0.792	1e-07	0.001
Cystatin_C	Neuroticism score	0.11393930245283	105	FALSE	NA	1	0.141878027110432	0.86360308192596	Up	0.924920020355965	0.0128894288014249	1	0.126201087460337	0.768178486076094	Up	0.371200457730864	0.006	1e-07	0.001
Cystatin_C	Menarche	0.13860976787062	105	FALSE	NA	1	-0.0473112454625657	-0.28798072699041	Down	0.176980382204856	0.000418078851387522	1	-0.0674605872640855	-0.410628567765838	Down	0.276360890394588	NA	1e-07	0.001
Cystatin_C	Num children (f)	0.124300935849057	105	FALSE	NA	1	0.0603228076829582	0.367181329529492	Up	0.3247063204214	0.00137110160313049	1	0.101594279745163	0.618398316362829	Up	0.691411121707081	0.075	1e-07	0.001
Cystatin_C	chronotype_quantitative_time_averaged	0.0516152154018419	105	FALSE	NA	1	-0.0116935836053016	-0.0711781453828435	Down	0.210589361655385	0.163066456323837	1	-0.00885589383648603	-0.0539052971496818	Down	0.0796430155601785	0.005	1e-07	0.001
Cystatin_C	alcohol_continuous	0.0354944170260557	105	TRUE	0.927718132532293	1	-0.106124221481706	-0.645971801308306	Down	0.562479076585474	0.377361211653389	1	-0.0873981094454974	-0.531987075157773	Down	0.382607114291655	0.183	1e-07	0.001
Cystatin_C	physical_activity	0.000613205570530129	105	TRUE	0.00545512007202252	1	-0.0170549100254752	-0.10381221926991	Down	0.0346782428265892	0.896186270333386	1	-0.034891706798354	-0.212383736498264	Down	0.0664723034455964	0.837	1e-07	0.001
Cystatin_C	Summer outdoor time	0.105170553038634	105	FALSE	NA	1	0.0353573442496668	0.215218043869206	Up	0.144531557208531	0.00464200668767035	1	0.0540099089027863	0.328755091489125	Up	0.21265682518493	NA	1e-07	0.001
Cystatin_C	Height	0.283245249957	105	FALSE	NA	1	0.0654127510610642	0.398163511039103	Up	0.133169127326803	2.9482042505428e-16	1	0.0664877906545726	0.404707212872676	Up	0.0652437446973527	NA	1e-07	0.001
Cystatin_C	Pulse rate	0.0336052960431267	105	FALSE	NA	1	0.149973072830165	0.912877142006113	Up	0.230563463623968	0.496852449992567	1	0.219498860006793	1.33607645836205	Up	0.183419637876959	0.038	1e-07	0.001
Cystatin_C	Water intake	0.0984805428301887	105	FALSE	NA	0.439876425125432	-0.171028587187005	-1.04104080103381	Down	2.16422579056682	0.0498436775821145	1	-0.15188341387278	-0.924505273898924	Down	0.890334068052298	0.026	1e-07	0.001
Cystatin_C	Bread intake	0.162403175292004	105	FALSE	NA	0.565822602675725	-0.768803550446003	-4.67966131953614	Down	2.02057481222531	0.000291419275914091	1	-0.785497558279517	-4.78127674870684	Down	1.5499841381543	0.048	1e-07	0.001
Cystatin_C	Coffee intake	0.127585754151842	105	FALSE	NA	0.00291581114773549	0.296696221036923	1.80597218682661	Up	4.76828084335763	0.00987479630952279	0.21466222288255	0.285370889445737	1.7370355694717	Up	2.6060777835293	0.033	1e-07	0.001
Cystatin_C	Beer intake	0.162316678039533	105	FALSE	NA	1	-0.23466000957117	-1.4283614707491	Down	0.712719366997708	1.59099367103017e-05	1	-0.214481703564921	-1.30553732658844	Down	0.369727741986487	0.004	1e-07	0.001
Cystatin_C	Body mass index (BMI)	0.253241533136211	105	TRUE	7.43387455562095e-37	0.5506466597208	0.906660855355485	5.51879050543304	Up	2.03941360303809	5.29656453243066e-13	0.102925583275796	0.853613074043849	5.19589182715917	Up	3.0155948269433	NA	1e-07	0.001
Cystatin_C	Waist circumference	0.260875428247344	105	TRUE	2.00761702207652e-21	0.679248932275673	2.45620356763608	14.9507644985577	Up	1.91343132509408	1.7605389313965e-13	0.0963768026051169	2.24393441139742	13.6586948154711	Up	3.04986028396317	NA	1e-07	0.001
Cystatin_C	Intelligence	0.116303284850854	105	FALSE	NA	0.262813870828841	-0.314531292090202	-1.91453319970278	Down	2.44210413872849	0.010534270877098	1	-0.345349342945467	-2.10212083564335	Down	1.51705166851364	NA	1e-07	0.001
Cystatin_C	smoking_current	0.0215580916442047	105	TRUE	2.28436765104213e-09	1	0.226577105164713	1.37916131411811	Up	0.560332817725413	0.9353330962938	1	0.21878700629599	1.33174344731693	Up	0.977607030567059	0.301	1e-07	0.001
Cystatin_C	Crohns disease	0.00212643306379157	105	FALSE	NA	1	-0.519834729929169	-3.16420297069362	Down	0.684592983078635	0.993343934313482	1	-0.41127398394844	-2.50340019020271	Down	0.378962562593471	0.905	1e-07	0.001
Cystatin_C	Atrial fibrillation	0.104611230440252	105	TRUE	1.58275296441035e-47	1	0.183316660258088	1.11583756830813	Up	0.748428102439548	0.0186498114517761	1	0.146859690053677	0.893926166892134	Up	0.291555785928683	0.183	1e-07	0.001
Cystatin_C	Myocardial infarction	0.17188186754717	105	TRUE	1	1	0.494944071221181	3.01269501693096	Up	1.39075922008385	8.99177144652165e-05	1	0.566512351944304	3.44832686958228	Up	1.51794295474661	0.001	1e-07	0.001
Cystatin_C	Heart failure	0.138454535938904	105	TRUE	0.263809291420855	1	-0.347666830307482	-2.11622724287865	Down	0.496493884633784	0.0022169863683753	1	-0.312855335747986	-1.90433175349022	Down	0.423216671005887	0.186	1e-07	0.001
Cystatin_C	Cardiomyopathy	0.0265136347708895	105	FALSE	NA	1	1.06496484632578	6.48237744886238	Up	1.58918324692957	0.526428655924164	1	1.07869345851991	6.56594269178889	Up	1.00381076109463	0.362	1e-07	0.001
Cystatin_C	Asthma	0.201113771724528	105	FALSE	NA	0.333452826431901	0.291892837586953	1.77673427849401	Up	2.30897474676814	1.01683467033955e-06	1	0.300763593108811	1.83073003783541	Up	1.39660528026766	NA	1e-07	0.001
Cystatin_C	Diabetes	0.11349598	105	FALSE	NA	1	0.213426345538376	1.29911342527813	Up	0.829871625411504	0.00190346683824499	1	0.277678294867012	1.69021120546343	Up	0.792226279712562	0.001	1e-07	0.001
Cystatin_C	Malignant melanoma	0.114773688748677	105	FALSE	NA	1	0.419822473411675	2.55543433528224	Up	0.616149503280362	0.0284705786656138	1	0.35500163558324	2.1608737647572	Up	0.412703856045079	NA	1e-07	0.001
Cystatin_C	Non-melanoma skin cancer	0.00487679303512134	105	FALSE	NA	1	0.0925220821537186	0.56317639116849	Up	0.402340611560802	0.751253544765623	1	0.0289559230792606	0.176252975323632	Up	0.0560126560747512	0.262	1e-07	0.001
Cystatin_C	Lung cancer	0.00854880044923634	105	FALSE	NA	1	-0.178773659672382	-1.08818459492731	Down	0.157895868604839	0.912877081451503	1	-0.103369294602981	-0.629202725846778	Down	0.0774779050676646	0.565	1e-07	0.001
Cystatin_C	Breast cancer	0.0132063344115004	105	FALSE	NA	1	-0.173175824135506	-1.05411090416477	Down	0.56784892253107	0.776398699741254	1	-0.128416940172351	-0.781666249263693	Down	0.233707711252463	0.185	1e-07	0.001
Cystatin_C	Prostate cancer	0.076584119838275	105	FALSE	NA	0.687296628530093	-0.583503478413665	-3.55175084215354	Down	1.90645654285714	0.0638993976561818	1	-0.607272691332083	-3.69643262233732	Down	1.35480216161354	0.348	1e-07	0.001
Cystatin_C	Colorectal cancer	0.0899061766327942	105	FALSE	NA	1	0.471701082317793	2.87121633091488	Up	0.780093237382158	0.00693486780652162	1	0.432097189205696	2.63014979760841	Up	0.581748750200489	0.012	1e-07	0.001
Cystatin_C	Bladder cancer	0.0327935193171609	105	FALSE	NA	1	-0.0622304157779556	-0.378792826133292	Down	0.0788369203529549	0.243770576448819	1	-0.0310780293767874	-0.189170109682232	Down	0.0213744671748614	0.48	1e-07	0.001
Cystatin_C	IBD	0.117883260251572	105	FALSE	NA	1	-0.347634310928794	-2.11602929936174	Down	0.742115200203621	0.00954567770981832	1	-0.379916014159415	-2.31252609994161	Down	0.493848857643274	0.356	1e-07	0.001
Cystatin_C	Respiratory failure	0.0931768154627134	105	TRUE	0.214364155756021	1	-0.151162809169161	-0.920118996082901	Down	0.0656551622317238	0.0296536798122366	1	-0.121752308295199	-0.741099032857938	Down	0.0755022504011691	0.016	1e-07	0.001
Cystatin_C	Respiratory infection	0.0384007689757412	105	TRUE	0.116074867207543	0.38981070318449	0.5210065100377	3.17133552626743	Up	2.22900650061225	0.533913488136321	1	0.512115866018097	3.11721870682745	Up	1.21136034406127	0.197	1e-07	0.001
Cystatin_C	Helicobacter pylori	0.00143031176999087	105	FALSE	NA	1	-0.303323834635803	-1.84631407518225	Down	0.356209589968357	0.962795460139942	1	-0.268706373822235	-1.63559965762287	Down	0.225973522864315	0.966	1e-07	0.001
Cystatin_C	Stroke	0.0807456616891286	105	TRUE	0.201009977394448	1	0.263775741896253	1.6055871954126	Up	0.493326144371142	0.0225364791147014	1	0.172859911852347	1.05218796495487	Up	0.222598794862246	0.106	1e-07	0.001
Cystatin_C	Multiple sclerosis	0.0313261639712489	105	FALSE	NA	0.0251654431403641	-1.61806773313332	-9.84908170460556	Down	3.69112197755133	0.779147042588243	0.397820262654594	-1.60490885758572	-9.76898441463731	Down	2.25990326137462	0.694	1e-07	0.001
Cystatin_C	Migraine	0.0102285782569631	105	FALSE	NA	1	-0.182261477721788	-1.10941473519646	Down	0.376505148422082	0.830666636165638	1	-0.173127885535688	-1.05381910476927	Down	0.404368156178754	0.687	1e-07	0.001
Cystatin_C	Osteoarthritis	0.0749606877358492	105	FALSE	NA	1	0.0993369325157292	0.604657978524619	Up	0.476495009583759	0.0685151516736032	1	0.0925090336703741	0.563096965829272	Up	0.254957863886954	0.044	1e-07	0.001
Cystatin_C	Gout	0.0563225310592992	105	TRUE	0.000209280584089841	1	0.109810118292583	0.668407635174651	Up	0.227476985419657	0.189209453773993	1	0.120978872482727	0.736391175235963	Up	0.144634810441683	0.024	1e-07	0.001
Cystatin_C	Hiatus hernia	0.0155838165714286	105	FALSE	NA	1	0.120604752633294	0.734113930044721	Up	0.664616605460816	0.548673915973497	1	0.146201559492626	0.889920165452666	Up	0.610181569399686	0.275	1e-07	0.001
Cystatin_C	Gastric reflux	0.0662798388912849	105	TRUE	0.000194167927088781	1	-0.190487230869893	-1.15948440359082	Down	0.675600893190698	0.0550315815252232	1	-0.197078102055903	-1.19960264307258	Down	0.718468099748353	0.075	1e-07	0.001
Cystatin_C	Allergic rhinitis	0.070561053971249	105	FALSE	NA	1	0.173100788619033	1.05365416745508	Up	0.553184816873149	0.0860964976476882	1	0.160813185353186	0.978860259857184	Up	0.428899547058972	0.06	1e-07	0.001
Cystatin_C	Hypothyroidism	0.098441370395328	105	TRUE	8.52910494204004e-43	1	0.186176059353043	1.13324255991361	Up	0.581012185440664	0.00750341816058922	1	0.21176856384322	1.28902260705733	Up	0.554363940954301	0.014	1e-07	0.001
Cystatin_C	Kidney infection	0.0382104095238095	105	TRUE	0.421839761406066	0.177658168846384	0.422586497950124	2.57225878765544	Up	2.6606806552473	0.566483034442509	1	0.419741355055251	2.55494057268887	Up	1.28863609343525	0.596	1e-07	0.001
Cystatin_C	Angina	0.153661451509434	105	TRUE	1.37447460419927e-65	1	0.524610964078353	3.19327562285297	Up	1.39773985450912	0.0012312127748963	0.928024460153506	0.52058447531379	3.16876662609542	Up	1.76029709503401	NA	1e-07	0.001
Direct_bilirubin	statins	0.31777016	11	FALSE	NA	0.690915198222217	-3.88568751084755	-4.70873271265238	Down	1.90375741319106	0.00590454154391351	1	-3.87517061052028	-4.69598817967887	Down	1.04277903436163	0.232	1e-07	0.001
Direct_bilirubin	Alanine_aminotransferase	0.746723926254545	11	FALSE	NA	0.101211158736772	2.83081171683808	3.43041886338607	Up	2.95827109842874	0.778066798375823	0.0373748106738757	2.57593035206342	3.12154991373187	Up	3.55854769359879	0.283	1e-07	0.001
Direct_bilirubin	Albumin	0.228828727272727	11	TRUE	1	1	0.122464067087662	0.148403739932846	Up	1.41159660779732	0.193767127241711	1	0.115910564963662	0.14046211062077	Up	0.681381112934044	0.482	1e-07	0.001
Direct_bilirubin	Alkaline_phosphatase	0.0624978181818182	11	FALSE	NA	1	1.4242130547855	1.72588212050852	Up	0.167954199091783	0.999976505971171	1	-0.313116479781605	-0.3794391100937	Down	0.184628961521462	0.457	1e-07	0.001
Direct_bilirubin	Aspartate_aminotransferase	0.477519090909091	11	TRUE	0.0407683321471065	0.786958583227211	1.08061285256355	1.3095023916292	Up	1.83040619157112	0.487488167326694	1	0.931193145046785	1.12843341407118	Up	1.60520583436779	0.265	1e-07	0.001
Direct_bilirubin	Calcium	0.0615093272727272	11	FALSE	NA	1	0.00512735187213035	0.00621339966792991	Up	1.37422205396233	0.38993946309133	1	0.00519433857885344	0.00629457513465988	Up	1.1532976048621	0.71	1e-07	0.001
Direct_bilirubin	C_reactive_protein	0.235142545454545	11	FALSE	NA	1	0.116596789467976	0.141293687468539	Up	0.811926147151975	0.446260900870527	1	0.101549868989546	0.123059610105481	Up	0.341152004789476	0.608	1e-07	0.001
Direct_bilirubin	Creatinine_in_urine	0.0445826961818182	11	FALSE	NA	1	44.1797882942021	53.5377108422159	Up	0.142876218134713	0.901358962321031	1	-303.635001537241	-367.949316679046	Down	0.89794989772969	0.111	1e-07	0.001
Direct_bilirubin	Creatinine	0.425060090909091	11	FALSE	NA	1	-0.102846579351186	-0.124630982605623	Down	0.0629793196322186	0.000158613846926082	1	-0.101723313559459	-0.123269792761164	Down	0.0501099053502394	0.035	1e-07	0.001
Direct_bilirubin	Cystatin_C	0.411150672727273	11	FALSE	NA	1	-0.00333617902057059	-0.00404283032167937	Down	0.161319080917279	0.0214998850984972	1	-0.00355344430031836	-0.00430611555169745	Down	0.217369143775598	0.044	1e-07	0.001
Direct_bilirubin	Gamma_glutamyltransferase	0.723576782550909	11	TRUE	0.09874475763374	6.81702653802124e-05	8.66987023113335	10.5062750048277	Up	6.56975867090809	0.026062800195924	0.0392225418778268	8.6251755038836	10.4521132834601	Up	3.53214177290363	0.179	1e-07	0.001
Direct_bilirubin	Glucose	0.0289093272727272	11	FALSE	NA	1	-0.0573667529776217	-0.0695178666864684	Down	0.701102835808625	0.791245277797463	1	-0.0599292621630184	-0.072623152634982	Down	1.11721851708058	0.772	1e-07	0.001
Direct_bilirubin	Glycated_haemoglobin_HbA1c	0.0591134545454547	11	FALSE	NA	1	-0.0213549209193472	-0.0258782041603499	Down	0.0595181771963815	0.510480334258361	1	-0.0225723711005453	-0.0273535280195713	Down	0.0545670666942062	0.891	1e-07	0.001
Direct_bilirubin	HDL_cholesterol	0.228883236363636	11	FALSE	NA	0.533151170087411	-0.0250102431140245	-0.0303077768280725	Down	2.05663800969282	0.17401156796528	1	-0.0248809435307398	-0.0301510897100669	Down	1.23617016070658	0.473	1e-07	0.001
Direct_bilirubin	IGF_1	0.704532997872727	11	FALSE	NA	2.39487770168222e-05	-1.02624674565728	-1.24362075155021	Down	7.06786872176772	0.7898781485607	0.0142439371479303	-0.999695387013662	-1.21144542848021	Down	4.06464682202954	0.671	1e-07	0.001
Direct_bilirubin	LDL_direct	0.291022238181818	11	TRUE	1	1	-0.0396265895639556	-0.0480200783129747	Down	0.885745180419879	0.0361509736191661	1	-0.0535655226420476	-0.0649114804087566	Down	1.10614099962564	0.095	1e-07	0.001
Direct_bilirubin	Lipoprotein_A	0.0447883272727272	11	FALSE	NA	1	-1.52325988361752	-1.84590851009951	Down	0.303794236008489	0.981895540549128	1	-2.59406380882749	-3.14352430071489	Down	0.926983439672151	0.698	1e-07	0.001
Direct_bilirubin	uacr_lowcontrolonly	0.110099454545454	11	FALSE	NA	0.328986549034084	0.292222342147866	0.354119289829207	Up	2.31688927954958	0.881323786357254	0.870009886223715	0.300616119307127	0.364290991228814	Up	1.79984787554495	0.927	1e-07	0.001
Direct_bilirubin	Non_albumin_protein	0.0950230512121212	11	FALSE	NA	1	-0.159132227112936	-0.192838750247435	Down	0.5784556424126	0.845763073757511	1	-0.217422137668069	-0.263475312730214	Down	1.05840316367012	0.346	1e-07	0.001
Direct_bilirubin	oestradiol_gt212_lowcontrolonly	0.151315272727273	11	FALSE	NA	1	-0.135410267009827	-0.16409213353317	Down	1.05498633581595	0.317971714127179	1	-0.131310270299151	-0.159123697811194	Down	0.668685582450066	0.712	1e-07	0.001
Direct_bilirubin	Phosphate	0.695309362	11	FALSE	NA	3.40793596350885e-07	0.0278147414931349	0.0337063088056008	Up	9.02549096284582	0.410380148408045	0.11046514215305	0.0257672070512346	0.0312250767507989	Up	2.9777490674234	0.274	1e-07	0.001
Direct_bilirubin	rheumatoidfactor_lowcontrolonly	0.0726269090909092	11	FALSE	NA	1	0.0498663569262758	0.0604287775236815	Up	0.154866525636975	0.855246922629196	1	0.0414302602622492	0.0502057927319026	Up	0.171655721834201	0.901	1e-07	0.001
Direct_bilirubin	SHBG	0.415858189911455	11	FALSE	NA	1	-2.93414592371266	-3.55564076012583	Down	0.411973336554358	9.04136628498895e-05	1	-2.36075746650752	-2.86080027746689	Down	0.970552668738539	NA	1e-07	0.001
Direct_bilirubin	Sodium_in_urine	0.445996	11	FALSE	NA	0.000457944547855466	-4.28195528183993	-5.18893576836199	Down	5.66081605713787	0.135146993830269	0.504488728541972	-4.26810318472638	-5.17214959535262	Down	2.12071436462157	0.603	1e-07	0.001
Direct_bilirubin	Testosterone	0.354107916363636	11	FALSE	NA	1	-0.0506823866658684	-0.0614176542459063	Down	0.091910605417958	0.0242983110978647	1	0.062631511442881	0.075897777664995	Up	0.204065752998979	0.003	1e-07	0.001
Direct_bilirubin	Total_bilirubin	0.999999979212189	11	TRUE	5.62673514597127e-222	2.83746720906509e-189	5.46428737907771	6.62170302201798	Up	192.130357402368	0.0577490544119437	2.12431962880535e-08	5.48205637222765	6.64323574668573	Up	10.3930018471103	0.781	1e-07	0.001
Direct_bilirubin	Urate	0.183554803636364	11	FALSE	NA	1	-4.41081579826405	-5.34509081875182	Down	0.387414774292642	0.162877870963298	1	-4.87149471605867	-5.9033482401716	Down	0.885309442898947	0.016	1e-07	0.001
Direct_bilirubin	Urea	0.0382189636363637	11	FALSE	NA	1	-0.027436199169902	-0.0332475857056206	Down	0.05430779413528	0.973491876054006	1	-0.0399749699133456	-0.0484422506938052	Down	0.507795639875357	0.481	1e-07	0.001
Direct_bilirubin	Vitamin_D	0.323077563636364	11	FALSE	NA	1	-0.318694056562903	-0.386198098863155	Down	0.206899481122063	0.00274159905075926	1	-0.296323077239731	-0.359088620332259	Down	0.144779917307067	0.139	1e-07	0.001
Direct_bilirubin	Basal metabolic rate	0.317032041272727	11	FALSE	NA	1	-115.221305789211	-139.626856315535	Down	1.33058902215029	0.0189402017489093	0.102197119606827	-151.440595064983	-183.517918519003	Down	3.01954549950977	0.007	1e-07	0.001
Direct_bilirubin	SBP	0.0912955710909091	11	FALSE	NA	1	0.711966435361446	0.862771294690576	Up	0.51336759082692	0.472607548673443	1	1.07482027005186	1.30248285578454	Up	0.761422599756591	0.101	1e-07	0.001
Direct_bilirubin	DBP	0.305717909090909	11	FALSE	NA	1	-0.696349811447527	-0.84384684240784	Down	0.909765467017485	0.373635235253246	1	-0.644577879945728	-0.781108861862784	Down	0.97374216428003	0.193	1e-07	0.001
Direct_bilirubin	RBC	0.199178636363636	11	FALSE	NA	1	-0.0327500248453727	-0.0396869570440439	Down	1.64952588963	0.701987814273973	0.653195362232408	-0.0340325699182016	-0.041241163840916	Down	1.97127468219764	0.458	1e-07	0.001
Direct_bilirubin	Hemoglobin	0.509738481133333	11	FALSE	NA	0.0462138383795585	-0.226173514819984	-0.274080359008625	Down	3.37860412795101	0.00715139200195759	0.765011378195057	-0.193559210252319	-0.234557869773592	Down	1.87760601011194	0.049	1e-07	0.001
Direct_bilirubin	RBC distr width	0.505454309090909	11	FALSE	NA	0.00691298094483245	0.103854066753643	0.125851870511892	Up	4.34917121310672	0.574892034774798	0.469340109521222	0.101274854185119	0.122726343160455	Up	2.16747248929715	0.512	1e-07	0.001
Direct_bilirubin	Reticulocyte count	0.175725254545455	11	FALSE	NA	1	0.00161753500710591	0.00196015247766506	Up	0.361859561740827	0.651386774816692	1	0.00141634942345314	0.00171635285754243	Up	0.609686883764687	0.332	1e-07	0.001
Direct_bilirubin	Eosinophill count	0.159440314545455	11	FALSE	NA	1	0.000840774442500715	0.00101886271356433	Up	0.0340611086719507	0.410116517226535	1	0.00275300022917149	0.00333612576946821	Up	0.23598914805252	0.205	1e-07	0.001
Direct_bilirubin	Monocyte count	0.108423054545455	11	FALSE	NA	1	-0.00281276987880374	-0.00340855550131398	Down	0.130814777333021	0.381555986664619	1	-0.00388932990260558	-0.00471314661602866	Down	0.210354281260369	0.221	1e-07	0.001
Direct_bilirubin	Basophill count	0.156185218181818	11	FALSE	NA	1	0.00177166226211032	0.00214692612982431	Up	0.763486398796241	0.657783461984785	1	0.00163511687689135	0.00198145844351465	Up	0.532932917203695	0.61	1e-07	0.001
Direct_bilirubin	Lymphocyte count	0.0136750909090909	11	TRUE	1	1	0.00452496242758972	0.00548341536647839	Up	0.0486673929593867	0.919362979949046	1	0.00491143572437852	0.00595174933571183	Up	0.0817189858243941	0.927	1e-07	0.001
Direct_bilirubin	Platelet distr width	0.141499218181818	11	FALSE	NA	1	-0.0517608585937149	-0.0627245622337852	Down	1.28370301539738	0.986423422346963	1	-0.0269923248805072	-0.0327096923776204	Down	0.940706354014414	0.276	1e-07	0.001
Direct_bilirubin	Platelet count	0.617246040909091	11	TRUE	4.24608624971731e-15	1.06084392690743e-06	10.9041966887297	13.2138643444897	Up	8.51101154713464	0.0236120677136238	0.124963976144111	10.8092212582134	13.0987717346692	Up	2.91105130146819	0.146	1e-07	0.001
Direct_bilirubin	Platelet volume	0.417581880918182	11	FALSE	NA	1	-0.150090299424306	-0.181881610597365	Down	1.49508602388365	0.0129778322080614	0.750168252004056	-0.149446368880978	-0.181101286187443	Down	1.89129386487264	0.008	1e-07	0.001
Direct_bilirubin	time_aggregated_depression	0.0313127272727273	11	FALSE	NA	1	-0.0200768449849579	-0.0243294131305226	Down	0.132296940397198	0.758722729682651	1	-0.0256123476426099	-0.0310374158642202	Down	0.183021234707897	0.704	1e-07	0.001
Direct_bilirubin	Mood swings	0.356066927272727	11	FALSE	NA	0.000316630076017829	0.188239142720244	0.228110934462436	Up	5.83887159908405	0.490138444261708	0.572002979273634	0.183991465844534	0.222963537765817	Up	2.05130026378745	0.685	1e-07	0.001
Direct_bilirubin	FEV FVC ratio	0.0901024909090909	11	FALSE	NA	1	-0.00121036501778297	-0.0014667379550142	Down	0.367949862394054	0.26848985175743	1	-0.00102216554352056	-0.00123867509136665	Down	0.171203426678353	0.48	1e-07	0.001
Direct_bilirubin	FVC	0.506503301109091	11	FALSE	NA	0.00267294692120589	-0.135845459931437	-0.164619506653262	Down	4.81387523817372	0.00232412026322815	0.228579502915893	-0.135974931767224	-0.164776402509358	Down	2.57016616823333	0.049	1e-07	0.001
Direct_bilirubin	townsend	0.172915690909091	11	FALSE	NA	1	-0.145145313220722	-0.175889204302359	Down	0.214857966577957	0.735513626549402	1	-0.0765926637784291	-0.0928161053805399	Down	0.354290043375499	0.208	1e-07	0.001
Direct_bilirubin	Sleep duration	0.101822363636364	11	FALSE	NA	1	0.0210913749455324	0.0255588353112787	Up	0.409268671359444	0.179975507159179	1	0.0213103721465339	0.0258242193086939	Up	0.302269098088943	0.618	1e-07	0.001
Direct_bilirubin	Neuroticism score	0.220326890909091	11	FALSE	NA	1	0.0336157836668468	0.040736096191894	Up	0.0856932924633361	0.0143384410670864	1	0.0352938255319557	0.0427695717612444	Up	0.089941439332816	0.059	1e-07	0.001
Direct_bilirubin	Menarche	0.328241745454545	11	FALSE	NA	0.151918100409883	-0.17386007550202	-0.210686171405998	Down	2.74654029757505	0.751208124062788	0.663434825702837	-0.179527587429387	-0.217554144895179	Down	1.96239659998471	0.764	1e-07	0.001
Direct_bilirubin	Num children (f)	0.153425363636364	11	FALSE	NA	1	-0.0798326178659712	-0.096742328927058	Down	1.50972922336659	0.32693297852296	1	-0.083750366661595	-0.101489913971509	Down	0.926336606014861	0.72	1e-07	0.001
Direct_bilirubin	chronotype_quantitative_time_averaged	0.00253618181818183	11	FALSE	NA	1	0.0328281751195435	0.0397816606843813	Up	0.851835564827202	0.982001366943036	1	0.0322121890212201	0.0390351997598686	Up	1.25002786968603	0.993	1e-07	0.001
Direct_bilirubin	alcohol_continuous	0.145619636363636	11	FALSE	NA	1	-0.0577319128556536	-0.0699603727444664	Down	0.499498190879343	0.513230628066052	1	-0.0481431114645326	-0.0583405235776327	Down	0.26164486667438	0.55	1e-07	0.001
Direct_bilirubin	physical_activity	0.0546175015151515	11	FALSE	NA	1	-0.144153525438129	-0.174687341424074	Down	0.596357104217885	0.433936438045536	1	-0.179301104179472	-0.217279689194671	Down	0.535210258262448	0.457	1e-07	0.001
Direct_bilirubin	Summer outdoor time	0.0354098181818183	11	FALSE	NA	1	-0.0192074393092861	-0.0232758546716468	Down	0.0432193180752849	0.95209951354978	1	0.00128745587561527	0.00156015777920439	Up	0.00773280675362662	0.704	1e-07	0.001
Direct_bilirubin	Height	0.561736126023636	11	FALSE	NA	0.167998757826231	-1.12891129430022	-1.36803114669267	Down	2.69396734772466	3.02590374760632e-08	0.480782966894224	-1.20408782371885	-1.45913115983294	Down	2.1513939233724	NA	1e-07	0.001
Direct_bilirubin	Pulse rate	0.603355781818182	11	FALSE	NA	0.000420625848510313	-1.5177538632572	-1.83923623444307	Down	5.69932090807599	0.0972424406359332	0.213174444283505	-1.53934560641494	-1.86540142324073	Down	2.61262626686778	0.39	1e-07	0.001
Direct_bilirubin	Water intake	0.0208036363636364	11	FALSE	NA	1	0.0146202911949074	0.0177170817843115	Up	0.0271472948432363	0.870325851299426	1	-0.0049698104788679	-0.0060224887133097	Down	0.0319072173960038	0.521	1e-07	0.001
Direct_bilirubin	Bread intake	0.168650090909091	11	FALSE	NA	0.545599023965181	-0.420401971528394	-0.509449231383899	Down	2.04569759070148	0.262966916977163	1	-0.421845254071701	-0.511198222188306	Down	1.12796759869409	0.728	1e-07	0.001
Direct_bilirubin	Coffee intake	0.0618294545454545	11	FALSE	NA	1	0.0876157900008296	0.106174090265895	Up	0.416947078657486	0.936469644739746	1	0.0922010000341383	0.111730514558365	Up	0.982253708475108	0.791	1e-07	0.001
Direct_bilirubin	Beer intake	0.0102351272727272	11	FALSE	NA	1	-0.0941258874420484	-0.114063121151277	Down	0.187674519818619	0.920605372732778	1	-0.0483223041384069	-0.0585576718694045	Down	0.125328089785121	0.772	1e-07	0.001
Direct_bilirubin	Body mass index (BMI)	0.238638909090909	11	FALSE	NA	1	-0.0743512269003326	-0.0900998995297672	Down	0.172467965031534	0.131423229548806	1	-0.0682025817221378	-0.0826488817605223	Down	0.183419871548369	0.307	1e-07	0.001
Direct_bilirubin	Waist circumference	0.0684315818181819	11	FALSE	NA	1	-0.480809160257039	-0.58265154239112	Down	0.426045471123414	0.938483663114253	1	-0.484095407928934	-0.586633865177328	Down	0.651337047086471	0.362	1e-07	0.001
Direct_bilirubin	Intelligence	0.168665872727273	11	FALSE	NA	1	-0.19600923075481	-0.237526840297996	Down	1.52228766609605	0.180751814277537	1	-0.19883763421268	-0.240954340798093	Down	1.16608629357035	0.531	1e-07	0.001
Direct_bilirubin	smoking_current	0.110725636363636	11	FALSE	NA	1	0.0412332747780306	0.0499670828534401	Up	0.173060328182123	0.596971246630928	1	0.040720557048716	0.0493457640423826	Up	0.203785035797343	0.717	1e-07	0.001
Direct_bilirubin	Crohns disease	0.0268221272727274	11	FALSE	NA	1	-0.119825627270564	-0.145206440139065	Down	0.109609032483457	0.925593368167513	1	-0.176467312926342	-0.213845659685816	Down	0.189264655398053	0.753	1e-07	0.001
Direct_bilirubin	Atrial fibrillation	0.0115718181818181	11	TRUE	5.22338192981071e-14	1	0.0658495224333826	0.0797974102469637	Up	0.0501667348667751	0.998745840939782	1	-0.0243916192813973	-0.0295581194587173	Down	0.0731386055040525	0.829	1e-07	0.001
Direct_bilirubin	Myocardial infarction	0.00143218181818172	11	FALSE	NA	1	-0.0732544945796021	-0.0887708633318666	Down	0.226610116908319	0.829314083450622	1	-0.0918247306490785	-0.111274545837964	Down	0.305830474145362	0.799	1e-07	0.001
Direct_bilirubin	Heart failure	0.0372383636363637	11	FALSE	NA	1	-0.0752466681924132	-0.0911850083277621	Down	0.191223434874973	0.733813561163712	1	-0.0669018626361467	-0.0810726514298332	Down	0.126957992067546	0.864	1e-07	0.001
Direct_bilirubin	Cardiomyopathy	0.1209678	11	FALSE	NA	1	0.50507882285098	0.612061872959931	Up	0.825218524172791	0.806350270969656	1	0.418103854890405	0.506664340174665	Up	0.402097646829071	0.57	1e-07	0.001
Direct_bilirubin	Asthma	0.00295141818181821	11	FALSE	NA	1	-0.0130701264025067	-0.0158385695139342	Down	0.0374685103985268	0.896218394340626	1	-0.0368849880898104	-0.0446977657208466	Down	0.209579147294867	0.753	1e-07	0.001
Direct_bilirubin	Diabetes	0.00767787272727272	11	FALSE	NA	1	-0.0719640562270233	-0.0872070913436441	Down	0.137113924856391	0.915896148702642	1	-0.0860933023612858	-0.10432911757241	Down	0.392885821461078	0.699	1e-07	0.001
Direct_bilirubin	Malignant melanoma	0.0405086545454545	11	FALSE	NA	1	0.561226535394802	0.680102488695917	Up	0.810607000182491	0.951819991222327	0.637728201506357	0.590518190281077	0.715598542659516	Up	1.98867899236477	0.88	1e-07	0.001
Direct_bilirubin	Non-melanoma skin cancer	0.0528518363636364	11	FALSE	NA	0.417623058272221	0.358083667113718	0.433931002556896	Up	2.19116132147234	0.959457842946867	0.0843298704838029	0.360644550345888	0.437034318151611	Up	3.12069537119723	0.981	1e-07	0.001
Direct_bilirubin	Lung cancer	0.0600179999999999	11	FALSE	NA	1	0.227072698762068	0.275170003204398	Up	0.243425806392388	0.928303724469892	1	0.204309031255345	0.247584659413983	Up	0.39025850197379	0.938	1e-07	0.001
Direct_bilirubin	Breast cancer	0.160892181818182	11	FALSE	NA	1	0.0905449197455633	0.109723652347283	Up	0.158738154688562	0.794762777252929	1	0.0604166983594428	0.0732138349163098	Up	0.163623787755553	0.688	1e-07	0.001
Direct_bilirubin	Prostate cancer	0.0763185454545454	11	FALSE	NA	1	0.0708414795347148	0.0858467365598954	Up	0.169601812692357	0.620338479995457	1	0.0813171397035045	0.0985412941087731	Up	0.181307621906951	0.812	1e-07	0.001
Direct_bilirubin	Colorectal cancer	0.0120583636363637	11	FALSE	NA	1	-0.16385257088348	-0.198558931570631	Down	0.332557932927107	0.929741127550672	1	-0.15963773448813	-0.193451331446365	Down	0.334337531018507	0.824	1e-07	0.001
Direct_bilirubin	Bladder cancer	0.00925545454545462	11	FALSE	NA	1	-0.230271335365809	-0.279046157622342	Down	0.40922984460326	0.78012078063737	1	-0.221393029109441	-0.268287296806695	Down	0.292407948049983	0.797	1e-07	0.001
Direct_bilirubin	IBD	0.205524545454545	11	FALSE	NA	1	-0.148507176554034	-0.179963159248257	Down	0.243524896631044	0.292118847233927	1	-0.123488296553543	-0.149644916115386	Down	0.16609418115174	0.498	1e-07	0.001
Direct_bilirubin	Respiratory failure	0.0882158000000001	11	FALSE	NA	1	-0.561864339621045	-0.680875389145578	Down	1.11278410221061	0.523214529693471	1	-0.584050954024166	-0.707761451581462	Down	0.885241837075667	0.702	1e-07	0.001
Direct_bilirubin	Respiratory infection	0.320950774545454	11	FALSE	NA	1	-0.259245265637947	-0.314157188271527	Down	0.342529584265868	0.0148469205806961	1	-0.341382508855333	-0.413692295761535	Down	0.719829358451775	0.001	1e-07	0.001
Direct_bilirubin	Helicobacter pylori	0.0862141272727274	11	FALSE	NA	0.191158209044982	-0.972769296270171	-1.17881599959439	Down	2.62065406336087	0.741746219948691	0.965852150694136	-0.980589217087002	-1.18829229352121	Down	1.73958985590789	0.897	1e-07	0.001
Direct_bilirubin	Stroke	0.231628345454545	11	FALSE	NA	0.755098591178238	-0.597804901251583	-0.724428685129459	Down	1.85321143335884	0.999281692952304	0.351808324132708	-0.530039019947331	-0.64230900329497	Down	2.32942623996533	0.966	1e-07	0.001
Direct_bilirubin	Multiple sclerosis	0.135078545454545	11	FALSE	NA	1	0.0597155167816208	0.0723641328690447	Up	0.0555356266474732	0.337026760954017	1	0.0918804039609807	0.111342011568094	Up	0.0821125540754392	0.613	1e-07	0.001
Direct_bilirubin	Migraine	0.272667745454545	11	FALSE	NA	1	0.0879119669646095	0.106533001823808	Up	0.197191827874248	0.045197201859315	1	0.158146961465708	0.191644790987767	Up	0.437595900266403	0.072	1e-07	0.001
Direct_bilirubin	Osteoarthritis	0.0247189090909091	11	FALSE	NA	1	0.0544181986683307	0.0659447656348704	Up	0.251016988013346	0.884550440354559	1	0.0612412874321038	0.074213083962996	Up	0.369287204298233	0.906	1e-07	0.001
Direct_bilirubin	Gout	0.210220945454546	11	FALSE	NA	1	-0.398158826232046	-0.482494663988348	Down	0.87108331260288	0.00714753050688035	1	-0.401917941290502	-0.487050014359926	Down	0.743116299625908	0.157	1e-07	0.001
Direct_bilirubin	Hiatus hernia	0.23846196	11	FALSE	NA	1	-0.125417243144469	-0.151982441685391	Down	0.275706336276483	0.0463132115823384	1	-0.0102886519251748	-0.0124679382358766	Down	0.0323514594525823	0.035	1e-07	0.001
Direct_bilirubin	Gastric reflux	0.195006909090909	11	FALSE	NA	1	-0.0148164615621606	-0.0179548038921649	Down	0.0661337129155735	0.0338895627195285	1	-0.0177135130082268	-0.0214654930240744	Down	0.0556844018110473	0.414	1e-07	0.001
Direct_bilirubin	Allergic rhinitis	0.550038227272727	11	FALSE	NA	1	0.0742705588228233	0.0900021447786776	Up	0.132380651528283	2.48232538256271e-09	1	0.0865819056223856	0.104921214119707	Up	0.162341090192336	NA	1e-07	0.001
Direct_bilirubin	Hypothyroidism	0.248088727272727	11	FALSE	NA	1	0.059112517155185	0.0716334091402866	Up	0.257625385615228	0.0558645480071737	1	0.0702481680922534	0.0851277531135658	Up	0.176673444281534	0.238	1e-07	0.001
Direct_bilirubin	Kidney infection	0.157841327272727	11	FALSE	NA	1	-0.0631233375379628	-0.0764937796894457	Down	0.146512048833701	0.253926252918474	1	-0.0697344806604236	-0.0845052592028788	Down	0.175588833068188	0.508	1e-07	0.001
Direct_bilirubin	Angina	0.111311454545454	11	FALSE	NA	1	0.0972816350222644	0.117887302025924	Up	0.328798485816748	0.292791465673689	1	0.0932882134639142	0.113048015625584	Up	0.317219847098292	0.49	1e-07	0.001
Gamma_glutamyltransferase	statins	0.055017804608295	62	TRUE	0.996464391347836	1	-0.000911477115192033	-2.21157495975769e-05	Down	0.0254798007053351	0.134973656358862	1	-0.0022170967680485	-5.37948305431972e-05	Down	0.059663342500725	0.442	1e-07	0.001
Gamma_glutamyltransferase	Alanine_aminotransferase	0.602680884242198	62	TRUE	1.85861736863055e-54	8.68796183603305e-10	0.128583088305235	0.00311989334240451	Up	11.7790689231052	1.37531487014327e-25	6.16218285622051e-12	0.113356311739475	0.00275043636746373	Up	14.0939892594838	NA	1e-07	0.001
Gamma_glutamyltransferase	Albumin	0.225064427246389	62	FALSE	NA	1	0.00184939897328243	4.48731448298764e-05	Up	0.71540664817354	6.35243576118814e-06	1	0.00154365385646484	3.74546563878543e-05	Up	0.753711096678286	NA	1e-07	0.001
Gamma_glutamyltransferase	Alkaline_phosphatase	0.588883461169503	62	TRUE	1.43522276720274e-07	3.51768102985641e-21	0.185129222478451	0.00449190819965341	Up	23.4422710444176	1.01880187696424e-23	6.93474794733605e-13	0.165739357761812	0.0040214395662048	Up	15.0816112262291	NA	1e-07	0.001
Gamma_glutamyltransferase	Aspartate_aminotransferase	0.530985381350103	62	TRUE	2.23641095223554e-46	3.35816385881086e-08	0.0647157229977812	0.00157023879260374	Up	10.0965570622559	5.14898442400042e-11	5.34836010194715e-09	0.0511751869538806	0.00124169614510043	Up	11.0368134131844	NA	1e-07	0.001
Gamma_glutamyltransferase	Calcium	0.255623250214508	62	TRUE	1	1	0.000136858071242835	3.32067452223e-06	Up	1.24829187039976	7.99738000065767e-09	1	9.87137496387728e-05	2.39515456006709e-06	Up	1.37202585416895	NA	1e-07	0.001
Gamma_glutamyltransferase	C_reactive_protein	0.212244977934877	62	TRUE	1	1	0.00158654167102064	3.84952707397611e-05	Up	0.58034051373601	5.76257168195081e-05	1	0.00148108489762416	3.59365059008725e-05	Up	0.444726273720714	0.001	1e-07	0.001
Gamma_glutamyltransferase	Creatinine_in_urine	0.154512725079365	62	FALSE	NA	1	-0.198163311690122	-0.00480816260520375	Down	0.0379701032041139	0.00243191048080214	1	0.00513591723741711	0.000124616030049932	Up	0.000855943235058211	0.001	1e-07	0.001
Gamma_glutamyltransferase	Creatinine	0.236536012374063	62	FALSE	NA	1	-0.00961869132146075	-0.000233384431903147	Down	0.720281316081881	0.000111220296298441	1	-0.0090548610331724	-0.000219703858618882	Down	0.915904022398524	NA	1e-07	0.001
Gamma_glutamyltransferase	Cystatin_C	0.202671607047619	62	FALSE	NA	1	-6.86607883572229e-05	-1.66596042530442e-06	Down	0.621129083020405	1.71749248244991e-05	1	-6.72134855608598e-05	-1.63084359603603e-06	Down	0.539885749981476	NA	1e-07	0.001
Gamma_glutamyltransferase	Direct_bilirubin	0.129463748870476	62	TRUE	1	0.00999470549836992	0.00103733910434802	2.5169619178757e-05	Up	4.16632344392458	0.520388736504895	0.0349807375993854	0.00103897610428973	2.52093387506461e-05	Up	3.59170685115906	0.005	1e-07	0.001
Gamma_glutamyltransferase	Glucose	0.189743141017614	62	TRUE	1	0.327324203211584	0.00114038786311609	2.76699568254961e-05	Up	2.32063943257008	0.000207909322205782	1	0.000968868514481776	2.35082736605416e-05	Up	1.44052319212826	NA	1e-07	0.001
Gamma_glutamyltransferase	Glycated_haemoglobin_HbA1c	0.205476986547619	62	TRUE	1	1	0.00533215463339686	0.000129377462935994	Up	1.65021560753017	9.22629606984263e-05	1	0.00533045924114933	0.00012933632655441	Up	1.42149014935078	NA	1e-07	0.001
Gamma_glutamyltransferase	HDL_cholesterol	0.27851884930978	62	FALSE	NA	1	0.000150178495707729	3.6438764623434e-06	Up	0.495917685586413	1.39993031490788e-10	1	0.000102707657334343	2.49206128546793e-06	Up	0.298213874216242	NA	1e-07	0.001
Gamma_glutamyltransferase	IGF_1	0.327207863607298	62	TRUE	1	1	-0.0148356642638665	-0.000359967168132648	Down	1.34912465182945	1.62078114050167e-05	0.000635913975646775	-0.0130522612626171	-0.000316695325592872	Down	5.57491159345754	NA	1e-07	0.001
Gamma_glutamyltransferase	LDL_direct	0.162250607285714	62	FALSE	NA	1	-0.000164089315880382	-3.9814035494283e-06	Down	0.241605940358971	0.00238303360297845	1	-0.000118192646111997	-2.86778342771364e-06	Down	0.153243551687244	NA	1e-07	0.001
Gamma_glutamyltransferase	Lipoprotein_A	0.0346114849974398	62	FALSE	NA	1	-0.00101157258268387	-2.45444296576742e-05	Down	0.0255925386844704	0.716212415449406	1	0.00253608036349143	6.15345326212514e-05	Up	0.0617056547537215	0.819	1e-07	0.001
Gamma_glutamyltransferase	uacr_lowcontrolonly	0.242088663492063	62	TRUE	1.82103738646936e-16	1	-0.000935574212874509	-2.27004328216441e-05	Down	0.271356988437601	4.41474630435289e-06	1	-0.001058097904916	-2.56733031743895e-05	Down	0.25480119249448	0.01	1e-07	0.001
Gamma_glutamyltransferase	Non_albumin_protein	0.421025603333333	62	TRUE	0.497747557644698	1	-0.00212027771102583	-5.14456481164549e-05	Down	0.745240357741646	9.92487809985845e-25	1	-0.0020475647772843	-4.9681367907627e-05	Down	0.541823693194845	NA	1e-07	0.001
Gamma_glutamyltransferase	oestradiol_gt212_lowcontrolonly	0.0105193445980543	62	FALSE	NA	1	0.000489857850155057	1.18857329184333e-05	Up	0.28866131953426	0.756339485018053	1	0.000521074109036055	1.26431528835411e-05	Up	0.211237633085088	0.665	1e-07	0.001
Gamma_glutamyltransferase	Phosphate	0.105224074756784	62	FALSE	NA	1	-2.47567450508073e-05	-6.00688668172819e-07	Down	0.214678767282315	0.0234378712353589	1	-2.26881833149633e-05	-5.50497837690568e-07	Down	0.184181486188586	0.121	1e-07	0.001
Gamma_glutamyltransferase	rheumatoidfactor_lowcontrolonly	0.0196456592626728	62	FALSE	NA	1	0.000906354556180799	2.19914576866742e-05	Up	0.309451878620902	0.713622978623012	1	0.000854430531692317	2.07315920196753e-05	Up	0.257494306606763	0.237	1e-07	0.001
Gamma_glutamyltransferase	SHBG	0.363191451030415	62	FALSE	NA	1	0.0230434759585391	0.000559118529322006	Up	0.871946327261318	1.07494596108325e-16	1	0.0195668144023562	0.000474762076339789	Up	0.982772283908888	NA	1e-07	0.001
Gamma_glutamyltransferase	Sodium_in_urine	0.0592353823143881	62	FALSE	NA	1	0.0181407200356708	0.000440159840704411	Up	0.989976962353181	0.318172951306749	1	0.0185166046180607	0.000449280167658504	Up	0.772842961469111	0.258	1e-07	0.001
Gamma_glutamyltransferase	Testosterone	0.443158389577778	62	FALSE	NA	1	0.00482147903674072	0.000116986615779222	Up	1.32209910850256	3.56222969883956e-07	0.12915083650979	0.00391147682064615	9.49066525975381e-05	Up	2.89426898541855	NA	1e-07	0.001
Gamma_glutamyltransferase	Total_bilirubin	0.180919030945111	62	FALSE	NA	0.060009986471375	0.00370526096478988	8.99031059860508e-05	Up	3.23219312265402	0.0193175773315107	0.550292879217334	0.00385830009870269	9.3616391934577e-05	Up	2.0733561702743	NA	1e-07	0.001
Gamma_glutamyltransferase	Urate	0.399047749252381	62	TRUE	1	1	0.028340195171959	0.000687636200100816	Up	0.364270453349946	2.53658989391902e-19	1	0.0294776321791366	0.00071523455842982	Up	0.474462581637911	NA	1e-07	0.001
Gamma_glutamyltransferase	Urea	0.088503885734767	62	FALSE	NA	1	0.000399480915926717	9.69285981884975e-06	Up	0.307843315252566	0.140517093751338	1	0.000279017612371923	6.76998198383858e-06	Up	0.246274287631482	0.006	1e-07	0.001
Gamma_glutamyltransferase	Vitamin_D	0.120849163707117	62	FALSE	NA	0.262996900477782	0.0171537071780819	0.000416211319294276	Up	2.44125239908333	0.404935341636241	1	0.0140590622656952	0.000341123979376432	Up	1.21618605038577	0.001	1e-07	0.001
Gamma_glutamyltransferase	Basal metabolic rate	0.236185965537674	62	FALSE	NA	1	0.0399272197582227	0.000968779555276317	Up	0.042607574273559	2.61224564352658e-09	1	0.0912823308795648	0.00221484131501238	Up	0.100382491715421	NA	1e-07	0.001
Gamma_glutamyltransferase	SBP	0.223418852883769	62	FALSE	NA	1	0.00243403960850957	5.90586528121889e-05	Up	0.104824764951282	1.85455694975049e-06	1	0.00578826794624661	0.000140444430660117	Up	0.375568588461327	NA	1e-07	0.001
Gamma_glutamyltransferase	DBP	0.101963619843216	62	TRUE	2.60551254889326e-37	1	-0.000876435517516348	-2.12655130016409e-05	Down	0.103409865842136	0.0933120970664787	1	0.00105782686690076	2.56667268064516e-05	Up	0.111945385128702	NA	1e-07	0.001
Gamma_glutamyltransferase	RBC	0.324240193809524	62	FALSE	NA	1	-0.000156967020875166	-3.80859077084061e-06	Down	0.546739073940438	1.4025259532897e-08	1	-0.000138126448409007	-3.35144996500832e-06	Down	0.485124361079913	NA	1e-07	0.001
Gamma_glutamyltransferase	Hemoglobin	0.266155598366032	62	TRUE	1	0.242473383567984	0.0019396998819325	4.70641732724477e-05	Up	2.48709813961457	3.75134484824857e-05	0.347613445871821	0.00188449116523078	4.57246090268643e-05	Up	2.33646696533623	NA	1e-07	0.001
Gamma_glutamyltransferase	RBC distr width	0.197735399795187	62	FALSE	NA	1	0.000112356639952938	2.72618069440039e-06	Up	0.129378272285994	0.000165151936468881	1	5.92332971589064e-05	1.43721520372922e-06	Up	0.0664360273206649	0.017	1e-07	0.001
Gamma_glutamyltransferase	Reticulocyte count	0.12665033572555	62	TRUE	1	1	2.29417314884158e-05	5.56649838461116e-07	Up	0.774610198260461	0.152439431912308	1	2.005004223462e-05	4.86486940912692e-07	Up	0.815114716656403	NA	1e-07	0.001
Gamma_glutamyltransferase	Eosinophill count	0.114497138032344	62	FALSE	NA	1	-4.94008753992931e-05	-1.19864489411968e-06	Down	0.405858373973439	0.0236871730875368	1	-4.65798871747956e-05	-1.13019746066156e-06	Down	0.481906504186061	NA	1e-07	0.001
Gamma_glutamyltransferase	Monocyte count	0.0563960134455863	62	TRUE	1	1	-9.08571328959431e-05	-2.20452446560559e-06	Down	0.571962544013332	0.186122864096926	1	-8.7277964956534e-05	-2.11768083497975e-06	Down	0.724204790782117	0.008	1e-07	0.001
Gamma_glutamyltransferase	Basophill count	0.138499301746032	62	FALSE	NA	1	-5.97736954205504e-06	-1.45032723083147e-07	Down	0.168573098928945	0.00970230310790109	1	-5.15270398035914e-06	-1.25023337482315e-07	Down	0.111464316191435	0.004	1e-07	0.001
Gamma_glutamyltransferase	Lymphocyte count	0.138314750310292	62	FALSE	NA	1	0.000156166658505386	3.78917106905945e-06	Up	0.210879128296683	0.00373460393878378	1	0.000134259283853316	3.2576184891097e-06	Up	0.146857816340596	0.004	1e-07	0.001
Gamma_glutamyltransferase	Platelet distr width	0.0985484967301269	62	FALSE	NA	1	0.000384433726686411	9.32776028553251e-06	Up	1.32203919640248	0.188957270320161	1	0.000394441931970759	9.57059574272679e-06	Up	1.54298720264602	NA	1e-07	0.001
Gamma_glutamyltransferase	Platelet count	0.257837587329841	62	FALSE	NA	1	-0.0451982847723076	-0.00109667476188223	Down	1.2115832639173	1.89700949276924e-09	1	-0.0468589429053705	-0.00113696836753163	Down	1.25922826175783	NA	1e-07	0.001
Gamma_glutamyltransferase	Platelet volume	0.151188471131592	62	FALSE	NA	1	0.000690100012618491	1.67443360035866e-05	Up	1.43369932303667	0.00433036793926514	1	0.000738702582987518	1.79236111144637e-05	Up	1.30266026635129	NA	1e-07	0.001
Gamma_glutamyltransferase	time_aggregated_depression	0.228181536507936	62	FALSE	NA	1	0.000571321225707211	1.3862330668455e-05	Up	0.217713136207989	1.61348344126563e-05	1	0.00054245158631175	1.3161848226054e-05	Up	0.325191762798126	0.005	1e-07	0.001
Gamma_glutamyltransferase	Mood swings	0.102449511111111	62	FALSE	NA	1	-0.000227086342890884	-5.50994052697219e-06	Down	0.0775399089389486	0.219288931829198	1	-7.13165603456983e-05	-1.73039911203218e-06	Down	0.0398837384923511	0.13	1e-07	0.001
Gamma_glutamyltransferase	FEV FVC ratio	0.309514531714286	62	FALSE	NA	1	7.28212884419609e-05	1.76690928791561e-06	Up	1.15299157584821	4.57766622145517e-12	1	7.20390316175825e-05	1.74792889251061e-06	Up	1.41185222842165	NA	1e-07	0.001
Gamma_glutamyltransferase	FVC	0.288523252104455	62	TRUE	2.38303374160805e-19	1	-0.000153957446420793	-3.73556754961123e-06	Down	0.191652752501444	3.49550685674577e-08	1	-0.000175928708338221	-4.26867026695839e-06	Down	0.267377488945849	NA	1e-07	0.001
Gamma_glutamyltransferase	townsend	0.0333339857450077	62	FALSE	NA	1	4.56722598765776e-05	1.10817512162447e-06	Up	0.0310141665239535	0.365964325844109	1	-0.000144928753480222	-3.51649862408477e-06	Down	0.0614173849884786	0.404	1e-07	0.001
Gamma_glutamyltransferase	Sleep duration	0.0298056220788531	62	FALSE	NA	1	-0.000344661196831833	-8.36273406988179e-06	Down	0.797447609682502	0.628219992562305	1	-0.000346581635085049	-8.40933088599251e-06	Down	0.521128020631998	0.262	1e-07	0.001
Gamma_glutamyltransferase	Neuroticism score	0.0233513219354838	62	FALSE	NA	1	-0.00161550409583523	-3.91980044938643e-05	Down	0.931459129273065	0.755424032124875	1	-0.00200886371625669	-4.87423394223459e-05	Down	1.22424179784959	0.405	1e-07	0.001
Gamma_glutamyltransferase	Menarche	0.256024835936918	62	FALSE	NA	1	-0.000916681212827795	-2.22420199320434e-05	Down	0.583350956012554	4.40016681418594e-07	1	-0.000889675037299017	-2.15867518999362e-05	Down	0.520789061770938	NA	1e-07	0.001
Gamma_glutamyltransferase	Num children (f)	0.165786149206349	62	FALSE	NA	1	-0.000946920948603982	-2.29757458952917e-05	Down	1.53769193176616	0.0336661338863765	1	-0.000861571715160462	-2.09048631010656e-05	Down	0.83274960140702	0.149	1e-07	0.001
Gamma_glutamyltransferase	chronotype_quantitative_time_averaged	0.158602686984127	62	FALSE	NA	1	0.000251693124781497	6.10699054350533e-06	Up	0.372081351312757	0.0126409663452738	1	0.000236457452037091	5.73731771491772e-06	Up	0.324967784319168	0.035	1e-07	0.001
Gamma_glutamyltransferase	alcohol_continuous	0.205244349746032	62	FALSE	NA	1	-0.000890854629180381	-2.16153730888182e-05	Down	0.490530104540344	0.000468251252936609	1	-0.00109480278687336	-2.65638970958908e-05	Down	0.610431031535835	NA	1e-07	0.001
Gamma_glutamyltransferase	physical_activity	0.167049315387302	62	TRUE	0.193208036768247	1	-0.00128292974589272	-3.11285412859418e-05	Down	0.426608710378688	0.0025954024123002	1	-0.0014959620427688	-3.62974795460269e-05	Down	0.399063707547761	0.007	1e-07	0.001
Gamma_glutamyltransferase	Summer outdoor time	0.16713531015873	62	FALSE	NA	1	0.00086199878758033	2.09152254311125e-05	Up	0.747380025918941	0.00376420617228447	1	0.000865625828580233	2.10032306362866e-05	Up	0.472193622260675	0.002	1e-07	0.001
Gamma_glutamyltransferase	Height	0.361470226412698	62	FALSE	NA	1	-0.00443881828894453	-0.000107701874409386	Down	1.00893660296798	9.19816800082986e-13	1	-0.00516613553660051	-0.00012534923588348	Down	1.27238005212364	NA	1e-07	0.001
Gamma_glutamyltransferase	Pulse rate	0.096404644671787	62	TRUE	1	0.773577277297879	0.00708998813690979	0.000172028896471693	Up	1.84068102291587	0.0647540242160518	1	0.00710663091810524	0.000172432710868556	Up	1.25668136464475	NA	1e-07	0.001
Gamma_glutamyltransferase	Water intake	0.102406434480287	62	FALSE	NA	1	0.000922808226728664	2.23906835714853e-05	Up	0.743652809200655	0.0426370189955707	1	0.000954057063793407	2.31488940018084e-05	Up	0.731195946234508	0.091	1e-07	0.001
Gamma_glutamyltransferase	Bread intake	0.0105205657962111	62	FALSE	NA	1	0.00016790813457785	4.0740619789863e-06	Up	0.0306820564971331	0.647613556494294	1	-0.00010572700298703	-2.56532159150347e-06	Down	0.0162416762908879	0.633	1e-07	0.001
Gamma_glutamyltransferase	Coffee intake	0.244981963619048	62	FALSE	NA	1	-0.00142014764304833	-3.44579464934002e-05	Down	1.17885786127778	2.3303909339006e-05	1	-0.00137316566982987	-3.33179929630468e-05	Down	1.15556232344856	NA	1e-07	0.001
Gamma_glutamyltransferase	Beer intake	0.0622305017490425	62	TRUE	1.26359730412338e-05	1	-0.00253539762489948	-6.15179669000846e-05	Down	0.909816999413421	0.238376249833013	1	-0.00267627026826655	-6.49360495419055e-05	Down	0.810475161397779	0.009	1e-07	0.001
Gamma_glutamyltransferase	Body mass index (BMI)	0.257879146032742	62	FALSE	NA	1	0.00332363597444701	8.06434958587878e-05	Up	1.36563568015642	3.86430519487019e-05	1	0.00308889482440131	7.49478218718834e-05	Up	0.991451122439796	NA	1e-07	0.001
Gamma_glutamyltransferase	Waist circumference	0.34092850392381	62	FALSE	NA	1	0.00632850634953485	0.000153552579017303	Up	0.899316851665958	2.89574963614289e-06	1	0.00618114232118958	0.00014997699176859	Up	0.766219652303004	NA	1e-07	0.001
Gamma_glutamyltransferase	Intelligence	0.201041035396825	62	FALSE	NA	1	0.000343147709445411	8.32601136176405e-06	Up	0.140795846444128	0.000342234334652596	1	0.000504923709279206	1.22512854510297e-05	Up	0.17177423399733	NA	1e-07	0.001
Gamma_glutamyltransferase	smoking_current	0.0113478407578085	62	FALSE	NA	1	0.00010727102716184	2.60278523316112e-06	Up	0.0326206529675071	0.798230273716356	1	0.000116405562084829	2.82442227009823e-06	Up	0.0417984186773512	0.312	1e-07	0.001
Gamma_glutamyltransferase	Crohns disease	0.0216652109575013	62	FALSE	NA	1	-0.00304323105591015	-7.38398527821499e-05	Down	0.196602456888729	0.752492796237007	1	-0.00324484427401456	-7.87317226632927e-05	Down	0.405525348796497	0.822	1e-07	0.001
Gamma_glutamyltransferase	Atrial fibrillation	0.177110387301587	62	TRUE	6.60118386065578e-17	0.558163770412865	0.00387675826545774	9.4064254187157e-05	Up	2.02840352136335	0.0165973410321033	1	0.00383403680410373	9.30276761689049e-05	Up	1.59508999858554	0.169	1e-07	0.001
Gamma_glutamyltransferase	Myocardial infarction	0.115161024927465	62	FALSE	NA	1	0.00238604357150245	5.7894094406461e-05	Up	1.33687290446154	0.0486508353318487	1	0.00222791767723419	5.4057385152611e-05	Up	0.716404885758516	0.024	1e-07	0.001
Gamma_glutamyltransferase	Heart failure	0.0570494866359448	62	FALSE	NA	1	0.00464565979677552	0.000112720601613098	Up	0.79126736299664	0.201361830799637	1	0.00497344995206256	0.000120673982859924	Up	1.27549180883334	0.4	1e-07	0.001
Gamma_glutamyltransferase	Cardiomyopathy	0.0409047427240143	62	FALSE	NA	1	0.00550767060010041	0.000133636118589872	Up	0.605588611713646	0.270623006775205	1	0.00602540363716186	0.000146198204916781	Up	0.696816001016878	0.474	1e-07	0.001
Gamma_glutamyltransferase	Asthma	0.366115763174603	62	FALSE	NA	1	-0.000283484523458866	-6.87836549169292e-06	Down	0.106050961541203	3.83685560144068e-12	1	-0.000318273754865517	-7.72247876415786e-06	Down	0.0971352735278679	NA	1e-07	0.001
Gamma_glutamyltransferase	Diabetes	0.189800579498057	62	TRUE	1.56347448369134e-85	0.329544686085204	0.00366993654510433	8.90460070996122e-05	Up	2.31512275311822	0.0138911567593956	0.614746776084354	0.00371664579410987	9.01793433487398e-05	Up	2.01019606096557	NA	1e-07	0.001
Gamma_glutamyltransferase	Malignant melanoma	0.171994842744496	62	FALSE	NA	1	0.000573294347439229	1.39102057773563e-05	Up	0.0836964939264269	0.000565355135126602	1	0.000589236622072659	1.42970233374817e-05	Up	0.0654733873324743	0.003	1e-07	0.001
Gamma_glutamyltransferase	Non-melanoma skin cancer	0.0512366715821813	62	FALSE	NA	1	0.000288016547938514	6.98832888725318e-06	Up	0.112101457978029	0.271610914284419	1	0.000621424506695839	1.50780184766213e-05	Up	0.185400898337877	0.384	1e-07	0.001
Gamma_glutamyltransferase	Lung cancer	0.107486746031746	62	FALSE	NA	1	-0.00186448219612555	-4.52391186694419e-05	Down	0.182530348256677	0.0534397689022431	1	-0.00223720471062771	-5.42827223570367e-05	Down	0.222895583751835	0.119	1e-07	0.001
Gamma_glutamyltransferase	Breast cancer	0.00150685816692264	62	FALSE	NA	1	0.00135217611604008	3.28087100550694e-05	Up	0.433534618894999	0.839374431865012	1	0.00128397495817348	3.11539019370128e-05	Up	0.411814067590722	0.877	1e-07	0.001
Gamma_glutamyltransferase	Prostate cancer	0.126069551264721	62	FALSE	NA	1	0.000181035918133678	4.39258975006556e-06	Up	0.0215280111738427	0.00975104919517703	1	0.000280272012571217	6.80041829457019e-06	Up	0.0413703925232373	0.014	1e-07	0.001
Gamma_glutamyltransferase	Colorectal cancer	0.139899026113671	62	FALSE	NA	1	0.000787935912183772	1.91181907283797e-05	Up	0.156611715501467	0.00792485666458725	1	0.000913796926522607	2.21720366569506e-05	Up	0.138269760985663	0.419	1e-07	0.001
Gamma_glutamyltransferase	Bladder cancer	0.0117239330394265	62	FALSE	NA	1	-0.00177148601243556	-4.29826930524534e-05	Down	0.263022129806886	0.983933453363464	1	-0.00124381902468166	-3.01795729547927e-05	Down	0.122638293131121	0.363	1e-07	0.001
Gamma_glutamyltransferase	IBD	0.0737977761955965	62	FALSE	NA	1	-0.00311212769652771	-7.55115358410177e-05	Down	0.478528623517013	0.126420202945393	1	-0.00274248706484315	-6.65427098385091e-05	Down	0.436240625986992	0.15	1e-07	0.001
Gamma_glutamyltransferase	Respiratory failure	0.0536319379416282	62	FALSE	NA	1	0.00623000467870323	0.000151162570260368	Up	1.0919223228918	0.730442435169199	1	0.00562346064069303	0.000136445606070092	Up	0.791376294183235	0.502	1e-07	0.001
Gamma_glutamyltransferase	Respiratory infection	0.0318623387608807	62	FALSE	NA	0.555072250932451	0.00481516338062942	0.000116833374993717	Up	2.03321138889198	0.54510806686928	0.533564223078844	0.0049591386395648	0.000120326738372555	Up	2.09102854037874	0.688	1e-07	0.001
Gamma_glutamyltransferase	Helicobacter pylori	0.0033537103020993	62	FALSE	NA	1	-0.00606255476525589	-0.000147099626392428	Down	0.547663052530952	0.874803028228214	1	-0.00545728580874467	-0.000132413600316426	Down	0.739022266138566	0.664	1e-07	0.001
Gamma_glutamyltransferase	Stroke	0.162262574603175	62	FALSE	NA	1	-0.00071825816944696	-1.74275552914527e-05	Down	0.127392196493882	0.00444358676743026	1	-0.000380081286202002	-9.22215425079266e-06	Down	0.0561920872354066	0.137	1e-07	0.001
Gamma_glutamyltransferase	Multiple sclerosis	0.0708995685714285	62	FALSE	NA	1	-0.000706208892268473	-1.71351960073086e-05	Down	0.0645036941944223	0.0971833056346759	1	0.000472045584515348	1.14535425758702e-05	Up	0.033713015649102	0.064	1e-07	0.001
Gamma_glutamyltransferase	Migraine	0.10137222437276	62	FALSE	NA	1	-0.000540214751504977	-1.31075744789097e-05	Down	0.143461001191769	0.0377132499509201	1	-0.000750576255174799	-1.82117095828957e-05	Down	0.167863606191044	0.057	1e-07	0.001
Gamma_glutamyltransferase	Osteoarthritis	0.0817523491653865	62	FALSE	NA	1	0.00104067527376993	2.52505667816318e-05	Up	0.601248242682122	0.15587119852354	1	0.000867981783691183	2.10603946752169e-05	Up	0.315572836522828	0.022	1e-07	0.001
Gamma_glutamyltransferase	Gout	0.114218139170507	62	FALSE	NA	1	-0.00240295478477551	-5.8304421941738e-05	Down	0.530264754715278	0.0201093448131804	1	-0.00121199598730292	-2.94074303366489e-05	Down	0.195399730733984	0.033	1e-07	0.001
Gamma_glutamyltransferase	Hiatus hernia	0.0711235516641066	62	FALSE	NA	1	-0.00109566538165552	-2.65848267823179e-05	Down	0.90928931250829	0.181878963183008	1	-0.00112176108957872	-2.72180035592021e-05	Down	0.609460373270559	0.258	1e-07	0.001
Gamma_glutamyltransferase	Gastric reflux	0.0581321503942652	62	TRUE	0.243893223590119	1	-0.000145678471413444	-3.53468950765562e-06	Down	0.0698693826384531	0.19285295697744	1	2.46297552799603e-05	5.97607434506394e-07	Up	0.0075288828365084	0.097	1e-07	0.001
Gamma_glutamyltransferase	Allergic rhinitis	0.0637118273538146	62	FALSE	NA	1	0.000455643334279654	1.10555643348334e-05	Up	0.149816959189241	0.188025210698835	1	0.000617842989083728	1.49911178343906e-05	Up	0.182068606714308	0.01	1e-07	0.001
Gamma_glutamyltransferase	Hypothyroidism	0.0176127239119304	62	FALSE	NA	1	-0.00099002128077113	-2.40215166973158e-05	Down	0.652223566163105	0.846349686884565	1	-0.000768290998502205	-1.86415336795014e-05	Down	0.293521905242213	0.823	1e-07	0.001
Gamma_glutamyltransferase	Kidney infection	0.0455475132616487	62	FALSE	NA	1	0.00126677842409741	3.07366514814241e-05	Up	0.443566760939714	0.831165414412819	1	0.000961073080242601	2.33191280761221e-05	Up	0.26059257920205	0.54	1e-07	0.001
Gamma_glutamyltransferase	Angina	0.268673990793651	62	FALSE	NA	1	0.00127959623987869	3.10476583070282e-05	Up	0.469070689627279	1.62653005607943e-07	1	0.0012641933283028	3.06739276561888e-05	Up	0.335385970566802	0.002	1e-07	0.001
Glucose	statins	0.157419238030303	12	FALSE	NA	1	2.49986619670109	2.03761509176313	Up	0.766510017831251	0.0430194973094952	1	2.61270724790493	2.12959066597858	Up	0.80934600146741	0.168	1e-07	0.001
Glucose	Alanine_aminotransferase	0.270923216666667	12	TRUE	0.100562995175618	1	0.0808903676819965	0.0659329024027812	Up	0.0601767923749897	0.0082631337252974	1	0.365338259702899	0.297783438390209	Up	0.300040105364411	0.07	1e-07	0.001
Glucose	Albumin	0.338055470454545	12	FALSE	NA	1	0.0640486386479669	0.0522053831873889	Up	0.2388528803137	0.000246775182900913	1	0.0649199483493874	0.0529155787168764	Up	0.258430259477454	0.007	1e-07	0.001
Glucose	Alkaline_phosphatase	0.789848290346	12	FALSE	NA	0.000348497187163127	-5.03926249126569	-4.10745075760813	Down	5.78696226806359	0.819577657022466	1	-2.06720493997956	-1.68495737452995	Down	0.725710338699165	NA	1e-07	0.001
Glucose	Aspartate_aminotransferase	0.294903916666667	12	FALSE	NA	1	-0.489746509827444	-0.39918731685704	Down	0.869700067032117	0.0299210712054939	1	-0.480778727208255	-0.39187776995864	Down	0.656072787887164	0.341	1e-07	0.001
Glucose	Calcium	0.5893831645	12	TRUE	1	1	0.00624298140933363	0.00508858960293222	Up	0.70934108555099	2.71068323452864e-06	1	0.0066197622500761	0.00539569977082728	Up	0.806724470970566	0.003	1e-07	0.001
Glucose	C_reactive_protein	0.5986274	12	FALSE	NA	1	0.0426788191111153	0.0347870642173556	Up	0.0786939466082836	1.80096982990672e-06	1	0.0457059319914634	0.037254432629956	Up	0.0760324822625083	0.016	1e-07	0.001
Glucose	Creatinine_in_urine	0.230305960606061	12	FALSE	NA	1	-247.306716743303	-201.577148007173	Down	0.865876714431851	0.12222012369221	1	-259.5196905179	-211.531816665546	Down	0.715955717649342	0.415	1e-07	0.001
Glucose	Creatinine	0.270659028333333	12	FALSE	NA	1	-1.05020316078253	-0.856009738701906	Down	1.19565687900967	0.161331340753132	1	-1.32789927663636	-1.0823569717396	Down	1.51474750703048	0.081	1e-07	0.001
Glucose	Cystatin_C	0.133927292424242	12	FALSE	NA	1	-0.00963223704389725	-0.00785113683043722	Down	1.03849891083429	0.154724062160663	1	-0.00958808371727069	-0.0078151479103884	Down	1.05209113924508	0.463	1e-07	0.001
Glucose	Direct_bilirubin	0.320504576666667	12	FALSE	NA	1	-0.0258549451154489	-0.0210740984591366	Down	0.331919025901678	0.00596428818287672	1	-0.0075174891731388	-0.00612742770455771	Down	0.0725525262920332	0.034	1e-07	0.001
Glucose	Gamma_glutamyltransferase	0.517297383333333	12	TRUE	5.39892470443251e-08	1	2.48526807826877	2.02571631635336	Up	0.526291096305835	0.000164007918685421	1	3.47808240671821	2.83494901114192	Up	0.89024427568262	0.002	1e-07	0.001
Glucose	Glycated_haemoglobin_HbA1c	0.938622087264864	12	TRUE	0.000403911636836463	3.07441009707657e-38	3.63983163011144	2.9667891308659	Up	40.6918341183698	0.066327661327076	7.42845392076258e-05	3.56534679708927	2.90607731353995	Up	6.60265094205341	0.256	1e-07	0.001
Glucose	HDL_cholesterol	0.344025083	12	FALSE	NA	1	0.00813680743356795	0.00663222761573704	Up	0.101222570895094	0.0190710634889933	1	0.00285542578593816	0.00232742803695461	Up	0.0572477092174496	NA	1e-07	0.001
Glucose	IGF_1	0.6464113577	12	FALSE	NA	0.0754561216570894	-0.898989869889997	-0.732757348632232	Down	3.11272663440692	0.000125927719078297	0.215086541509589	-1.00597001887913	-0.819955762046113	Down	2.60451799550602	NA	1e-07	0.001
Glucose	LDL_direct	0.334103883333333	12	FALSE	NA	1	-0.0336776821530393	-0.027450330542167	Down	0.400486491070451	5.2389345053779e-05	1	-0.0346437655515206	-0.0282377751322995	Down	0.382907209862129	0.021	1e-07	0.001
Glucose	Lipoprotein_A	0.014940484848485	12	FALSE	NA	1	1.69152407540322	1.37874378583567	Up	0.479747142714597	0.983389673382507	1	1.87374105065017	1.5272669584873	Up	1.03790381089182	0.98	1e-07	0.001
Glucose	uacr_lowcontrolonly	0.150837336363636	12	TRUE	1.40679141529325e-16	1	0.0396971656685835	0.0323567493225314	Up	0.0926686613251659	0.105407686437985	1	0.0460284541612876	0.0375173171161454	Up	0.105608799679109	0.391	1e-07	0.001
Glucose	Non_albumin_protein	0.41977468	12	FALSE	NA	1	-0.281641069834422	-0.229562724241897	Down	1.20000815372645	0.00504626994089584	1	-0.289707308916686	-0.236137432324066	Down	1.13977547716436	0.011	1e-07	0.001
Glucose	oestradiol_gt212_lowcontrolonly	0.111303542424242	12	FALSE	NA	1	-0.15147384011747	-0.1234647610492	Down	0.886957963766521	0.241527750774029	1	-0.152864315438563	-0.124598123107826	Down	0.695114691415379	0.577	1e-07	0.001
Glucose	Phosphate	0.393472313214545	12	TRUE	1	1	0.00372136805106882	0.00303324862461415	Up	0.152410853996699	6.67432221740156e-07	1	-0.0052529950882368	-0.00428166198769907	Down	0.305063215366408	NA	1e-07	0.001
Glucose	rheumatoidfactor_lowcontrolonly	0.122581795454546	12	FALSE	NA	1	-0.00751120200777534	-0.00612230310107057	Down	0.0117892665245481	0.748585417267164	1	-0.0422900351307121	-0.034470170414419	Down	0.0819036878099455	0.123	1e-07	0.001
Glucose	SHBG	0.245797025	12	FALSE	NA	1	-0.980319681088989	-0.799048436902477	Down	0.454535934272552	0.044771829211256	1	-0.922308890837619	-0.751764441520131	Down	0.553587695415452	0.019	1e-07	0.001
Glucose	Sodium_in_urine	0.251543011666667	12	FALSE	NA	1	-1.2428085882029	-1.01300043131783	Down	0.260331437953419	0.0178571139186224	1	-0.487791680181247	-0.397593955422667	Down	0.114724887471169	0.026	1e-07	0.001
Glucose	Testosterone	0.432318616666626	12	FALSE	NA	1	-0.429125434089061	-0.349775704760981	Down	1.25425159265457	0.0119700753547521	0.752375589891301	-0.342519417038261	-0.279184035649618	Down	1.88907167267433	0.001	1e-07	0.001
Glucose	Total_bilirubin	0.216001201969697	12	FALSE	NA	1	-0.239755606599408	-0.195422316196946	Down	0.902286842291422	0.0713395174780949	1	-0.247242025466602	-0.201524418816353	Down	0.675053699329341	0.079	1e-07	0.001
Glucose	Urate	0.221867033113409	12	FALSE	NA	1	0.0714970486403707	0.0582765051659129	Up	0.00767040419495778	0.0168676753267258	1	0.679716469475402	0.55402986693877	Up	0.10384673147359	NA	1e-07	0.001
Glucose	Urea	0.35886335231	12	FALSE	NA	1	-0.105710558202863	-0.0861635830898088	Down	0.760010442772481	0.000729005984808734	1	-0.0743890129466504	-0.06063371537304	Down	0.705485235803135	0.001	1e-07	0.001
Glucose	Vitamin_D	0.422358385	12	FALSE	NA	0.0886582854297683	-2.00524967493451	-1.63445827852371	Down	3.02918756041678	0.112239169703769	0.894223298757881	-2.0304751526853	-1.65501930464174	Down	1.78305874711694	0.335	1e-07	0.001
Glucose	Basal metabolic rate	0.166756733333333	12	FALSE	NA	1	-4.66372733704023	-3.80135593591441	Down	0.0327154897492943	0.212481859494184	1	-12.2104029301689	-9.95257318965854	Down	0.140363463372487	0.05	1e-07	0.001
Glucose	SBP	0.257627564787879	12	TRUE	1	0.196953811742549	2.00534540807441	1.63453630961629	Up	2.60243568452385	0.0640662173736687	0.750313793904466	2.14810251934214	1.75089615509902	Up	1.89073626902386	0.149	1e-07	0.001
Glucose	DBP	0.2349433685	12	FALSE	NA	1	-0.188187866616374	-0.153389984476069	Down	0.195131525072389	0.0389613223502577	1	-0.0361241325752307	-0.0294444069883727	Down	0.0380528525025543	0.033	1e-07	0.001
Glucose	RBC	0.704102531547333	12	FALSE	NA	0.0126512280621605	-0.0700950582764683	-0.0571337573149424	Down	4.04872079441267	0.0262262064458314	0.148095107123468	-0.0684307799018595	-0.0557772212181413	Down	2.81214776422148	0.004	1e-07	0.001
Glucose	Hemoglobin	0.472553316666667	12	FALSE	NA	1	0.101372931586564	0.082628028479939	Up	0.488325640833109	0.0341716702694727	1	0.095661462206491	0.0779726688369559	Up	0.582213039642356	0.042	1e-07	0.001
Glucose	RBC distr width	0.145677233333333	12	FALSE	NA	1	-0.0144540558801185	-0.0117813515128861	Down	0.204256800628101	0.101082623516864	1	-0.0155056395242326	-0.0126384864692792	Down	0.194183085718415	0.363	1e-07	0.001
Glucose	Reticulocyte count	0.240827816666667	12	TRUE	0.115408242127151	1	0.00231421860609014	0.00188629565999614	Up	1.1874095533677	0.152260575979377	1	0.00223787546945794	0.00182406915860995	Up	0.909141846557049	0.321	1e-07	0.001
Glucose	Eosinophill count	0.152314750833333	12	FALSE	NA	0.679248932275673	0.0100252137224348	0.00817144805827643	Up	1.913700390931	0.892214735565701	0.563915657798715	0.0109389752044361	0.00891624559522249	Up	2.06010221787828	0.025	1e-07	0.001
Glucose	Monocyte count	0.33986825	12	FALSE	NA	1	-0.0140384875282503	-0.0114426260456818	Down	0.772730282326443	0.00928906960145351	1	-0.0184711769000756	-0.0150556653247633	Down	1.32138132485143	0.019	1e-07	0.001
Glucose	Basophill count	0.0141183333333333	12	FALSE	NA	1	2.17119563030124e-06	1.76971911109087e-06	Up	0.000289097436398649	0.973076523895162	1	0.00018523934353898	0.000150986673799347	Up	0.0551423308411052	0.85	1e-07	0.001
Glucose	Lymphocyte count	0.129537113636364	12	FALSE	NA	1	0.0220139311523742	0.0179433276886202	Up	0.266631485021356	0.105182232562626	1	0.0243693745078948	0.01986322521567	Up	0.258941640252426	0.381	1e-07	0.001
Glucose	Platelet distr width	0.34064907030303	12	TRUE	1	1	0.0204384166753589	0.0166591421270513	Up	0.369835067940574	9.14091166813923e-06	1	0.0333949734589624	0.0272198976084428	Up	0.795866355348574	NA	1e-07	0.001
Glucose	Platelet count	0.346604656377848	12	FALSE	NA	1	3.63106061412363	2.95963996641444	Up	0.571251688020633	7.3501887299031e-05	1	4.08156180509967	3.32683882961816	Up	0.82213732179354	NA	1e-07	0.001
Glucose	Platelet volume	0.497517938333333	12	FALSE	NA	1	-0.0276865964726052	-0.0225670585436064	Down	0.240532773343346	1.11196467419289e-06	1	-0.0278103130650759	-0.0226678986590704	Down	0.197244693431412	0.007	1e-07	0.001
Glucose	time_aggregated_depression	0.262186245	12	FALSE	NA	1	-0.0049254818265698	-0.00401470931414963	Down	0.019090171791624	0.0373680991434492	1	-0.0447073135123625	-0.0364404690319784	Down	0.266018647585747	0.077	1e-07	0.001
Glucose	Mood swings	0.119743010606061	12	FALSE	NA	1	0.0889030133766807	0.0724639270688152	Up	0.933720614943644	0.533699290702473	1	0.0769598835988935	0.0627292054624273	Up	0.514477692269307	0.338	1e-07	0.001
Glucose	FEV FVC ratio	0.300819254	12	TRUE	1	1	-0.00342713509316887	-0.00279342238259279	Down	0.582363628721915	0.00128328872299917	1	-0.00506925228663449	-0.00413189512976013	Down	0.88687998619591	NA	1e-07	0.001
Glucose	FVC	0.2754056	12	FALSE	NA	1	-0.0292958219298513	-0.0238787215766364	Down	0.538205474681693	0.0418262069142323	1	-0.026742286551211	-0.0217973612895399	Down	0.395539111956647	0.116	1e-07	0.001
Glucose	townsend	0.227126866666667	12	FALSE	NA	1	0.136593735748939	0.111336141818163	Up	0.733224160100774	0.0590516350436818	1	0.136203673567544	0.111018206166812	Up	0.712998067864637	0.355	1e-07	0.001
Glucose	Sleep duration	0.14895905	12	FALSE	NA	0.406279749980039	-0.0850862205278132	-0.0693528986780761	Down	2.20656546117524	0.754479088516315	0.778230811664157	-0.0862343869197435	-0.0702887572336819	Down	1.86690184865716	0.763	1e-07	0.001
Glucose	Neuroticism score	0.361727383333333	12	FALSE	NA	0.906687385102705	0.319699883016812	0.260584069391237	Up	1.73933995518272	0.0218022851351529	1	0.320240165222812	0.261024447831575	Up	1.33105501501093	0.116	1e-07	0.001
Glucose	Menarche	0.160667095606061	12	FALSE	NA	1	0.0445924064883979	0.036346809504725	Up	0.101115869613224	0.628358471931178	1	-0.0236483691103456	-0.0192755411703289	Down	0.118128460778765	0.052	1e-07	0.001
Glucose	Num children (f)	0.0725388378787878	12	FALSE	NA	1	-0.00876573278736693	-0.00714485816939803	Down	0.0611983980837221	0.550826073839911	1	-0.0024382621431777	-0.00198740226463715	Down	0.014861728686474	0.536	1e-07	0.001
Glucose	chronotype_quantitative_time_averaged	0.203209995454545	12	FALSE	NA	1	-0.0297162252779256	-0.0242213879992611	Down	0.401561689438631	0.0185580650487012	1	-0.0311212556162321	-0.0253666137019393	Down	0.364599540581839	0.143	1e-07	0.001
Glucose	alcohol_continuous	0.208636196969697	12	FALSE	NA	1	-0.190085540108305	-0.154936758520016	Down	1.65742499512281	0.126474585529467	1	-0.186203021674446	-0.151772157884463	Down	1.32014464563093	0.461	1e-07	0.001
Glucose	physical_activity	0.24589725	12	FALSE	NA	1	0.0491068716057242	0.040026503348516	Up	0.0940685752484777	0.0249609283906909	1	0.0425640544419423	0.0346935207220211	Up	0.0815131195073019	0.26	1e-07	0.001
Glucose	Summer outdoor time	0.447545498333333	12	FALSE	NA	1	-0.0252532776510107	-0.0205836855292846	Down	0.0912753857234128	5.7200295545927e-05	1	0.0259400030931012	0.0211434283373389	Up	0.0969763910859723	0.014	1e-07	0.001
Glucose	Height	0.500392660731	12	FALSE	NA	1	0.0247888068317958	0.0202051001665301	Up	0.0233570626574408	2.82960246083689e-07	1	-0.00850234379134918	-0.00693017252182284	Down	0.00992731531069824	NA	1e-07	0.001
Glucose	Pulse rate	0.199382666666667	12	TRUE	1	1	0.151143219690705	0.123195275757503	Up	0.127617670182511	0.0308499281960286	1	0.158277857302067	0.129010645112214	Up	0.137946995125996	0.144	1e-07	0.001
Glucose	Water intake	0.1782977	12	TRUE	0.00017096651629814	1	-0.106956874735903	-0.087179442810696	Down	0.902200713224803	0.0944859383759736	1	-0.111093048446931	-0.0905507952402246	Down	0.754443337982725	0.357	1e-07	0.001
Glucose	Bread intake	0.0878031060606062	12	FALSE	NA	1	0.0615107944406883	0.0501368126118442	Up	0.0935523573997607	0.276473254679233	1	0.0663944558104363	0.0541174345040043	Up	0.10229279921717	0.563	1e-07	0.001
Glucose	Coffee intake	0.387420676666667	12	FALSE	NA	0.0526933640668833	0.272325459211936	0.221969666334072	Up	3.3048806556515	0.452305446508112	0.153256649505349	0.318189389860268	0.259352882035753	Up	2.7936662385431	0.065	1e-07	0.001
Glucose	Beer intake	0.0796695606060606	12	FALSE	NA	1	0.220088551765384	0.17939190313195	Up	0.889247742419644	0.683657299939524	1	0.187117298040235	0.152517375097861	Up	0.474178779858763	0.48	1e-07	0.001
Glucose	Body mass index (BMI)	0.107285891878788	12	FALSE	NA	1	0.0518301907862337	0.0422462526571858	Up	0.208564644212104	0.190017596467508	1	0.0926230680465123	0.0754961051699615	Up	0.302785831549517	0.012	1e-07	0.001
Glucose	Waist circumference	0.146451265151515	12	FALSE	NA	1	0.186243946198831	0.151805515041186	Up	0.219039857004018	0.210550127652463	1	0.119033137208261	0.0970226795000202	Up	0.0915444241279364	0.125	1e-07	0.001
Glucose	Intelligence	0.115684104848485	12	FALSE	NA	1	-0.188767823976841	-0.153862701724627	Down	0.350275853366532	0.738626124212318	1	-0.273978182301481	-0.223316783837483	Down	1.42196182101343	0.096	1e-07	0.001
Glucose	smoking_current	0.166511065151515	12	FALSE	NA	1	-0.0295020564583322	-0.0240468212086207	Down	0.0914597079545725	0.0926256293509186	1	-0.0325156482268968	-0.026503168702796	Down	0.0919097782649603	0.147	1e-07	0.001
Glucose	Crohns disease	0.100748957575758	12	FALSE	NA	1	0.21997945583849	0.17930298016984	Up	0.155012762940361	0.535885460187911	1	0.27567161416774	0.224697082643921	Up	0.298347593488331	0.569	1e-07	0.001
Glucose	Atrial fibrillation	0.33988905	12	FALSE	NA	1	-0.0815540756072279	-0.066473883870813	Down	0.125922592796517	0.0589462775189697	1	-0.0734496838295662	-0.0598680779210719	Down	0.133918806665349	0.094	1e-07	0.001
Glucose	Myocardial infarction	0.144355851621212	12	FALSE	NA	1	0.0892866402869514	0.0727766173972038	Up	0.168006489843473	0.107367419558142	1	0.194035995546183	0.158156733905171	Up	0.403629232092825	0.009	1e-07	0.001
Glucose	Heart failure	0.10107371969697	12	FALSE	NA	1	0.177697376834098	0.144839294711729	Up	0.163633112221393	0.361792503193321	1	0.210705835009268	0.171744147708388	Up	0.286284213464883	0.155	1e-07	0.001
Glucose	Cardiomyopathy	0.139641075757576	12	FALSE	NA	1	0.230224081128442	0.187653268328387	Up	0.202016346805688	0.187183828826832	1	0.212442756734933	0.173159894649603	Up	0.165883947180903	0.494	1e-07	0.001
Glucose	Asthma	0.154112823636364	12	FALSE	NA	1	0.130699820697274	0.106532072594502	Up	0.782160389965299	0.258238715851037	1	0.160793615546275	0.131061213647598	Up	0.791472051870104	0.3	1e-07	0.001
Glucose	Diabetes	0.631504076532324	12	TRUE	5.60472818026812e-08	0.0512948523399258	1.2557663632305	1.02356217977731	Up	3.31771696361166	1.97448657983258e-11	0.256544885077072	1.21579768263484	0.990984121444804	Up	2.51039378597024	NA	1e-07	0.001
Glucose	Malignant melanoma	0.138367439242424	12	FALSE	NA	1	0.477192830458856	0.388954942591431	Up	1.05546048131389	0.278263995520372	1	0.545906731390873	0.444962932834173	Up	0.834151146922365	0.231	1e-07	0.001
Glucose	Non-melanoma skin cancer	0.246832566666667	12	FALSE	NA	1	0.049690329336976	0.0405020737131113	Up	0.135108553509691	0.0592333580902811	1	0.0514790609145084	0.041960050328941	Up	0.119015619840627	0.324	1e-07	0.001
Glucose	Lung cancer	0.239112133333333	12	FALSE	NA	1	-0.419716679263047	-0.342106725975842	Down	0.36695683885857	0.0376481530075641	1	-0.48572664168349	-0.395910763892794	Down	0.426970977070687	0.134	1e-07	0.001
Glucose	Breast cancer	0.370984	12	FALSE	NA	1	-0.203749012690221	-0.166073713760078	Down	0.444035393877004	0.0368276830172136	1	-0.178591959188008	-0.145568459539654	Down	0.345647943433236	0.12	1e-07	0.001
Glucose	Prostate cancer	0.196592358333333	12	FALSE	NA	1	0.0858360602485198	0.0699640852821158	Up	0.0966513776754253	0.722641338794421	1	-0.0580106202573963	-0.0472838568220155	Down	0.0853894144062469	0.093	1e-07	0.001
Glucose	Colorectal cancer	0.200089783333333	12	FALSE	NA	1	0.207338235162282	0.168999251889446	Up	0.261970458106058	0.0419245897073934	1	0.222802352606884	0.1816038941409	Up	0.279306897146855	0.172	1e-07	0.001
Glucose	Bladder cancer	0.000704666666666687	12	FALSE	NA	1	-0.1129490665735	-0.0920636164265239	Down	0.131250763416712	0.970156761870938	1	-0.100373587865419	-0.0818134737446692	Down	0.179687863491421	0.985	1e-07	0.001
Glucose	IBD	0.0601084090909091	12	FALSE	NA	1	0.302709059386085	0.246735024711509	Up	0.589251822477755	0.862602933099512	1	0.302860465408991	0.24685843419545	Up	0.956018511074009	0.965	1e-07	0.001
Glucose	Respiratory failure	0.0645766742424242	12	FALSE	NA	1	-0.534316740601551	-0.435516051166313	Down	0.705638284191848	0.963662299566574	1	-0.539957522601038	-0.44011379425619	Down	0.581910971687652	0.429	1e-07	0.001
Glucose	Respiratory infection	0.16092896969697	12	FALSE	NA	1	0.270212607215899	0.220247502516077	Up	0.70763915317515	0.114625840213469	1	0.260601756148516	0.212413797173995	Up	0.60841115016359	0.434	1e-07	0.001
Glucose	Helicobacter pylori	0.155739816666667	12	FALSE	NA	1	0.318330531087148	0.259467924790578	Up	0.260024180226025	0.173641745947832	1	0.348024479098151	0.283671154819886	Up	0.314964454923036	0.442	1e-07	0.001
Glucose	Stroke	0.0680738378787878	12	FALSE	NA	1	-0.0687728585630921	-0.0560560459982905	Down	0.0857107284849031	0.768609405266628	1	0.042725871174222	0.0348254158675405	Up	0.0625761110985014	0.466	1e-07	0.001
Glucose	Multiple sclerosis	0.00515399999999999	12	FALSE	NA	1	-0.108593264944017	-0.0885132475513124	Down	0.0860253130725958	0.892525080512733	1	-0.144301344965051	-0.117618534404169	Down	0.15140987901837	0.852	1e-07	0.001
Glucose	Migraine	0.0180244121212122	12	FALSE	NA	1	-0.226771325322965	-0.184838962768074	Down	0.986737334417473	0.935494239810647	1	-0.158325321352419	-0.129049332568943	Down	0.538682327486212	0.743	1e-07	0.001
Glucose	Osteoarthritis	0.441828984848485	12	FALSE	NA	1	0.280666424263444	0.228768300713484	Up	1.24721091701803	0.703186125785596	1	0.225578807581059	0.183866953885635	Up	1.02634648931804	0.35	1e-07	0.001
Glucose	Gout	0.0187353621212121	12	FALSE	NA	1	0.218640420973301	0.178211546694998	Up	0.512788889702486	0.982913800050758	1	0.0990271192686207	0.0807159811120467	Up	0.1846491155935	0.657	1e-07	0.001
Glucose	Hiatus hernia	0.214831997121212	12	FALSE	NA	1	0.237396826188228	0.193499698670329	Up	1.41969546477959	0.0550929861462732	1	0.245969629918757	0.200487302360119	Up	1.17144529819403	0.178	1e-07	0.001
Glucose	Gastric reflux	0.156061721242424	12	FALSE	NA	1	0.208295339066056	0.169779377386278	Up	1.67674417240167	0.429484000553433	1	0.23020411437168	0.187636993631379	Up	1.29754197439169	0.027	1e-07	0.001
Glucose	Allergic rhinitis	0.0181596378787878	12	FALSE	NA	1	0.0599013203282977	0.0488249469025767	Up	0.162682465648747	0.770554396095918	1	0.0934360470600632	0.0761587559588253	Up	0.324142635581864	0.557	1e-07	0.001
Glucose	Hypothyroidism	0.158036824242424	12	FALSE	NA	1	0.169186957315363	0.137902539748006	Up	0.436059899409566	0.143452377611366	1	0.140985922218289	0.114916167600181	Up	0.385265208464769	0.15	1e-07	0.001
Glucose	Kidney infection	0.0602990333333332	12	FALSE	NA	1	-0.261574075138925	-0.21320632433064	Down	0.75934684477244	0.494682179988678	1	-0.296619963550393	-0.241771865648687	Down	0.902429779843414	0.445	1e-07	0.001
Glucose	Angina	0.319115658333333	12	FALSE	NA	1	0.373809176120058	0.304687994784245	Up	0.981568928306502	0.0050414479951576	1	0.478049284866455	0.389653029724508	Up	1.60501166885007	0.014	1e-07	0.001
Glycated_haemoglobin_HbA1c	statins	0.0961778732509316	70	TRUE	0.995630414297129	1	-0.00625422182643178	-0.000946435183052818	Down	0.0175688210041947	0.0403566529271872	1	-0.0100581467016222	-0.00152207327768433	Down	0.0313099726133235	0.013	1e-07	0.001
Glycated_haemoglobin_HbA1c	Alanine_aminotransferase	0.161323320368379	70	TRUE	3.17213606710538e-06	0.0635554052625724	0.135139149377696	0.0204502573027303	Up	3.20035216474192	0.140509393806638	0.0645469998618987	0.138117622553991	0.0209009819306786	Up	3.27043762213601	NA	1e-07	0.001
Glycated_haemoglobin_HbA1c	Albumin	0.170983395412836	70	TRUE	1	0.0301184742776562	0.0335428151433007	0.00507594729948501	Up	3.59715389250466	8.79232091960735e-05	0.00584446163891194	0.0339098641182054	0.00513149186975995	Up	4.50117952572518	NA	1e-07	0.001
Glycated_haemoglobin_HbA1c	Alkaline_phosphatase	0.0281211657072877	70	TRUE	1	1	0.0441626818265764	0.00668302420646402	Up	0.298733637379291	0.712859644332271	1	0.0526528652541764	0.00796782166479738	Up	0.409948814222221	0.006	1e-07	0.001
Glycated_haemoglobin_HbA1c	Aspartate_aminotransferase	0.133435789304348	70	FALSE	NA	1	0.0287082897999427	0.00434435110649788	Up	0.413693658416357	0.0138552770195916	1	0.0230794399502519	0.00349255184422126	Up	0.355898424413382	NA	1e-07	0.001
Glycated_haemoglobin_HbA1c	Calcium	0.216358246854534	70	FALSE	NA	0.21542525586206	0.00128793612825486	0.000194900036988402	Up	2.55218129747221	1.33945993748242e-07	0.0130615485726233	0.00129521762486911	0.000196001927003221	Up	4.10632217869883	NA	1e-07	0.001
Glycated_haemoglobin_HbA1c	C_reactive_protein	0.122495691950311	70	TRUE	6.90632432163874e-06	1	0.000514686758015877	7.78862134340913e-05	Up	0.0158752634479352	0.0291706066035654	1	-0.00196217758055672	-0.000296931248870629	Down	0.0661151380813856	0.051	1e-07	0.001
Glycated_haemoglobin_HbA1c	Creatinine_in_urine	0.035411092774327	70	FALSE	NA	1	2.73810210562929	0.414349896674045	Up	0.0588868489972304	0.65674501804524	1	11.0216643609896	1.66787990840921	Up	0.382179507832375	0.214	1e-07	0.001
Glycated_haemoglobin_HbA1c	Creatinine	0.188188740857143	70	FALSE	NA	1	-0.0855989865219106	-0.0129534728262462	Down	1.32581447228051	0.00157240815733021	1	-0.0921285732582636	-0.0139415782675918	Down	1.50310604041554	0.006	1e-07	0.001
Glycated_haemoglobin_HbA1c	Cystatin_C	0.084406087846791	70	TRUE	1	1	-0.000577362064575741	-8.7370705171526e-05	Down	0.610950382593883	0.0689594436136944	1	-0.000744834314104344	-0.000112713846738556	Down	1.02721733855899	0.005	1e-07	0.001
Glycated_haemoglobin_HbA1c	Direct_bilirubin	0.303951075265714	70	FALSE	NA	0.0284613020312104	-0.0147980976305414	-0.00223935776959568	Down	3.62843113908836	4.44088836018879e-05	0.000203526058876905	-0.0149374871112618	-0.00226045121852705	Down	6.11917186232577	NA	1e-07	0.001
Glycated_haemoglobin_HbA1c	Gamma_glutamyltransferase	0.137084415343271	70	TRUE	0.0720042737566033	1	0.147497996477509	0.0223204896100974	Up	0.644977937830285	0.00355796274268336	1	0.120739136292669	0.0182711406358905	Up	0.548713794453641	NA	1e-07	0.001
Glycated_haemoglobin_HbA1c	Glucose	0.606671149480303	70	TRUE	1.1539861838221e-48	3.52495617809962e-09	0.0714047672492654	0.0108054984037812	Up	11.1403437832073	1.97920435859432e-66	7.53499446293134e-12	0.0687089498258884	0.0103975473385043	Up	13.9944064469549	NA	1e-07	0.001
Glycated_haemoglobin_HbA1c	HDL_cholesterol	0.23848193352235	70	TRUE	1	1	-0.00144605906079234	-0.000218828370641118	Down	0.585412030214203	1.26539216173657e-09	1	-0.0013998883651767	-0.000211841478911121	Down	0.632656493232094	NA	1e-07	0.001
Glycated_haemoglobin_HbA1c	IGF_1	0.145107628874911	70	FALSE	NA	1	0.0399556250550299	0.00604638120655241	Up	1.66886452645668	0.067800305323834	0.480782966894224	0.0424030665544987	0.00641674618685602	Up	2.15223124680006	NA	1e-07	0.001
Glycated_haemoglobin_HbA1c	LDL_direct	0.219800043551714	70	FALSE	NA	1	0.00320614804569184	0.000485178075982958	Up	0.493136612366742	9.4821168723872e-07	1	0.00439101189679312	0.000664480452350618	Up	1.01219285747843	NA	1e-07	0.001
Glycated_haemoglobin_HbA1c	Lipoprotein_A	0.0543124066666666	70	FALSE	NA	1	-0.255099590090501	-0.0386035599542762	Down	1.32041873519484	0.8573714758636	1	-0.209080384485737	-0.0316395928150839	Down	1.02380991514837	0.672	1e-07	0.001
Glycated_haemoglobin_HbA1c	uacr_lowcontrolonly	0.0198895650351968	70	TRUE	0.00168190406079188	0.683238492658861	0.0305599139444516	0.00462455259035748	Up	1.90986683708913	0.823263067985714	0.537174466602054	0.0284419684711417	0.00430404938990232	Up	2.08701636088165	0.782	1e-07	0.001
Glycated_haemoglobin_HbA1c	Non_albumin_protein	0.0896826166056338	70	TRUE	1	1	0.00696784981341082	0.00105442665716934	Up	0.31557421663939	0.17059632818701	1	0.00628336351324387	0.000950845119006145	Up	0.298754682442527	NA	1e-07	0.001
Glycated_haemoglobin_HbA1c	oestradiol_gt212_lowcontrolonly	0.0060772286956523	70	FALSE	NA	1	0.0119902287921957	0.00181445025403924	Up	0.663443632567425	0.968292592945132	1	0.00644520809572079	0.000975336640300657	Up	0.386522375719744	0.747	1e-07	0.001
Glycated_haemoglobin_HbA1c	Phosphate	0.177891037714286	70	FALSE	NA	1	0.000755200459149986	0.000114282528607556	Up	0.902982044089443	0.000472762728147174	1	0.000845736143845436	0.00012798305917643	Up	1.21530054353345	NA	1e-07	0.001
Glycated_haemoglobin_HbA1c	rheumatoidfactor_lowcontrolonly	0.00172390688571433	70	FALSE	NA	1	-0.0031313013918912	-0.000473851725805974	Down	0.128351294732697	0.938707813844633	1	-0.00792144421490519	-0.00119873162699344	Down	0.389712504841009	0.85	1e-07	0.001
Glycated_haemoglobin_HbA1c	SHBG	0.439569744373314	70	TRUE	1	7.71979162505243e-06	-0.5995077765442	-0.0907219583797387	Down	7.59074056763531	2.45753926145603e-10	1.35790778141075e-06	-0.580365895551863	-0.087825267129615	Down	8.4624126955015	NA	1e-07	0.001
Glycated_haemoglobin_HbA1c	Sodium_in_urine	0.0163816973084886	70	FALSE	NA	0.464288597258143	0.303440743339983	0.0459189014139124	Up	2.13493614107236	0.701369801564547	0.0854765837899803	0.339599461453284	0.0513907065315191	Up	3.11302759358845	0.532	1e-07	0.001
Glycated_haemoglobin_HbA1c	Testosterone	0.183813674230779	70	FALSE	NA	0.000171872635183329	-0.038897278238788	-0.00588622432523904	Down	6.1244990555837	0.100526775860741	0.000223209127215592	-0.0389112352885136	-0.00588833640940851	Down	6.07261389367553	NA	1e-07	0.001
Glycated_haemoglobin_HbA1c	Total_bilirubin	0.4296889794412	70	TRUE	1	0.00216873448681138	-0.0991248178880553	-0.0150003018387474	Down	4.9153172554819	1.02457275832768e-08	2.56523585268888e-06	-0.097890368271623	-0.0148134957769989	Down	8.1523772450002	NA	1e-07	0.001
Glycated_haemoglobin_HbA1c	Urate	0.161903552153235	70	FALSE	NA	1	0.180602942750402	0.0273301753480296	Up	0.368138606000629	0.000101949807526653	1	0.140455104678215	0.0212547070436532	Up	0.310990590466207	NA	1e-07	0.001
Glycated_haemoglobin_HbA1c	Urea	0.204867268751429	70	FALSE	NA	0.0705608075439608	0.011657883118922	0.00176415724447692	Up	3.14738797670433	0.00607553960151856	0.243161585209353	0.0109394635208681	0.00165544066827246	Up	2.53742605678157	0.007	1e-07	0.001
Glycated_haemoglobin_HbA1c	Vitamin_D	0.178828873774286	70	TRUE	1	1	-0.0887293166361241	-0.013427177571118	Down	0.690629110797914	0.000403218534126408	1	-0.0870771705823845	-0.0131771625898469	Down	0.967962349788053	0.001	1e-07	0.001
Glycated_haemoglobin_HbA1c	Basal metabolic rate	0.374784335114286	70	FALSE	NA	1	-5.09940840072063	-0.771680259692776	Down	0.91632248761465	3.90162534822312e-24	1	-3.90491148946545	-0.590920137293214	Down	0.682479824966808	NA	1e-07	0.001
Glycated_haemoglobin_HbA1c	SBP	0.203330554788358	70	FALSE	NA	0.0371195937654809	0.214401320104644	0.0324447962146835	Up	3.49167575246464	0.00120088950022134	0.0453383898360274	0.183266706026054	0.0277332757421899	Up	3.45851396664779	NA	1e-07	0.001
Glycated_haemoglobin_HbA1c	DBP	0.197358927773913	70	FALSE	NA	1	0.0273215955797293	0.00413450626335539	Up	0.366347117189456	3.66654686333857e-07	1	0.0257876578868606	0.00390237944703329	Up	0.384348383515396	NA	1e-07	0.001
Glycated_haemoglobin_HbA1c	RBC	0.4175505881998	70	FALSE	NA	0.490672265884664	-0.00485819994472447	-0.000735178809066287	Down	2.10596373123757	2.08439389469448e-34	0.626628836425293	-0.00377939087107222	-0.000571925427360823	Down	1.99984538964763	NA	1e-07	0.001
Glycated_haemoglobin_HbA1c	Hemoglobin	0.430024527244526	70	TRUE	1	4.66850407457122e-05	-0.0425306830220831	-0.00643605805621574	Down	6.74580949689798	8.74290634042712e-16	2.53769483095275e-06	-0.0448814843788833	-0.00679179873414327	Down	8.16323360720765	NA	1e-07	0.001
Glycated_haemoglobin_HbA1c	RBC distr width	0.281097656103971	70	TRUE	1	1	-0.00113527839102696	-0.000171798737180469	Down	0.158146798718376	6.88659718222084e-08	1	-0.00234042568810646	-0.000354170554869544	Down	0.407153448853025	NA	1e-07	0.001
Glycated_haemoglobin_HbA1c	Reticulocyte count	0.284569403162857	70	FALSE	NA	1	-0.00012927085315676	-1.95622232415466e-05	Down	0.350311695661525	2.25106604425717e-10	1	-2.87365958947796e-05	-4.34863459448279e-06	Down	0.0840179024737644	NA	1e-07	0.001
Glycated_haemoglobin_HbA1c	Eosinophill count	0.105712448953892	70	TRUE	1	1	0.000834489343942236	0.00012628111008979	Up	1.40305064168509	0.0763535190580164	0.406919797179442	0.00107463111536415	0.000162621142103652	Up	2.24770743414043	NA	1e-07	0.001
Glycated_haemoglobin_HbA1c	Monocyte count	0.13749749850617	70	TRUE	1	1	-0.000695910189991813	-0.000105310285808809	Down	0.605083834054405	0.00196875280849517	1	-0.000695924138134237	-0.00010531239654506	Down	0.550558235820401	NA	1e-07	0.001
Glycated_haemoglobin_HbA1c	Basophill count	0.18108104973499	70	TRUE	2.83687861171706e-05	1	4.87988337648846e-05	7.38460106609018e-06	Up	0.109411073789551	8.74166960228647e-05	1	9.36118563306139e-06	1.41660396514471e-06	Up	0.0212189172715285	NA	1e-07	0.001
Glycated_haemoglobin_HbA1c	Lymphocyte count	0.257568346571429	70	TRUE	0.000238299546508182	1	0.00511776551996516	0.000774458194981079	Up	0.711455732196179	6.33847288400108e-09	1	0.00625633372498452	0.000946754771188452	Up	1.11542340876921	NA	1e-07	0.001
Glycated_haemoglobin_HbA1c	Platelet distr width	0.252838181302045	70	FALSE	NA	0.16495028549929	0.00520557736359905	0.000787746533740125	Up	2.70443800296594	1.06208849068612e-05	0.0843298704838029	0.00549387184882223	0.00083137339116021	Up	3.12106703289256	NA	1e-07	0.001
Glycated_haemoglobin_HbA1c	Platelet count	0.333983135140223	70	TRUE	1	1	0.403444751277871	0.0610522488047435	Up	0.729771658883903	8.3159525039192e-22	0.70007842604317	0.516707396861953	0.0781919914747881	Up	1.93526222068989	NA	1e-07	0.001
Glycated_haemoglobin_HbA1c	Platelet volume	0.203041822548351	70	FALSE	NA	1	-0.00275066428504658	-0.000416250898734141	Down	0.364483229665157	4.29064535214769e-07	1	-0.0032589933696038	-0.000493175021917739	Down	0.464138514691066	NA	1e-07	0.001
Glycated_haemoglobin_HbA1c	time_aggregated_depression	0.0209070159006211	70	FALSE	NA	1	0.010973263769177	0.00166055557226583	Up	1.54143352091958	0.632392815450589	0.920882375583181	0.0105548846154005	0.001597243339029	Up	1.76679463889843	0.877	1e-07	0.001
Glycated_haemoglobin_HbA1c	Mood swings	0.109598624848861	70	FALSE	NA	1	0.00315387188124984	0.00047726725947596	Up	0.226846311425902	0.0250328107123599	1	0.00457052843500722	0.000691646224915261	Up	0.420355524745095	0.03	1e-07	0.001
Glycated_haemoglobin_HbA1c	FEV FVC ratio	0.2941387685589	70	FALSE	NA	1	0.00027812583611511	4.2088062099566e-05	Up	0.549392020111738	9.80788960201683e-11	1	0.000269714566256522	4.08152064271504e-05	Up	0.600547660927716	NA	1e-07	0.001
Glycated_haemoglobin_HbA1c	FVC	0.350186858909714	70	TRUE	1	1	-0.00425785444936186	-0.000644330080868455	Down	0.974994494717157	3.99176308945373e-10	1	-0.00494119049380625	-0.000747737553813702	Down	1.39161709940364	NA	1e-07	0.001
Glycated_haemoglobin_HbA1c	townsend	0.0511817651097309	70	FALSE	NA	1	-0.00411234013981985	-0.000622309777462177	Down	0.271330841410574	0.558648874484085	1	-0.00297754700116173	-0.000450584472265298	Down	0.152390977155232	0.013	1e-07	0.001
Glycated_haemoglobin_HbA1c	Sleep duration	0.0766467528204556	70	FALSE	NA	1	-0.00225265439555851	-0.000340888352601257	Down	0.325353562773031	0.236690859190964	1	-0.0017682762311469	-0.000267588660101664	Down	0.276098151890463	0.005	1e-07	0.001
Glycated_haemoglobin_HbA1c	Neuroticism score	0.104411474285714	70	FALSE	NA	1	0.0146114818012008	0.00221111767970055	Up	0.89693168667499	0.019766175206242	1	0.0159438000544383	0.00241273394865961	Up	1.17784236152588	0.221	1e-07	0.001
Glycated_haemoglobin_HbA1c	Menarche	0.139717455065549	70	FALSE	NA	1	-0.00674221018737664	-0.00102028119723904	Down	0.516205697691023	0.0622723760480611	1	-0.00460569258474654	-0.000696967524577959	Down	0.350634398143316	NA	1e-07	0.001
Glycated_haemoglobin_HbA1c	Num children (f)	0.00227459114699802	70	FALSE	NA	1	-0.000551057658362931	-8.33901275393252e-05	Down	0.0509769962264339	0.960369904825248	1	-0.000820515130197217	-0.000124166428533742	Down	0.088735835436284	0.959	1e-07	0.001
Glycated_haemoglobin_HbA1c	chronotype_quantitative_time_averaged	0.203254014857143	70	FALSE	NA	1	0.00602566180351352	0.000911847787029384	Up	1.66089479301625	0.0100639919209663	1	0.00596195589797468	0.000902207337418949	Up	1.63140343430059	0.02	1e-07	0.001
Glycated_haemoglobin_HbA1c	alcohol_continuous	0.0490747973913043	70	FALSE	NA	1	-0.00481675130070129	-0.000728906493167995	Down	0.3322516871688	0.214707891501709	1	-0.00586598310380205	-0.000887684023161532	Down	0.482447499728587	0.377	1e-07	0.001
Glycated_haemoglobin_HbA1c	physical_activity	0.0886522178219461	70	FALSE	NA	1	-0.00826238098391015	-0.00125032470481153	Down	0.256665419961143	0.0297776287007063	1	-0.0111818749624653	-0.00169212416359278	Down	0.397062315954495	0.142	1e-07	0.001
Glycated_haemoglobin_HbA1c	Summer outdoor time	0.0643655338012422	70	FALSE	NA	1	0.000607286409698585	9.18990787789957e-05	Up	0.0398230955529699	0.0997203783447444	1	0.000936749449504543	0.000141755866888123	Up	0.0614907832747841	0.219	1e-07	0.001
Glycated_haemoglobin_HbA1c	Height	0.451446676902646	70	FALSE	NA	1	-0.0182022431858999	-0.0027544982956653	Down	0.263346779144798	6.74622812800574e-30	1	-0.00151343879109163	-0.000229024770632936	Down	0.0214996786605195	NA	1e-07	0.001
Glycated_haemoglobin_HbA1c	Pulse rate	0.228974925714286	70	FALSE	NA	0.521886535437718	0.093512363923594	0.0141509837232975	Up	2.06729172773763	8.85200127344069e-07	0.15926883102332	0.104200343532465	0.0157683679828127	Up	2.76929505959873	0.001	1e-07	0.001
Glycated_haemoglobin_HbA1c	Water intake	0.0905964771469979	70	FALSE	NA	1	0.00331212664993255	0.000501215543550919	Up	0.230566985144705	0.0332467496690361	1	0.00325190758581883	0.000492102748618244	Up	0.268025395382373	0.208	1e-07	0.001
Glycated_haemoglobin_HbA1c	Bread intake	0.101227419077019	70	FALSE	NA	1	0.0292113897975634	0.00442048392550499	Up	0.6961386714475	0.0416874286766266	1	0.0299792259608696	0.00453667858248086	Up	0.771381930851714	0.001	1e-07	0.001
Glycated_haemoglobin_HbA1c	Coffee intake	0.165174471742857	70	FALSE	NA	1	-0.00365045836862025	-0.000552414405854698	Down	0.205153130178243	0.00473752554502314	1	-0.00829960783656188	-0.00125595814796108	Down	0.7690051451166	0.001	1e-07	0.001
Glycated_haemoglobin_HbA1c	Beer intake	0.181471533714286	70	FALSE	NA	1	-0.0221754008599674	-0.00335574595123482	Down	0.820405700296513	0.000427945287371594	1	-0.0182070887624699	-0.00275523156421178	Down	0.628739160102653	0.006	1e-07	0.001
Glycated_haemoglobin_HbA1c	Body mass index (BMI)	0.36173111104	70	TRUE	2.2724307545304e-31	1	-0.024311599075236	-0.00367901129183408	Down	0.655341194109254	7.24502950612913e-18	1	-0.0326789180838114	-0.00494521599600277	Down	1.27619584405524	NA	1e-07	0.001
Glycated_haemoglobin_HbA1c	Waist circumference	0.302943145342857	70	TRUE	1.9195138774237e-10	1	0.0186883458397705	0.00282805895068623	Up	0.173771189835992	1.85541741636734e-10	1	0.0134362972848338	0.00203328005197714	Up	0.143127979211989	NA	1e-07	0.001
Glycated_haemoglobin_HbA1c	Intelligence	0.109423950434783	70	FALSE	NA	1	-0.00360398857673651	-0.000545382252661468	Down	0.158741768865965	0.0086909902618266	1	-0.00628657493725981	-0.000951331095481035	Down	0.330343832833379	0.053	1e-07	0.001
Glycated_haemoglobin_HbA1c	smoking_current	0.102084280165631	70	TRUE	0.00178530060702814	1	0.00888727972250885	0.00134488901168591	Up	0.484185462027364	0.0391830334180058	1	0.00741779258943149	0.00112251533157272	Up	0.431496845127199	0.122	1e-07	0.001
Glycated_haemoglobin_HbA1c	Crohns disease	0.0109622075776398	70	FALSE	NA	1	-0.0290682005645356	-0.00439881546990287	Down	0.304324439270205	0.913095553123046	1	-0.0111515262832662	-0.00168753157660908	Down	0.135409487728659	0.433	1e-07	0.001
Glycated_haemoglobin_HbA1c	Atrial fibrillation	0.0888786555801243	70	FALSE	NA	1	-0.0163703871286651	-0.00247728826522982	Down	0.539284810465748	0.0593403204888928	1	-0.0138601405081238	-0.00209741914869495	Down	0.503564167533607	0.021	1e-07	0.001
Glycated_haemoglobin_HbA1c	Myocardial infarction	0.16189914306	70	FALSE	NA	1	0.0230527970897355	0.0034885200491763	Up	0.979482985269512	0.0162829365864622	1	0.0227575726050435	0.00344384449289362	Up	0.993106605972161	NA	1e-07	0.001
Glycated_haemoglobin_HbA1c	Heart failure	0.145702799246377	70	FALSE	NA	0.513714145517933	0.0572566915667347	0.00866450677124098	Up	2.07969377342599	0.00377602687140741	0.370374821375736	0.0646981701359184	0.00979060644075449	Up	2.29756652951316	0.01	1e-07	0.001
Glycated_haemoglobin_HbA1c	Cardiomyopathy	0.0986931639213251	70	FALSE	NA	0.389460674591662	0.11265892994432	0.0170483839466275	Up	2.22989612455597	0.312865999582117	0.538545056524002	0.106432836761686	0.0161062053983537	Up	2.08537778064665	0.068	1e-07	0.001
Glycated_haemoglobin_HbA1c	Asthma	0.182072946496894	70	FALSE	NA	1	0.00648219968788887	0.00098093448209083	Up	0.418471585612543	9.41207481771023e-05	1	0.00755384868901001	0.00114310434857334	Up	0.509883652597387	0.054	1e-07	0.001
Glycated_haemoglobin_HbA1c	Diabetes	0.553010939736481	70	TRUE	6.00546541731372e-20	4.17683818535111e-08	0.241505402500851	0.0365463867715966	Up	9.99240382647752	1.96563116618034e-68	4.3950349631797e-11	0.224606706535861	0.0339891508991198	Up	13.1882324553035	NA	1e-07	0.001
Glycated_haemoglobin_HbA1c	Malignant melanoma	0.021679058057971	70	FALSE	NA	1	-0.0228732831842916	-0.00346135467502195	Down	0.534840889017753	0.833709889889765	1	-0.0258758001166985	-0.00391571778228049	Down	0.723966648081793	0.705	1e-07	0.001
Glycated_haemoglobin_HbA1c	Non-melanoma skin cancer	0.102248030024845	70	FALSE	NA	1	-0.00444443024932668	-0.000672564113221874	Down	0.151146350483978	0.032366376029499	1	-0.00603152928013042	-0.000912735697062013	Down	0.22209835313532	0.127	1e-07	0.001
Glycated_haemoglobin_HbA1c	Lung cancer	0.0554067154120083	70	FALSE	NA	0.0573396348118411	-0.105908229339502	-0.0160268179165175	Down	3.25898551238181	0.30041139087685	0.0751635584794117	-0.104730555247619	-0.0158486035477822	Down	3.18349766754805	0.516	1e-07	0.001
Glycated_haemoglobin_HbA1c	Breast cancer	0.0461643720124225	70	FALSE	NA	1	-0.0090767707941533	-0.00137356420454855	Down	0.262685921060921	0.266257224758213	1	-0.00983512198629178	-0.00148832352541507	Down	0.330372499988931	0.25	1e-07	0.001
Glycated_haemoglobin_HbA1c	Prostate cancer	0.127123499739131	70	FALSE	NA	1	0.00980055896855367	0.00148309319350047	Up	0.244943672477361	0.0101178090008684	1	0.0128379104050707	0.00194272771600281	Up	0.321343095740907	NA	1e-07	0.001
Glycated_haemoglobin_HbA1c	Colorectal cancer	0.0997795431387164	70	FALSE	NA	1	0.00872347123896905	0.00132010029833241	Up	0.18453581137637	0.0699680511989739	1	0.00489801457032804	0.000741203853191208	Up	0.0832207078333249	0.116	1e-07	0.001
Glycated_haemoglobin_HbA1c	Bladder cancer	0.0863329384679089	70	FALSE	NA	1	0.0108708561149139	0.00164505848730494	Up	0.130438045002372	0.106374544593403	1	0.0101677543249819	0.00153865991531205	Up	0.123515976177225	0.155	1e-07	0.001
Glycated_haemoglobin_HbA1c	IBD	0.0099654583469978	70	FALSE	NA	1	0.00493617740182458	0.000746978935594041	Up	0.0673633293839433	0.973415370589804	1	0.0144859947444693	0.00219212804856747	Up	0.291245725174155	0.356	1e-07	0.001
Glycated_haemoglobin_HbA1c	Respiratory failure	0.0329579879089027	70	FALSE	NA	1	-0.0176675413314398	-0.00267358324954943	Down	0.276540707525957	0.317609313106686	1	-0.0162852216306669	-0.00246440039109861	Down	0.23101943511995	0.636	1e-07	0.001
Glycated_haemoglobin_HbA1c	Respiratory infection	0.163736915428571	70	FALSE	NA	1	0.00250023024006526	0.000378353363631875	Up	0.0547659968774644	0.00304255764767242	1	0.00277869055361025	0.000420492041334207	Up	0.0609759460819065	0.041	1e-07	0.001
Glycated_haemoglobin_HbA1c	Helicobacter pylori	0.00228226915113872	70	FALSE	NA	1	-0.0336990392511906	-0.00509958828892405	Down	0.533206750559889	0.886278859665867	1	-0.0347248893073389	-0.00525482751973806	Down	0.641027259470614	0.953	1e-07	0.001
Glycated_haemoglobin_HbA1c	Stroke	0.131293048364389	70	FALSE	NA	1	0.010268799889549	0.0015539508787687	Up	0.229508868942633	0.013303419737833	1	0.00846088478286257	0.0012803637703439	Up	0.180894249919076	0.127	1e-07	0.001
Glycated_haemoglobin_HbA1c	Multiple sclerosis	0.0637847777142856	70	FALSE	NA	1	-0.0149827067760761	-0.00226729419323019	Down	0.145333173857563	0.153419147538102	1	-0.025888753105993	-0.00391767792458663	Down	0.306505267821068	0.103	1e-07	0.001
Glycated_haemoglobin_HbA1c	Migraine	0.0743290310559006	70	FALSE	NA	1	0.015576762896451	0.00235719116660816	Up	0.794853768732861	0.081979231525861	1	0.016291857288763	0.00246540454804397	Up	0.758698673537887	0.602	1e-07	0.001
Glycated_haemoglobin_HbA1c	Osteoarthritis	0.0808811304968945	70	FALSE	NA	1	-0.00907093310674163	-0.00137268080243916	Down	0.632427425881588	0.153231682050143	1	-0.00913257458624573	-0.0013820088478071	Down	0.543980299803713	0.254	1e-07	0.001
Glycated_haemoglobin_HbA1c	Gout	0.195235482228571	70	FALSE	NA	1	0.00923468537110572	0.00139746100829047	Up	0.18030356388346	9.38113963538768e-05	1	0.00849397350727806	0.00128537100127019	Up	0.178840729702441	0.005	1e-07	0.001
Glycated_haemoglobin_HbA1c	Hiatus hernia	0.0800334414327121	70	FALSE	NA	1	-0.00288884218558977	-0.000437161002376733	Down	0.131003274570737	0.129462124694001	1	-0.00495155597262672	-0.000749306134864572	Down	0.27992501718435	0.088	1e-07	0.001
Glycated_haemoglobin_HbA1c	Gastric reflux	0.00961490182194613	70	FALSE	NA	1	0.0103626738890012	0.00156815658785947	Up	0.585982740293874	0.995083602206284	1	0.0113503014517616	0.00171761170779123	Up	0.885642135825196	0.746	1e-07	0.001
Glycated_haemoglobin_HbA1c	Allergic rhinitis	0.0288181669565217	70	FALSE	NA	1	-0.00660903860467076	-0.0010001286867024	Down	0.306251664907938	0.506548490922328	1	-0.00697911602624274	-0.00105613154396419	Down	0.349742536042146	0.624	1e-07	0.001
Glycated_haemoglobin_HbA1c	Hypothyroidism	0.00511184873706017	70	FALSE	NA	1	0.00922533805090215	0.00139604650254484	Up	0.403846031606577	0.919428095933828	1	0.0123601235126503	0.00187042546361435	Up	0.756608925215283	0.786	1e-07	0.001
Glycated_haemoglobin_HbA1c	Kidney infection	0.043285762269151	70	FALSE	NA	1	-0.0157739972486972	-0.00238703813005988	Down	0.484796423474384	0.67431481876494	1	-0.0161043577370459	-0.00243703072673151	Down	0.626606817814097	0.128	1e-07	0.001
Glycated_haemoglobin_HbA1c	Angina	0.176668588342857	70	FALSE	NA	1	0.0245717789296243	0.00371838363502056	Up	1.1211190477193	0.000124980943931106	1	0.0248151144447042	0.00375520696798656	Up	1.31436254065931	0.001	1e-07	0.001
HDL_cholesterol	statins	0.00104683332016642	260	TRUE	0.961031970069604	1	0.79737232299217	2.30235650817279	Up	0.794576379707279	0.800142230638823	1	0.80451708033307	2.32298649254622	Up	0.678838777110582	0.668	1e-07	0.001
HDL_cholesterol	Alanine_aminotransferase	0.23333770821413	260	TRUE	8.29568843857367e-06	1	-0.763183521316569	-2.20363874763017	Down	1.6568913626751	1.05462993223927e-22	0.572391990461268	-0.676260118704261	-1.95265353539459	Down	2.0504833314863	NA	1e-07	0.001
HDL_cholesterol	Albumin	0.27431377855263	260	TRUE	1	1	0.00250374872253044	0.00722939836250607	Up	0.0159038756294889	3.5065196821026e-29	1	0.00467663018722873	0.013503440785954	Up	0.0311559626921004	NA	1e-07	0.001
HDL_cholesterol	Alkaline_phosphatase	0.304084569525574	260	TRUE	1	0.000348497187163127	-2.94579407763873	-8.50577323895274	Down	5.78581647149739	1.82387146455264e-35	0.000111360544766997	-2.81663488557599	-8.13283515487165	Down	6.3942888041607	NA	1e-07	0.001
HDL_cholesterol	Aspartate_aminotransferase	0.19283040890091	260	FALSE	NA	2.83934206274817e-07	-1.03533868379651	-2.98946764023229	Down	9.11303719817794	1.50341124006004e-09	8.79576637746693e-05	-0.983840715905779	-2.8407708794945	Down	6.5212760821665	NA	1e-07	0.001
HDL_cholesterol	Calcium	0.137440600018623	260	TRUE	1	1	0.00316190392860204	0.009129775235885	Up	1.23375464394238	2.96943523960393e-08	1	0.00347457540828495	0.0100325921451384	Up	1.30162335679108	NA	1e-07	0.001
HDL_cholesterol	C_reactive_protein	0.171114334200327	260	TRUE	1	1	0.129362812742053	0.373526024473172	Up	0.969079161781549	3.59705524790463e-12	1	0.153803140842334	0.444095753119388	Up	1.20359223335201	NA	1e-07	0.001
HDL_cholesterol	Creatinine_in_urine	0.0372337804126143	260	TRUE	3.50200223080481e-05	0.000111990982707232	-341.435867835644	-985.872057215532	Down	6.33179855627713	0.483911632138372	0.00802518749524415	-347.851549663204	-1004.39688731575	Down	4.3429240646263	0.125	1e-07	0.001
HDL_cholesterol	Creatinine	0.115307932397465	260	FALSE	NA	1	-0.0431948815052637	-0.124722182706576	Down	0.0567010429533152	5.83690233010486e-06	1	0.0458938879795387	0.132515374095924	Up	0.061450618808533	NA	1e-07	0.001
HDL_cholesterol	Cystatin_C	0.182444079706625	260	TRUE	1	1	0.00376710401737535	0.0108772479320845	Up	0.551052551861436	4.45934325390008e-13	1	0.00352226614993599	0.0101702958078487	Up	0.577850201664644	NA	1e-07	0.001
HDL_cholesterol	Direct_bilirubin	0.12865333251633	260	FALSE	NA	1	0.0258977173615814	0.0747778376486762	Up	0.921578346495036	1.2102120583089e-06	1	0.0270757251415793	0.0781792522711185	Up	1.06165327425656	NA	1e-07	0.001
HDL_cholesterol	Gamma_glutamyltransferase	0.109521217159387	260	FALSE	NA	1	1.38821865011229	4.00838372701363	Up	1.6605673573254	0.00169001063590147	1	1.52880129564839	4.4143062296553	Up	1.50550620023526	NA	1e-07	0.001
HDL_cholesterol	Glucose	0.0878642531302682	260	FALSE	NA	0.0501506873044365	-0.086041086894853	-0.248437587649465	Down	3.33156136643043	0.0190176047819563	0.00492513848602545	-0.0890331862347062	-0.257077064076688	Down	4.5830850942658	NA	1e-07	0.001
HDL_cholesterol	Glycated_haemoglobin_HbA1c	0.154672407149441	260	TRUE	1	0.587225878945068	-0.336723174900731	-0.972264487781719	Down	1.99802080832295	7.35920636710227e-09	0.170820155994592	-0.37316282057681	-1.0774814020872	Down	2.73328786228738	NA	1e-07	0.001
HDL_cholesterol	IGF_1	0.20735199720269	260	FALSE	NA	1	0.0763024494351829	0.220317956845291	Up	0.287643010445934	5.62424088524826e-19	1	0.0866667904491987	0.250244262660618	Up	0.362977156260295	NA	1e-07	0.001
HDL_cholesterol	LDL_direct	0.495385864242051	260	FALSE	NA	1	-0.088457959495809	-0.255416137320408	Down	0.897090454805932	1.4379900197002e-121	0.0386283947205541	-0.0928817620144828	-0.26818955599328	Down	3.54094232465769	NA	1e-07	0.001
HDL_cholesterol	Lipoprotein_A	0.0207829162982611	260	FALSE	NA	0.0602466214247094	-3.226074146948	-9.31506222864802	Down	3.22816771169236	0.521394657181143	0.0280009808720019	-3.04995647757327	-8.80653484363981	Down	3.70761736826141	0.561	1e-07	0.001
HDL_cholesterol	uacr_lowcontrolonly	0.0948495407332743	260	FALSE	NA	1	-0.00807274266773201	-0.0233094767449552	Down	0.043598192930436	0.000121773104441416	1	0.00695837008501463	0.0200918042795744	Up	0.0303157148295195	NA	1e-07	0.001
HDL_cholesterol	Non_albumin_protein	0.199730500843525	260	FALSE	NA	1	0.123877032116912	0.357686218700498	Up	1.30278786010555	7.91580804134462e-14	1	0.1083526433175	0.312860637780402	Up	0.955480121437338	NA	1e-07	0.001
HDL_cholesterol	oestradiol_gt212_lowcontrolonly	0.00553636636781596	260	FALSE	NA	1	-0.0651838744956747	-0.188213853610904	Down	0.950514506178489	0.81596542505457	1	-0.0481910119285849	-0.13914815795569	Down	0.453615567615708	0.645	1e-07	0.001
HDL_cholesterol	Phosphate	0.110591595681933	260	TRUE	1	1	-0.000720266340385857	-0.00207971840580358	Down	0.102014611295643	4.78148860283316e-06	1	-0.000329121933990095	-0.000950316439202455	Down	0.0455811272986442	NA	1e-07	0.001
HDL_cholesterol	rheumatoidfactor_lowcontrolonly	0.131863861409962	260	FALSE	NA	0.948844829362296	0.168805553832062	0.487414165596485	Up	1.71511346143214	9.96216286095682e-06	1	0.147161259212638	0.424917786997789	Up	1.33591953803722	0.004	1e-07	0.001
HDL_cholesterol	SHBG	0.188019233554521	260	TRUE	7.40270697507561e-05	0.119303328704889	1.77356573046754	5.12104632236434	Up	2.87722609343832	2.45198794910226e-14	0.0498574506940121	1.8853571352867	5.44383614215308	Up	3.40577936150013	NA	1e-07	0.001
HDL_cholesterol	Sodium_in_urine	0.0817799243619216	260	FALSE	NA	1	0.12624998762314	0.364537960848842	Up	0.0621463114696859	0.00622560349363631	1	-0.0752701288232903	-0.217337203675438	Down	0.0408001279503735	0.009	1e-07	0.001
HDL_cholesterol	Testosterone	0.101568634122228	260	FALSE	NA	1	0.048065541336966	0.138785870445993	Up	0.452195899069102	3.5814310372764e-05	1	0.0394310604937115	0.113854414222931	Up	0.398152449089562	NA	1e-07	0.001
HDL_cholesterol	Total_bilirubin	0.189651892306513	260	FALSE	NA	1	-0.170771055952537	-0.493089414747248	Down	1.48207553424571	7.70710968323938e-11	0.743752957680187	-0.184307899258538	-0.532176097827409	Down	1.89644697936549	NA	1e-07	0.001
HDL_cholesterol	Urate	0.219209967785346	260	TRUE	1	0.0393856125233605	-5.20664714752706	-15.0338274858656	Down	3.46161137233656	2.24370600415347e-19	0.0186362599792475	-5.11863537848335	-14.7796996920977	Down	3.92316900054799	NA	1e-07	0.001
HDL_cholesterol	Urea	0.114194780115754	260	FALSE	NA	1	-0.0184525586713305	-0.053280465504438	Down	0.342695470114401	1.61628010851884e-05	1	-0.0173705238423485	-0.0501561660288456	Down	0.347784002418883	NA	1e-07	0.001
HDL_cholesterol	Vitamin_D	0.33881042128302	260	TRUE	5.20070521893995e-08	4.06521907394865e-13	-3.6940126338747	-10.6662017023099	Down	15.2312174657783	1.89049810362863e-46	6.16218285622051e-12	-3.50800179777583	-10.1291084941135	Down	14.097055738949	NA	1e-07	0.001
HDL_cholesterol	Basal metabolic rate	0.26824987001469	260	FALSE	NA	1.26822500688883e-08	-98.8665553313909	-285.470225820828	Down	10.5455934901063	1.26747243173015e-21	2.53769483095275e-06	-96.2215331387831	-277.832910248399	Down	8.16160038627727	NA	1e-07	0.001
HDL_cholesterol	SBP	0.131364041311272	260	FALSE	NA	0.000257834650056633	-1.16852302130319	-3.37402804871815	Down	5.93139772423199	9.190236194828e-05	0.0337514938962592	-1.16458832626771	-3.36266689350697	Down	3.6105792793955	NA	1e-07	0.001
HDL_cholesterol	DBP	0.108815397887208	260	FALSE	NA	1	-0.172085020094815	-0.496883393804769	Down	0.792551430052909	0.00200907855748876	1	-0.157837338072082	-0.455744213919116	Down	0.44625259964232	NA	1e-07	0.001
HDL_cholesterol	RBC	0.345805377593561	260	FALSE	NA	0.717865547091983	-0.027165614100306	-0.0784388003180844	Down	1.88087415755232	8.58877026650064e-47	0.0658095060676146	-0.028871836911256	-0.08336539869617	Down	3.25732073590092	NA	1e-07	0.001
HDL_cholesterol	Hemoglobin	0.209549862177914	260	TRUE	1	1	-0.0548747402267238	-0.158446953389589	Down	0.888501579387825	2.9126506174948e-15	1	-0.0625892418629666	-0.180722034349086	Down	1.14678841361514	NA	1e-07	0.001
HDL_cholesterol	RBC distr width	0.295455176426954	260	FALSE	NA	0.00101909065664121	0.144795593061276	0.418087092349004	Up	5.27404543819638	5.72073795709219e-41	5.84854724945344e-07	0.136198701622724	0.393264172888581	Up	8.85456390839739	NA	1e-07	0.001
HDL_cholesterol	Reticulocyte count	0.215852126236628	260	TRUE	1.62792330983641e-24	5.14253412124646e-06	-0.00491535749655157	-0.0141927491033477	Down	7.79052375593477	8.69155554293254e-15	4.84350702991931e-09	-0.00508061147998435	-0.0146699083591771	Down	11.0894194370445	NA	1e-07	0.001
HDL_cholesterol	Eosinophill count	0.263166057313676	260	TRUE	1	0.342540172075823	-0.00689123714787723	-0.0198979626446515	Down	2.295760310966	2.53709984302325e-23	1	-0.0061168583025993	-0.0176619981863837	Down	1.55208116776486	NA	1e-07	0.001
HDL_cholesterol	Monocyte count	0.169671945851833	260	FALSE	NA	0.374553515031329	-0.0107639677563965	-0.0310801999305723	Down	2.24884952820233	4.63106608886468e-11	0.521213354636176	-0.00994469359258016	-0.0287146033972463	Down	2.10332132725231	NA	1e-07	0.001
HDL_cholesterol	Basophill count	0.0823957802222223	260	FALSE	NA	1	0.00106271258829222	0.00306850786441927	Up	0.938457283279458	0.00433631835362738	1	0.00118406831228509	0.00341891398322025	Up	0.830417001057612	NA	1e-07	0.001
HDL_cholesterol	Lymphocyte count	0.160077467568222	260	TRUE	2.05884059474122e-07	0.250890577294083	-0.062788557757544	-0.181297544977974	Down	2.47003344070263	1.12644070191927e-07	0.171593778319537	-0.0650721679294028	-0.187891308756454	Down	2.72939735918238	NA	1e-07	0.001
HDL_cholesterol	Platelet distr width	0.387312942225946	260	TRUE	1	2.50372867384562e-07	-0.102496878844299	-0.295952529665225	Down	9.17046055149666	3.50746737445202e-64	2.08418919599548e-13	-0.104663873413262	-0.302209574091227	Down	15.6174930511247	NA	1e-07	0.001
HDL_cholesterol	Platelet count	0.24226980102749	260	FALSE	NA	0.016752256639104	4.08687903575718	11.8005758097812	Up	3.90487832010867	2.11223915705067e-22	0.0899214913221908	3.95153110265425	11.409768171164	Up	3.08866001098448	NA	1e-07	0.001
HDL_cholesterol	Platelet volume	0.274670042167178	260	FALSE	NA	0.849346170763249	-0.0589127863897661	-0.170106527713532	Down	1.78263058503691	2.25965046934467e-29	0.176434484053846	-0.0659654891653747	-0.190470711003338	Down	2.70845196412985	NA	1e-07	0.001
HDL_cholesterol	time_aggregated_depression	0.0705450007662836	260	FALSE	NA	1	-0.0573155499057473	-0.165494619690098	Down	0.863268788872924	0.00511980380950226	1	-0.0562695422029849	-0.162474346007891	Down	0.967139447698629	NA	1e-07	0.001
HDL_cholesterol	Mood swings	0.0969444057318007	260	FALSE	NA	1	-0.0525373888357491	-0.151698015620212	Down	1.01291424927564	0.000187182767561114	1	-0.0573526217095815	-0.165601661916629	Down	1.16200286780531	0.001	1e-07	0.001
HDL_cholesterol	FEV FVC ratio	0.139377348544651	260	FALSE	NA	1	0.00234885293743758	0.00678214767595248	Up	1.140250507357	5.40389549874822e-08	1	0.00231307875736454	0.00667885224677752	Up	1.139489316225	NA	1e-07	0.001
HDL_cholesterol	FVC	0.121579369706576	260	FALSE	NA	1	-0.00209612453665078	-0.00605241219157036	Down	0.0600108210326472	1.86215806562299e-06	1	-0.00199739996891136	-0.0057673519449362	Down	0.0544945311129417	NA	1e-07	0.001
HDL_cholesterol	townsend	0.0295713698296494	260	FALSE	NA	0.161367337092348	-0.109916849410611	-0.317377172872921	Down	2.71587330900781	0.298498076369635	0.391792279063363	-0.122689204680299	-0.354256450510138	Down	2.26947866858491	0.053	1e-07	0.001
HDL_cholesterol	Sleep duration	0.130640917624074	260	FALSE	NA	1	0.0296254872444168	0.085541511033413	Up	1.24508261795656	5.66195886571014e-08	1	0.0321441845332343	0.0928140723298289	Up	1.1817991260977	NA	1e-07	0.001
HDL_cholesterol	Neuroticism score	0.0782346177005836	260	FALSE	NA	1	-0.0947338100227014	-0.273537214373457	Down	1.26069414053239	0.00499335776419322	1	-0.106520156370092	-0.307569460587701	Down	1.18310112454269	0.001	1e-07	0.001
HDL_cholesterol	Menarche	0.139619002787126	260	FALSE	NA	1	0.0790950600369281	0.228381423570087	Up	1.55993817522795	4.22755376751138e-07	1	0.0782967858924437	0.226076463115775	Up	1.3622279061053	NA	1e-07	0.001
HDL_cholesterol	Num children (f)	0.0828176937931033	260	FALSE	NA	1	-0.0278838325972877	-0.0805126057200711	Down	0.573067971671919	0.00502376075990612	1	-0.0260690280280213	-0.0752724851507581	Down	0.449760539766907	0.038	1e-07	0.001
HDL_cholesterol	chronotype_quantitative_time_averaged	0.10151967205364	260	FALSE	NA	1	-0.0150876735647809	-0.0435645963916921	Down	0.55042034555099	8.07649134462471e-05	1	-0.015845024501501	-0.045751393961471	Down	0.50312291714593	NA	1e-07	0.001
HDL_cholesterol	alcohol_continuous	0.0889540534176245	260	FALSE	NA	1	-0.0259888243032584	-0.0750409025357576	Down	0.245420973921685	0.00131146543770537	1	-0.0180580766405923	-0.0521414263822635	Down	0.181990702347801	NA	1e-07	0.001
HDL_cholesterol	physical_activity	0.0618630892796935	260	TRUE	0.853636040751434	1	0.146562026265227	0.42318754400264	Up	1.30518427352733	0.0284448414483162	1	0.162892862577367	0.470341685403067	Up	1.22569877249866	0.001	1e-07	0.001
HDL_cholesterol	Summer outdoor time	0.0840599975357736	260	FALSE	NA	1	-0.043052730271624	-0.124311731016094	Down	0.701582640623345	0.00906268347367486	1	-0.0335561945386476	-0.0968911519221693	Down	0.462724908543226	NA	1e-07	0.001
HDL_cholesterol	Height	0.257820967463037	260	FALSE	NA	1	-0.313000699729718	-0.903767508986424	Down	1.47865791986398	1.03953494940681e-29	0.800590375732576	-0.331508007347406	-0.957206058223301	Down	1.84806240192744	NA	1e-07	0.001
HDL_cholesterol	Pulse rate	0.23937611749677	260	FALSE	NA	0.292736507622546	-0.601857295424791	-1.73782061548448	Down	2.38219651650045	7.73251205890954e-25	0.700473504124532	-0.586919711095786	-1.6946893912062	Down	1.93406559104658	NA	1e-07	0.001
HDL_cholesterol	Water intake	0.096609165906867	260	FALSE	NA	1	0.0418652197780542	0.120882877976483	Up	0.559568476484864	0.000109715985797795	1	0.0471096412205423	0.136025776082606	Up	0.687412730433218	NA	1e-07	0.001
HDL_cholesterol	Bread intake	0.0756239492054583	260	FALSE	NA	1	-0.119166244957972	-0.344084152060785	Down	0.447334237735678	0.00195807866805	1	-0.104671757523157	-0.302232338904107	Down	0.387828460450291	0.001	1e-07	0.001
HDL_cholesterol	Coffee intake	0.103721577748187	260	FALSE	NA	1	0.0265786348391412	0.0767439389802417	Up	0.370259626984292	4.62091385918294e-05	1	0.0218029066419552	0.0629543596595115	Up	0.281896089781295	NA	1e-07	0.001
HDL_cholesterol	Beer intake	0.0772533350504087	260	FALSE	NA	1	-0.0832638717423625	-0.240418574201722	Down	0.403649248936209	0.00408411040158255	1	-0.0841008612523134	-0.242835322551196	Down	0.442184800793966	NA	1e-07	0.001
HDL_cholesterol	Body mass index (BMI)	0.283127028466906	260	TRUE	9.18007991697982e-26	0.00290406190999964	-0.386383168412029	-1.11565422675273	Down	4.77132883513515	1.67191282671892e-24	0.00131813658574508	-0.440638350261352	-1.27231224889744	Down	5.21969538220614	NA	1e-07	0.001
HDL_cholesterol	Waist circumference	0.24817325989754	260	TRUE	1	6.38224739065705e-06	-1.27508717033256	-3.68172453501577	Down	7.68475133426981	1.95631957432551e-17	1.4480300327811e-05	-1.27695254229938	-3.68711066538941	Down	7.36121843545159	NA	1e-07	0.001
HDL_cholesterol	Intelligence	0.124248680775909	260	FALSE	NA	1	0.0782989488225718	0.226082708424413	Up	0.86847038422183	1.30124471117119e-05	1	0.0753372818567521	0.217531103337084	Up	0.738164427390491	NA	1e-07	0.001
HDL_cholesterol	smoking_current	0.0519544698850576	260	FALSE	NA	1	0.022944143128198	0.0662495997571429	Up	0.159708817602535	0.0582839716869662	1	0.0304989971683955	0.0880637095101284	Up	0.237886613174017	NA	1e-07	0.001
HDL_cholesterol	Crohns disease	0.0294005471853817	260	FALSE	NA	1	-0.1150673273496	-0.33224881571918	Down	0.26260231758501	0.0900568616844897	1	-0.1068862717036	-0.308626592866485	Down	0.21634024952586	0.358	1e-07	0.001
HDL_cholesterol	Atrial fibrillation	0.0306765072277631	260	FALSE	NA	1	-0.0474406167556679	-0.136981444664735	Down	0.265685770707445	0.171686986103959	1	-0.0794595479551401	-0.22943385680165	Down	0.517424670673603	0.41	1e-07	0.001
HDL_cholesterol	Myocardial infarction	0.149895506112585	260	TRUE	1	1.95584521902835e-06	-0.580414423278237	-1.67590583011134	Down	8.22749578171474	2.5931496058287e-05	4.41744433410043e-08	-0.612514165524278	-1.76859157846226	Down	10.0542670177087	NA	1e-07	0.001
HDL_cholesterol	Heart failure	0.0277381689578544	260	FALSE	NA	0.787513093347533	-0.29521741737823	-0.852419531789297	Down	1.82769199139747	0.189132434219762	1	-0.28257855448787	-0.815925704009662	Down	1.57103277676976	0.247	1e-07	0.001
HDL_cholesterol	Cardiomyopathy	0.020154874522841	260	FALSE	NA	1	-0.0692209069720531	-0.199870500985892	Down	0.101547501920597	0.313621905730832	1	-0.0675556324683102	-0.195062137965215	Down	0.110708245073802	0.292	1e-07	0.001
HDL_cholesterol	Asthma	0.10887140419466	260	FALSE	NA	0.0296097743375501	-0.14396505772042	-0.415688979958908	Down	3.60579933884492	0.000779612391447362	0.218217244138082	-0.151575871060478	-0.437664668254955	Down	2.59754112462343	NA	1e-07	0.001
HDL_cholesterol	Diabetes	0.160487923930855	260	TRUE	0.080911628155296	1.50788739713083e-05	-0.392621619748479	-1.13366731627344	Down	7.28875453000531	2.40632671227851e-06	9.56913910024349e-06	-0.418791450429591	-1.20923086199614	Down	7.554824414863	NA	1e-07	0.001
HDL_cholesterol	Malignant melanoma	0.0400556691423519	260	FALSE	NA	1	-0.0831663948963823	-0.240137116663923	Down	0.189943703874575	0.0802163232843223	1	-0.140423126344227	-0.405461902193181	Down	0.533906058062585	0.272	1e-07	0.001
HDL_cholesterol	Non-melanoma skin cancer	0.035600986434695	260	FALSE	NA	1	-0.0933468141780006	-0.269532361411077	Down	0.776153189830182	0.125703288890413	1	-0.0820818975436234	-0.237005706824099	Down	0.615340099688956	0.017	1e-07	0.001
HDL_cholesterol	Lung cancer	0.00372435048629527	260	FALSE	NA	1	-0.0494818340592165	-0.142875316082023	Down	0.106130950430702	0.685674453165414	1	-0.0761433608753037	-0.219858599816395	Down	0.170776141899211	0.743	1e-07	0.001
HDL_cholesterol	Breast cancer	0.0179649181255526	260	FALSE	NA	1	-0.0348268520768754	-0.100560086205992	Down	0.186051600466018	0.484551039225338	1	-0.0272058160481756	-0.0785548806153933	Down	0.127236817434687	0.23	1e-07	0.001
HDL_cholesterol	Prostate cancer	0.0150276280872383	260	FALSE	NA	1	0.236325964229337	0.682374602308545	Up	1.4581598544222	0.590616588656083	1	0.210839106215755	0.608783092133916	Up	1.22043326506835	0.147	1e-07	0.001
HDL_cholesterol	Colorectal cancer	0.0261169821927497	260	FALSE	NA	1	0.223570954617584	0.645545409038798	Up	1.08368496721635	0.364826090851988	1	0.184602304496387	0.533026172247923	Up	0.826419208852701	0.379	1e-07	0.001
HDL_cholesterol	Bladder cancer	0.0359510641438255	260	FALSE	NA	1	-0.106657317287034	-0.307965503089657	Down	0.255969715027315	0.118521636163094	1	-0.0901041039031793	-0.260169263533115	Down	0.204694741663631	0.597	1e-07	0.001
HDL_cholesterol	IBD	0.0245436343961095	260	FALSE	NA	1	-0.279387263855615	-0.806711076733571	Down	1.31292167031197	0.40040807391362	1	-0.329142392914701	-0.9503755129085	Down	1.67632189911115	0.133	1e-07	0.001
HDL_cholesterol	Respiratory failure	0.00300868445033886	260	FALSE	NA	1	-0.0972308072238112	-0.280747118192656	Down	0.184566986846487	0.953533869438237	1	-0.0456628021793483	-0.131848130098769	Down	0.0908850797638683	0.6	1e-07	0.001
HDL_cholesterol	Respiratory infection	0.0450268747421161	260	FALSE	NA	1	-0.223225424865123	-0.644547716177626	Down	1.45440286038955	0.330944532266063	1	-0.206853197630196	-0.597274061398429	Down	1.48934267865824	0.196	1e-07	0.001
HDL_cholesterol	Helicobacter pylori	0.0017824674329503	260	FALSE	NA	1	0.0413331972571129	0.119346700361254	Up	0.0773219034372218	0.952933096842784	1	0.0637167486854687	0.183977631008192	Up	0.13107727776052	0.976	1e-07	0.001
HDL_cholesterol	Stroke	0.0264000468022398	260	FALSE	NA	1	-0.0322274936130497	-0.0930546214391623	Down	0.118946408212838	0.25746698117928	1	-0.0397560731597052	-0.114792865439775	Down	0.143692551457326	0.52	1e-07	0.001
HDL_cholesterol	Multiple sclerosis	0.0138019481874448	260	FALSE	NA	0.259085435763498	0.566311478718247	1.63518456947083	Up	2.45217475048231	0.494115240935157	0.894039626009867	0.504916106706414	1.45790975035911	Up	1.78402050811525	0.773	1e-07	0.001
HDL_cholesterol	Migraine	0.0144636432066019	260	FALSE	NA	1	-0.14301629668265	-0.412949499183084	Down	1.26720606529565	0.796874726557491	1	-0.124564013150952	-0.359669828124986	Down	0.977054182326596	0.523	1e-07	0.001
HDL_cholesterol	Osteoarthritis	0.0245001607427056	260	FALSE	NA	1	-0.000205719802068854	-0.000594001461420043	Down	0.00125833087354701	0.249081074501628	1	-0.0049558261256036	-0.0143095994238167	Down	0.0334627191425734	0.128	1e-07	0.001
HDL_cholesterol	Gout	0.0297624802758621	260	FALSE	NA	1	0.120887948212223	0.349055449130255	Up	0.569853213905889	0.180511841417282	1	0.126068643194825	0.364014341564961	Up	0.594591374534738	0.21	1e-07	0.001
HDL_cholesterol	Hiatus hernia	0.061385166755084	260	FALSE	NA	1	0.01459734144183	0.0421487968688219	Up	0.111901630989515	0.00907389720663824	1	0.01639994236813	0.0473536802772793	Up	0.133613260404949	0.008	1e-07	0.001
HDL_cholesterol	Gastric reflux	0.0682487063141762	260	TRUE	0.332405340337813	1	-0.0755442083292755	-0.218128588974584	Down	0.722725526328267	0.012093461026305	1	-0.0849680414740422	-0.245339244457795	Down	0.923393828939896	0.031	1e-07	0.001
HDL_cholesterol	Allergic rhinitis	0.0780395912114943	260	FALSE	NA	1	-0.0592584875336638	-0.171104715455425	Down	0.368152032730312	0.0140890487992172	1	-0.0791589293858406	-0.228565841823519	Down	0.620963531002058	NA	1e-07	0.001
HDL_cholesterol	Hypothyroidism	0.132217410274801	260	TRUE	3.08141593007722e-11	0.0236966390950331	-0.20849899174887	-0.602026176177159	Down	3.72288007303552	1.29593909284938e-06	0.293117187707447	-0.204062745524293	-0.589216827178583	Down	2.43228179774101	NA	1e-07	0.001
HDL_cholesterol	Kidney infection	0.0255944164102564	260	FALSE	NA	1	-0.0313203062651312	-0.0904351817691543	Down	0.179358485164395	0.140430342680076	1	-0.0300591543404304	-0.086793694275917	Down	0.156053301992372	0.598	1e-07	0.001
HDL_cholesterol	Angina	0.216932816539405	260	TRUE	3.12786188190344e-07	2.62814031780463e-11	-0.561802763525178	-1.62216597142205	Down	13.3397309640498	6.15140610467187e-09	1.41409868776716e-09	-0.569599185335735	-1.64467759112392	Down	11.6338594894859	NA	1e-07	0.001
IGF_1	statins	0.0244677813664597	230	FALSE	NA	1	0.111073955114349	0.0203074489647489	Up	1.17648790008672	0.23824902038423	1	0.114830316641272	0.0209942177029522	Up	1.16423558437905	0.27	1e-07	0.001
IGF_1	Alanine_aminotransferase	0.169079377654175	230	FALSE	NA	0.553813416392888	-0.0644250412606302	-0.0117787129854627	Down	2.03555814796607	8.17158692936312e-10	0.120633962801779	-0.0740040527947571	-0.0135300262223216	Down	2.93051456305282	NA	1e-07	0.001
IGF_1	Albumin	0.181276191173656	230	TRUE	1	0.927130795010864	-0.0116756104601882	-0.00213463060092231	Down	1.72703237813828	1.22320716253166e-08	0.663434825702837	-0.0115766604311144	-0.00211653974727972	Down	1.96204770727069	NA	1e-07	0.001
IGF_1	Alkaline_phosphatase	0.172626432800349	230	FALSE	NA	1	0.0513225291634264	0.0093832045564161	Up	0.50524538889226	1.04274255405762e-10	1	0.0703287122616517	0.012858070404891	Up	0.916896655965396	NA	1e-07	0.001
IGF_1	Aspartate_aminotransferase	0.191591334539913	230	TRUE	5.83797457430354e-09	0.0286775308877265	-0.0708237280023288	-0.0129485732314105	Down	3.62423080384776	1.91926077607659e-07	0.0962453255225045	-0.0598602595998988	-0.0109441422662055	Down	3.05259531589716	NA	1e-07	0.001
IGF_1	Calcium	0.18553235631757	230	TRUE	1	1	0.000330825534655899	6.04842301180697e-05	Up	1.18366141512642	2.24079776432406e-10	1	0.000249505823152653	4.56166953347788e-05	Up	0.838122773736022	NA	1e-07	0.001
IGF_1	C_reactive_protein	0.223120761198405	230	TRUE	2.30428969569681e-06	2.06294445343857e-06	-0.0547718950515817	-0.010013845840976	Down	8.20185392970634	2.66237046436517e-12	9.56068488052568e-09	-0.0547411905983133	-0.0100082322016931	Down	10.748332876782	NA	1e-07	0.001
IGF_1	Creatinine_in_urine	0.0843544287705628	230	FALSE	NA	1	0.23475536061256	0.0429198951269263	Up	0.00989243619910214	0.00247689748489503	1	-2.02887941795415	-0.370936329703188	Down	0.0930992559836277	0.005	1e-07	0.001
IGF_1	Creatinine	0.225610719253695	230	FALSE	NA	1	0.0707963338694851	0.0129435648119832	Up	1.24472886572309	3.05446354987411e-19	0.74808918490311	0.0760101005826603	0.0138967882866755	Up	1.89297303101916	NA	1e-07	0.001
IGF_1	Cystatin_C	0.28029548254	230	FALSE	NA	1	-4.62767882761881e-06	-8.46070093753037e-07	Down	0.00396236813316738	2.65893499236883e-30	1	9.09168637941174e-05	1.66221646616737e-05	Up	0.109202862292852	NA	1e-07	0.001
IGF_1	Direct_bilirubin	0.0782391259831356	230	FALSE	NA	1	-0.000212429621723796	-3.88381209376743e-05	Down	0.0557229042073075	0.00383533666468998	1	0.000181959580795115	3.32673388360017e-05	Up	0.0468216842355199	NA	1e-07	0.001
IGF_1	Gamma_glutamyltransferase	0.183594851645384	230	TRUE	0.0409701943382544	0.0301184742776562	-0.283059661779553	-0.0517512825544894	Down	3.59659941414293	6.39804447805507e-09	0.0193604160795697	-0.267629155588552	-0.0489301512041976	Down	3.9015777195015	NA	1e-07	0.001
IGF_1	Glucose	0.114708844703109	230	FALSE	NA	1	-0.00105475285147242	-0.000192838543289906	Down	0.203829640436304	9.38757223648737e-06	1	-0.00128223650849493	-0.000234428966090132	Down	0.299649030581535	NA	1e-07	0.001
IGF_1	Glycated_haemoglobin_HbA1c	0.174431499846667	230	FALSE	NA	1	-0.0058445298976463	-0.00106854475918512	Down	0.180874635251183	5.82348355470017e-11	1	-0.0028212850677594	-0.000515810411806707	Down	0.0952321585834402	NA	1e-07	0.001
IGF_1	HDL_cholesterol	0.238210745022312	230	FALSE	NA	1	0.000111505495123622	2.03863466388754e-05	Up	0.0567387332904821	9.67586741354783e-22	1	0.000108020685542179	1.97492252484093e-05	Up	0.0587240264491028	NA	1e-07	0.001
IGF_1	LDL_direct	0.191776156655065	230	FALSE	NA	0.00364038135725138	-0.0069566089293804	-0.00127186414363	Down	4.66041353605929	3.30276361272866e-09	0.000354206053148309	-0.00731976533083303	-0.00133825936725492	Down	5.85734660743871	NA	1e-07	0.001
IGF_1	Lipoprotein_A	0.0419760277583286	230	FALSE	NA	1	0.0359564035452681	0.00657384378902988	Up	0.188378205184165	0.163774002894483	1	0.0270415977328187	0.00494396607484758	Up	0.135603181200795	0.203	1e-07	0.001
IGF_1	uacr_lowcontrolonly	0.0325378347148503	230	FALSE	NA	1	0.0128975661004937	0.00235803852564367	Up	1.03027259998844	0.159615910107805	1	0.0124530242958834	0.0022767637569499	Up	1.12275116177755	0.14	1e-07	0.001
IGF_1	Non_albumin_protein	0.17908409641955	230	TRUE	1	1	-0.0163064476155658	-0.00298127812598865	Down	1.37534248626915	3.91898214692615e-12	0.855551965713292	-0.0172551237293377	-0.0031547228524744	Down	1.8093562575243	NA	1e-07	0.001
IGF_1	oestradiol_gt212_lowcontrolonly	0.0119892115226803	230	FALSE	NA	1	0.00182722392335767	0.000334068022810152	Up	0.130892846551447	0.592276937216208	1	0.000470104454693286	8.59483414627389e-05	Up	0.0334329089722764	0.297	1e-07	0.001
IGF_1	Phosphate	0.306454642472314	230	TRUE	1	3.24389169635433e-05	0.00190553961611837	0.000348386338316605	Up	6.92197730582681	9.0414833933606e-27	6.47786154012014e-08	0.00199955308753584	0.000365574650111604	Up	9.86817219720226	NA	1e-07	0.001
IGF_1	rheumatoidfactor_lowcontrolonly	0.069668642978129	230	FALSE	NA	1	-0.0104025055283393	-0.00190187114436315	Down	0.947141105407982	0.0170549869450776	1	-0.0111142339012001	-0.00203199514682399	Down	1.08635353317071	0.065	1e-07	0.001
IGF_1	SHBG	0.374143650287305	230	TRUE	1	0.0152323753265521	-0.321508143074423	-0.0587807483807838	Down	3.9523297847217	2.27680336507415e-47	1.54610938558247e-05	-0.33392942619559	-0.0610517089565562	Down	7.32739405995444	NA	1e-07	0.001
IGF_1	Sodium_in_urine	0.16993797867619	230	TRUE	6.63538772352091e-05	1	-0.0513449490406956	-0.00938730354175404	Down	0.291228303746154	2.31359159780267e-08	1	-0.0802411001061804	-0.0146703342255529	Down	0.598809574862261	NA	1e-07	0.001
IGF_1	Testosterone	0.263032468680519	230	FALSE	NA	1	-0.0123988413729561	-0.00226685759180998	Down	1.03347854414001	1.18546099328454e-20	1	-0.00807637401670354	-0.00147658875562309	Down	0.839004924919388	NA	1e-07	0.001
IGF_1	Total_bilirubin	0.162211301926407	230	FALSE	NA	1	0.00346897604689966	0.000634226574175989	Up	0.181516393185363	6.17453769029693e-09	1	0.00306756433275733	0.000560837201389131	Up	0.16092448700303	NA	1e-07	0.001
IGF_1	Urate	0.368152489679272	230	TRUE	1	1	-0.369461586187406	-0.0675479890691915	Down	1.10159538592986	2.98227000884135e-45	1	-0.323736266155783	-0.059188112066675	Down	1.56916486538123	NA	1e-07	0.001
IGF_1	Urea	0.215790881511236	230	TRUE	1	1	0.00120839043183513	0.000220927822356914	Up	0.1644622825874	1.8047419658544e-18	1	0.00101449275564663	0.000185477863277599	Up	0.155941103625454	NA	1e-07	0.001
IGF_1	Vitamin_D	0.155974044813853	230	TRUE	1	0.0135984536257633	0.134037495731544	0.0245058312826698	Up	4.007841891509	8.25425686673519e-07	0.01484768395529	0.128157394654069	0.0234307831094463	Up	4.04394556615777	NA	1e-07	0.001
IGF_1	Basal metabolic rate	0.489627768318681	230	FALSE	NA	6.78583599943548e-05	12.5199693188289	2.2890031935983	Up	6.57366771424557	1.20901125819582e-132	8.33877265199873e-07	12.649406638311	2.31266798303351	Up	8.68714581628233	NA	1e-07	0.001
IGF_1	SBP	0.284298767907521	230	FALSE	NA	1	-0.0329331218081069	-0.00602110269396171	Down	0.398114595837765	1.94416966075681e-32	1	-0.0352677156742719	-0.0064479322395717	Down	0.50050580618109	NA	1e-07	0.001
IGF_1	DBP	0.291892501552533	230	FALSE	NA	1	0.011289666974519	0.00206406925618189	Up	0.176351150879593	1.54285552400059e-31	1	0.0101484956157111	0.00185543097455082	Up	0.203552665819872	NA	1e-07	0.001
IGF_1	RBC	0.198505969646148	230	TRUE	1	1	-0.000787164002677188	-0.000143915761303339	Down	0.59397438004963	1.49076754084056e-15	1	-0.00075932890394026	-0.000138826720884755	Down	0.618070903309248	NA	1e-07	0.001
IGF_1	Hemoglobin	0.206230748462749	230	FALSE	NA	1	0.00669249284766077	0.00122357628132449	Up	1.03779083204027	6.31109419154163e-19	1	0.00678648529235734	0.00124076074884239	Up	1.32637988578934	NA	1e-07	0.001
IGF_1	RBC distr width	0.18787990923992	230	FALSE	NA	1	-0.0012474561535959	-0.000228070137133688	Down	0.337665019600357	2.41174128843102e-11	1	-0.000861983577054823	-0.000157594887851717	Down	0.219272059994094	NA	1e-07	0.001
IGF_1	Reticulocyte count	0.231673708979221	230	FALSE	NA	1	-2.06313851183822e-05	-3.77199857457405e-06	Down	0.105135773178443	2.72770768491955e-20	1	-3.90013952906392e-05	-7.13055408536845e-06	Down	0.24206059165567	NA	1e-07	0.001
IGF_1	Eosinophill count	0.149755560117933	230	TRUE	1	1	-0.000412305285151874	-7.53810245389945e-05	Down	1.13219731861665	9.76150746398375e-08	1	-0.000408403481134232	-7.46676648150417e-05	Down	1.19183995299699	NA	1e-07	0.001
IGF_1	Monocyte count	0.138424867301645	230	FALSE	NA	1	-0.000325276067604814	-5.94696311618567e-05	Down	0.361367778213135	1.63521507913831e-07	1	-0.000551390555350098	-0.000100809731236176	Down	0.879200565134685	NA	1e-07	0.001
IGF_1	Basophill count	0.115407718380952	230	TRUE	4.47299639615071e-07	0.185001322569631	-0.000221453348768788	-4.04879125224734e-05	Down	2.63850646781892	0.00125317991815481	0.291437052677033	-0.000223878414535003	-4.09312828808339e-05	Down	2.43561721815554	NA	1e-07	0.001
IGF_1	Lymphocyte count	0.185671430213924	230	FALSE	NA	1	-0.00418785089182892	-0.000765657153112462	Down	1.52037865459122	3.22373704954245e-13	0.783465495363217	-0.00489567476324524	-0.000895067302683709	Down	1.86075110365981	NA	1e-07	0.001
IGF_1	Platelet distr width	0.114182007419913	230	FALSE	NA	1	0.000912206048231546	0.000166776970809463	Up	0.450264147733248	0.000112329065789441	1	0.000800234746649317	0.000146305461623923	Up	0.437497063848322	NA	1e-07	0.001
IGF_1	Platelet count	0.274019371467567	230	FALSE	NA	1	-0.22492617240005	-0.0411228425434924	Down	0.902527307514942	6.10260212440187e-25	1	-0.215629523440516	-0.0394231531420071	Down	1.18956159855217	NA	1e-07	0.001
IGF_1	Platelet volume	0.197456423873156	230	FALSE	NA	1	-0.00514745931137448	-0.000941100613156745	Down	1.63671123295701	1.41203234405173e-13	0.480782966894224	-0.00542349069002536	-0.000991566927504256	Down	2.15089807538946	NA	1e-07	0.001
IGF_1	time_aggregated_depression	0.150544514701299	230	FALSE	NA	1	-0.00356701414981907	-0.000652150702020245	Down	0.472375336666715	7.3275530623849e-09	1	-0.00359681361384495	-0.000657598883767797	Down	0.499890459781819	NA	1e-07	0.001
IGF_1	Mood swings	0.0428296782480746	230	FALSE	NA	1	-0.00484675015604628	-0.000886122505833805	Down	1.05319119687298	0.206152469471274	1	-0.00538452596085846	-0.000984443077019527	Down	1.08570040427407	NA	1e-07	0.001
IGF_1	FEV FVC ratio	0.190377414189796	230	FALSE	NA	0.735049049427679	-0.000365882856533088	-6.68936964428159e-05	Down	1.86816723237333	2.9870247607818e-11	0.158278228236303	-0.000411025597833444	-7.51470616366822e-05	Down	2.77352584508803	NA	1e-07	0.001
IGF_1	FVC	0.447427534205422	230	TRUE	1.1635267190131e-16	4.19680491554712e-10	0.0138676018390803	0.00253538839344166	Up	12.1070769531659	6.97445368859181e-86	1.12749644989662e-10	0.0138064679497284	0.00252421139576699	Up	12.7576286054145	NA	1e-07	0.001
IGF_1	townsend	0.0936434355543008	230	TRUE	0.107169124949212	1	-0.00547147029104619	-0.00100033895059533	Down	0.72877369658017	0.00292494523683474	1	-0.004225902873194	-0.000772614127578559	Down	0.484918442786038	NA	1e-07	0.001
IGF_1	Sleep duration	0.178418170589497	230	FALSE	NA	1	0.00139737262203213	0.000255479092082757	Up	0.343099579326762	2.36586233719568e-13	1	0.00141412864921934	0.000258542566023213	Up	0.379877951226276	NA	1e-07	0.001
IGF_1	Neuroticism score	0.126750394455949	230	FALSE	NA	1	-0.00581210656144473	-0.00106261685966536	Down	0.542120707476566	1.41996592294504e-06	1	-0.00583705002266674	-0.00106717722726233	Down	0.517464306960603	NA	1e-07	0.001
IGF_1	Menarche	0.215837541479065	230	FALSE	NA	0.152412206038262	-0.0154796145374147	-0.00283010973984778	Down	2.74448998931452	2.14582140352689e-19	0.0290020144365343	-0.0159341999426841	-0.00291322076176218	Down	3.69005236629954	NA	1e-07	0.001
IGF_1	Num children (f)	0.0341689645763222	230	FALSE	NA	1	0.00227859510329809	0.000416591393760273	Up	0.411566609596942	0.155489829476214	1	0.00154149160112578	0.00028182810261167	Up	0.260385384034478	0.136	1e-07	0.001
IGF_1	chronotype_quantitative_time_averaged	0.222463482105487	230	FALSE	NA	0.991746846255165	-0.00436828182892011	-0.000798645012803503	Down	1.68962698228586	1.93146842180786e-21	1	-0.00394984676041003	-0.000722143291134533	Down	1.48590418274806	NA	1e-07	0.001
IGF_1	alcohol_continuous	0.0533609533024657	230	FALSE	NA	1	0.00173483194753132	0.00031717616610158	Up	0.180653840479162	0.0504499120422012	1	0.00329993680663572	0.000603321437673324	Up	0.425713994359304	NA	1e-07	0.001
IGF_1	physical_activity	0.138834002969697	230	FALSE	NA	1	-0.00181485324043878	-0.000331806313377226	Down	0.0858085082613306	4.76793344336977e-06	1	0.000490571881931111	8.96903639165531e-05	Up	0.0206575843830627	NA	1e-07	0.001
IGF_1	Summer outdoor time	0.181145256018069	230	FALSE	NA	1	0.00615878403103727	0.00112599927018393	Up	0.922496844629661	3.69963004277355e-12	1	0.00596594643361651	0.00109074312337548	Up	0.91920268095373	NA	1e-07	0.001
IGF_1	Height	0.609139883214159	230	FALSE	NA	1.42762510527252e-06	0.13970274066834	0.0255415976989134	Up	8.37176922581019	1.75827995994331e-279	1.58557438159358e-11	0.150739130431548	0.0275593607437306	Up	13.659403540941	NA	1e-07	0.001
IGF_1	Pulse rate	0.238859436825117	230	FALSE	NA	1	0.00859869570083935	0.00157208387806515	Up	0.159831153844496	2.67381536813861e-20	1	0.0104011619400991	0.00190162549857167	Up	0.21434142972296	NA	1e-07	0.001
IGF_1	Water intake	0.16344046817316	230	FALSE	NA	1	0.0066275244810338	0.00121169823315161	Up	1.21088195517456	2.05208532331379e-07	1	0.00756186029811731	0.00138252114930533	Up	1.37784074782138	NA	1e-07	0.001
IGF_1	Bread intake	0.140958741321287	230	FALSE	NA	1	0.0193312694899183	0.00353430080153515	Up	0.889763245600602	9.13535570747673e-07	1	0.0188372548496352	0.00344398100437784	Up	0.840460810901618	NA	1e-07	0.001
IGF_1	Coffee intake	0.192373701275325	230	FALSE	NA	1	0.000690721304326945	0.000126283318371475	Up	0.0662538736527957	1.05146416707401e-13	1	0.0018138310899641	0.000331619435467121	Up	0.204666278813275	NA	1e-07	0.001
IGF_1	Beer intake	0.112377759268888	230	TRUE	3.03989489272765e-06	1	0.00514403845591523	0.000940475184381989	Up	0.242056118383729	2.83943385326276e-05	1	0.00332495937015185	0.000607896267398689	Up	0.148643119961382	NA	1e-07	0.001
IGF_1	Body mass index (BMI)	0.21332968547342	230	TRUE	1.81706486437231e-110	1	-0.00901321149615251	-0.00164786904615193	Down	0.374686013052244	2.3142179458015e-15	1	-0.0106522716247485	-0.00194753542498351	Down	0.62806861447391	NA	1e-07	0.001
IGF_1	Waist circumference	0.25322786701039	230	FALSE	NA	1	-0.0015119378631894	-0.000276424846517631	Down	0.0195999809682864	7.32423286956306e-24	1	0.00190913281544753	0.000349043276407285	Up	0.0302703066608554	NA	1e-07	0.001
IGF_1	Intelligence	0.197871922729697	230	FALSE	NA	1	-0.00284525205382246	-0.000520192252228374	Down	0.212210959831612	4.2815690128984e-13	1	-0.00374535016143977	-0.000684755550302058	Down	0.280311718260038	NA	1e-07	0.001
IGF_1	smoking_current	0.088633157637252	230	FALSE	NA	1	-0.00774671766473079	-0.00141631828504607	Down	0.895509910504	0.00206509915267841	1	-0.00881066425631057	-0.0016108377030994	Down	1.00108680047667	NA	1e-07	0.001
IGF_1	Crohns disease	0.0980588771982684	230	FALSE	NA	1	0.0106025277256795	0.00193844083849281	Up	0.177931910052415	0.000177547000226138	1	0.0127869415153202	0.00233781323416697	Up	0.257154084008998	NA	1e-07	0.001
IGF_1	Atrial fibrillation	0.0840929152091098	230	FALSE	NA	1	-0.00506889084429278	-0.000926736083381447	Down	0.258879575027506	0.00311232530005374	1	-0.00458790189704515	-0.000838797749964006	Down	0.255259130766721	0.001	1e-07	0.001
IGF_1	Myocardial infarction	0.0121129032162619	230	FALSE	NA	1	-0.00275693483692219	-0.00050404537627474	Down	0.147975198290804	0.911969177720012	1	0.000327149424477445	5.98121335877814e-05	Up	0.015132746498697	0.088	1e-07	0.001
IGF_1	Heart failure	0.0210983510931677	230	FALSE	NA	1	0.0122266496720134	0.00223537609666157	Up	0.590117726444683	0.563103211535554	1	0.014747116383644	0.0026961884361618	Up	0.712507678855074	0.599	1e-07	0.001
IGF_1	Cardiomyopathy	0.0269820254470167	230	FALSE	NA	1	0.0161896895421244	0.00295993146002008	Up	0.362066062872769	0.364139866985289	1	0.0124623353703853	0.00227846608374703	Up	0.252753144600773	0.569	1e-07	0.001
IGF_1	Asthma	0.148593627514286	230	FALSE	NA	0.306734838045694	-0.0143953282156393	-0.00263187164595834	Down	2.35511089853582	1.82041138578056e-05	0.730349070959191	-0.0123600365737242	-0.00225976298102406	Down	1.91249036802813	NA	1e-07	0.001
IGF_1	Diabetes	0.109625149731602	230	FALSE	NA	1	0.00519892523903886	0.000950510034999984	Up	0.303729252527565	1.32953901973468e-05	1	0.00753542805305016	0.0013776885900688	Up	0.613391394960718	NA	1e-07	0.001
IGF_1	Malignant melanoma	0.0532571829437231	230	FALSE	NA	1	0.00492575909078644	0.000900567565509074	Up	0.146431564380355	0.0427746344413387	1	0.00998762947689466	0.00182602011130383	Up	0.35741698829075	0.11	1e-07	0.001
IGF_1	Non-melanoma skin cancer	0.167794118993939	230	FALSE	NA	1	0.00788901866049539	0.00144233491699321	Up	0.498130462279712	1.45763059971885e-09	1	0.00930019299670645	0.00170033735134847	Up	0.679690019906834	NA	1e-07	0.001
IGF_1	Lung cancer	0.0167777813514023	230	FALSE	NA	1	0.000192715523453632	3.52338282473199e-05	Up	0.00341503178836131	0.56819058673119	1	0.002521568664248	0.000461013807490782	Up	0.0521493356423849	0.357	1e-07	0.001
IGF_1	Breast cancer	0.0362496652252965	230	FALSE	NA	1	0.0107630303302656	0.00196778523743841	Up	0.810522516845205	0.118132215205975	1	0.0112000637748134	0.00204768726633354	Up	0.808794048426449	0.012	1e-07	0.001
IGF_1	Prostate cancer	0.123996665212121	230	FALSE	NA	1	0.00916279091693194	0.00167521637929162	Up	0.368514430375096	6.57821904179216e-06	1	0.0106064491829417	0.00193915779138368	Up	0.463053797887029	NA	1e-07	0.001
IGF_1	Colorectal cancer	0.0503797162507058	230	FALSE	NA	1	0.0072339411630496	0.00132256829093185	Up	0.230817774991397	0.054768025092199	1	0.00878191846059686	0.00160558216161079	Up	0.318763491439825	0.13	1e-07	0.001
IGF_1	Bladder cancer	0.0472719290419725	230	FALSE	NA	1	0.00783049326163593	0.0014316348248856	Up	0.163804694441018	0.0433908628131601	1	0.00848040323705241	0.0015504566823036	Up	0.19402536494217	0.192	1e-07	0.001
IGF_1	IBD	0.0146112608733296	230	FALSE	NA	1	0.00790971976998295	0.00144611966314724	Up	0.25327727597739	0.898040220183252	1	0.00764930784756789	0.00139850902554267	Up	0.25041470782004	0.172	1e-07	0.001
IGF_1	Respiratory failure	0.0323201889365706	230	FALSE	NA	1	0.00186787801114688	0.000341500735655732	Up	0.0327623065723446	0.140931100137991	1	0.00474238080557787	0.000867040847528406	Up	0.095988498685073	0.186	1e-07	0.001
IGF_1	Respiratory infection	0.0103220069821193	230	FALSE	NA	1	0.00302034881716263	0.000552204874645237	Up	0.130040098197252	0.489271789387657	1	0.00319827034055335	0.000584733942798682	Up	0.145019606639597	0.38	1e-07	0.001
IGF_1	Helicobacter pylori	0.004897747035573	230	FALSE	NA	1	0.00431940485451667	0.000789708924570871	Up	0.0866022324571601	0.80510698110905	1	0.002078036480336	0.000379923625910915	Up	0.0412330185807686	0.926	1e-07	0.001
IGF_1	Stroke	0.0428965943647657	230	FALSE	NA	1	-0.00539920702724714	-0.000987127189655376	Down	0.215557144273948	0.0813898573381423	1	-0.00569853632892071	-0.00104185302084715	Down	0.219371105200097	0.074	1e-07	0.001
IGF_1	Multiple sclerosis	0.0091017744739319	230	FALSE	NA	1	0.00869514463077553	0.00158971746030653	Up	0.184251357926791	0.78818282246464	1	-0.000702086453968215	-0.000128361187986176	Down	0.0118180353556436	0.271	1e-07	0.001
IGF_1	Migraine	0.0707305560286091	230	FALSE	NA	1	0.00223357543360989	0.000408360529525162	Up	0.110784804530384	0.0171343758583633	1	0.00372717775594994	0.000681433122495543	Up	0.193482573186664	0.01	1e-07	0.001
IGF_1	Osteoarthritis	0.06287309742556	230	FALSE	NA	1	0.000957693575436163	0.000175093372582402	Up	0.0711480721781553	0.0120535137225527	1	-0.00102139282877187	-0.000186739391083101	Down	0.0724073607344706	0.012	1e-07	0.001
IGF_1	Gout	0.0866191816906079	230	FALSE	NA	1	-0.022073907744185	-0.00403573235963489	Down	1.19752835622834	0.00326525234176495	1	-0.0222748782831026	-0.00407247543732836	Down	1.30817480307266	NA	1e-07	0.001
IGF_1	Hiatus hernia	0.0489303811744777	230	FALSE	NA	1	0.00152620661860709	0.000279033577089411	Up	0.136125645507027	0.0534152263327292	1	0.000821281314448611	0.000150153367292064	Up	0.0670382409881899	0.015	1e-07	0.001
IGF_1	Gastric reflux	0.0333911030830039	230	FALSE	NA	1	-0.00169866150026524	-0.000310563189088815	Down	0.14298950330026	0.302900643938255	1	-0.00306840878694531	-0.000560991591410696	Down	0.2563979543277	0.012	1e-07	0.001
IGF_1	Allergic rhinitis	0.0798716885281384	230	FALSE	NA	1	0.00550243509907549	0.00100600019006511	Up	0.428737042506168	0.00362539063949987	1	0.00662158290483079	0.00121061194559312	Up	0.520909647907219	0.003	1e-07	0.001
IGF_1	Hypothyroidism	0.098943843012987	230	FALSE	NA	1	-0.00419785495305555	-0.00076748617741065	Down	0.250420884773445	0.000543575903880173	1	-0.00463405105502369	-0.000847235116486613	Down	0.317774524059901	NA	1e-07	0.001
IGF_1	Kidney infection	0.0578990556559383	230	FALSE	NA	1	0.0106436475447176	0.0019459587001346	Up	0.705255464844739	0.0202659467706666	1	0.0117441386535779	0.00214715948574031	Up	0.856097359049442	0.052	1e-07	0.001
IGF_1	Angina	0.0955686621870883	230	FALSE	NA	1	0.00591750255487978	0.00108188621723499	Up	0.383780658493252	0.000406160385525743	1	0.00495593973274759	0.000906085437324464	Up	0.344046690365051	0.011	1e-07	0.001
LDL_direct	statins	0.0365331074161959	117	TRUE	0.912021202126959	1	0.0288161886188013	0.0340137764856227	Up	0.0180464874243297	0.25935450494913	1	0.122109805069472	0.144134801145286	Up	0.0997239985718248	0.052	1e-07	0.001
LDL_direct	Alanine_aminotransferase	0.145736625736612	117	FALSE	NA	1	-0.358130758709879	-0.422726951871646	Down	1.50002624219493	0.000416441879029149	1	-0.357748747063636	-0.422276036626673	Down	1.34487454142092	NA	1e-07	0.001
LDL_direct	Albumin	0.209076308644961	117	TRUE	1	1	0.0688279173120239	0.0812424372421909	Up	0.845116471579138	7.6231843751513e-08	1	0.0478468627845385	0.0564770212265236	Up	0.769217851114082	NA	1e-07	0.001
LDL_direct	Alkaline_phosphatase	0.351350907593603	117	FALSE	NA	1	0.105530757968101	0.124565384456962	Up	0.0693481605434968	7.11867145764857e-27	1	0.254534175286671	0.300444609822701	Up	0.26357356632927	NA	1e-07	0.001
LDL_direct	Aspartate_aminotransferase	0.0907138718305086	117	FALSE	NA	1	-0.150805560772594	-0.178006422180387	Down	0.585991046726658	0.0331477772021856	1	-0.129822390038553	-0.153238508257112	Down	0.575278449679246	NA	1e-07	0.001
LDL_direct	Calcium	0.312257190251356	117	TRUE	1	1	0.00154827584902536	0.0018275390046717	Up	0.655829006819015	7.2746802452533e-18	1	0.00146842954176962	0.00173329078593166	Up	0.529058034302624	NA	1e-07	0.001
LDL_direct	C_reactive_protein	0.277066351659714	117	FALSE	NA	0.0979265834353974	-0.21434993705112	-0.253012323906261	Down	2.97608722061855	1.26904807907204e-09	0.156339664302961	-0.186748026041436	-0.220431844784644	Down	2.78040437009347	NA	1e-07	0.001
LDL_direct	Creatinine_in_urine	0.122886203525424	117	FALSE	NA	0.873408702739964	-143.551897801256	-169.444413016963	Down	1.76623808175837	0.00291087210255332	0.763973719611422	-144.881451346784	-171.013778685736	Down	1.87866372747525	0.044	1e-07	0.001
LDL_direct	Creatinine	0.137967155328746	117	FALSE	NA	2.30767575692603e-05	-0.858558249137168	-1.01341675585041	Down	7.08657455770105	0.0108544941712569	0.000449069961964577	-0.839158606881268	-0.990517992092227	Down	5.74205412342371	0.002	1e-07	0.001
LDL_direct	Cystatin_C	0.171219779282153	117	FALSE	NA	1	-0.00444709893794198	-0.00524922401382104	Down	1.36343808652376	6.16482133555528e-05	0.918866130476005	-0.00500031352202924	-0.00590222214138929	Down	1.76862038873088	NA	1e-07	0.001
LDL_direct	Direct_bilirubin	0.389605437654342	117	TRUE	1	1.59537142436652e-30	-0.129270353412753	-0.152586900556654	Down	32.9230492483079	0.0358209194758269	2.4642089181937e-22	-0.130636236538136	-0.154199148586637	Down	24.8319943775861	NA	1e-07	0.001
LDL_direct	Gamma_glutamyltransferase	0.19268327408722	117	FALSE	NA	1	-0.114427829562544	-0.135067224536969	Down	0.0706468842439826	1.77776704089623e-07	1	-0.174949488270192	-0.206505199872748	Down	0.144906480285345	NA	1e-07	0.001
LDL_direct	Glucose	0.0403627703013183	117	FALSE	NA	1	-0.0268673289284217	-0.0317134001663491	Down	0.936385281851222	0.296899065084592	1	-0.0257235647222284	-0.0303633347369351	Down	1.32242379119938	0.22	1e-07	0.001
LDL_direct	Glycated_haemoglobin_HbA1c	0.177689031409271	117	FALSE	NA	1	-0.155540280988608	-0.183595145841238	Down	0.757887138607183	0.00168447457885492	1	-0.130296968924642	-0.15379868713329	Down	0.909463172214075	NA	1e-07	0.001
LDL_direct	HDL_cholesterol	0.329910365831647	117	FALSE	NA	0.259564468722655	-0.030117934359127	-0.0355503186438615	Down	2.44915953794353	1.64099938922066e-28	0.00398059819573342	-0.0282449404030639	-0.0333394919928003	Down	4.69590424820398	NA	1e-07	0.001
LDL_direct	IGF_1	0.312366328886525	117	FALSE	NA	1	0.0492068489388269	0.0580823086462945	Up	0.267358642531046	3.42069682746628e-20	1	0.0807549727341672	0.0953207805868664	Up	0.478916979904272	NA	1e-07	0.001
LDL_direct	Lipoprotein_A	0.141944345450848	117	TRUE	0.290953020175579	3.28706461921118e-10	4.18811261192846	4.94352421700236	Up	12.2213819718959	0.263245015190654	5.40088837007133e-09	4.22315555430762	4.98488786940105	Up	11.0232288262729	0.42	1e-07	0.001
LDL_direct	uacr_lowcontrolonly	0.0584899816166884	117	FALSE	NA	1	0.0695664072630713	0.0821141289313345	Up	0.949148390227558	0.315651722402081	1	0.0684803678937292	0.0808322001914842	Up	0.749369695044977	0.219	1e-07	0.001
LDL_direct	Non_albumin_protein	0.257252936684746	117	TRUE	1	0.00318584859750664	0.274157457504185	0.32360735157493	Up	4.72340000099006	9.99241894949737e-05	4.07817733930341e-06	0.281270133244508	0.332002943582133	Up	7.93651218582925	NA	1e-07	0.001
LDL_direct	oestradiol_gt212_lowcontrolonly	0.0201294918216717	117	FALSE	NA	1	-0.0547433220721011	-0.0646173977299	Down	1.03270642516017	0.829245590262586	1	-0.0477433385737868	-0.0563548243110349	Down	0.67346321826159	0.14	1e-07	0.001
LDL_direct	Phosphate	0.0928695862968274	117	FALSE	NA	0.0113331074730711	0.00592669705116671	0.00699569785106331	Up	4.10297051419296	0.0379738656769592	0.0701155098546488	0.00581183197819535	0.00686011451734293	Up	3.22077864113588	0.046	1e-07	0.001
LDL_direct	rheumatoidfactor_lowcontrolonly	0.0649717120005794	117	FALSE	NA	1	-0.0823022444510706	-0.0971471343436897	Down	1.04605735516081	0.136957773642767	1	-0.0776558206047582	-0.0916626331052844	Down	0.945850558768783	0.082	1e-07	0.001
LDL_direct	SHBG	0.239116053230866	117	FALSE	NA	1	-0.286577386541302	-0.338267468352489	Down	0.336944331745538	2.46091719261313e-11	1	-0.19000918613599	-0.224281221675092	Down	0.231201190510142	NA	1e-07	0.001
LDL_direct	Sodium_in_urine	0.0922924393607127	117	FALSE	NA	0.159418462839384	-1.32675888417276	-1.56606693319332	Down	2.72280728787295	0.172684731378079	0.283324007695894	-1.40570163162702	-1.65924861667655	Down	2.45241267059588	0.007	1e-07	0.001
LDL_direct	Testosterone	0.096060430165258	117	FALSE	NA	0.827813272320853	-0.0763286076613365	-0.0900960302139875	Down	1.79573306866918	0.0753373893070013	0.409626381603427	-0.0842584640728175	-0.0994561981081972	Down	2.24369513422644	NA	1e-07	0.001
LDL_direct	Total_bilirubin	0.21527974187418	117	TRUE	1	1	0.0539830214418561	0.0637199613603254	Up	0.507586927954362	1.69576004696805e-07	1	0.042201324629126	0.0498131950176	Up	0.381609920996252	NA	1e-07	0.001
LDL_direct	Urate	0.208097125864697	117	TRUE	1	0.0354400864321963	-2.93116258251594	-3.45985759059294	Down	3.51440306389406	8.48693407813736e-06	0.0183824747280594	-3.28373528284282	-3.87602397479083	Down	3.93421820511098	NA	1e-07	0.001
LDL_direct	Urea	0.169002087682054	117	FALSE	NA	1	-0.0275982377656155	-0.0325761433329959	Down	0.922457147551053	2.78802562142458e-05	1	-0.0245197779632994	-0.0289424204621081	Down	0.814189454453391	NA	1e-07	0.001
LDL_direct	Vitamin_D	0.424081306202288	117	TRUE	1	5.75850678992289e-41	-2.97700369847234	-3.51396708760585	Down	43.4427671287467	0.000329526119316671	1.98238068714983e-18	-2.97383966781534	-3.51023235942981	Down	20.841547197727	NA	1e-07	0.001
LDL_direct	Basal metabolic rate	0.290120073466681	117	FALSE	NA	0.733520291544949	-30.264076686451	-35.7228207232462	Down	1.86989239312548	8.54822000886265e-21	0.634211376079305	-32.4991704108949	-38.3610592277669	Down	1.99208940179492	NA	1e-07	0.001
LDL_direct	SBP	0.114590550674576	117	FALSE	NA	0.114393093121586	0.512236004759003	0.604628224927473	Up	2.89820598425911	0.075739760868302	0.480782966894224	0.501060456939294	0.591436938922496	Up	2.15126459401277	0.001	1e-07	0.001
LDL_direct	DBP	0.181592346764595	117	TRUE	7.045653284201e-79	0.071921833996788	-0.373786970808778	-0.441207081426184	Down	3.13759577480384	0.000109359376327638	0.172272105662029	-0.38792393552272	-0.457893936316196	Down	2.72693836405719	NA	1e-07	0.001
LDL_direct	RBC	0.282100743504965	117	TRUE	1	0.0183929811082678	-0.0147851168130651	-0.0174519144514934	Down	3.85723765848048	1.24676934366827e-08	0.0596136837591369	-0.0155921554020792	-0.0184045189248028	Down	3.31200181100533	NA	1e-07	0.001
LDL_direct	Hemoglobin	0.194019892805085	117	FALSE	NA	1	-0.0163717693012312	-0.0193247521055899	Down	0.415433501082776	1.30086656608802e-05	1	-0.0157566635798604	-0.0185986995106925	Down	0.340351337061551	NA	1e-07	0.001
LDL_direct	RBC distr width	0.414387609169036	117	FALSE	NA	1	-0.0395424270879365	-0.0466747110265151	Down	1.5106952658421	1.25455937585112e-31	0.267506653389268	-0.0429493939971481	-0.0506961939671225	Down	2.48392192313203	NA	1e-07	0.001
LDL_direct	Reticulocyte count	0.150064582250594	117	FALSE	NA	1	0.000199667868298406	0.000235682044336411	Up	0.188856741239336	4.67941845330436e-05	1	0.000393817763434318	0.000464850836407384	Up	0.388730404341945	NA	1e-07	0.001
LDL_direct	Eosinophill count	0.141917739218272	117	FALSE	NA	1	0.0026215516352877	0.00309440198867992	Up	0.526355902328533	0.00801725410025865	1	0.00175569423933529	0.00207236953588243	Up	0.531957263298612	NA	1e-07	0.001
LDL_direct	Monocyte count	0.11535570338983	117	FALSE	NA	0.167564274069905	-0.00940293582512709	-0.0110989472513326	Down	2.69676227940135	0.0156233452869386	0.00723429550649568	-0.0109675681573213	-0.0129457929648115	Down	4.39666918673123	NA	1e-07	0.001
LDL_direct	Basophill count	0.036250606669564	117	FALSE	NA	1	0.00076071926309382	0.000897930511403528	Up	0.863460646010084	0.211758032351328	1	0.000727229400579746	0.000858400068527931	Up	0.787997432966212	0.241	1e-07	0.001
LDL_direct	Lymphocyte count	0.0939233685151383	117	FALSE	NA	1	-0.017416755160117	-0.0205582224963128	Down	0.745601533511233	0.00695104882213522	1	-0.0177433183865003	-0.0209436880669879	Down	0.795385780321311	0.028	1e-07	0.001
LDL_direct	Platelet distr width	0.230617260744983	117	FALSE	NA	1	-0.00691605122246093	-0.00816350224368045	Down	0.4931755351489	9.91970541741601e-09	1	-0.00438686759615687	-0.00517812871999127	Down	0.293743195030778	NA	1e-07	0.001
LDL_direct	Platelet count	0.285571711147763	117	TRUE	1	1	-0.873208120984501	-1.03070903114573	Down	0.476014260556585	8.94661537325841e-18	1	-0.823751477625463	-0.972331872556275	Down	0.480659822572205	NA	1e-07	0.001
LDL_direct	Platelet volume	0.357064470220339	117	TRUE	1	1	0.0182600580717456	0.0215536323031148	Up	0.539473091138338	1.77654315120113e-22	1	0.0240789395304873	0.0284220678187277	Up	0.884601540777187	NA	1e-07	0.001
LDL_direct	time_aggregated_depression	0.143770714661017	117	FALSE	NA	1	-0.0502502096143894	-0.0593138607187055	Down	1.58979791615202	0.000681353218479194	1	-0.0436554064013727	-0.051529550120882	Down	1.15683687550428	0.008	1e-07	0.001
LDL_direct	Mood swings	0.0861104265118644	117	FALSE	NA	0.0171744475981838	-0.0755540710509119	-0.0891817901145968	Down	3.89305296652037	0.333294412737383	0.081371854004923	-0.0793041475653135	-0.0936082694818791	Down	3.14256932799639	0.002	1e-07	0.001
LDL_direct	FEV FVC ratio	0.254040712277966	117	FALSE	NA	1	0.0014579202783669	0.00172088596233971	Up	0.720883993758367	8.39505775473346e-10	1	0.001168949131093	0.00137979296964062	Up	0.588682037206628	NA	1e-07	0.001
LDL_direct	FVC	0.177113668397661	117	FALSE	NA	1	-0.00423382837457125	-0.0049974857506726	Down	0.1881868505175	2.6812456106554e-07	1	-0.00332611745627291	-0.00392605063838247	Down	0.132016286714464	NA	1e-07	0.001
LDL_direct	townsend	0.0885975985223815	117	FALSE	NA	1	-0.0526683697521453	-0.0621681854012698	Down	1.37364527974638	0.0324899386274658	1	-0.0536395006505906	-0.0633144795817725	Down	1.16327149073956	0.261	1e-07	0.001
LDL_direct	Sleep duration	0.131373626881356	117	FALSE	NA	1	0.00944658931200717	0.0111504745357073	Up	0.35717087675943	0.00978665050203783	1	0.00718762417887221	0.00848405892663074	Up	0.267245031045096	0.009	1e-07	0.001
LDL_direct	Neuroticism score	0.0974749740898304	117	FALSE	NA	1	-0.0853844482267394	-0.100785276489953	Down	1.15748617523143	0.199032114770765	1	-0.0609172258716308	-0.0719048911128356	Down	0.898329911548972	0.001	1e-07	0.001
LDL_direct	Menarche	0.0481246789608866	117	FALSE	NA	1	0.00543051974038229	0.00641002483338855	Up	0.115333736097742	0.11102501426869	1	0.000514794250461562	0.000607647902466138	Up	0.00779725145155411	0.118	1e-07	0.001
LDL_direct	Num children (f)	0.0190717711820948	117	FALSE	NA	1	-0.0266004843701621	-0.0313984247446819	Down	0.791008525337623	0.593378932056276	1	-0.0217288401427742	-0.0256480800318585	Down	0.651782023302791	0.467	1e-07	0.001
LDL_direct	chronotype_quantitative_time_averaged	0.190606654745763	117	FALSE	NA	1	-0.0131478317304848	-0.0155193115809738	Down	0.659416317557667	1.3001681108375e-06	1	-0.0132162229763882	-0.0156000385842046	Down	0.604335612573324	0.002	1e-07	0.001
LDL_direct	alcohol_continuous	0.0597341907866146	117	FALSE	NA	1	-0.0173392061684525	-0.020466685960928	Down	0.347741451323727	0.112641233655732	1	-0.0211196459969524	-0.0249290052858384	Down	0.3825855764072	0.307	1e-07	0.001
LDL_direct	physical_activity	0.0999744554338693	117	FALSE	NA	1	-0.00182064759402279	-0.00214903855403602	Down	0.0107982382812236	0.0183651873100966	1	-0.0052629053574202	-0.00621217777480398	Down	0.0348072183075224	0.248	1e-07	0.001
LDL_direct	Summer outdoor time	0.0461114961944082	117	FALSE	NA	1	-0.0486335869550222	-0.0574056471612251	Down	1.04899539694633	0.531617251285832	1	-0.0490644075183272	-0.0579141750078296	Down	1.37960942029483	0.035	1e-07	0.001
LDL_direct	Height	0.41318005077883	117	FALSE	NA	0.557405946685016	-0.27343812361975	-0.322758271140062	Down	2.0300328430589	2.35195525707185e-32	0.201107091179527	-0.289036733319822	-0.341170408527257	Down	2.64435755787578	NA	1e-07	0.001
LDL_direct	Pulse rate	0.274160573686441	117	FALSE	NA	0.000585686681956765	-0.746739509021565	-0.881429223303706	Down	5.53232167637626	4.02959247719597e-12	0.00107880121484974	-0.727816568120219	-0.85909314372068	Down	5.31930349699558	NA	1e-07	0.001
LDL_direct	Water intake	0.0716325659420477	117	TRUE	1.25037936524637e-07	1	-0.0105734991142352	-0.0124806455253375	Down	0.169452205783942	0.0503074265414195	1	-0.0126422968707519	-0.014922593189374	Down	0.22902708379698	NA	1e-07	0.001
LDL_direct	Bread intake	0.0380268758004926	117	FALSE	NA	0.177658168846384	0.230465549291934	0.272034715796436	Up	2.66037491752491	0.66779804121968	0.508803044167361	0.218863835418941	0.258340395990774	Up	2.11539864514393	0.081	1e-07	0.001
LDL_direct	Coffee intake	0.102288309150269	117	FALSE	NA	1	0.0317600669674283	0.0374886433903226	Up	0.831561895766222	0.00480089100278539	1	0.0417885091276834	0.0493259198133175	Up	1.02969062553896	NA	1e-07	0.001
LDL_direct	Beer intake	0.112619700525424	117	FALSE	NA	1	-0.0819135168687023	-0.0966882918064138	Down	0.665746235850582	0.00128509725165946	1	-0.0957927368136791	-0.113070912396814	Down	0.854432101139379	0.007	1e-07	0.001
LDL_direct	Body mass index (BMI)	0.267357330291209	117	FALSE	NA	1	-0.134004757898146	-0.158175251538422	Down	1.45953505787388	2.76056799280968e-12	1	-0.113291728545655	-0.133726204509486	Down	1.07072961985287	NA	1e-07	0.001
LDL_direct	Waist circumference	0.267598216661017	117	FALSE	NA	0.000101795632099293	-0.698793206695829	-0.824834826584785	Down	6.38058250703371	6.9226536233854e-08	0.00280078826921355	-0.677093661490678	-0.799221325430573	Down	4.86490109479144	NA	1e-07	0.001
LDL_direct	Intelligence	0.0971770998000868	117	FALSE	NA	1	0.0748270257502624	0.0883236073521797	Up	1.0824617526601	0.0647603252297634	1	0.0525618637653718	0.0620424688855842	Up	0.838182006049858	0.052	1e-07	0.001
LDL_direct	smoking_current	0.0444544291568884	117	FALSE	NA	0.678548488458889	-0.0865797186064401	-0.102196138282706	Down	1.9153832506127	0.726557293981587	0.933773311106718	-0.0839668673083067	-0.0991120059145936	Down	1.75684671122043	0.131	1e-07	0.001
LDL_direct	Crohns disease	0.00629551019846442	117	TRUE	4.2982801705148e-37	1	-0.0302836415525859	-0.0357459145123829	Down	0.104024573204297	0.709078866975058	1	-0.035798670149201	-0.0422556910993771	Down	0.105898475622886	0.859	1e-07	0.001
LDL_direct	Atrial fibrillation	0.0637063447109952	117	FALSE	NA	0.661464115389339	0.124756480495675	0.147258858513446	Up	1.93369271169818	0.0992372085485724	0.869123907532868	0.132272393537439	0.156130419901031	Up	1.80073556870175	0.247	1e-07	0.001
LDL_direct	Myocardial infarction	0.227919699494342	117	FALSE	NA	6.56161614567673e-16	0.55771876067962	0.658314724356638	Up	18.0972706521743	0.0434695150047022	1.72818450298303e-13	0.554786542144727	0.654853620351101	Up	15.7059019394852	0.118	1e-07	0.001
LDL_direct	Heart failure	0.155633675830508	117	FALSE	NA	0.400599782819216	0.260148982756497	0.307072162439561	Up	2.21416469709143	0.00193155614528966	0.468432178782189	0.253249998885452	0.298928805992535	Up	2.16887345726033	0.024	1e-07	0.001
LDL_direct	Cardiomyopathy	0.00153196631029995	117	FALSE	NA	1	0.0914155191971636	0.107904174227286	Up	0.239714631219519	0.865398252764463	1	-0.0160833786356476	-0.0189843442963038	Down	0.0389184132198371	0.754	1e-07	0.001
LDL_direct	Asthma	0.0657939471968855	117	FALSE	NA	1	-0.0375682992966944	-0.0443445089885691	Down	0.670540140575117	0.0667607537295679	1	-0.0385353487280551	-0.0454859855260801	Down	0.642257379435752	0.013	1e-07	0.001
LDL_direct	Diabetes	0.137815026271186	117	TRUE	3.5767755949682e-13	1	-0.121626616634383	-0.143564459812191	Down	1.66500754090434	0.000617744460927529	0.915021911701992	-0.115678183064562	-0.136543104817608	Down	1.77099975695096	0.008	1e-07	0.001
LDL_direct	Malignant melanoma	0.000490587295378875	117	FALSE	NA	1	0.0244367760961844	0.0288444475138711	Up	0.106880670315405	0.999477100031016	1	0.0150154212189506	0.0177237589583805	Up	0.0699879919129737	0.93	1e-07	0.001
LDL_direct	Non-melanoma skin cancer	0.031083785995654	117	FALSE	NA	1	-0.0201332223855923	-0.0237646600394635	Down	0.15816862438282	0.307036469703791	1	-0.00802618854321783	-0.00947387549241524	Down	0.0624253185715936	0.141	1e-07	0.001
LDL_direct	Lung cancer	0.0477451293915689	117	FALSE	NA	1	-0.22147422703989	-0.26142162502871	Down	1.08421900975723	0.155911845056668	1	-0.255471088205577	-0.301550514112534	Down	1.20767166818292	0.127	1e-07	0.001
LDL_direct	Breast cancer	0.086085143081269	117	FALSE	NA	1	0.130257153670645	0.153751690385452	Up	1.27212668275131	0.0145687342006213	1	0.135027493073469	0.15938245788058	Up	1.42451055566175	0.003	1e-07	0.001
LDL_direct	Prostate cancer	0.0890330584542952	117	FALSE	NA	1	0.0187539059820088	0.0221365557653323	Up	0.0812045390261162	0.00583950632399968	1	0.0238934693174822	0.0282031442666455	Up	0.1153389743658	0.049	1e-07	0.001
LDL_direct	Colorectal cancer	0.0165163981891931	117	FALSE	NA	1	0.0205179198199081	0.0242187455092148	Up	0.0883995160834533	0.356196950883736	1	0.0275592203416987	0.0325300883201797	Up	0.131319509301495	0.648	1e-07	0.001
LDL_direct	Bladder cancer	0.0190590265029698	117	FALSE	NA	1	-0.0961399498312899	-0.113480752370106	Down	0.385380198855935	0.968646195867697	1	-0.0917707117250512	-0.108323432978426	Down	0.325284490761731	0.414	1e-07	0.001
LDL_direct	IBD	0.0400823826741996	117	FALSE	NA	1	0.0160265817223433	0.0189173029002413	Up	0.0809551354177128	0.271167694625326	1	0.0126445611979591	0.0149252659342167	Up	0.0530119720458413	0.821	1e-07	0.001
LDL_direct	Respiratory failure	0.0111696995958279	117	FALSE	NA	1	-0.0359593107599207	-0.0424453065235338	Down	0.0890960062042695	0.893392966265662	1	0.0201391255598714	0.0237716279717304	Up	0.0538344490925835	0.301	1e-07	0.001
LDL_direct	Respiratory infection	0.0100458435462842	117	FALSE	NA	1	-0.0524192137967372	-0.0618740890830709	Down	0.443647375675616	0.956614221294983	1	-0.0459344635398686	-0.0542196817386416	Down	0.412935284526483	0.994	1e-07	0.001
LDL_direct	Helicobacter pylori	0.0724340004215559	117	FALSE	NA	1	-0.233164886810885	-0.275220933940807	Down	0.749745610774626	0.192138386461628	1	-0.175339091667589	-0.206965076196172	Down	0.573623903978488	0.051	1e-07	0.001
LDL_direct	Stroke	0.124456742542373	117	TRUE	0.916287455000992	0.222348346819635	0.229971433007671	0.271451475553489	Up	2.53497426212173	0.0231557938358884	0.709128213150953	0.220894743159641	0.26073761940116	Up	1.92724565758714	0.016	1e-07	0.001
LDL_direct	Multiple sclerosis	0.120059879457627	117	FALSE	NA	1	0.356554372918434	0.420866232722607	Up	1.3229420342123	0.00096081659926904	1	0.382042797237582	0.450952014684645	Up	1.48654927137904	0.004	1e-07	0.001
LDL_direct	Migraine	0.0417799344922497	117	FALSE	NA	1	-0.0987099595257985	-0.116514315776818	Down	0.993422285309614	0.77440491474407	1	-0.0842941823897936	-0.0994983589527884	Down	0.917762376149617	0.235	1e-07	0.001
LDL_direct	Osteoarthritis	0.0292869718426988	117	FALSE	NA	1	-0.0203663446069126	-0.0240398306123216	Down	0.30282982541105	0.281022552214434	1	-0.0377463052753005	-0.0445546219792046	Down	0.510376515100708	0.139	1e-07	0.001
LDL_direct	Gout	0.0407106944618282	117	FALSE	NA	1	-0.00661395253879227	-0.00780691389541421	Down	0.0306611426257652	0.211482306704953	1	-0.0267840249997643	-0.0316150706736042	Down	0.145136225489086	0.398	1e-07	0.001
LDL_direct	Hiatus hernia	0.0316281255685934	117	FALSE	NA	1	-0.0618176658872439	-0.0729677438667141	Down	1.10682816113851	0.694130034178314	1	-0.065726408644543	-0.0775815081727897	Down	1.44030711863729	0.255	1e-07	0.001
LDL_direct	Gastric reflux	0.1247695492567	117	FALSE	NA	1	-0.0765667109746498	-0.0903770803204627	Down	1.07173371050349	0.00914170123620783	1	-0.0613301754323898	-0.0723923245567688	Down	0.900688800175965	0.002	1e-07	0.001
LDL_direct	Allergic rhinitis	0.134327363378241	117	FALSE	NA	1	0.00147209415913121	0.00173761639184337	Up	0.0121439503035162	0.000356944858867821	1	-0.00490490548766751	-0.00578960532038489	Down	0.0376109568817282	0.004	1e-07	0.001
LDL_direct	Hypothyroidism	0.132181836394915	117	FALSE	NA	1	0.0952421172337229	0.112420977335346	Up	1.26992384485478	0.000387447405610884	1	0.0953824274450847	0.112586595357599	Up	1.32106696326887	0.003	1e-07	0.001
LDL_direct	Kidney infection	0.000337434159061289	117	FALSE	NA	1	-0.0115291053222982	-0.0136086148206288	Down	0.0758035911639078	0.959869837058372	1	-0.00457836570684632	-0.00540416742415772	Down	0.0350234312074442	0.955	1e-07	0.001
LDL_direct	Angina	0.302000998328288	117	FALSE	NA	6.61761598325877e-31	0.573919025651284	0.677437037825759	Up	33.3258940943725	0.00648509225447744	4.64329919904825e-18	0.580857805107344	0.685627367803939	Up	20.4599352204819	0.017	1e-07	0.001
Lipoprotein_A	statins	0.0799735119617225	132	FALSE	NA	1	0.00141506888831227	2.87701527210719e-05	Up	0.257505366245608	0.010574923548928	1	0.00146394363922525	2.97638386536683e-05	Up	0.22514146180954	0.396	1e-07	0.001
Lipoprotein_A	Alanine_aminotransferase	0.00383013890225559	132	FALSE	NA	1	6.27290362071196e-05	1.27536119734562e-06	Up	0.0365653771042302	0.879577756873433	1	0.000269806403557101	5.48550780783471e-06	Up	0.130740071098418	0.523	1e-07	0.001
Lipoprotein_A	Albumin	0.26966056675203	132	FALSE	NA	3.49817681935087e-05	-0.00114098056762872	-2.31975880846372e-05	Down	6.88512398181085	1.08314081386223e-09	0.000100114697860347	-0.00109095379555814	-2.21804800947008e-05	Down	6.44839962029422	NA	1e-07	0.001
Lipoprotein_A	Alkaline_phosphatase	0.138048721090453	132	FALSE	NA	1	-0.00110980490773952	-2.25637472139908e-05	Down	0.236708300278508	8.49943288844124e-05	1	-0.00087669097776292	-1.78242441253214e-05	Down	0.181333072467001	NA	1e-07	0.001
Lipoprotein_A	Aspartate_aminotransferase	0.0120334143030302	132	FALSE	NA	1	-9.01969499407434e-05	-1.83381886648999e-06	Down	0.0514145967794404	0.803002645265108	1	-8.58126105797776e-05	-1.74467966341809e-06	Down	0.0496882135318671	0.472	1e-07	0.001
Lipoprotein_A	Calcium	0.154750818766917	132	FALSE	NA	0.0342057572934055	-2.44866777742554e-05	-4.9784534520947e-07	Down	3.53243338362517	9.52757086853043e-05	0.0297379344421269	-2.63070493565294e-05	-5.34855817889416e-07	Down	3.67117985682028	NA	1e-07	0.001
Lipoprotein_A	C_reactive_protein	0.032955460560492	132	FALSE	NA	1	0.0001673266799581	3.40196450961907e-06	Up	0.21796604638665	0.642407109877624	1	0.000150466895027732	3.05918360948237e-06	Up	0.232467308596235	0.24	1e-07	0.001
Lipoprotein_A	Creatinine_in_urine	0.037300763950786	132	FALSE	NA	0.0442300184937702	-1.41927701159145	-0.0288557092267735	Down	3.39849503396074	0.736494876228423	0.0475321804884013	-1.26420463959417	-0.0257028904049975	Down	3.43169808837239	0.227	1e-07	0.001
Lipoprotein_A	Creatinine	0.242749416197519	132	FALSE	NA	1	0.0031570298584825	6.41864377937492e-05	Up	1.10445029215105	1.36206348244373e-12	0.566382057464802	0.00374702974757778	7.61818869587236e-05	Up	2.05679892251754	NA	1e-07	0.001
Lipoprotein_A	Cystatin_C	0.0675567557530189	132	FALSE	NA	1	-1.67222299491351e-05	-3.39984232179184e-07	Down	0.701543582665389	0.0517277875568831	1	-1.7985656375594e-05	-3.65671300520015e-07	Down	1.1296357686967	0.292	1e-07	0.001
Lipoprotein_A	Direct_bilirubin	0.06979443450581	132	FALSE	NA	0.0756500146811477	-0.00019693948404665	-4.0040305313962e-06	Down	3.10971848448569	0.302919832801545	0.101532347333258	-0.000195845391574596	-3.98178623801095e-06	Down	3.023247449777	0.054	1e-07	0.001
Lipoprotein_A	Gamma_glutamyltransferase	0.0371471760889952	132	FALSE	NA	1	0.00403728276868417	8.20831005420022e-05	Up	1.2175285851524	0.426899035614587	1	0.00370425301400861	7.53121814851184e-05	Up	0.814061404799015	0.049	1e-07	0.001
Lipoprotein_A	Glucose	0.0550942027796764	132	FALSE	NA	1	5.53085483061625e-05	1.12449322763849e-06	Up	0.256608892521949	0.0669335230487367	1	5.69910046073335e-05	1.15869970700569e-06	Up	0.317081992008943	0.121	1e-07	0.001
Lipoprotein_A	Glycated_haemoglobin_HbA1c	0.142629516947368	132	FALSE	NA	0.0255892172635749	0.00197499883209568	4.01542416009872e-05	Up	3.6814078229093	0.00104157911516488	0.00589574408984262	0.00187423135569353	3.81055104689894e-05	Up	4.4943902675996	0.027	1e-07	0.001
Lipoprotein_A	HDL_cholesterol	0.269870413492442	132	FALSE	NA	1	-2.47434851840353e-05	-5.03066566918389e-07	Down	0.173881091213236	1.78888686089572e-14	1	5.94794961030034e-06	1.20929390843775e-07	Up	0.0698440458609826	NA	1e-07	0.001
Lipoprotein_A	IGF_1	0.361960222694855	132	FALSE	NA	0.675964750770044	0.00244300537942508	4.96694107580078e-05	Up	1.91788501959886	2.36266216183538e-23	0.00185654594395255	0.00261085438434611	5.30819947993526e-05	Up	5.05699565853806	NA	1e-07	0.001
Lipoprotein_A	LDL_direct	0.36464258905232	132	TRUE	1.60360105526594e-11	4.24794953198511e-13	0.000814216246299907	1.65540532673041e-05	Up	15.2069208782644	6.80472387940509e-17	1.00297899604184e-15	0.000832026731817717	1.69161631211891e-05	Up	18.0462888052154	NA	1e-07	0.001
Lipoprotein_A	uacr_lowcontrolonly	0.0568277861152883	132	FALSE	NA	1	-0.000366009855263014	-7.44144650504858e-06	Down	0.554706302327779	0.0382628785973449	1	-0.000382097106140158	-7.76852080398935e-06	Down	0.671132387723962	0.285	1e-07	0.001
Lipoprotein_A	Non_albumin_protein	0.154353266674614	132	FALSE	NA	0.00364038135725138	0.00135552370279055	2.755952326309e-05	Up	4.66067091445771	0.0278229325958	0.000151397140793942	0.00125865290512551	2.55900165726e-05	Up	6.25203901724903	0.007	1e-07	0.001
Lipoprotein_A	oestradiol_gt212_lowcontrolonly	0.00243202460697189	132	FALSE	NA	0.286463012175601	0.000634732211347805	1.29049142471361e-05	Up	2.39275492928406	0.912759443853402	0.138214773754435	0.000633583752667884	1.28815646195045e-05	Up	2.85495237561901	0.97	1e-07	0.001
Lipoprotein_A	Phosphate	0.111341933287765	132	FALSE	NA	1	9.89858144728536e-06	2.01250767586322e-07	Up	0.423775717893354	0.00372907883382663	1	1.00466777452807e-05	2.04261753938961e-07	Up	0.497445743215286	0.09	1e-07	0.001
Lipoprotein_A	rheumatoidfactor_lowcontrolonly	0.0266598656185919	132	FALSE	NA	1	-0.00014415847777649	-2.93092545240923e-06	Down	0.261196364967159	0.672690426065609	1	-0.000121874574851045	-2.47786532531447e-06	Down	0.183884314562352	0.544	1e-07	0.001
Lipoprotein_A	SHBG	0.182918209083267	132	FALSE	NA	0.133824765792976	-0.00968117731804812	-0.000196830664754575	Down	2.81132949236798	2.04343188217501e-06	0.00383147512329369	-0.00948739550419952	-0.000192890833679891	Down	4.71409210658983	NA	1e-07	0.001
Lipoprotein_A	Sodium_in_urine	0.0162315124128505	132	FALSE	NA	1	0.000837382053487698	1.70250436312394e-05	Up	0.132040577963796	0.427962042118358	1	0.000619266185169442	1.25904702375089e-05	Up	0.0895357476918824	0.328	1e-07	0.001
Lipoprotein_A	Testosterone	0.201861197458647	132	FALSE	NA	0.456543984557788	-0.000749230867683124	-1.52328177551084e-05	Down	2.14324830869136	2.06563583051881e-07	0.0701155098546488	-0.000741418776610445	-1.50739879941771e-05	Down	3.2218900347252	NA	1e-07	0.001
Lipoprotein_A	Total_bilirubin	0.0539812415566188	132	FALSE	NA	1	-0.000467876097747247	-9.5125169508758e-06	Down	1.21005236675997	0.140214582839189	1	-0.000483775621235266	-9.83577451290739e-06	Down	1.14121386155484	0.044	1e-07	0.001
Lipoprotein_A	Urate	0.183343305875564	132	FALSE	NA	0.746041864460952	0.0118603038589048	0.000241135082650273	Up	1.85926670621576	5.85755363061199e-05	1	0.011677577509742	0.000237420023252813	Up	1.57854986255744	NA	1e-07	0.001
Lipoprotein_A	Urea	0.0504613479653681	132	FALSE	NA	1	7.42220713826962e-05	1.50902923991305e-06	Up	0.414870525953113	0.197862464460581	1	5.67239143965421e-05	1.15326942285611e-06	Up	0.30327651153535	0.046	1e-07	0.001
Lipoprotein_A	Vitamin_D	0.0117164172426519	132	FALSE	NA	1	-7.45223235509713e-05	-1.51513374889311e-06	Down	0.0142934877556606	0.924653254574079	1	0.000526721030728657	1.07089093828765e-05	Up	0.169352148154623	0.141	1e-07	0.001
Lipoprotein_A	Basal metabolic rate	0.253492978834359	132	FALSE	NA	1	-0.0692024680169795	-0.00140697431055684	Down	0.300002619192259	8.83699400334378e-14	1	-0.0412822234744807	-0.000839320179982738	Down	0.241438120298181	NA	1e-07	0.001
Lipoprotein_A	SBP	0.211231302135338	132	FALSE	NA	1	-0.000875292273831635	-1.7795806693019e-05	Down	0.323410681965738	7.76648536085803e-06	1	-0.000458517087105741	-9.32223634496452e-06	Down	0.144254339193315	NA	1e-07	0.001
Lipoprotein_A	DBP	0.144415171808612	132	FALSE	NA	1	-0.00117333431065546	-2.38553808858681e-05	Down	0.834938650371869	1.1853750995419e-05	1	-0.00124887591470768	-2.53912379055e-05	Down	1.08341801074229	NA	1e-07	0.001
Lipoprotein_A	RBC	0.0785248957894737	132	FALSE	NA	0.00728774253843084	-6.93951157438548e-05	-1.41089108419899e-06	Down	4.32159864637295	0.0647479201542058	0.250594154579121	-6.68310552847259e-05	-1.35876046949572e-06	Down	2.52367097059667	0.235	1e-07	0.001
Lipoprotein_A	Hemoglobin	0.102880181669173	132	FALSE	NA	1	-0.000244054593216705	-4.96194070629175e-06	Down	1.62492451676171	0.00310432271396441	1	-0.000265633410575914	-5.40066554583296e-06	Down	1.53798819131462	0.029	1e-07	0.001
Lipoprotein_A	RBC distr width	0.145727978225564	132	FALSE	NA	1	6.13722566944961e-05	1.24777614186924e-06	Up	0.440694001818445	2.97956817097336e-05	1	7.7251701748665e-05	1.57062548376891e-06	Up	0.610795841754899	0.001	1e-07	0.001
Lipoprotein_A	Reticulocyte count	0.0942636623832308	132	FALSE	NA	1	-3.12536256357079e-06	-6.35426013569523e-08	Down	0.899315930030703	0.0106905220893929	1	-2.79655937214399e-06	-5.68576137138367e-08	Down	0.630656572576707	0.36	1e-07	0.001
Lipoprotein_A	Eosinophill count	0.135101264857599	132	FALSE	NA	1	-7.00489232614171e-06	-1.42418382371564e-07	Down	0.345067248707186	0.00111606048709387	1	-4.68968512536225e-06	-9.53472713482744e-08	Down	0.2172958628454	0.022	1e-07	0.001
Lipoprotein_A	Monocyte count	0.178648012631579	132	FALSE	NA	1	4.52719634662503e-06	9.20436675319924e-08	Up	0.0981667907311574	3.94318523711223e-07	1	1.89711549252845e-06	3.85707741159174e-08	Up	0.0435252319359331	NA	1e-07	0.001
Lipoprotein_A	Basophill count	0.04265460683527	132	FALSE	NA	1	-3.51941667712426e-07	-7.1554223350014e-09	Down	0.0434690992183915	0.110863279172347	1	-1.51201859296173e-07	-3.07412636910505e-09	Down	0.0168634894788272	0.253	1e-07	0.001
Lipoprotein_A	Lymphocyte count	0.00503985782638428	132	FALSE	NA	1	5.47159369509029e-06	1.11244468404045e-07	Up	0.0245881182710282	0.884107554397081	1	4.96612639855679e-07	1.00967674505961e-08	Up	0.00273405039143566	0.884	1e-07	0.001
Lipoprotein_A	Platelet distr width	0.0296674557894736	132	FALSE	NA	1	-3.93495532170084e-05	-8.00026532213216e-07	Down	0.592406876385427	0.32594339309408	1	-4.47815595291946e-05	-9.10466138704611e-07	Down	0.779996243234328	0.226	1e-07	0.001
Lipoprotein_A	Platelet count	0.0632608819275461	132	FALSE	NA	1	-0.00372650034724271	-7.57644981038132e-05	Down	0.703641408896591	0.122237484924472	1	-0.0033187765794073	-6.74749546296251e-05	Down	0.457990302863163	0.37	1e-07	0.001
Lipoprotein_A	Platelet volume	0.00632295721120979	132	FALSE	NA	0.162245454481293	0.000185877140931466	3.77911900694291e-06	Up	2.71288285874773	0.962219605201558	0.451230439251549	0.000168792206790504	3.4317605366064e-06	Up	2.19019472252069	0.811	1e-07	0.001
Lipoprotein_A	time_aggregated_depression	0.00458874568238765	132	FALSE	NA	1	0.000187399431029114	3.81006910340595e-06	Up	0.697572339278964	0.962259478618521	1	0.000181128756018625	3.68257829415556e-06	Up	0.8715263768992	0.771	1e-07	0.001
Lipoprotein_A	Mood swings	0.0158941288949647	132	FALSE	NA	1	5.9772970095591e-05	1.21526060847345e-06	Up	0.199169662285862	0.392338024723924	1	2.79144222905631e-05	5.67535756777071e-07	Up	0.0862563503968004	0.4	1e-07	0.001
Lipoprotein_A	FEV FVC ratio	0.0225791738528138	132	FALSE	NA	1	4.3686883654804e-06	8.88209984006833e-08	Up	0.548911967288293	0.836936177183433	1	3.431077397916e-06	6.97581732954317e-08	Up	0.33639166755831	0.255	1e-07	0.001
Lipoprotein_A	FVC	0.0517068214171794	132	FALSE	NA	1	-7.12747615405226e-05	-1.44910667714878e-06	Down	0.797092075281916	0.252688161098129	1	-6.6774819632756e-05	-1.35761712706984e-06	Down	0.823401464488392	0.349	1e-07	0.001
Lipoprotein_A	townsend	0.0642533173023467	132	FALSE	NA	1	0.000291583468850071	5.92826328035644e-06	Up	0.801035815147536	0.0459349526043034	1	0.00028861200006069	5.86784953542678e-06	Up	0.913085269380914	0.115	1e-07	0.001
Lipoprotein_A	Sleep duration	0.063134482884484	132	FALSE	NA	1	6.26411436693753e-05	1.27357423011397e-06	Up	0.25662362750022	0.0529499575099466	1	5.11812165470781e-05	1.0405793164359e-06	Up	0.321313321894797	0.023	1e-07	0.001
Lipoprotein_A	Neuroticism score	0.0163995642287535	132	FALSE	NA	1	0.000335035500477052	6.81169842353176e-06	Up	0.935865723045107	0.720047255921851	1	0.000287038447408536	5.83585720594301e-06	Up	0.819671939384966	0.821	1e-07	0.001
Lipoprotein_A	Menarche	0.0903658134472545	132	FALSE	NA	1	-3.05722514842592e-05	-6.21572809277292e-07	Down	0.079276935017486	0.00661531459917266	1	-3.91522422385033e-05	-7.96014948726347e-07	Down	0.0983448943481014	NA	1e-07	0.001
Lipoprotein_A	Num children (f)	0.022490446028708	132	FALSE	NA	1	-0.000102189843928833	-2.07764967533244e-06	Down	0.418343313347593	0.411797296161414	1	-6.93461394029529e-05	-1.40989533281254e-06	Down	0.294878106477397	0.701	1e-07	0.001
Lipoprotein_A	chronotype_quantitative_time_averaged	0.0312807096682617	132	FALSE	NA	0.0914017464897623	-0.000137367854301657	-2.79286342867605e-06	Down	3.01309518351666	0.547970884598473	1	-0.000143435300547361	-2.91622233830765e-06	Down	1.67928153037347	0.112	1e-07	0.001
Lipoprotein_A	alcohol_continuous	0.00160708681704269	132	FALSE	NA	1	-0.000412711405826886	-8.39094850677512e-06	Down	1.5416622793328	0.989685756039947	0.928024460153506	-0.000348721310257608	-7.08994836652057e-06	Down	1.76177449699376	0.81	1e-07	0.001
Lipoprotein_A	physical_activity	0.00807193185235799	132	FALSE	NA	1	0.000237058126967445	4.81969363679458e-06	Up	0.314378676060575	0.709052830188908	1	0.000355673694662634	7.23129919598214e-06	Up	0.589056334873521	0.603	1e-07	0.001
Lipoprotein_A	Summer outdoor time	0.062503861803144	132	FALSE	NA	1	0.000118663085592349	2.41257165855527e-06	Up	0.451843696762636	0.101286850144432	1	0.000122012092711406	2.48066123855738e-06	Up	0.366827624502648	0.014	1e-07	0.001
Lipoprotein_A	Height	0.303275936990613	132	FALSE	NA	1	-0.00101901527574249	-2.07178783664609e-05	Down	0.71095102867696	6.67141694785115e-18	1	-0.000823626664932213	-1.67453790631412e-05	Down	0.894774125994137	NA	1e-07	0.001
Lipoprotein_A	Pulse rate	0.0674848606516291	132	FALSE	NA	1	-0.00134849721848189	-2.74166658882145e-05	Down	1.15925508641433	0.0543000582000149	1	-0.00132428724735735	-2.69244463416053e-05	Down	1.2587321781942	0.453	1e-07	0.001
Lipoprotein_A	Water intake	0.0488995095915242	132	FALSE	NA	1	0.00012500864666994	2.54158499692421e-06	Up	0.323464912884344	0.278120435677555	1	0.000109757294409334	2.2315055814522e-06	Up	0.345325501050681	0.037	1e-07	0.001
Lipoprotein_A	Bread intake	0.0783930061835953	132	FALSE	NA	0.00175756180156946	0.00214148065699557	4.35390291312715e-05	Up	5.01478182498877	0.328036101329809	0.0284337919601356	0.00207733315641148	4.22348287465959e-05	Up	3.69979925445168	0.021	1e-07	0.001
Lipoprotein_A	Coffee intake	0.00729840069765308	132	FALSE	NA	1	-2.62130969371066e-05	-5.32945645545417e-07	Down	0.0648006309825348	0.780727416646334	1	-4.36704874226827e-05	-8.87876627725683e-07	Down	0.13327275118986	0.462	1e-07	0.001
Lipoprotein_A	Beer intake	0.119426840827068	132	FALSE	NA	0.0437004333254793	0.00141903183489872	2.8850724472355e-05	Up	3.40456400964773	0.00463097771654322	0.0293852772757393	0.001464042473187	2.97658480739849e-05	Up	3.68002387313127	0.023	1e-07	0.001
Lipoprotein_A	Body mass index (BMI)	0.0607113277621327	132	FALSE	NA	1	-0.000198021244167501	-4.02602409237511e-06	Down	0.229579941034992	0.0571000778599512	1	-0.000243445406942055	-4.94955517347281e-06	Down	0.369728079885734	0.021	1e-07	0.001
Lipoprotein_A	Waist circumference	0.0673328771064023	132	FALSE	NA	1	-0.000673221003466146	-1.36874404099542e-05	Down	0.408858615810738	0.0620907256697988	1	-0.000763010049767975	-1.55129660759618e-05	Down	0.500617371983129	0.089	1e-07	0.001
Lipoprotein_A	Intelligence	0.0890802174436089	132	FALSE	NA	1	-0.000329218098468091	-6.69342323168771e-06	Down	1.16853395486755	0.0124654546660391	1	-0.000358285140149445	-7.28439320864743e-06	Down	0.995486819350487	0.02	1e-07	0.001
Lipoprotein_A	smoking_current	0.0620926886306676	132	FALSE	NA	1	-0.000142867264707068	-2.90467344622808e-06	Down	0.299200703513264	0.0797903326350646	1	-0.000180179076646232	-3.66327010300991e-06	Down	0.417455558877493	0.283	1e-07	0.001
Lipoprotein_A	Crohns disease	0.000721512089314258	132	FALSE	NA	1	-0.000907642119233812	-1.84535202505785e-05	Down	0.325244888648802	0.993027272953837	1	-0.000563478805470075	-1.14562417578103e-05	Down	0.335538223323163	0.946	1e-07	0.001
Lipoprotein_A	Atrial fibrillation	0.0378278073046252	132	FALSE	NA	1	0.000206899868666798	4.20653783619891e-06	Up	0.14443351597541	0.336762599242537	1	0.000229879596856861	4.67374497712146e-06	Up	0.313796191841461	0.206	1e-07	0.001
Lipoprotein_A	Myocardial infarction	0.272304071042209	132	FALSE	NA	2.96323943269103e-26	0.00414275806329019	8.42275476139285e-05	Up	28.5800425923476	0.205404654107488	1.32326755930073e-17	0.00410500660742791	8.34600124362624e-05	Up	19.9943903585388	NA	1e-07	0.001
Lipoprotein_A	Heart failure	0.0125214042360445	132	FALSE	NA	0.117086934706255	0.00140345911000399	2.85341111419333e-05	Up	2.88605039757122	0.7172128466938	0.138214773754435	0.00160114033813565	3.25532222752578e-05	Up	2.85373420892666	0.669	1e-07	0.001
Lipoprotein_A	Cardiomyopathy	0.0479484869628617	132	FALSE	NA	1	-0.000496243812331645	-1.00892687172964e-05	Down	0.205291357059869	0.106803294435265	1	-0.000412100995189429	-8.37853808110097e-06	Down	0.172764602857266	0.35	1e-07	0.001
Lipoprotein_A	Asthma	0.045359696468444	132	FALSE	NA	1	9.71128700092358e-05	1.97442832954911e-06	Up	0.282000834597522	0.0954533567201987	1	8.97068943373649e-05	1.82385541194197e-06	Up	0.200870689743402	0.209	1e-07	0.001
Lipoprotein_A	Diabetes	0.103143463568011	132	FALSE	NA	1	0.00075206422567475	1.52904235316228e-05	Up	1.40170429660781	0.0163963699282591	0.493542350180123	0.000708034259457361	1.43952382421711e-05	Up	2.1345843883514	0.25	1e-07	0.001
Lipoprotein_A	Malignant melanoma	0.0484659233538391	132	FALSE	NA	0.998459458480566	0.00139590551815343	2.83805369994105e-05	Up	1.68596438830045	0.286022848541818	1	0.0012079295953304	2.45587470836184e-05	Up	1.55459657447004	0.479	1e-07	0.001
Lipoprotein_A	Non-melanoma skin cancer	0.0106427617634997	132	FALSE	NA	1	-0.000252798719341624	-5.13971992686827e-06	Down	0.503905200714318	0.677863215322837	1	-0.000264742911820673	-5.38256057200602e-06	Down	0.439246068051077	0.193	1e-07	0.001
Lipoprotein_A	Lung cancer	0.0433754857051721	132	FALSE	NA	1	-0.000439801141031246	-8.94171732477407e-06	Down	0.280593466307739	0.370179376060939	1	-0.000497583184471017	-1.01164998587047e-05	Down	0.286809960315944	0.666	1e-07	0.001
Lipoprotein_A	Breast cancer	0.00620863176122122	132	FALSE	NA	1	-0.000288969259398303	-5.87511307276341e-06	Down	0.598463756175873	0.93017041642763	1	-0.000362178439938099	-7.36354895182972e-06	Down	0.546636591727155	0.505	1e-07	0.001
Lipoprotein_A	Prostate cancer	0.147760938660248	132	FALSE	NA	1	0.000587932478604364	1.19534160766548e-05	Up	0.399007965767499	0.000306810489804068	1	0.000651423986701406	1.32442792986013e-05	Up	0.624658619367639	NA	1e-07	0.001
Lipoprotein_A	Colorectal cancer	0.0350912034632035	132	FALSE	NA	1	-0.000344874755037089	-7.01174299994202e-06	Down	0.279485744155706	0.197576962393605	1	-0.000348224260069718	-7.07984270316118e-06	Down	0.307761986687304	0.729	1e-07	0.001
Lipoprotein_A	Bladder cancer	0.0252785242652084	132	FALSE	NA	1	-0.000927461285761899	-1.88564691476442e-05	Down	0.62865278932803	0.686443849933345	1	-0.00060803856579779	-1.23621984362669e-05	Down	0.380518473653846	0.676	1e-07	0.001
Lipoprotein_A	IBD	0.0768631004237866	132	FALSE	NA	1	-9.22431898299106e-05	-1.87542152951335e-06	Down	0.0473706601254073	0.0243297882047158	1	-2.31676761253881e-05	-4.71028361816869e-07	Down	0.0140131174416422	0.273	1e-07	0.001
Lipoprotein_A	Respiratory failure	0.0252953513830029	132	FALSE	NA	1	0.000306227419278921	6.2259934430062e-06	Up	0.165977142892549	0.375231840501002	1	0.000373944035556973	7.60275849534042e-06	Up	0.1823815303851	0.265	1e-07	0.001
Lipoprotein_A	Respiratory infection	0.0113076431761221	132	FALSE	NA	0.226676536673422	0.00120505779122395	2.4500359648625e-05	Up	2.52315935193053	0.671512959030403	0.0450266011490167	0.00141102358787143	2.86879066110437e-05	Up	3.46362940758196	0.481	1e-07	0.001
Lipoprotein_A	Helicobacter pylori	0.0274344954477101	132	FALSE	NA	1	0.00151865133831483	3.08761158514964e-05	Up	0.827079830544622	0.364283988556654	1	0.00175389228401035	3.56588638786836e-05	Up	1.27152484905343	0.208	1e-07	0.001
Lipoprotein_A	Stroke	0.00544393656413766	132	FALSE	NA	0.0208869142662738	0.00134288161375038	2.73024934920286e-05	Up	3.79310150243537	0.870462616697911	0.153266806556137	0.00136396164210622	2.77310773158772e-05	Up	2.79278513034982	0.895	1e-07	0.001
Lipoprotein_A	Multiple sclerosis	0.00145823271360224	132	FALSE	NA	1	-0.00165394015903243	-3.36267098795661e-05	Down	1.35907633479109	0.999394075485022	1	-0.00122109189824006	-2.48263534651873e-05	Down	0.832648362078275	0.918	1e-07	0.001
Lipoprotein_A	Migraine	0.023206911496924	132	FALSE	NA	1	-0.000243873038248445	-4.95824946255991e-06	Down	0.438532053913608	0.323285445285934	1	-0.000216442033153748	-4.4005421930515e-06	Down	0.313616309346773	0.712	1e-07	0.001
Lipoprotein_A	Osteoarthritis	0.0531089167646389	132	FALSE	NA	1	0.000107936145898418	2.19447931282347e-06	Up	0.199341297669796	0.0936820163997426	1	0.000121011672881542	2.46032142928866e-06	Up	0.225002017945552	0.113	1e-07	0.001
Lipoprotein_A	Gout	0.020674406630212	132	FALSE	NA	1	0.000627887714064732	1.27657569002681e-05	Up	0.860082376107621	0.727709169572941	1	0.000568696536275203	1.15623248703434e-05	Up	0.664168306622153	0.284	1e-07	0.001
Lipoprotein_A	Hiatus hernia	0.0503704595989976	132	FALSE	NA	1	0.000177316565574228	3.6050716072423e-06	Up	0.43517701834353	0.116801988593349	1	0.000203962002298602	4.14680727128775e-06	Up	0.533967452451193	0.081	1e-07	0.001
Lipoprotein_A	Gastric reflux	0.0329193006151742	132	FALSE	NA	1	-0.000319729303014378	-6.50050393525124e-06	Down	1.02212121507986	0.197977632944088	1	-0.000339340146540881	-6.89921736037605e-06	Down	1.01892014605094	0.662	1e-07	0.001
Lipoprotein_A	Allergic rhinitis	0.028460298336751	132	FALSE	NA	0.515447720168958	-0.000739885435588887	-1.50428132183566e-05	Down	2.07541476446569	0.456122906587789	0.255480398228481	-0.00077341400751124	-1.57244917872891e-05	Down	2.5139292683878	0.284	1e-07	0.001
Lipoprotein_A	Hypothyroidism	0.0312204573146504	132	FALSE	NA	1	0.000131173316906196	2.66692059410751e-06	Up	0.355795686211524	0.247771881296089	1	0.000187069942542429	3.80337018283745e-06	Up	0.310177865370594	0.161	1e-07	0.001
Lipoprotein_A	Kidney infection	0.0249564943540671	132	FALSE	NA	1	-0.000342519636496665	-6.96386044055296e-06	Down	0.629752231730052	0.338862522911343	1	-0.000355036013395139	-7.21833432366763e-06	Down	0.554756910080757	0.506	1e-07	0.001
Lipoprotein_A	Angina	0.331113453681174	132	FALSE	NA	4.49375532534776e-12	0.00343925632686123	6.9924461337514e-05	Up	14.138287141825	1.02295826364035e-07	2.37444549591136e-15	0.00380130457701577	7.72853633652352e-05	Up	17.6372563322203	NA	1e-07	0.001
uacr_lowcontrolonly	statins	0.337536514285714	6	TRUE	1	1	-0.12516737017181	-0.595557678172502	Down	0.0778318072849362	0.103962366000695	1	-0.0494739349207217	-0.235401461027728	Down	0.0283057711790976	0.149	1e-07	0.001
uacr_lowcontrolonly	Alanine_aminotransferase	0.0764567428571429	6	FALSE	NA	1	-0.0393758549375929	-0.187353882329722	Down	0.186780279058641	0.914885426428862	1	0.0702094646826007	0.334062988738268	Up	0.184068663674783	0.4	1e-07	0.001
uacr_lowcontrolonly	Albumin	0.348810428571429	6	FALSE	NA	1	-0.0353762017645513	-0.168323170459989	Down	0.583500957013765	0.21729634947183	1	-0.0347786436349251	-0.165479934784711	Down	1.06824180112265	0.011	1e-07	0.001
uacr_lowcontrolonly	Alkaline_phosphatase	0.350346619047619	6	TRUE	1	1	0.303770037011309	1.44536533517084	Up	0.256108731878958	0.105907117128305	1	0.269474896537201	1.28218595219488	Up	0.317778145465453	0.048	1e-07	0.001
uacr_lowcontrolonly	Aspartate_aminotransferase	0.431583942857143	6	FALSE	NA	1	0.0898077172465385	0.427313248587906	Up	0.230940239842149	0.00391160936026624	1	0.0968957153913708	0.46103858540878	Up	0.241961905754939	0.047	1e-07	0.001
uacr_lowcontrolonly	Calcium	0.571576351428571	6	FALSE	NA	1	0.00313282224382118	0.0149062518378094	Up	1.39404389789338	0.0102317918461956	1	0.00323243485369838	0.0153802176531312	Up	1.53374100268534	0.004	1e-07	0.001
uacr_lowcontrolonly	C_reactive_protein	0.337063885714286	6	TRUE	1	1	0.0926175977763772	0.440682914515981	Up	1.52392885952539	0.070590906595961	1	0.0932607040652242	0.443742872456123	Up	0.917833238903634	0.336	1e-07	0.001
uacr_lowcontrolonly	Creatinine_in_urine	0.318991238095238	6	FALSE	NA	1	46.0046608316566	218.894340852625	Up	0.444291133061823	0.133673644061275	1	44.1192490690385	209.923381007398	Up	0.337469845213279	0.47	1e-07	0.001
uacr_lowcontrolonly	Creatinine	0.478913442857143	6	FALSE	NA	0.862864744769814	-0.473436080904854	-2.25265173119604	Down	1.77421876530346	0.270147504908625	0.677529129792303	-0.57248519294055	-2.7239363727768	Down	1.95095063812708	0.088	1e-07	0.001
uacr_lowcontrolonly	Cystatin_C	0.263178131428571	6	TRUE	1	1	-0.000102737364397857	-0.000488833680202464	Down	0.0159998514591924	0.093747273377187	1	-0.00164796117633458	-0.00784114846025015	Down	0.453012851105165	0.064	1e-07	0.001
uacr_lowcontrolonly	Direct_bilirubin	0.15666851047619	6	FALSE	NA	1	0.0101766007838621	0.0484211877760644	Up	0.966714144713358	0.602951963519679	1	0.00251639581851452	0.0119732391036129	Up	0.0629036465210789	0.111	1e-07	0.001
uacr_lowcontrolonly	Gamma_glutamyltransferase	0.236172228571428	6	TRUE	1	1	0.411982932761709	1.96025208922637	Up	0.474181210057076	0.0898669360981839	1	0.394884314287314	1.87889531465653	Up	0.317382523608537	0.21	1e-07	0.001
uacr_lowcontrolonly	Glucose	0.632220028571429	6	TRUE	1.94819494309414e-10	0.297439139622529	0.0299999876087762	0.14274265681992	Up	2.37269749482662	0.170947245520725	1	0.0279217378022105	0.132854156104744	Up	0.788517893520857	0.204	1e-07	0.001
uacr_lowcontrolonly	Glycated_haemoglobin_HbA1c	0.422128285714286	6	TRUE	1	0.0257689028992303	0.169363512182691	0.805846922757994	Up	3.67526267661021	0.611411166188202	0.627684411586417	0.170118656587187	0.80943996819475	Up	1.99809971580347	0.848	1e-07	0.001
uacr_lowcontrolonly	HDL_cholesterol	0.519494322857143	6	FALSE	NA	1	0.00412372542694143	0.019621058885547	Up	0.513803949334472	0.00309289429371097	1	0.00398185582839692	0.0189460304927922	Up	0.508025329662333	0.042	1e-07	0.001
uacr_lowcontrolonly	IGF_1	0.446864371428571	6	FALSE	NA	1	0.0544091370845904	0.258883599687277	Up	0.460053212340228	0.0056853116377515	1	0.0534008852670551	0.254086246266491	Up	0.29186312281213	0.199	1e-07	0.001
uacr_lowcontrolonly	LDL_direct	0.0358818095238095	6	FALSE	NA	1	-0.00199721175488148	-0.00950291432921653	Down	0.144835324461609	0.813151654834991	1	-0.0020614616782047	-0.00980862128067373	Down	0.160659733329331	0.919	1e-07	0.001
uacr_lowcontrolonly	Lipoprotein_A	0.107983514285714	6	FALSE	NA	1	0.224616264427234	1.06874451974539	Up	0.198431999231261	0.591267363112786	1	0.150140345559464	0.714381355769269	Up	0.0860547991331187	0.384	1e-07	0.001
uacr_lowcontrolonly	Non_albumin_protein	0.238140857142857	6	TRUE	1	1	0.0610227097928221	0.290351577332992	Up	1.37367972396726	0.679615087486251	1	0.0547630843531894	0.260567712832683	Up	0.724492529485125	0.575	1e-07	0.001
uacr_lowcontrolonly	oestradiol_gt212_lowcontrolonly	0.338377205714286	6	FALSE	NA	1	0.0157819377891724	0.0750918886757855	Up	0.0823720541296995	0.407740911123698	1	0.0274381039809446	0.13055298260175	Up	0.344788954327651	0.076	1e-07	0.001
uacr_lowcontrolonly	Phosphate	0.0474241904761905	6	FALSE	NA	1	-0.00177099902672723	-0.00842657369053661	Down	0.730627683379856	0.719942649929667	1	-0.00177003529015967	-0.00842198814470499	Down	0.912523147630391	0.849	1e-07	0.001
uacr_lowcontrolonly	rheumatoidfactor_lowcontrolonly	0.307336761904762	6	FALSE	NA	1	0.0685660416921448	0.326243433377252	Up	1.4913808756637	0.636646218264127	1	0.0677534445417994	0.32237702257478	Up	0.91622852287338	0.768	1e-07	0.001
uacr_lowcontrolonly	SHBG	0.0271708571428572	6	FALSE	NA	1	-0.0668229814663156	-0.317949795030575	Down	0.14701726182526	0.521430366959562	1	-0.0796555709806785	-0.379008417622264	Down	0.143256704598476	0.77	1e-07	0.001
uacr_lowcontrolonly	Sodium_in_urine	0.29298519047619	6	FALSE	NA	1	0.927587373419371	4.41354469345708	Up	1.09217063756486	0.188331833692451	1	0.872984978303186	4.15374155456061	Up	0.864286852178227	0.254	1e-07	0.001
uacr_lowcontrolonly	Testosterone	0.00754342857142842	6	FALSE	NA	1	0.00164808770745334	0.00784175050676756	Up	0.0043420644970838	0.995329616793214	1	-0.0131009425873655	-0.062335470805952	Down	0.316340383118373	0.859	1e-07	0.001
uacr_lowcontrolonly	Total_bilirubin	0.327814657142857	6	FALSE	NA	1	-0.00367033554930113	-0.0174637888041853	Down	0.0271937936041723	0.00335571446565356	1	-0.00497809098523177	-0.0236862075541459	Down	0.0238081047702515	0.071	1e-07	0.001
uacr_lowcontrolonly	Urate	0.511403855427178	6	FALSE	NA	0.193210897944598	5.0556893911775	24.055427794305	Up	2.61481069630987	0.000110891290328727	1	4.34082489224723	20.6540377946073	Up	1.22629320971649	NA	1e-07	0.001
uacr_lowcontrolonly	Urea	0.710396036571429	6	TRUE	1	1	0.034818129543975	0.16566781231447	Up	0.8698918706055	4.51932750267604e-08	1	0.0186742171949954	0.0888536159150307	Up	0.265226681165675	0.002	1e-07	0.001
uacr_lowcontrolonly	Vitamin_D	0.29777774	6	TRUE	1	1	0.333379520071058	1.58624993599569	Up	0.653205596095573	0.044827972247137	1	0.351004704251756	1.67011215786398	Up	0.607317009209556	0.13	1e-07	0.001
uacr_lowcontrolonly	Basal metabolic rate	0.395161990285714	6	FALSE	NA	1	15.5447522387543	73.963338355449	Up	0.46885036177312	0.0095476603426168	1	22.2052748528225	105.654707903319	Up	1.07736223823816	0.003	1e-07	0.001
uacr_lowcontrolonly	SBP	0.330774990476191	6	TRUE	1.30188049540849e-13	1	0.341282901698497	1.62385494124017	Up	1.15504766046574	0.20143871617776	1	0.311771503901233	1.48343703897348	Up	0.663671388359075	0.234	1e-07	0.001
uacr_lowcontrolonly	DBP	0.522156571428571	6	FALSE	NA	1	0.262963789462314	1.25120551530841	Up	0.997785311745288	0.556474396676179	1	0.241695358943861	1.15000839755675	Up	1.1196614500051	0.43	1e-07	0.001
uacr_lowcontrolonly	RBC	0.551029389142857	6	FALSE	NA	0.703282370035566	-0.0120416671574984	-0.0572953424187303	Down	1.89254970087436	0.000303419397696935	1	-0.00918776956462026	-0.0437162393200268	Down	0.818511114240195	0.033	1e-07	0.001
uacr_lowcontrolonly	Hemoglobin	0.381203142857143	6	FALSE	NA	1	0.0390868075073359	0.185978568490266	Up	1.05305865609606	0.00514982031367657	1	0.0398033384766481	0.1893878877069	Up	0.754577522352148	0.107	1e-07	0.001
uacr_lowcontrolonly	RBC distr width	0.370946257142857	6	TRUE	1	1	-0.00279026932487466	-0.0132763540395336	Down	0.101144024976999	0.00926694099923685	1	-0.00271818912141589	-0.0129333899063479	Down	0.0760170672965951	0.16	1e-07	0.001
uacr_lowcontrolonly	Reticulocyte count	0.286974271428571	6	FALSE	NA	1	0.000417367025841453	0.00198587009149993	Up	0.493227452034651	0.0621789726956075	1	0.000460917210554111	0.00219308581278458	Up	0.352790621889446	0.11	1e-07	0.001
uacr_lowcontrolonly	Eosinophill count	0.285056885714286	6	FALSE	NA	1	0.000218183223794161	0.00103813553005612	Up	0.0413256950015087	0.121987016522985	1	0.000391697790838098	0.0018637335476221	Up	0.0800307500758663	0.186	1e-07	0.001
uacr_lowcontrolonly	Monocyte count	0.102824857142857	6	FALSE	NA	1	0.0017300943864466	0.00823194570914997	Up	0.685245744454949	0.469765470664087	1	0.00170246167663352	0.00810046677438204	Up	0.467921595709464	0.801	1e-07	0.001
uacr_lowcontrolonly	Basophill count	0.35481782	6	FALSE	NA	0.198018815044752	0.00160127443400208	0.00761900871387043	Up	2.59756908078619	0.715292656798811	0.8215969622618	0.00174177250687761	0.00828751126333365	Up	1.83323021806554	0.559	1e-07	0.001
uacr_lowcontrolonly	Lymphocyte count	0.0760335714285715	6	FALSE	NA	1	0.0172848269890548	0.0822427715392978	Up	0.492049404852589	0.7087540596167	1	0.0181935509715159	0.086566562510949	Up	1.00323299573714	0.562	1e-07	0.001
uacr_lowcontrolonly	Platelet distr width	0.463939650857143	6	FALSE	NA	1	0.0113637998749616	0.0540699885238408	Up	0.766172179523835	2.40695167706334e-05	1	0.00983757023048566	0.0468080497120366	Up	0.530429677485842	0.007	1e-07	0.001
uacr_lowcontrolonly	Platelet count	0.151418857142857	6	FALSE	NA	1	-0.398412832131936	-1.89568432198367	Down	0.319564085568747	0.655133397650177	1	-0.328541354500888	-1.56322950623329	Down	0.277123671760418	0.652	1e-07	0.001
uacr_lowcontrolonly	Platelet volume	0.405643672571429	6	FALSE	NA	1	0.00721190275254813	0.0343148861609683	Up	0.192773802220582	0.0448292845392066	1	0.0148053559363924	0.0704452238142588	Up	0.617676969996455	0.021	1e-07	0.001
uacr_lowcontrolonly	time_aggregated_depression	0.219404757142857	6	FALSE	NA	1	0.0275075646459476	0.130883482733826	Up	0.467740366422831	0.109245876114825	1	0.0135425614726047	0.064436733439889	Up	0.289335649923681	0.087	1e-07	0.001
uacr_lowcontrolonly	Mood swings	0.346920028571429	6	FALSE	NA	1	0.0216684438802289	0.103100417538585	Up	0.528437367855381	0.0216407762457887	1	0.0223608294162792	0.106394850597971	Up	0.380608015409391	0.25	1e-07	0.001
uacr_lowcontrolonly	FEV FVC ratio	0.361569057142857	6	FALSE	NA	1	-0.00118052059137735	-0.00561702384152086	Down	0.902219275592777	0.0690208573671459	1	-0.00110690444128873	-0.00526675153522732	Down	0.455250518526019	0.12	1e-07	0.001
uacr_lowcontrolonly	FVC	0.0560410476190476	6	TRUE	1	1	-0.00318788030953493	-0.0151682230986591	Down	0.237104376640972	0.601187308478605	1	-0.00352232811761836	-0.0167595560457254	Down	0.260296487935861	0.795	1e-07	0.001
uacr_lowcontrolonly	townsend	0.323204142857143	6	FALSE	NA	1	0.0423721638487346	0.201610591372644	Up	0.964786284111857	0.0807326203437828	1	0.0426915787865582	0.203130396562149	Up	0.647164940413492	0.368	1e-07	0.001
uacr_lowcontrolonly	Sleep duration	0.149855619047619	6	FALSE	NA	1	0.0101588067767973	0.0483365222796307	Up	0.0793221127852477	0.959240533818823	1	0.0024093649435954	0.0114639765116761	Up	0.0885434334216056	0.513	1e-07	0.001
uacr_lowcontrolonly	Neuroticism score	0.3058316	6	FALSE	NA	0.608796177799718	0.0665088641306731	0.316455196311818	Up	1.97709209342789	0.196992691850789	1	0.0674030703257363	0.320709910336793	Up	0.948788843293572	0.535	1e-07	0.001
uacr_lowcontrolonly	Menarche	0.426448742857143	6	FALSE	NA	1	-0.0215823785509575	-0.102690910910766	Down	0.32101758979188	0.005968225638977	1	-0.021010528453867	-0.0999699963815368	Down	0.287388859022639	0.073	1e-07	0.001
uacr_lowcontrolonly	Num children (f)	0.354583857142857	6	FALSE	NA	1	-0.0240222397986221	-0.114299991597911	Down	0.216950777136177	0.387765925958467	1	-0.0174670470554461	-0.0831097911108321	Down	0.323887337993272	0.062	1e-07	0.001
uacr_lowcontrolonly	chronotype_quantitative_time_averaged	0.250378457142857	6	FALSE	NA	1	0.00353953865767542	0.0168414453533174	Up	0.152884305143816	0.0746905187951691	1	0.00429527896416019	0.0204373261456808	Up	0.134746939556883	0.255	1e-07	0.001
uacr_lowcontrolonly	alcohol_continuous	0.09014	6	FALSE	NA	1	0.0198737473340534	0.0945610889052735	Up	0.508914065152108	0.325685879113697	1	0.0213997568981138	0.101821980554538	Up	0.401019981156213	0.633	1e-07	0.001
uacr_lowcontrolonly	physical_activity	0.226426380952381	6	FALSE	NA	1	-0.00368111894629727	-0.0175150971832702	Down	0.0334796653680988	0.159719730893694	1	-0.0021923945826541	-0.0104316118928695	Down	0.0144245574042281	0.561	1e-07	0.001
uacr_lowcontrolonly	Summer outdoor time	0.333954276190476	6	FALSE	NA	1	-0.0137391724262635	-0.0653722261557909	Down	0.192919935207182	0.411594731400838	1	-0.00413772987876224	-0.0196876933350768	Down	0.0449107619622718	0.195	1e-07	0.001
uacr_lowcontrolonly	Height	0.251830468095238	6	FALSE	NA	1	0.0232349079437582	0.110553795358505	Up	0.0451775165881367	0.208551023628772	1	0.0324798535664687	0.154542083538842	Up	0.135078742179395	0.002	1e-07	0.001
uacr_lowcontrolonly	Pulse rate	0.388424627619048	6	TRUE	1	1	0.152656318622325	0.726352583363212	Up	0.38022653054564	2.5990373698091e-05	1	0.126905456204177	0.603827648856393	Up	0.372215523988986	0.002	1e-07	0.001
uacr_lowcontrolonly	Water intake	0.433211314285714	6	FALSE	NA	1	0.00625061328547703	0.0297409838550023	Up	0.098637064135404	0.0271458829010929	1	0.0052193427745145	0.0248341054071004	Up	0.0676315164609724	0.213	1e-07	0.001
uacr_lowcontrolonly	Bread intake	0.080158	6	FALSE	NA	1	0.0655685609531193	0.311981148671179	Up	0.706513250551819	0.57957957003379	1	0.0662779075122269	0.315356283813684	Up	0.590960176180741	0.868	1e-07	0.001
uacr_lowcontrolonly	Coffee intake	0.0576317142857141	6	FALSE	NA	1	0.00670967838979834	0.0319252571786675	Up	0.168618337597213	0.766418355333523	1	0.00589681270177489	0.0280575686496137	Up	0.172755807575056	0.896	1e-07	0.001
uacr_lowcontrolonly	Beer intake	0.0143641904761905	6	FALSE	NA	1	-0.0173053638718587	-0.0823404878867995	Down	0.132435175625955	0.776449236515456	1	-0.0232220393888929	-0.110492565609517	Down	0.19245051375369	0.699	1e-07	0.001
uacr_lowcontrolonly	Body mass index (BMI)	0.409381684285714	6	FALSE	NA	1	0.127771599826618	0.607948838620441	Up	1.39720420335383	0.000660760502806858	1	0.126688800892324	0.602796783269669	Up	1.20081777617806	0.023	1e-07	0.001
uacr_lowcontrolonly	Waist circumference	0.302066957142857	6	TRUE	4.56231942034815e-14	1	0.255885102822599	1.21752448347182	Up	0.883740988737819	0.000494232137590313	1	0.344732932241867	1.64027049888282	Up	1.00346194067598	0.02	1e-07	0.001
uacr_lowcontrolonly	Intelligence	0.305629142857143	6	FALSE	NA	1	-0.0461310384728159	-0.219495657109717	Down	0.426295415324419	0.226416810178886	1	-0.0431149264680893	-0.205144723154825	Down	0.508116647192688	0.143	1e-07	0.001
uacr_lowcontrolonly	smoking_current	0.0340727619047618	6	FALSE	NA	1	0.043799398552592	0.208401503295374	Up	1.26815931062146	0.819788312519829	1	0.044368711344996	0.211110345099213	Up	1.33497630998557	0.952	1e-07	0.001
uacr_lowcontrolonly	Crohns disease	0.0105488571428571	6	FALSE	NA	1	0.0756350742825467	0.359878530373272	Up	0.369133436588907	0.619790833534342	1	0.0772613615215845	0.36761655227781	Up	0.338845868380233	0.81	1e-07	0.001
uacr_lowcontrolonly	Atrial fibrillation	0.1714736	6	TRUE	0.0199565294007198	1	0.0501499885426974	0.238618185361484	Up	0.373383707149221	0.127098528756773	1	0.0574864399455319	0.2735256852754	Up	0.360924860316535	0.204	1e-07	0.001
uacr_lowcontrolonly	Myocardial infarction	0.184729028571429	6	FALSE	NA	1	-0.0189565888870787	-0.0901971659879286	Down	0.164156212912713	0.126554968402752	1	-0.0194284359090346	-0.0924422568327945	Down	0.103370608525535	0.295	1e-07	0.001
uacr_lowcontrolonly	Heart failure	0.100634285714286	6	TRUE	0.774893151043007	1	-0.0496382762163591	-0.236183411789522	Down	0.499002586225317	0.589583687331197	1	-0.0497551196866703	-0.236739363598629	Down	0.399063798156356	0.898	1e-07	0.001
uacr_lowcontrolonly	Cardiomyopathy	0.00374742857142862	6	FALSE	NA	1	0.101484835691986	0.48287403523358	Up	0.476570045443438	0.769302462555194	1	0.105071515452698	0.499939782222638	Up	0.512083834309264	0.903	1e-07	0.001
uacr_lowcontrolonly	Asthma	0.312023171428571	6	FALSE	NA	1	0.0220874162242025	0.105093925879081	Up	0.253910764548225	0.0203843424752918	1	0.0225686707479004	0.107383778468858	Up	0.253939230657011	0.171	1e-07	0.001
uacr_lowcontrolonly	Diabetes	0.277464380952381	6	TRUE	2.8079085321337e-18	1	0.0855498541976872	0.407053950754376	Up	1.15938753405758	0.98505755294784	0.236415476175505	0.0841064116658494	0.400185920518886	Up	2.55305672018998	0.988	1e-07	0.001
uacr_lowcontrolonly	Malignant melanoma	0.174320666666667	6	FALSE	NA	1	-0.0607185119298681	-0.288904176363257	Down	0.250081100255848	0.379703040573994	1	-0.0532910225086944	-0.25356350931678	Down	0.226943892104113	0.428	1e-07	0.001
uacr_lowcontrolonly	Non-melanoma skin cancer	0.238074485714286	6	FALSE	NA	1	0.0559940389400173	0.266424706190143	Up	0.489610395060921	0.0633100673302782	1	0.0547482352632512	0.260497059518529	Up	0.457813439874996	0.178	1e-07	0.001
uacr_lowcontrolonly	Lung cancer	0.361010885714286	6	FALSE	NA	1	-0.119538119130577	-0.56877319212502	Down	0.409978059210427	0.0528659437709918	1	-0.120685993472804	-0.574234882157751	Down	0.316671788168234	0.276	1e-07	0.001
uacr_lowcontrolonly	Breast cancer	0.213824	6	FALSE	NA	1	0.0438666664162965	0.208721569880367	Up	0.407699304582712	0.729681196942223	1	0.037496740966323	0.178412887945844	Up	0.359647353704332	0.771	1e-07	0.001
uacr_lowcontrolonly	Prostate cancer	0.419305809523809	6	FALSE	NA	1	-0.0566651949297265	-0.269618127146213	Down	0.4221553391243	0.0523793319104287	1	-0.0548573442930052	-0.261016210159298	Down	0.27593854241911	0.437	1e-07	0.001
uacr_lowcontrolonly	Colorectal cancer	0.0511571428571429	6	FALSE	NA	1	0.0647262057483732	0.307973146351992	Up	0.52528383450796	0.485744988967061	1	0.066542387299519	0.316614702583903	Up	0.422664695292991	0.735	1e-07	0.001
uacr_lowcontrolonly	Bladder cancer	0.0417579047619049	6	TRUE	0.996402946222648	1	-0.116000591150732	-0.551941313758839	Down	0.823932994459959	0.691832679180685	1	-0.119870122215546	-0.570352892858197	Down	0.688525803923302	0.877	1e-07	0.001
uacr_lowcontrolonly	IBD	0.190581142857143	6	FALSE	NA	1	0.0606758714731378	0.288701289210066	Up	0.332213754035305	0.789213253289259	1	0.0549198810526915	0.261313765723085	Up	0.398525412232805	0.874	1e-07	0.001
uacr_lowcontrolonly	Respiratory failure	0.383590571428571	6	FALSE	NA	1	-0.268354110383358	-1.27685315021466	Down	1.00340147439215	0.455439775929318	1	-0.24764227189739	-1.17830434773958	Down	0.846584641346839	0.451	1e-07	0.001
uacr_lowcontrolonly	Respiratory infection	0.452450628571429	6	FALSE	NA	0.0348619003789229	-0.17612936600011	-0.838039467706614	Down	3.52330150632727	0.27574022930802	1	-0.174069385326252	-0.828237893178691	Down	1.30532482332678	0.514	1e-07	0.001
uacr_lowcontrolonly	Helicobacter pylori	0.0875245714285714	6	FALSE	NA	1	0.16312692211054	0.776172662621461	Up	0.340325061256036	0.999998515694267	1	0.0540262159465147	0.257061626248013	Up	0.177870605182905	0.634	1e-07	0.001
uacr_lowcontrolonly	Stroke	0.344887733333333	6	FALSE	NA	0.153363685730313	0.210800778733321	1.00300918815379	Up	2.74050986362913	0.452701795796648	0.894039626009867	0.214318506006738	1.01974685296631	Up	1.7835881977459	0.62	1e-07	0.001
uacr_lowcontrolonly	Multiple sclerosis	0.0288345714285715	6	FALSE	NA	1	0.0376553271760029	0.179167455487668	Up	0.0751235267771955	0.687749636811932	1	0.0185541290871824	0.0882822258269665	Up	0.0525726069912214	0.553	1e-07	0.001
uacr_lowcontrolonly	Migraine	0.4070392	6	FALSE	NA	1	-0.0275932385656077	-0.131291126999282	Down	0.178774768045618	0.0491001522456849	1	-0.0193206497618909	-0.0919294005872414	Down	0.0869365686581754	0.125	1e-07	0.001
uacr_lowcontrolonly	Osteoarthritis	0.345085028571429	6	FALSE	NA	1	-0.0316121910235735	-0.150413666613771	Down	0.420132827219071	0.0494097727066899	1	-0.0295785999191792	-0.140737656046297	Down	0.257315229674326	0.208	1e-07	0.001
uacr_lowcontrolonly	Gout	0.330762681142857	6	TRUE	6.56864063666787e-08	1	0.298590349034985	1.42071991088331	Up	0.959078775301433	0.66155693233491	0.736282134762966	0.323562333677726	1.5395388744261	Up	1.90469747202539	0.286	1e-07	0.001
uacr_lowcontrolonly	Hiatus hernia	0.441283714285714	6	FALSE	NA	0.17665519575464	0.0836642929108005	0.398082279459143	Up	2.6659159852801	0.841394151797814	0.736282134762966	0.080056898341589	0.380917969536016	Up	1.9046494203884	0.826	1e-07	0.001
uacr_lowcontrolonly	Gastric reflux	0.142414571428571	6	FALSE	NA	1	0.0288068654647922	0.137065673650329	Up	0.571779439912654	0.715769339228568	1	0.0274272130317526	0.130501162479581	Up	0.560874231354484	0.877	1e-07	0.001
uacr_lowcontrolonly	Allergic rhinitis	0.12801474	6	FALSE	NA	1	0.0301602782292407	0.143505334102551	Up	0.196969521150439	0.9961364930076	1	0.0553425552778509	0.263324887949378	Up	0.501030085385823	0.283	1e-07	0.001
uacr_lowcontrolonly	Hypothyroidism	0.152562857142857	6	FALSE	NA	1	0.0503580600374967	0.239608208369609	Up	1.26362837038458	0.890841020219394	1	0.0490737257161017	0.233497229402827	Up	1.16389713575334	0.965	1e-07	0.001
uacr_lowcontrolonly	Kidney infection	0.0159448571428572	6	TRUE	0.986691800579535	1	0.024511751313207	0.1166291316978	Up	0.34482476749556	0.949817245982256	1	0.0244322333461059	0.116250778011894	Up	0.59573410405471	0.993	1e-07	0.001
uacr_lowcontrolonly	Angina	0.338908514285714	6	FALSE	NA	1	0.018184642642004	0.0865241758726964	Up	0.112645953376281	0.121325808647375	1	0.0132119668556	0.0628637343247891	Up	0.087184673766611	0.17	1e-07	0.001
Non_albumin_protein	statins	0.0366298332972974	184	FALSE	NA	1	-0.0297725897233689	-0.00820470887419563	Down	0.0981901679766502	0.183083278972437	1	-0.0561564396340806	-0.0154755512667857	Down	0.227242617072546	0.173	1e-07	0.001
Non_albumin_protein	Alanine_aminotransferase	0.23830436065773	184	TRUE	1	0.0085572543233242	-0.151820816553772	-0.0418386714907987	Down	4.24612009759283	2.08135046966785e-12	0.020631255499451	-0.152628171496057	-0.0420611617854334	Down	3.87147079649817	NA	1e-07	0.001
Non_albumin_protein	Albumin	0.588195183427479	184	TRUE	2.92166630708296e-09	1.50284655505519e-82	-0.164552292805348	-0.0453472025642956	Down	85.240042191809	3.52102487677664e-15	6.7157067308992e-43	-0.164567287653805	-0.0453513348338545	Down	45.7556021226028	NA	1e-07	0.001
Non_albumin_protein	Alkaline_phosphatase	0.336400426060138	184	TRUE	1	0.363474742383105	-0.272718276920285	-0.0751555067125014	Down	2.26541798751013	7.0994319211161e-33	0.193647532210224	-0.266479218622248	-0.0734361515116219	Down	2.66293544206377	NA	1e-07	0.001
Non_albumin_protein	Aspartate_aminotransferase	0.311248716036551	184	TRUE	0.02317061341215	1	-0.0208842027052916	-0.00575525356909454	Down	0.215099123129619	3.15155877818556e-29	1	0.00203896655014737	0.000561896936196022	Up	0.0207606046596997	NA	1e-07	0.001
Non_albumin_protein	Calcium	0.124987187252968	184	TRUE	1	1	-0.00030691291564898	-8.45788406728329e-05	Down	0.601862575233915	5.4292836175596e-05	1	-0.000361225829552396	-9.95463544439647e-05	Down	0.720467971700841	NA	1e-07	0.001
Non_albumin_protein	C_reactive_protein	0.103594770885062	184	TRUE	1	1	0.0180234260013335	0.00496688278146253	Up	0.684144414378835	0.000675415446958215	1	0.0161848312884399	0.00446020417214132	Up	0.772672398236022	NA	1e-07	0.001
Non_albumin_protein	Creatinine_in_urine	0.136185350858848	184	FALSE	NA	1	-6.80942736049533	-1.87653709710694	Down	0.192545780482379	1.69559816242574e-06	1	-4.96973771242332	-1.36955674633635	Down	0.130053789661279	NA	1e-07	0.001
Non_albumin_protein	Creatinine	0.211965879783784	184	FALSE	NA	1	0.00657592722867744	0.00181218929863013	Up	0.0510263292138275	6.10120396250415e-12	1	0.0150442324120159	0.0041458787536861	Up	0.120720669165423	NA	1e-07	0.001
Non_albumin_protein	Cystatin_C	0.232890935473444	184	TRUE	1	0.0590792438520457	0.00194218434077071	0.000535225764507062	Up	3.24208938940143	1.06283253238466e-14	0.00892714281133009	0.00207608637984384	0.000572126392180505	Up	4.29097102299534	NA	1e-07	0.001
Non_albumin_protein	Direct_bilirubin	0.0429516237424206	184	FALSE	NA	0.0481443935128999	-0.00800129129422199	-0.00220499010320218	Down	3.35255792300949	0.541043391844919	0.0500443810156034	-0.00790496242688743	-0.0021784438631873	Down	3.40107762888965	0.074	1e-07	0.001
Non_albumin_protein	Gamma_glutamyltransferase	0.147364388807215	184	TRUE	1	1	-0.0984090794936741	-0.0271195033863453	Down	0.319205746928777	3.76335391768672e-06	1	-0.120848558131482	-0.0333033587789259	Down	0.527557873833697	NA	1e-07	0.001
Non_albumin_protein	Glucose	0.0624370339810106	184	FALSE	NA	1	-0.00101691611943637	-0.000280241013192858	Down	0.129057635586869	0.0599152327516857	1	-0.000750979209728422	-0.000206954310782005	Down	0.0948840091848384	0.005	1e-07	0.001
Non_albumin_protein	Glycated_haemoglobin_HbA1c	0.168594165312755	184	TRUE	1.75151647535682e-09	0.0135984536257633	0.0895187442560409	0.0246695111922994	Up	4.00925425343638	9.60593367354617e-08	0.00162308879989958	0.0861303784744954	0.0237357477859187	Up	5.12053959130724	NA	1e-07	0.001
Non_albumin_protein	HDL_cholesterol	0.347712565299394	184	FALSE	NA	0.00238065818870071	-0.00658865303446931	-0.00181569626704242	Down	4.87079910725372	4.21502836221679e-33	0.000683926920904771	-0.00639701309229075	-0.00176288426953557	Down	5.53491921529877	NA	1e-07	0.001
Non_albumin_protein	IGF_1	0.274349955060664	184	TRUE	1	0.000156096923885329	-0.0921924712010495	-0.0254063349418192	Down	6.17044549007498	2.405410136424e-19	0.000734872826579667	-0.0838101041873066	-0.0230963282657645	Down	5.497121707253	NA	1e-07	0.001
Non_albumin_protein	LDL_direct	0.233207256797228	184	TRUE	1	1	-0.00571807075686416	-0.00157578182879058	Down	1.4885814591557	5.79250287916125e-15	0.507189603641103	-0.00701240312692874	-0.00193247301291327	Down	2.11731649628359	NA	1e-07	0.001
Non_albumin_protein	Lipoprotein_A	0.0248220699412455	184	FALSE	NA	1	-0.177520477707647	-0.0489209656376029	Down	0.854394311704517	0.321857326396901	1	-0.173749343416822	-0.0478817191605848	Down	0.799530656466083	0.655	1e-07	0.001
Non_albumin_protein	uacr_lowcontrolonly	0.181900962702703	184	TRUE	0.00180631005254241	0.00188372293905081	0.0624785361897382	0.017217790091009	Up	4.97921250801457	0.000149141262939715	0.00158000926685954	0.0587604349810611	0.0161931584326469	Up	5.13396289967327	0.002	1e-07	0.001
Non_albumin_protein	oestradiol_gt212_lowcontrolonly	0.0897173750000939	184	FALSE	NA	0.0128268348552024	0.032396176808149	0.00892771511707629	Up	4.04166560028703	0.0166817411835223	0.0469422239976621	0.0324786083010923	0.00895043152864643	Up	3.43816488880329	0.003	1e-07	0.001
Non_albumin_protein	Phosphate	0.165438388095243	184	FALSE	NA	0.406976881736187	-0.00103778136111027	-0.000285991041494551	Down	2.20532710072928	0.000152031840368266	0.772808837572749	-0.000990142284323607	-0.000272862698958624	Down	1.87172151133433	NA	1e-07	0.001
Non_albumin_protein	rheumatoidfactor_lowcontrolonly	0.351082785538703	184	TRUE	1	1	0.0543012705609464	0.0149643051071837	Up	1.38420216109944	2.40347295159054e-40	0.213455476120362	0.05299986464784	0.0146056646011543	Up	2.60994355141377	NA	1e-07	0.001
Non_albumin_protein	SHBG	0.194949067786054	184	FALSE	NA	1	0.16234601079042	0.0447391969525886	Up	1.43030790681892	9.17113106772272e-09	1	0.1602267989181	0.044155186068192	Up	1.43123673078018	NA	1e-07	0.001
Non_albumin_protein	Sodium_in_urine	0.165061893341405	184	FALSE	NA	1	-0.00764830966746705	-0.00210771568023886	Down	0.0229256392438559	4.76749084739234e-08	1	0.00726700041993537	0.00200263475190496	Up	0.0225013063020816	NA	1e-07	0.001
Non_albumin_protein	Testosterone	0.189373054716804	184	FALSE	NA	0.0209966378293559	0.0268329871477386	0.00739461530951149	Up	3.78984678549487	7.72017396434347e-09	0.0623299952863283	0.0267466473022209	0.00737082183694838	Up	3.28870251749914	NA	1e-07	0.001
Non_albumin_protein	Total_bilirubin	0.169683297195347	184	FALSE	NA	1.78457881075915e-06	-0.0734825945523412	-0.0202502805844023	Down	8.26979767756607	4.58123983160231e-05	1.23265732527608e-07	-0.0757793598193625	-0.0208832215056781	Down	9.56609751266885	NA	1e-07	0.001
Non_albumin_protein	Urate	0.294406058057485	184	TRUE	1	7.48102424192024e-06	1.28756901470291	0.354827343513902	Up	7.6073248737414	5.5981095738953e-21	8.33877265199873e-07	1.38549708498217	0.381814290726708	Up	8.68947224106723	NA	1e-07	0.001
Non_albumin_protein	Urea	0.190209779473608	184	FALSE	NA	1	0.00310220523946151	0.000854903489897215	Up	0.303015398480296	1.49430069954584e-11	1	0.00114334515595317	0.000315082236193731	Up	0.109729861701924	NA	1e-07	0.001
Non_albumin_protein	Vitamin_D	0.120300769974148	184	FALSE	NA	1	0.0576016627687493	0.0158738248193515	Up	0.666675261057897	1.78046485757413e-05	1	0.0594455770343013	0.0163819693871703	Up	0.615988520360703	0.002	1e-07	0.001
Non_albumin_protein	Basal metabolic rate	0.336545865097552	184	FALSE	NA	1	5.54690235176963	1.52861136275757	Up	0.972593807194063	1.20102243425028e-31	1	4.64853493172884	1.28103991492643	Up	1.04743863194062	NA	1e-07	0.001
Non_albumin_protein	SBP	0.137040369553746	184	TRUE	1	0.703282370035566	0.120875116714955	0.033310677774268	Up	1.89185737170179	2.26196409399588e-06	0.759643907081398	0.118120135404749	0.0325514620051961	Up	1.88207008933875	NA	1e-07	0.001
Non_albumin_protein	DBP	0.169125788546205	184	TRUE	1	0.133824765792976	0.0858411271424464	0.0236560361117585	Up	2.81219549158468	5.69425245553228e-08	0.172392110923475	0.0874825512374676	0.0241083785839408	Up	2.72589164619838	NA	1e-07	0.001
Non_albumin_protein	RBC	0.408496645348782	184	FALSE	NA	1.36797416010253e-15	-0.0119975579724945	-0.00330627840171855	Down	17.7599787586497	1.32948793776376e-35	8.03393235382284e-16	-0.0120852714550225	-0.00333045042018153	Down	18.1517958523349	NA	1e-07	0.001
Non_albumin_protein	Hemoglobin	0.246101704356624	184	FALSE	NA	1	0.0132329742422525	0.00364673352927008	Up	1.08729245191897	1.55865359147157e-23	1	0.0133118230241827	0.00366846261991464	Up	1.57678561290244	NA	1e-07	0.001
Non_albumin_protein	RBC distr width	0.259632478301395	184	TRUE	1	1	0.00401300004131082	0.00110589966667383	Up	0.708029671009089	3.08215181593766e-18	1	0.00416063349018638	0.00114658438638992	Up	0.842215964231307	NA	1e-07	0.001
Non_albumin_protein	Reticulocyte count	0.165872478309777	184	FALSE	NA	0.140868475930822	-0.000330392714961081	-9.10493868890096e-05	Down	2.78255063259022	3.36308486991247e-06	0.201239654441403	-0.000331666169597209	-9.14003246022219e-05	Down	2.64335294333873	NA	1e-07	0.001
Non_albumin_protein	Eosinophill count	0.421049759230953	184	TRUE	1	1	0.00108279151603191	0.000298394907632694	Up	0.936820658702217	1.31960111631556e-74	1	0.00107553879552265	0.000296396208128308	Up	1.49425406326559	NA	1e-07	0.001
Non_albumin_protein	Monocyte count	0.306309661082261	184	TRUE	1	0.613213756500974	0.00263334386152732	0.000725695008403085	Up	1.97176762375338	1.22852965128467e-31	0.0511344297656208	0.00264085533833936	0.000727765015783386	Up	3.38968058866988	NA	1e-07	0.001
Non_albumin_protein	Basophill count	0.15028552251813	184	TRUE	4.06867524145847e-07	1	0.000420757572526328	0.000115952069378839	Up	1.33061194035694	5.30988106095318e-06	0.355699303647571	0.000406794789312355	0.000112104215617759	Up	2.32161442168622	NA	1e-07	0.001
Non_albumin_protein	Lymphocyte count	0.305239909384533	184	FALSE	NA	0.0852464970079628	0.0178236152433694	0.00491181907641503	Up	3.04982849898302	2.31340382677653e-29	0.0103672274147066	0.0156255846248955	0.00430608737861142	Up	4.21622960753328	NA	1e-07	0.001
Non_albumin_protein	Platelet distr width	0.365823787185501	184	FALSE	NA	1	-0.000156631811397568	-4.31644819915096e-05	Down	0.0266320805785271	1.36460578745521e-46	1	0.000819301233934531	0.000225782445100024	Up	0.191452930934262	NA	1e-07	0.001
Non_albumin_protein	Platelet count	0.438536221398596	184	TRUE	1	3.99733219035177e-05	1.33938096288761	0.369105642950068	Up	6.81915277822442	6.01650895235781e-59	2.22143579861402e-06	1.32505597506537	0.365157973103409	Up	8.22989977023593	NA	1e-07	0.001
Non_albumin_protein	Platelet volume	0.283716628194559	184	FALSE	NA	1	-0.00231373777642795	-0.000637618193217489	Down	0.200156975769913	1.90147618056954e-26	1	-0.00040851403903929	-0.00011257800522164	Down	0.041909343312211	NA	1e-07	0.001
Non_albumin_protein	time_aggregated_depression	0.049049249399765	184	FALSE	NA	1	0.00710590109561921	0.00195823911591478	Up	0.839823432109666	0.165932580797366	1	0.00571169746335805	0.00157402548114755	Up	0.544142703873473	0.002	1e-07	0.001
Non_albumin_protein	Mood swings	0.110633920540541	184	FALSE	NA	0.373449269814854	0.0136051910108204	0.0037493087587872	Up	2.25063415566716	0.00241954181139106	0.264743634792729	0.0148969109093714	0.00410527999988813	Up	2.49041860537059	0.024	1e-07	0.001
Non_albumin_protein	FEV FVC ratio	0.270683545094487	184	FALSE	NA	1	8.45333517815206e-06	2.32956403178777e-06	Up	0.0115370764002306	7.50848294306058e-19	1	7.27792030348826e-05	2.0056440455648e-05	Up	0.125110049730559	NA	1e-07	0.001
Non_albumin_protein	FVC	0.201141176333471	184	TRUE	1	0.417276496421484	-0.00719010356678111	-0.00198144357238935	Down	2.19280551007965	4.7492730591118e-09	0.11344875378922	-0.00693462123406828	-0.00191103793479163	Down	2.96137244965643	NA	1e-07	0.001
Non_albumin_protein	townsend	0.141750133853349	184	FALSE	NA	1	0.00705134180092837	0.00194320370470336	Up	0.39833640630345	4.7686189377599e-07	1	0.0062343119230889	0.00171804719828327	Up	0.378023699292202	NA	1e-07	0.001
Non_albumin_protein	Sleep duration	0.117923680108108	184	FALSE	NA	1	0.00217726283514791	0.000600008527003375	Up	0.36998162287731	0.000483759250648303	1	0.00325871420721878	0.000898034118726636	Up	0.584456027510733	NA	1e-07	0.001
Non_albumin_protein	Neuroticism score	0.0816507072925969	184	FALSE	NA	1	0.0115758973957089	0.00319007748307505	Up	0.830280274208218	0.029336300227854	1	0.012827406187145	0.00353496737618267	Up	0.801731165655471	NA	1e-07	0.001
Non_albumin_protein	Menarche	0.131769696237838	184	FALSE	NA	1	-0.00224286522459644	-0.000618087186329887	Down	0.178528838808976	4.5862655271188e-05	1	-0.00348546850913494	-0.000960522906248309	Down	0.266218909157455	NA	1e-07	0.001
Non_albumin_protein	Num children (f)	0.0737385324888366	184	FALSE	NA	1	-0.000211811965184513	-5.83709891063364e-05	Down	0.0158705004097849	0.00620558589540896	1	0.000713092524299363	0.000196513525245983	Up	0.0590578434116285	0.03	1e-07	0.001
Non_albumin_protein	chronotype_quantitative_time_averaged	0.146397694486487	184	FALSE	NA	1	-0.00198202546312742	-0.000546205152366676	Down	0.377944210069461	3.17391332200513e-06	1	-0.00199792563133354	-0.000550586909291219	Down	0.369027844433251	NA	1e-07	0.001
Non_albumin_protein	alcohol_continuous	0.00240327248883676	184	TRUE	0.795259868708425	1	0.0104934413378254	0.00289177502075776	Up	1.30062142581252	0.995193927827173	1	0.00699667275201027	0.00192813804750088	Up	0.670545291817596	0.611	1e-07	0.001
Non_albumin_protein	physical_activity	0.0893647890702703	184	TRUE	0.20951535096422	1	0.00115504013873916	0.000318305131143056	Up	0.0288429668002629	0.0138736483985843	1	-0.000527745794665855	-0.000145435806728485	Down	0.0138383284531846	0.003	1e-07	0.001
Non_albumin_protein	Summer outdoor time	0.188087222724324	184	FALSE	NA	1	0.00308642954967999	0.000850556036647442	Up	0.183788147498925	4.70330105935781e-11	1	-0.000400365560462852	-0.000110332453353009	Down	0.0218273893399324	NA	1e-07	0.001
Non_albumin_protein	Height	0.274213113296687	184	FALSE	NA	1	0.0132601771875881	0.00365423009739106	Up	0.259768711197112	2.13574821952237e-23	1	0.0125904031872553	0.00346965425984064	Up	0.28457177179018	NA	1e-07	0.001
Non_albumin_protein	Pulse rate	0.0638134818730904	184	TRUE	1	1	0.0370443292434355	0.0102086496239081	Up	0.853538279044565	0.0485001761044416	1	0.0380478655295935	0.0104852034322641	Up	0.689449439806739	NA	1e-07	0.001
Non_albumin_protein	Water intake	0.0623061478448883	184	FALSE	NA	1	-0.0103895011732618	-0.00286313126492381	Down	1.23346388602858	0.0677201559452452	1	-0.0104446039669879	-0.00287831645320868	Down	1.41591879436086	0.272	1e-07	0.001
Non_albumin_protein	Bread intake	0.103002710456874	184	FALSE	NA	1	0.0122926211905327	0.00338759171124185	Up	0.209577737132178	0.00109022164024408	1	0.0163165330255966	0.00449649844219431	Up	0.377598489834885	0.001	1e-07	0.001
Non_albumin_protein	Coffee intake	0.128096560496827	184	TRUE	0.00106258360853592	1	0.0109311328198728	0.00301239372474962	Up	0.947290187456557	6.06261950169589e-06	1	0.0115957372800066	0.00319554494412808	Up	1.42950519175146	NA	1e-07	0.001
Non_albumin_protein	Beer intake	0.109999088173913	184	FALSE	NA	1	-0.00184500306136201	-0.000508444617385541	Down	0.0506893802495894	0.000108804707488137	1	-0.00415500765952547	-0.00114503402402046	Down	0.110447864519727	0.003	1e-07	0.001
Non_albumin_protein	Body mass index (BMI)	0.235541715489017	184	FALSE	NA	1	0.0258085450913558	0.00711230030402489	Up	0.847680280300945	7.28805688084275e-18	1	0.0266680744018019	0.00734916877353236	Up	1.12315277368786	NA	1e-07	0.001
Non_albumin_protein	Waist circumference	0.204468319262312	184	FALSE	NA	1	0.0416562430156162	0.0114795975060111	Up	0.555028081794834	7.90317059555013e-11	1	0.056890528954236	0.0156778510739403	Up	0.973164811069226	NA	1e-07	0.001
Non_albumin_protein	Intelligence	0.143736569176498	184	TRUE	3.75263619850989e-13	1	-0.00552030705153545	-0.00152128224903684	Down	0.258806342339862	1.20752739910001e-06	1	-0.00750302512151286	-0.00206767826950136	Down	0.36429173367502	NA	1e-07	0.001
Non_albumin_protein	smoking_current	0.0581949535135136	184	TRUE	4.38411032779495e-15	1	0.00550311064784776	0.00151654327647007	Up	0.301788771880246	0.0447055180299484	1	0.0077010442011305	0.00212224822511807	Up	0.448240784491058	0.003	1e-07	0.001
Non_albumin_protein	Crohns disease	0.0934503871177109	184	FALSE	NA	1	-0.0388131038455196	-0.010696087257282	Down	0.561629444538384	0.00124710804612602	1	-0.0427753052563992	-0.0117879878738978	Down	0.628632532843474	NA	1e-07	0.001
Non_albumin_protein	Atrial fibrillation	0.0570180163851546	184	FALSE	NA	1	-0.0201401803994486	-0.00555021643688437	Down	0.86446797262636	0.0519680014775065	1	-0.020098545381033	-0.00553874268843837	Down	0.909199231897894	NA	1e-07	0.001
Non_albumin_protein	Myocardial infarction	0.160379639299648	184	FALSE	NA	0.550960840728331	-0.0389667374622044	-0.0107384254989298	Down	2.03871040538378	0.000165562292937266	0.844014850858348	-0.0346421801126328	-0.00954666709320575	Down	1.81837666340874	0.001	1e-07	0.001
Non_albumin_protein	Heart failure	0.0130452909598119	184	FALSE	NA	1	-0.0384258457681785	-0.0105893669547055	Down	1.37184039782073	0.511027491520355	1	-0.0456614928122692	-0.0125833613658333	Down	1.69553814286193	0.342	1e-07	0.001
Non_albumin_protein	Cardiomyopathy	0.0711621965358402	184	FALSE	NA	1	-0.000854687482833836	-0.000235534162134593	Down	0.00747645283447666	0.013825145830127	1	-0.00702804614758591	-0.00193678390530112	Down	0.0686197664924117	0.081	1e-07	0.001
Non_albumin_protein	Asthma	0.233572607398898	184	FALSE	NA	1	0.00495153041567913	0.00136453919258775	Up	0.202564438689895	1.85734812848267e-15	1	0.000603221703542567	0.000166235403441521	Up	0.0241781374551487	NA	1e-07	0.001
Non_albumin_protein	Diabetes	0.0748240545320095	184	FALSE	NA	1	-0.0102640463663129	-0.00282855851940695	Down	0.450196998447966	0.00601689367057064	1	-0.0110578682644411	-0.00304731938746106	Down	0.555848416532158	NA	1e-07	0.001
Non_albumin_protein	Malignant melanoma	0.00688495478603934	184	FALSE	NA	1	-0.00883250356483784	-0.0024340549832287	Down	0.212066094936829	0.764598631233199	1	-0.0123417282091295	-0.0034011245881266	Down	0.262880074284452	0.364	1e-07	0.001
Non_albumin_protein	Non-melanoma skin cancer	0.129101356935157	184	FALSE	NA	1	0.000372769855632948	0.000102727648852919	Up	0.0120180542412075	0.000142372330292722	1	0.00389319618964417	0.0010728842073515	Up	0.125231512166185	NA	1e-07	0.001
Non_albumin_protein	Lung cancer	0.0280595879811987	184	FALSE	NA	1	0.0162103445351976	0.00446723509434283	Up	0.279526445718976	0.155194794289557	1	0.01625081095441	0.00447838680106045	Up	0.243801501112633	0.557	1e-07	0.001
Non_albumin_protein	Breast cancer	0.0663221497156287	184	FALSE	NA	1	-0.00895183914937096	-0.00246694139783097	Down	0.249756344991104	0.0162428489233221	1	-0.00960903319357011	-0.00264805046011308	Down	0.320571267641869	0.059	1e-07	0.001
Non_albumin_protein	Prostate cancer	0.05212488466745	184	FALSE	NA	1	-0.0378660748901216	-0.010435105698517	Down	1.42710167719226	0.178463608452345	1	-0.0354742454849169	-0.00977596707037676	Down	1.35801758086706	0.02	1e-07	0.001
Non_albumin_protein	Colorectal cancer	0.0941436547450059	184	FALSE	NA	1	-0.0211818757855088	-0.00583728610256106	Down	0.538006649345377	0.00162148437191919	1	-0.0197502343200698	-0.00544275537663855	Down	0.454330380211152	0.056	1e-07	0.001
Non_albumin_protein	Bladder cancer	0.000529738453584061	184	FALSE	NA	1	0.0214391142522144	0.00590817569430213	Up	0.307603563685582	0.897591332261827	1	0.00236671211577912	0.000652216823575736	Up	0.0307826789340878	0.781	1e-07	0.001
Non_albumin_protein	IBD	0.107553773605321	184	FALSE	NA	1	0.0348412757043247	0.00960153371324605	Up	0.732890284492931	0.00179868482912012	1	0.0351615979238388	0.00968980788023887	Up	0.826573540251248	NA	1e-07	0.001
Non_albumin_protein	Respiratory failure	0.00118678552291407	184	FALSE	NA	1	0.010209642609912	0.00281356597132566	Up	0.123352793238919	0.95670717096494	1	0.0117623892911992	0.00324147078557617	Up	0.16479587417575	0.785	1e-07	0.001
Non_albumin_protein	Respiratory infection	0.00155442064864875	184	FALSE	NA	1	-0.0117985278556252	-0.00325142982518279	Down	0.356832884323437	0.954168530668609	1	-0.00804340038834736	-0.00221659449709149	Down	0.25329742438389	0.807	1e-07	0.001
Non_albumin_protein	Helicobacter pylori	0.0217117346039953	184	FALSE	NA	0.784929939367958	0.0990382299761845	0.0272928842240561	Up	1.83273634686392	0.501486942176641	0.242026320949647	0.0986037645631684	0.0271731545578488	Up	2.54013860304828	0.467	1e-07	0.001
Non_albumin_protein	Stroke	0.126775155163337	184	FALSE	NA	1	-0.023752505443515	-0.00654569837583936	Down	0.596086184528306	0.000123049568942359	1	-0.0244882229362167	-0.0067484468736139	Down	0.702538957073823	0.012	1e-07	0.001
Non_albumin_protein	Multiple sclerosis	0.0963346807783783	184	FALSE	NA	1	0.0163422932126246	0.00450359741601799	Up	0.182124078649102	0.00537442120292674	1	0.023011818344366	0.00634158035749244	Up	0.266812662197418	0.002	1e-07	0.001
Non_albumin_protein	Migraine	0.0357846310129258	184	FALSE	NA	1	0.00704341584763733	0.00194101947619292	Up	0.209092145022616	0.235210144439284	1	0.0081976464586031	0.0022591015182541	Up	0.28145326741086	0.063	1e-07	0.001
Non_albumin_protein	Osteoarthritis	0.130676889643243	184	FALSE	NA	1	0.00651641023811968	0.0017957876491555	Up	0.274249575164319	1.93773906628304e-05	1	0.00647834848517443	0.00178529861863921	Up	0.304799966371666	NA	1e-07	0.001
Non_albumin_protein	Gout	0.0870083575135135	184	FALSE	NA	1	0.0210170261864876	0.00579185696856352	Up	0.623287494686666	0.00194052883941839	1	0.0259587356601652	0.00715368971301418	Up	0.796954523103778	0.011	1e-07	0.001
[truncated: 4,471 more rows]
