# Supplementary material for: Graphical analysis for phenome-wide causal discovery in genotyped population-scale biobanks
Source: Nat Commun. 2021 Jan 13;12:350. doi: 10.1038/s41467-020-20516-2 (PMC7806647; doi:10.1038/s41467-020-20516-2)
Supplement: Supplementary file 5 — Supplementary Data 11–16 [file 41467_2020_20516_MOESM5_ESM.zip › SData 11-16/SD16.txt]

traitID	traitName	rsID	beta	se	P-value	cGAUGE_p1	cGAUGE_p2
Alanine_aminotransferase	Alanine_aminotransferase	rs7587	-0.602877	0.0401382	5.65064e-51	1e-07	0.001
Alanine_aminotransferase	Alanine_aminotransferase	rs112574791	-1.95239	0.149992	1.0065e-38	1e-07	0.001
Alanine_aminotransferase	Alanine_aminotransferase	rs11607757	-0.67298	0.0524252	1.04006e-37	1e-07	0.001
Alanine_aminotransferase	Alanine_aminotransferase	rs78569621	1.59028	0.139408	3.89064e-30	1e-07	0.001
Alanine_aminotransferase	Alanine_aminotransferase	rs76015644	1.27699	0.117253	1.28866e-27	1e-07	0.001
Alanine_aminotransferase	Alanine_aminotransferase	rs11607052	0.371298	0.0352796	6.73224e-26	1e-07	0.001
Alanine_aminotransferase	Alanine_aminotransferase	rs66716313	-0.288355	0.0335866	9.09127e-18	1e-07	0.001
Alanine_aminotransferase	Alanine_aminotransferase	rs4148397	-0.286467	0.0336881	1.8476e-17	1e-07	0.001
Alanine_aminotransferase	Alanine_aminotransferase	rs12806	0.540152	0.0648133	7.84881e-17	1e-07	0.001
Alanine_aminotransferase	Alanine_aminotransferase	rs12339210	-0.406628	0.0504024	7.19159e-16	1e-07	0.001
Alanine_aminotransferase	Alanine_aminotransferase	rs364585	0.262785	0.0344171	2.25936e-14	1e-07	0.001
Alanine_aminotransferase	Alanine_aminotransferase	rs6006598	-0.381674	0.0504662	3.95076e-14	1e-07	0.001
Alanine_aminotransferase	Alanine_aminotransferase	rs4683709	-0.262551	0.0356346	1.73815e-13	1e-07	0.001
Alanine_aminotransferase	Alanine_aminotransferase	rs117527803	0.506034	0.0748158	1.34715e-11	1e-07	0.001
Alanine_aminotransferase	Alanine_aminotransferase	rs8043119	-0.230978	0.034584	2.41424e-11	1e-07	0.001
Alanine_aminotransferase	Alanine_aminotransferase	rs3842	-0.318061	0.04853	5.61355e-11	1e-07	0.001
Alanine_aminotransferase	Alanine_aminotransferase	rs4753530	0.221256	0.0338532	6.33842e-11	1e-07	0.001
Alanine_aminotransferase	Alanine_aminotransferase	rs118045039	0.497592	0.0762437	6.74976e-11	1e-07	0.001
Alanine_aminotransferase	Alanine_aminotransferase	rs16920014	-0.522498	0.0817397	1.6372e-10	1e-07	0.001
Alanine_aminotransferase	Alanine_aminotransferase	rs963441	-0.316029	0.0517828	1.04233e-09	1e-07	0.001
Alanine_aminotransferase	Alanine_aminotransferase	rs62305723	-0.415643	0.0687137	1.45987e-09	1e-07	0.001
Alanine_aminotransferase	Alanine_aminotransferase	rs37059	0.194662	0.0336457	7.23054e-09	1e-07	0.001
Alanine_aminotransferase	Alanine_aminotransferase	rs12747505	0.261087	0.045188	7.57557e-09	1e-07	0.001
Alanine_aminotransferase	Alanine_aminotransferase	rs45467802	0.440304	0.0798486	3.50553e-08	1e-07	0.001
Alanine_aminotransferase	Alanine_aminotransferase	rs13045364	-0.184925	0.0339415	5.08805e-08	1e-07	0.001
Alanine_aminotransferase	Alanine_aminotransferase	rs2928619	-0.192267	0.0352951	5.11449e-08	1e-07	0.001
Alanine_aminotransferase	Alanine_aminotransferase	rs116860632	0.682193	0.125366	5.28355e-08	1e-07	0.001
Alanine_aminotransferase	Alanine_aminotransferase	rs56098714	-0.224893	0.0413698	5.448e-08	1e-07	0.001
Albumin	Albumin	rs4865796	-0.0447956	0.0071842	4.51526e-10	1e-07	0.001
Albumin	Albumin	rs61748245	-0.0438578	0.00712526	7.50564e-10	1e-07	0.001
Albumin	Albumin	rs72961013	0.107668	0.0132552	4.57676e-16	1e-07	0.001
Albumin	Albumin	rs72649167	-0.275644	0.0213943	5.6739e-38	1e-07	0.001
Albumin	Albumin	rs9903204	-0.0895455	0.00792718	1.39284e-29	1e-07	0.001
Albumin	Albumin	rs3809872	-0.0838114	0.00754831	1.22465e-28	1e-07	0.001
Albumin	Albumin	rs73058080	-0.21037	0.0195565	5.55419e-27	1e-07	0.001
Albumin	Albumin	rs7254457	0.0711026	0.00686934	4.19518e-25	1e-07	0.001
Albumin	Albumin	rs6118	-0.111752	0.0110619	5.43778e-24	1e-07	0.001
Albumin	Albumin	rs34170196	0.073122	0.00732581	1.85434e-23	1e-07	0.001
Albumin	Albumin	rs16973688	-0.0795308	0.00805158	5.24619e-23	1e-07	0.001
Albumin	Albumin	rs11621961	0.0636221	0.00683186	1.25625e-20	1e-07	0.001
Albumin	Albumin	rs800292	0.0714581	0.00790583	1.59529e-19	1e-07	0.001
Albumin	Albumin	rs62018894	0.0657648	0.00735489	3.85567e-19	1e-07	0.001
Albumin	Albumin	rs72694912	0.127412	0.0146311	3.10004e-18	1e-07	0.001
Albumin	Albumin	rs73040387	-0.108467	0.0127495	1.785e-17	1e-07	0.001
Albumin	Albumin	rs13390891	0.05896	0.00697866	2.9613e-17	1e-07	0.001
Albumin	Albumin	rs2791553	-0.056618	0.00674229	4.58303e-17	1e-07	0.001
Albumin	Albumin	rs75743949	-0.147059	0.017562	5.60808e-17	1e-07	0.001
Albumin	Albumin	rs113164413	0.176274	0.0223266	2.90735e-15	1e-07	0.001
Albumin	Albumin	rs12463356	0.0636499	0.00817544	6.96639e-15	1e-07	0.001
Albumin	Albumin	rs2553808	0.0546604	0.00705025	9.00521e-15	1e-07	0.001
Albumin	Albumin	rs77448841	0.202972	0.0262147	9.76384e-15	1e-07	0.001
Albumin	Albumin	rs878829	-0.0756726	0.0099062	2.19724e-14	1e-07	0.001
Albumin	Albumin	rs685791	-0.0495203	0.00669463	1.39647e-13	1e-07	0.001
Albumin	Albumin	rs72732883	-0.0631505	0.0085742	1.7745e-13	1e-07	0.001
Albumin	Albumin	rs9088	0.0510166	0.00695497	2.21851e-13	1e-07	0.001
Albumin	Albumin	rs2072443	0.0495682	0.00677938	2.64624e-13	1e-07	0.001
Albumin	Albumin	rs62235072	-0.108519	0.0149147	3.44731e-13	1e-07	0.001
Albumin	Albumin	rs12104272	-0.0516171	0.00713852	4.81399e-13	1e-07	0.001
Albumin	Albumin	rs61980587	0.05306	0.00738382	6.68889e-13	1e-07	0.001
Albumin	Albumin	rs114507891	0.181629	0.0254496	9.57709e-13	1e-07	0.001
Albumin	Albumin	rs7679277	-0.0690821	0.0097377	1.30311e-12	1e-07	0.001
Albumin	Albumin	rs60163605	0.0470014	0.00663744	1.43171e-12	1e-07	0.001
Albumin	Albumin	rs4806080	-0.0480847	0.00682081	1.7968e-12	1e-07	0.001
Albumin	Albumin	rs201651316	0.188393	0.0268197	2.15392e-12	1e-07	0.001
Albumin	Albumin	rs6840938	-0.0469542	0.00670673	2.54603e-12	1e-07	0.001
Albumin	Albumin	rs16950558	-0.0782322	0.0112648	3.79756e-12	1e-07	0.001
Albumin	Albumin	rs2343799	0.0511786	0.00738787	4.29564e-12	1e-07	0.001
Albumin	Albumin	rs2694909	-0.0481307	0.00696429	4.81997e-12	1e-07	0.001
Albumin	Albumin	rs17392871	0.0786186	0.0114354	6.20941e-12	1e-07	0.001
Albumin	Albumin	rs13379416	0.0648969	0.00946757	7.16236e-12	1e-07	0.001
Albumin	Albumin	rs12508837	0.0465122	0.00689735	1.54921e-11	1e-07	0.001
Albumin	Albumin	rs62123960	-0.0449571	0.00674251	2.60273e-11	1e-07	0.001
Albumin	Albumin	rs78334399	-0.130954	0.0197531	3.37316e-11	1e-07	0.001
Albumin	Albumin	rs2790117	0.049382	0.00748509	4.19182e-11	1e-07	0.001
Albumin	Albumin	rs76060370	-0.0940788	0.0145567	1.02859e-10	1e-07	0.001
Albumin	Albumin	rs77280277	-0.138383	0.0214243	1.05448e-10	1e-07	0.001
Albumin	Albumin	rs74438527	0.128571	0.0201642	1.81778e-10	1e-07	0.001
Albumin	Albumin	rs1471839	-0.0428385	0.00671876	1.82099e-10	1e-07	0.001
Albumin	Albumin	rs12128955	0.0422187	0.00662903	1.90844e-10	1e-07	0.001
Albumin	Albumin	rs198426	-0.0444753	0.00702091	2.38157e-10	1e-07	0.001
Albumin	Albumin	rs6000852	0.0473665	0.00748923	2.54237e-10	1e-07	0.001
Albumin	Albumin	rs1201657	-0.0421981	0.00669633	2.94863e-10	1e-07	0.001
Albumin	Albumin	rs1275941	-0.0418185	0.00663988	3.01776e-10	1e-07	0.001
Albumin	Albumin	rs3753332	0.044674	0.00710072	3.14912e-10	1e-07	0.001
Albumin	Albumin	rs78595810	0.182705	0.0290951	3.39959e-10	1e-07	0.001
Albumin	Albumin	rs75166367	0.0861782	0.0137896	4.1232e-10	1e-07	0.001
Albumin	Albumin	rs56382961	0.0801249	0.013087	9.22332e-10	1e-07	0.001
Albumin	Albumin	rs61978294	-0.0426426	0.00701614	1.2201e-09	1e-07	0.001
Albumin	Albumin	rs75972158	0.0710639	0.011703	1.2628e-09	1e-07	0.001
Albumin	Albumin	rs17023547	-0.092822	0.0153047	1.3216e-09	1e-07	0.001
Albumin	Albumin	rs144867634	-0.125529	0.020828	1.67304e-09	1e-07	0.001
Albumin	Albumin	rs111739466	0.0933115	0.0158256	3.72342e-09	1e-07	0.001
Albumin	Albumin	rs17270188	0.0404259	0.00690617	4.81596e-09	1e-07	0.001
Albumin	Albumin	rs800586	0.0439777	0.00755238	5.78519e-09	1e-07	0.001
Albumin	Albumin	rs9694764	0.0409748	0.00710993	8.27042e-09	1e-07	0.001
Albumin	Albumin	rs13354321	-0.0385619	0.00671374	9.27058e-09	1e-07	0.001
Albumin	Albumin	rs10031855	-0.0409367	0.00716506	1.10863e-08	1e-07	0.001
Albumin	Albumin	rs35123414	0.0567954	0.00996017	1.18351e-08	1e-07	0.001
Albumin	Albumin	rs659221	-0.0632391	0.0112379	1.83214e-08	1e-07	0.001
Albumin	Albumin	rs58148580	0.0593085	0.0106397	2.48781e-08	1e-07	0.001
Albumin	Albumin	rs9976946	-0.0967669	0.0174314	2.83808e-08	1e-07	0.001
Albumin	Albumin	rs10891050	-0.0439392	0.00798846	3.7938e-08	1e-07	0.001
Albumin	Albumin	rs11230633	0.0383225	0.00697887	3.99484e-08	1e-07	0.001
Albumin	Albumin	rs10927875	-0.0388316	0.00708021	4.14926e-08	1e-07	0.001
Albumin	Albumin	rs35468145	0.0920805	0.0167934	4.18184e-08	1e-07	0.001
Albumin	Albumin	rs4865011	-0.0382413	0.00703619	5.4859e-08	1e-07	0.001
Albumin	Albumin	rs29563	-0.0448594	0.00837294	8.43687e-08	1e-07	0.001
Albumin	Albumin	rs1551788	0.0440794	0.0082433	8.9343e-08	1e-07	0.001
Albumin	Albumin	Affx-33055545	-0.0379743	0.00712537	9.85839e-08	1e-07	0.001
Alkaline_phosphatase	Alkaline_phosphatase	rs1424241	-0.8724	0.0858066	2.80671e-24	1e-07	0.001
Alkaline_phosphatase	Alkaline_phosphatase	rs16996442	1.03733	0.141505	2.29459e-13	1e-07	0.001
Alkaline_phosphatase	Alkaline_phosphatase	rs3768500	-0.810817	0.117754	5.76088e-12	1e-07	0.001
Alkaline_phosphatase	Alkaline_phosphatase	rs292592	-0.455299	0.0731386	4.81677e-10	1e-07	0.001
Alkaline_phosphatase	Alkaline_phosphatase	rs72729610	-0.500849	0.0869034	8.25703e-09	1e-07	0.001
Alkaline_phosphatase	Alkaline_phosphatase	rs34648177	1.41502	0.171206	1.40195e-16	1e-07	0.001
Alkaline_phosphatase	Alkaline_phosphatase	rs12935952	-1.0279	0.136344	4.74757e-14	1e-07	0.001
Alkaline_phosphatase	Alkaline_phosphatase	rs72659192	3.41844	0.0793804	0	1e-07	0.001
Alkaline_phosphatase	Alkaline_phosphatase	Affx-33347245	3.09824	0.068454	0	1e-07	0.001
Alkaline_phosphatase	Alkaline_phosphatase	rs9662008	-4.4135	0.135511	2.69103e-232	1e-07	0.001
Alkaline_phosphatase	Alkaline_phosphatase	rs1053878	-2.94096	0.126701	4.35033e-119	1e-07	0.001
Alkaline_phosphatase	Alkaline_phosphatase	rs2275363	-1.49428	0.0651233	2.03526e-116	1e-07	0.001
Alkaline_phosphatase	Alkaline_phosphatase	rs9330459	-3.28487	0.165992	4.15299e-87	1e-07	0.001
Alkaline_phosphatase	Alkaline_phosphatase	rs10917021	-1.91211	0.09944	2.36675e-82	1e-07	0.001
Alkaline_phosphatase	Alkaline_phosphatase	rs7022409	1.2617	0.0677569	2.38829e-77	1e-07	0.001
Alkaline_phosphatase	Alkaline_phosphatase	rs17421553	-2.6711	0.145322	2.05581e-75	1e-07	0.001
Alkaline_phosphatase	Alkaline_phosphatase	rs4962103	1.15898	0.0632345	5.3864e-75	1e-07	0.001
Alkaline_phosphatase	Alkaline_phosphatase	rs9594738	1.17657	0.0647048	7.57212e-74	1e-07	0.001
Alkaline_phosphatase	Alkaline_phosphatase	rs2062375	-1.06908	0.06535	3.95193e-60	1e-07	0.001
Alkaline_phosphatase	Alkaline_phosphatase	rs2298475	-1.97805	0.122585	1.49855e-58	1e-07	0.001
Alkaline_phosphatase	Alkaline_phosphatase	rs72840907	1.06144	0.0678716	4.14481e-55	1e-07	0.001
Alkaline_phosphatase	Alkaline_phosphatase	rs78173576	2.65791	0.173717	7.95862e-53	1e-07	0.001
Alkaline_phosphatase	Alkaline_phosphatase	rs71503180	1.70668	0.116255	8.91364e-49	1e-07	0.001
Alkaline_phosphatase	Alkaline_phosphatase	rs573816	1.02927	0.0705601	3.51609e-48	1e-07	0.001
Alkaline_phosphatase	Alkaline_phosphatase	rs2521988	-1.33554	0.0934013	2.29701e-46	1e-07	0.001
Alkaline_phosphatase	Alkaline_phosphatase	rs621907	1.71688	0.120928	9.78971e-46	1e-07	0.001
Alkaline_phosphatase	Alkaline_phosphatase	rs4148777	-2.44354	0.172863	2.36221e-45	1e-07	0.001
Alkaline_phosphatase	Alkaline_phosphatase	rs4464125	-1.03992	0.0753836	2.81025e-43	1e-07	0.001
Alkaline_phosphatase	Alkaline_phosphatase	rs1256349	-1.19627	0.0880597	5.06407e-42	1e-07	0.001
Alkaline_phosphatase	Alkaline_phosphatase	rs75394487	2.91913	0.218598	1.15262e-40	1e-07	0.001
Alkaline_phosphatase	Alkaline_phosphatase	rs77802993	-1.63555	0.124143	1.25575e-39	1e-07	0.001
Alkaline_phosphatase	Alkaline_phosphatase	rs41309954	1.6049	0.122943	6.16838e-39	1e-07	0.001
Alkaline_phosphatase	Alkaline_phosphatase	rs116093870	-1.68834	0.129858	1.22834e-38	1e-07	0.001
Alkaline_phosphatase	Alkaline_phosphatase	rs76474909	1.19165	0.0928203	1.0225e-37	1e-07	0.001
Alkaline_phosphatase	Alkaline_phosphatase	rs314252	0.95438	0.0753959	1.02804e-36	1e-07	0.001
Alkaline_phosphatase	Alkaline_phosphatase	rs62576049	0.95422	0.0762089	5.83617e-36	1e-07	0.001
Alkaline_phosphatase	Alkaline_phosphatase	rs3817640	1.90809	0.153335	1.53785e-35	1e-07	0.001
Alkaline_phosphatase	Alkaline_phosphatase	rs2047774	-0.843254	0.0681819	3.98087e-35	1e-07	0.001
Alkaline_phosphatase	Alkaline_phosphatase	rs2272662	0.804328	0.0658187	2.46343e-34	1e-07	0.001
Alkaline_phosphatase	Alkaline_phosphatase	rs115815765	2.00343	0.165529	1.03318e-33	1e-07	0.001
Alkaline_phosphatase	Alkaline_phosphatase	rs314246	1.0439	0.0864981	1.57544e-33	1e-07	0.001
Alkaline_phosphatase	Alkaline_phosphatase	rs11216995	-0.925178	0.0777288	1.16508e-32	1e-07	0.001
Alkaline_phosphatase	Alkaline_phosphatase	rs34054981	1.34197	0.1135	2.99607e-32	1e-07	0.001
Alkaline_phosphatase	Alkaline_phosphatase	rs12935917	-0.758502	0.0650663	2.13581e-31	1e-07	0.001
Alkaline_phosphatase	Alkaline_phosphatase	rs75200282	-2.06641	0.178488	5.4463e-31	1e-07	0.001
Alkaline_phosphatase	Alkaline_phosphatase	rs4742108	0.802012	0.0709984	1.3882e-29	1e-07	0.001
Alkaline_phosphatase	Alkaline_phosphatase	rs884205	0.936022	0.0838697	6.46356e-29	1e-07	0.001
Alkaline_phosphatase	Alkaline_phosphatase	rs116068751	2.63928	0.242712	1.54851e-27	1e-07	0.001
Alkaline_phosphatase	Alkaline_phosphatase	rs5409	1.22754	0.113352	2.52275e-27	1e-07	0.001
Alkaline_phosphatase	Alkaline_phosphatase	rs240541	-0.719005	0.0668927	6.08137e-27	1e-07	0.001
Alkaline_phosphatase	Alkaline_phosphatase	rs4962095	-0.694853	0.0648626	8.96769e-27	1e-07	0.001
Alkaline_phosphatase	Alkaline_phosphatase	rs34067627	-0.984158	0.0933224	5.36524e-26	1e-07	0.001
Alkaline_phosphatase	Alkaline_phosphatase	rs8110610	-0.814295	0.0778926	1.41714e-25	1e-07	0.001
Alkaline_phosphatase	Alkaline_phosphatase	rs4962127	1.63032	0.156931	2.81481e-25	1e-07	0.001
Alkaline_phosphatase	Alkaline_phosphatase	rs34755188	2.4329	0.235683	5.61173e-25	1e-07	0.001
Alkaline_phosphatase	Alkaline_phosphatase	rs3826821	1.20691	0.118999	3.62264e-24	1e-07	0.001
Alkaline_phosphatase	Alkaline_phosphatase	rs72657141	2.70065	0.267252	5.281e-24	1e-07	0.001
Alkaline_phosphatase	Alkaline_phosphatase	Affx-36248730	-0.775422	0.0772185	1.0052e-23	1e-07	0.001
Alkaline_phosphatase	Alkaline_phosphatase	rs10417472	0.965023	0.0970314	2.66e-23	1e-07	0.001
Alkaline_phosphatase	Alkaline_phosphatase	rs2489733	0.680821	0.0684656	2.69979e-23	1e-07	0.001
Alkaline_phosphatase	Alkaline_phosphatase	rs35775139	-0.699333	0.0711359	8.34587e-23	1e-07	0.001
Alkaline_phosphatase	Alkaline_phosphatase	rs72779222	1.31998	0.134386	9.09045e-23	1e-07	0.001
Alkaline_phosphatase	Alkaline_phosphatase	rs116856166	2.07519	0.211995	1.26652e-22	1e-07	0.001
Alkaline_phosphatase	Alkaline_phosphatase	rs59530021	0.900529	0.093223	4.49239e-22	1e-07	0.001
Alkaline_phosphatase	Alkaline_phosphatase	rs7044265	-1.14278	0.118547	5.4621e-22	1e-07	0.001
Alkaline_phosphatase	Alkaline_phosphatase	rs640880	-1.03095	0.107344	7.73301e-22	1e-07	0.001
Alkaline_phosphatase	Alkaline_phosphatase	rs55710199	-2.91706	0.304576	1.00156e-21	1e-07	0.001
Alkaline_phosphatase	Alkaline_phosphatase	rs3776573	0.703867	0.0757743	1.56691e-20	1e-07	0.001
Alkaline_phosphatase	Alkaline_phosphatase	rs112682351	-2.43133	0.261764	1.57829e-20	1e-07	0.001
Alkaline_phosphatase	Alkaline_phosphatase	rs7396957	0.947461	0.104713	1.4621e-19	1e-07	0.001
Alkaline_phosphatase	Alkaline_phosphatase	rs1021188	0.76005	0.08553	6.34624e-19	1e-07	0.001
Alkaline_phosphatase	Alkaline_phosphatase	rs6667223	0.608249	0.0686163	7.72282e-19	1e-07	0.001
Alkaline_phosphatase	Alkaline_phosphatase	rs72655677	-1.26595	0.145572	3.44389e-18	1e-07	0.001
Alkaline_phosphatase	Alkaline_phosphatase	rs61751475	1.63333	0.188143	3.93061e-18	1e-07	0.001
Alkaline_phosphatase	Alkaline_phosphatase	rs62574561	1.45311	0.169064	8.36314e-18	1e-07	0.001
Alkaline_phosphatase	Alkaline_phosphatase	rs1257221	0.654516	0.0763435	1.00996e-17	1e-07	0.001
Alkaline_phosphatase	Alkaline_phosphatase	rs79183860	2.21488	0.258382	1.02039e-17	1e-07	0.001
Alkaline_phosphatase	Alkaline_phosphatase	rs55876802	1.88664	0.220638	1.22709e-17	1e-07	0.001
Alkaline_phosphatase	Alkaline_phosphatase	rs3736360	0.705084	0.0834481	2.9408e-17	1e-07	0.001
Alkaline_phosphatase	Alkaline_phosphatase	rs11220461	1.51168	0.179966	4.48845e-17	1e-07	0.001
Alkaline_phosphatase	Alkaline_phosphatase	rs62490332	0.796553	0.0953292	6.52415e-17	1e-07	0.001
Alkaline_phosphatase	Alkaline_phosphatase	rs78337240	2.49065	0.303242	2.15808e-16	1e-07	0.001
Alkaline_phosphatase	Alkaline_phosphatase	rs12951743	-0.614906	0.0753834	3.44553e-16	1e-07	0.001
Alkaline_phosphatase	Alkaline_phosphatase	rs17751221	0.928375	0.114056	3.9796e-16	1e-07	0.001
Alkaline_phosphatase	Alkaline_phosphatase	rs10894808	0.779976	0.0969226	8.48538e-16	1e-07	0.001
Alkaline_phosphatase	Alkaline_phosphatase	rs12049359	-1.18176	0.146961	8.91653e-16	1e-07	0.001
Alkaline_phosphatase	Alkaline_phosphatase	rs11042118	0.706653	0.0881272	1.07349e-15	1e-07	0.001
Alkaline_phosphatase	Alkaline_phosphatase	rs7260329	0.568783	0.0710077	1.14944e-15	1e-07	0.001
Alkaline_phosphatase	Alkaline_phosphatase	rs2252534	-0.612416	0.0764965	1.19084e-15	1e-07	0.001
Alkaline_phosphatase	Alkaline_phosphatase	rs3865453	1.03234	0.129917	1.93016e-15	1e-07	0.001
Alkaline_phosphatase	Alkaline_phosphatase	rs11898505	0.535033	0.0675874	2.45737e-15	1e-07	0.001
Alkaline_phosphatase	Alkaline_phosphatase	rs62493569	0.523762	0.0668137	4.55018e-15	1e-07	0.001
Alkaline_phosphatase	Alkaline_phosphatase	rs36625	-0.511552	0.0653981	5.20929e-15	1e-07	0.001
Alkaline_phosphatase	Alkaline_phosphatase	rs116926994	-1.61335	0.207492	7.53807e-15	1e-07	0.001
Alkaline_phosphatase	Alkaline_phosphatase	rs6980655	0.58022	0.0746485	7.70615e-15	1e-07	0.001
Alkaline_phosphatase	Alkaline_phosphatase	rs115643	-0.561446	0.0725843	1.03634e-14	1e-07	0.001
Alkaline_phosphatase	Alkaline_phosphatase	rs8176696	1.69684	0.219498	1.07375e-14	1e-07	0.001
Alkaline_phosphatase	Alkaline_phosphatase	rs77599947	1.37381	0.179162	1.7526e-14	1e-07	0.001
Alkaline_phosphatase	Alkaline_phosphatase	rs3791048	-0.503046	0.0656837	1.88475e-14	1e-07	0.001
Alkaline_phosphatase	Alkaline_phosphatase	rs57285449	-0.543308	0.0709843	1.95484e-14	1e-07	0.001
Alkaline_phosphatase	Alkaline_phosphatase	rs114537356	1.73839	0.228338	2.68067e-14	1e-07	0.001
Alkaline_phosphatase	Alkaline_phosphatase	rs6029273	-0.669024	0.0880368	2.98398e-14	1e-07	0.001
Alkaline_phosphatase	Alkaline_phosphatase	rs12433338	0.60666	0.0803788	4.44795e-14	1e-07	0.001
Alkaline_phosphatase	Alkaline_phosphatase	rs28626308	1.20127	0.159266	4.62064e-14	1e-07	0.001
Alkaline_phosphatase	Alkaline_phosphatase	rs77890460	0.838435	0.111786	6.37959e-14	1e-07	0.001
Alkaline_phosphatase	Alkaline_phosphatase	rs75714614	1.16957	0.156138	6.87225e-14	1e-07	0.001
Alkaline_phosphatase	Alkaline_phosphatase	rs12545469	0.532567	0.0712629	7.84382e-14	1e-07	0.001
Alkaline_phosphatase	Alkaline_phosphatase	rs2665581	0.857449	0.115023	9.03561e-14	1e-07	0.001
Alkaline_phosphatase	Alkaline_phosphatase	rs9515221	0.492509	0.0662774	1.08021e-13	1e-07	0.001
Alkaline_phosphatase	Alkaline_phosphatase	rs72679249	-0.524318	0.0707496	1.25774e-13	1e-07	0.001
Alkaline_phosphatase	Alkaline_phosphatase	rs1048013	-0.480604	0.0653452	1.91604e-13	1e-07	0.001
Alkaline_phosphatase	Alkaline_phosphatase	rs11776235	-0.63643	0.0868816	2.39059e-13	1e-07	0.001
Alkaline_phosphatase	Alkaline_phosphatase	rs314224	0.499222	0.068546	3.27172e-13	1e-07	0.001
Alkaline_phosphatase	Alkaline_phosphatase	rs4813548	0.49051	0.0676115	4.03079e-13	1e-07	0.001
Alkaline_phosphatase	Alkaline_phosphatase	rs73195322	-1.00294	0.138297	4.11273e-13	1e-07	0.001
Alkaline_phosphatase	Alkaline_phosphatase	rs72647433	1.80778	0.250806	5.6958e-13	1e-07	0.001
Alkaline_phosphatase	Alkaline_phosphatase	rs72769485	1.69794	0.236468	6.96477e-13	1e-07	0.001
Alkaline_phosphatase	Alkaline_phosphatase	rs10492852	0.469355	0.0655318	7.9536e-13	1e-07	0.001
Alkaline_phosphatase	Alkaline_phosphatase	rs9524537	-0.539779	0.0754124	8.22192e-13	1e-07	0.001
Alkaline_phosphatase	Alkaline_phosphatase	rs4937131	0.57766	0.0808404	8.97435e-13	1e-07	0.001
Alkaline_phosphatase	Alkaline_phosphatase	rs10128298	-0.903596	0.126827	1.04569e-12	1e-07	0.001
Alkaline_phosphatase	Alkaline_phosphatase	rs45580433	0.766374	0.108242	1.44273e-12	1e-07	0.001
Alkaline_phosphatase	Alkaline_phosphatase	rs79619227	-0.543734	0.07687	1.51472e-12	1e-07	0.001
Alkaline_phosphatase	Alkaline_phosphatase	rs35338619	-0.60592	0.0866361	2.67974e-12	1e-07	0.001
Alkaline_phosphatase	Alkaline_phosphatase	rs2865198	-0.526001	0.0753443	2.93047e-12	1e-07	0.001
Alkaline_phosphatase	Alkaline_phosphatase	rs28368004	1.20583	0.173403	3.55998e-12	1e-07	0.001
Alkaline_phosphatase	Alkaline_phosphatase	rs4148765	0.830535	0.120882	6.40334e-12	1e-07	0.001
Alkaline_phosphatase	Alkaline_phosphatase	rs117264457	1.40639	0.206515	9.77211e-12	1e-07	0.001
Alkaline_phosphatase	Alkaline_phosphatase	rs62217173	-0.578672	0.0850235	1.00514e-11	1e-07	0.001
Alkaline_phosphatase	Alkaline_phosphatase	rs35851152	0.806621	0.11904	1.23723e-11	1e-07	0.001
Alkaline_phosphatase	Alkaline_phosphatase	rs17419403	1.26864	0.187687	1.38837e-11	1e-07	0.001
Alkaline_phosphatase	Alkaline_phosphatase	rs114114736	1.37458	0.204266	1.70699e-11	1e-07	0.001
Alkaline_phosphatase	Alkaline_phosphatase	rs71647871	1.72778	0.258983	2.53761e-11	1e-07	0.001
Alkaline_phosphatase	Alkaline_phosphatase	rs56225285	0.47421	0.0711012	2.57085e-11	1e-07	0.001
Alkaline_phosphatase	Alkaline_phosphatase	rs149363012	1.36575	0.20497	2.68428e-11	1e-07	0.001
Alkaline_phosphatase	Alkaline_phosphatase	rs675801	-0.615805	0.0926111	2.94818e-11	1e-07	0.001
Alkaline_phosphatase	Alkaline_phosphatase	rs9562412	1.82471	0.274786	3.13168e-11	1e-07	0.001
Alkaline_phosphatase	Alkaline_phosphatase	rs2823662	0.434187	0.0654913	3.36919e-11	1e-07	0.001
Alkaline_phosphatase	Alkaline_phosphatase	rs30432	-0.605959	0.0916499	3.80601e-11	1e-07	0.001
Alkaline_phosphatase	Alkaline_phosphatase	rs7781370	0.449521	0.0685945	5.63596e-11	1e-07	0.001
Alkaline_phosphatase	Alkaline_phosphatase	rs2604885	0.43464	0.0665462	6.52549e-11	1e-07	0.001
Alkaline_phosphatase	Alkaline_phosphatase	rs4885158	0.424429	0.0649881	6.54825e-11	1e-07	0.001
Alkaline_phosphatase	Alkaline_phosphatase	rs41266007	1.38561	0.212171	6.55793e-11	1e-07	0.001
Alkaline_phosphatase	Alkaline_phosphatase	Affx-7013878	0.423766	0.065165	7.88669e-11	1e-07	0.001
Alkaline_phosphatase	Alkaline_phosphatase	rs41266013	1.43045	0.22027	8.3664e-11	1e-07	0.001
Alkaline_phosphatase	Alkaline_phosphatase	rs75460883	-0.691508	0.106805	9.52593e-11	1e-07	0.001
Alkaline_phosphatase	Alkaline_phosphatase	rs12924650	0.598516	0.0926035	1.02653e-10	1e-07	0.001
Alkaline_phosphatase	Alkaline_phosphatase	rs3026888	-1.12965	0.175383	1.18811e-10	1e-07	0.001
Alkaline_phosphatase	Alkaline_phosphatase	rs10158874	-0.418784	0.0653854	1.50723e-10	1e-07	0.001
Alkaline_phosphatase	Alkaline_phosphatase	rs72779268	-0.938641	0.146599	1.52777e-10	1e-07	0.001
Alkaline_phosphatase	Alkaline_phosphatase	rs78186863	-0.471146	0.0737665	1.69411e-10	1e-07	0.001
Alkaline_phosphatase	Alkaline_phosphatase	rs4076760	-0.492718	0.0778728	2.49957e-10	1e-07	0.001
Alkaline_phosphatase	Alkaline_phosphatase	rs10741693	-0.506672	0.0801561	2.60117e-10	1e-07	0.001
Alkaline_phosphatase	Alkaline_phosphatase	rs630104	-0.445988	0.0709211	3.20948e-10	1e-07	0.001
Alkaline_phosphatase	Alkaline_phosphatase	rs73178746	0.962832	0.153437	3.49881e-10	1e-07	0.001
Alkaline_phosphatase	Alkaline_phosphatase	rs34842714	-0.448849	0.0715486	3.5384e-10	1e-07	0.001
Alkaline_phosphatase	Alkaline_phosphatase	rs11781960	-1.28175	0.204831	3.91473e-10	1e-07	0.001
Alkaline_phosphatase	Alkaline_phosphatase	rs56218493	0.688095	0.110327	4.46951e-10	1e-07	0.001
Alkaline_phosphatase	Alkaline_phosphatase	rs77399284	-0.810768	0.130557	5.30338e-10	1e-07	0.001
Alkaline_phosphatase	Alkaline_phosphatase	rs7944917	1.11603	0.179769	5.36835e-10	1e-07	0.001
Alkaline_phosphatase	Alkaline_phosphatase	rs6076340	0.69731	0.112629	5.9768e-10	1e-07	0.001
Alkaline_phosphatase	Alkaline_phosphatase	rs17150910	1.49827	0.242421	6.40002e-10	1e-07	0.001
Alkaline_phosphatase	Alkaline_phosphatase	rs9818117	0.406373	0.066206	8.36599e-10	1e-07	0.001
Alkaline_phosphatase	Alkaline_phosphatase	rs111730139	0.675471	0.110187	8.786e-10	1e-07	0.001
Alkaline_phosphatase	Alkaline_phosphatase	rs9285148	-0.447785	0.073277	9.92157e-10	1e-07	0.001
Alkaline_phosphatase	Alkaline_phosphatase	rs34239095	-0.438474	0.072008	1.13574e-09	1e-07	0.001
Alkaline_phosphatase	Alkaline_phosphatase	rs77417190	-1.23594	0.203734	1.30925e-09	1e-07	0.001
Alkaline_phosphatase	Alkaline_phosphatase	rs62501971	-0.48174	0.0795034	1.36813e-09	1e-07	0.001
Alkaline_phosphatase	Alkaline_phosphatase	rs10510007	0.395527	0.0657824	1.82707e-09	1e-07	0.001
Alkaline_phosphatase	Alkaline_phosphatase	rs74861647	1.46651	0.245341	2.26911e-09	1e-07	0.001
Alkaline_phosphatase	Alkaline_phosphatase	rs28362459	0.680718	0.114226	2.53428e-09	1e-07	0.001
Alkaline_phosphatase	Alkaline_phosphatase	rs3762894	-0.525412	0.0884206	2.81523e-09	1e-07	0.001
Alkaline_phosphatase	Alkaline_phosphatase	rs74808043	-1.47633	0.248997	3.04894e-09	1e-07	0.001
Alkaline_phosphatase	Alkaline_phosphatase	rs17483687	-0.755917	0.127804	3.32898e-09	1e-07	0.001
Alkaline_phosphatase	Alkaline_phosphatase	rs6509849	-0.788439	0.1334	3.4174e-09	1e-07	0.001
Alkaline_phosphatase	Alkaline_phosphatase	rs2718726	-0.483398	0.0820711	3.86591e-09	1e-07	0.001
Alkaline_phosphatase	Alkaline_phosphatase	rs7901425	-0.452814	0.0774432	5.00854e-09	1e-07	0.001
Alkaline_phosphatase	Alkaline_phosphatase	rs117673551	-1.05458	0.18093	5.594e-09	1e-07	0.001
Alkaline_phosphatase	Alkaline_phosphatase	rs36043205	-0.390309	0.0670623	5.88682e-09	1e-07	0.001
Alkaline_phosphatase	Alkaline_phosphatase	rs4801172	0.422641	0.0726658	6.02471e-09	1e-07	0.001
Alkaline_phosphatase	Alkaline_phosphatase	rs1446582	-0.42806	0.0736198	6.08818e-09	1e-07	0.001
Alkaline_phosphatase	Alkaline_phosphatase	rs73523154	0.858179	0.147744	6.30808e-09	1e-07	0.001
Alkaline_phosphatase	Alkaline_phosphatase	rs2561563	0.597325	0.102856	6.3522e-09	1e-07	0.001
Alkaline_phosphatase	Alkaline_phosphatase	rs11573927	0.575172	0.0999265	8.62427e-09	1e-07	0.001
Alkaline_phosphatase	Alkaline_phosphatase	rs75636181	0.724792	0.126003	8.81784e-09	1e-07	0.001
Alkaline_phosphatase	Alkaline_phosphatase	rs6545039	-0.374015	0.0650225	8.82308e-09	1e-07	0.001
Alkaline_phosphatase	Alkaline_phosphatase	rs117993921	1.31262	0.228349	9.02321e-09	1e-07	0.001
Alkaline_phosphatase	Alkaline_phosphatase	rs12199640	-0.918849	0.160132	9.58465e-09	1e-07	0.001
Alkaline_phosphatase	Alkaline_phosphatase	rs4980923	0.434782	0.0762476	1.18351e-08	1e-07	0.001
Alkaline_phosphatase	Alkaline_phosphatase	rs73209041	-0.531299	0.0933233	1.2486e-08	1e-07	0.001
Alkaline_phosphatase	Alkaline_phosphatase	rs3755326	0.672581	0.118673	1.45022e-08	1e-07	0.001
Alkaline_phosphatase	Alkaline_phosphatase	rs7386860	0.594251	0.106086	2.1253e-08	1e-07	0.001
Alkaline_phosphatase	Alkaline_phosphatase	rs1283614	-0.739088	0.131977	2.14362e-08	1e-07	0.001
Alkaline_phosphatase	Alkaline_phosphatase	rs2928330	0.361462	0.0649026	2.55976e-08	1e-07	0.001
Alkaline_phosphatase	Alkaline_phosphatase	rs73242017	-0.754074	0.135981	2.93459e-08	1e-07	0.001
Alkaline_phosphatase	Alkaline_phosphatase	rs17696674	-0.63543	0.114614	2.95708e-08	1e-07	0.001
Alkaline_phosphatase	Alkaline_phosphatase	rs10401027	-0.36168	0.0656416	3.5929e-08	1e-07	0.001
Alkaline_phosphatase	Alkaline_phosphatase	rs209714	-0.533142	0.0971148	4.02669e-08	1e-07	0.001
Alkaline_phosphatase	Alkaline_phosphatase	Affx-35704328	-0.386262	0.0703633	4.03295e-08	1e-07	0.001
Alkaline_phosphatase	Alkaline_phosphatase	rs78779410	1.37617	0.250809	4.09303e-08	1e-07	0.001
Alkaline_phosphatase	Alkaline_phosphatase	rs7020024	-0.358744	0.0655426	4.41674e-08	1e-07	0.001
Alkaline_phosphatase	Alkaline_phosphatase	rs294179	0.35297	0.0651034	5.90832e-08	1e-07	0.001
Alkaline_phosphatase	Alkaline_phosphatase	rs9777051	-0.353212	0.0653967	6.62918e-08	1e-07	0.001
Alkaline_phosphatase	Alkaline_phosphatase	rs77653204	0.846371	0.156802	6.75459e-08	1e-07	0.001
Alkaline_phosphatase	Alkaline_phosphatase	rs6919923	0.35455	0.0661665	8.39981e-08	1e-07	0.001
Alkaline_phosphatase	Alkaline_phosphatase	rs3026802	0.710962	0.133269	9.57252e-08	1e-07	0.001
Aspartate_aminotransferase	Aspartate_aminotransferase	rs55942822	1.02972	0.0369666	1.49028e-170	1e-07	0.001
Aspartate_aminotransferase	Aspartate_aminotransferase	rs1926739	-0.511429	0.0259685	2.72032e-86	1e-07	0.001
Aspartate_aminotransferase	Aspartate_aminotransferase	rs141682912	0.534897	0.0305355	1.14094e-68	1e-07	0.001
Aspartate_aminotransferase	Aspartate_aminotransferase	rs73603824	-0.597992	0.0422997	2.31816e-45	1e-07	0.001
Aspartate_aminotransferase	Aspartate_aminotransferase	rs2862614	-0.467168	0.0454925	9.79375e-25	1e-07	0.001
Aspartate_aminotransferase	Aspartate_aminotransferase	rs2688786	0.304124	0.0303613	1.29577e-23	1e-07	0.001
Aspartate_aminotransferase	Aspartate_aminotransferase	rs11076256	-0.454755	0.0464364	1.21475e-22	1e-07	0.001
Aspartate_aminotransferase	Aspartate_aminotransferase	rs149076262	0.43844	0.0447921	1.273e-22	1e-07	0.001
Aspartate_aminotransferase	Aspartate_aminotransferase	rs56096309	-0.395768	0.0409314	4.10961e-22	1e-07	0.001
Aspartate_aminotransferase	Aspartate_aminotransferase	rs3010054	0.289524	0.0324265	4.33611e-19	1e-07	0.001
Aspartate_aminotransferase	Aspartate_aminotransferase	rs41277356	-0.711957	0.0829349	9.16085e-18	1e-07	0.001
Aspartate_aminotransferase	Aspartate_aminotransferase	rs503581	-0.371603	0.0442495	4.56356e-17	1e-07	0.001
Aspartate_aminotransferase	Aspartate_aminotransferase	rs79372177	0.759095	0.0910716	7.77081e-17	1e-07	0.001
Aspartate_aminotransferase	Aspartate_aminotransferase	rs45489291	0.687516	0.0839349	2.59866e-16	1e-07	0.001
Aspartate_aminotransferase	Aspartate_aminotransferase	rs1045025	-0.362547	0.0461048	3.74597e-15	1e-07	0.001
Aspartate_aminotransferase	Aspartate_aminotransferase	rs12543725	-0.183516	0.0264659	4.09756e-12	1e-07	0.001
Aspartate_aminotransferase	Aspartate_aminotransferase	rs2560776	-0.193065	0.0279656	5.07765e-12	1e-07	0.001
Aspartate_aminotransferase	Aspartate_aminotransferase	rs7481951	-0.18089	0.0266724	1.18796e-11	1e-07	0.001
Aspartate_aminotransferase	Aspartate_aminotransferase	Affx-52324243	-0.360885	0.0536835	1.78979e-11	1e-07	0.001
Aspartate_aminotransferase	Aspartate_aminotransferase	rs79390766	0.46889	0.0698019	1.85246e-11	1e-07	0.001
Aspartate_aminotransferase	Aspartate_aminotransferase	Affx-33687749	-0.176927	0.0263689	1.95373e-11	1e-07	0.001
Aspartate_aminotransferase	Aspartate_aminotransferase	rs12586945	0.171987	0.0261452	4.77058e-11	1e-07	0.001
Aspartate_aminotransferase	Aspartate_aminotransferase	rs61842676	-0.243686	0.0392384	5.29187e-10	1e-07	0.001
Aspartate_aminotransferase	Aspartate_aminotransferase	rs75699707	0.472346	0.0800658	3.65041e-09	1e-07	0.001
Aspartate_aminotransferase	Aspartate_aminotransferase	rs72778956	0.564827	0.0983407	9.27794e-09	1e-07	0.001
Aspartate_aminotransferase	Aspartate_aminotransferase	rs11012618	-0.253375	0.044136	9.43238e-09	1e-07	0.001
Aspartate_aminotransferase	Aspartate_aminotransferase	rs2549797	0.147986	0.0260727	1.38078e-08	1e-07	0.001
Aspartate_aminotransferase	Aspartate_aminotransferase	rs61910685	0.683869	0.121676	1.90641e-08	1e-07	0.001
Aspartate_aminotransferase	Aspartate_aminotransferase	rs2488114	-0.145408	0.0260242	2.3065e-08	1e-07	0.001
Aspartate_aminotransferase	Aspartate_aminotransferase	rs6579767	0.181328	0.0328452	3.37976e-08	1e-07	0.001
Aspartate_aminotransferase	Aspartate_aminotransferase	rs12413013	-0.155163	0.0281338	3.48727e-08	1e-07	0.001
Aspartate_aminotransferase	Aspartate_aminotransferase	rs2277998	-0.156114	0.0285542	4.57312e-08	1e-07	0.001
Calcium	Calcium	rs38249	0.00205628	0.000275191	7.90955e-14	1e-07	0.001
Calcium	Calcium	rs6734610	0.00206385	0.000240566	9.60631e-18	1e-07	0.001
Calcium	Calcium	rs1868940	0.00211224	0.000311891	1.2694e-11	1e-07	0.001
Calcium	Calcium	rs11118455	-0.00183678	0.000260558	1.80056e-12	1e-07	0.001
Calcium	Calcium	rs1262217	-0.00172984	0.000318186	5.43603e-08	1e-07	0.001
Calcium	Calcium	rs904800	-0.00281779	0.000243645	6.28485e-31	1e-07	0.001
Calcium	Calcium	rs2583435	-0.00246546	0.000264471	1.14664e-20	1e-07	0.001
Calcium	Calcium	rs1127343	0.00593749	0.0002431	1.29064e-131	1e-07	0.001
Calcium	Calcium	rs2332240	-0.00363819	0.000240751	1.41463e-51	1e-07	0.001
Calcium	Calcium	rs4917	-0.00337859	0.000250242	1.58111e-41	1e-07	0.001
Calcium	Calcium	rs116027795	-0.00695158	0.000570074	3.40367e-34	1e-07	0.001
Calcium	Calcium	rs9530	0.0029083	0.000241258	1.865e-33	1e-07	0.001
Calcium	Calcium	rs12212449	0.00286711	0.000245454	1.62293e-31	1e-07	0.001
Calcium	Calcium	rs2209287	-0.00357276	0.000312995	3.58554e-30	1e-07	0.001
Calcium	Calcium	rs55702727	-0.0055055	0.000497546	1.87289e-28	1e-07	0.001
Calcium	Calcium	rs17742642	0.00604888	0.000551222	5.18579e-28	1e-07	0.001
Calcium	Calcium	rs4350947	-0.00287444	0.000266184	3.53282e-27	1e-07	0.001
Calcium	Calcium	rs801193	0.00258893	0.000239999	4.00181e-27	1e-07	0.001
Calcium	Calcium	rs35714990	0.00297166	0.000285442	2.23784e-25	1e-07	0.001
Calcium	Calcium	rs1887772	0.00300515	0.000288891	2.44347e-25	1e-07	0.001
Calcium	Calcium	rs117213754	0.00988355	0.00098308	8.93132e-24	1e-07	0.001
Calcium	Calcium	rs7094402	-0.00403001	0.000420086	8.5958e-22	1e-07	0.001
Calcium	Calcium	rs2415037	-0.00234379	0.000248163	3.59393e-21	1e-07	0.001
Calcium	Calcium	rs6580694	-0.0024372	0.000259589	6.11664e-21	1e-07	0.001
Calcium	Calcium	rs2036342	0.00239776	0.000265236	1.57488e-19	1e-07	0.001
Calcium	Calcium	rs11210773	0.00218484	0.000242052	1.78553e-19	1e-07	0.001
Calcium	Calcium	rs7328352	-0.00295821	0.000334127	8.52204e-19	1e-07	0.001
Calcium	Calcium	rs35387386	-0.00659207	0.00075055	1.60024e-18	1e-07	0.001
Calcium	Calcium	rs9321013	-0.00233024	0.000265637	1.7602e-18	1e-07	0.001
Calcium	Calcium	rs1881994	0.00216923	0.000249745	3.77938e-18	1e-07	0.001
Calcium	Calcium	rs761566	0.00306396	0.000352883	3.88594e-18	1e-07	0.001
Calcium	Calcium	rs477461	-0.00299085	0.000349675	1.20265e-17	1e-07	0.001
Calcium	Calcium	rs71329269	0.00688244	0.000806377	1.40797e-17	1e-07	0.001
Calcium	Calcium	rs7538773	-0.00208827	0.000247168	2.9563e-17	1e-07	0.001
Calcium	Calcium	rs116140498	0.00455548	0.000540043	3.31554e-17	1e-07	0.001
Calcium	Calcium	rs6686670	0.00202953	0.000240792	3.51466e-17	1e-07	0.001
Calcium	Calcium	rs12498138	-0.00350902	0.000424523	1.39335e-16	1e-07	0.001
Calcium	Calcium	rs112273742	0.00562461	0.000686466	2.54578e-16	1e-07	0.001
Calcium	Calcium	rs9820905	0.00697935	0.000860869	5.19402e-16	1e-07	0.001
Calcium	Calcium	rs1250590	0.00190601	0.00024082	2.48755e-15	1e-07	0.001
Calcium	Calcium	rs10116755	-0.00285647	0.000363008	3.58986e-15	1e-07	0.001
Calcium	Calcium	rs74561461	0.0062248	0.000795797	5.21209e-15	1e-07	0.001
Calcium	Calcium	rs80009321	-0.0059559	0.000762852	5.85645e-15	1e-07	0.001
Calcium	Calcium	rs76544535	-0.00464636	0.000596871	7.02039e-15	1e-07	0.001
Calcium	Calcium	rs883951	0.00213357	0.000274258	7.30911e-15	1e-07	0.001
Calcium	Calcium	rs35496032	-0.00802503	0.00103683	9.97401e-15	1e-07	0.001
Calcium	Calcium	rs61770531	0.00324047	0.000425879	2.77243e-14	1e-07	0.001
Calcium	Calcium	rs12413377	-0.00230661	0.000308822	8.09868e-14	1e-07	0.001
Calcium	Calcium	rs34372369	0.00407132	0.000545407	8.37028e-14	1e-07	0.001
Calcium	Calcium	rs16853606	0.00241846	0.00032502	1.00233e-13	1e-07	0.001
Calcium	Calcium	rs7900404	-0.00241063	0.000328939	2.33336e-13	1e-07	0.001
Calcium	Calcium	rs114973994	-0.00557546	0.000761006	2.36967e-13	1e-07	0.001
Calcium	Calcium	rs114433626	0.00485305	0.0006696	4.25027e-13	1e-07	0.001
Calcium	Calcium	rs11024772	0.00291183	0.000403755	5.53194e-13	1e-07	0.001
Calcium	Calcium	rs10937275	-0.0025965	0.00036275	8.21599e-13	1e-07	0.001
Calcium	Calcium	rs6546509	-0.00173275	0.000243039	1.00959e-12	1e-07	0.001
Calcium	Calcium	rs114485238	0.00487927	0.000695571	2.30841e-12	1e-07	0.001
Calcium	Calcium	rs2712228	-0.00184793	0.000264659	2.91021e-12	1e-07	0.001
Calcium	Calcium	rs1034258	-0.00191892	0.000276004	3.59573e-12	1e-07	0.001
Calcium	Calcium	rs708775	-0.0018525	0.000267602	4.44366e-12	1e-07	0.001
Calcium	Calcium	rs4073398	-0.00177895	0.000258486	5.9056e-12	1e-07	0.001
Calcium	Calcium	rs10184166	0.00383685	0.000559653	7.10681e-12	1e-07	0.001
Calcium	Calcium	rs12191772	-0.00208551	0.000308353	1.35054e-11	1e-07	0.001
Calcium	Calcium	rs10046	0.00162333	0.000240237	1.4094e-11	1e-07	0.001
Calcium	Calcium	rs7554117	-0.00174783	0.000258954	1.4857e-11	1e-07	0.001
Calcium	Calcium	rs72784465	0.00631358	0.00094711	2.63063e-11	1e-07	0.001
Calcium	Calcium	rs302647	-0.0017134	0.000260803	5.0503e-11	1e-07	0.001
Calcium	Calcium	rs117113238	-0.00284511	0.000435027	6.15872e-11	1e-07	0.001
Calcium	Calcium	rs2296238	0.0018991	0.00029284	8.88064e-11	1e-07	0.001
Calcium	Calcium	rs75032946	-0.00483585	0.000748809	1.06229e-10	1e-07	0.001
Calcium	Calcium	rs12613807	0.00156152	0.000242065	1.114e-10	1e-07	0.001
Calcium	Calcium	rs116538984	0.00498571	0.000773526	1.15446e-10	1e-07	0.001
Calcium	Calcium	rs34407651	-0.00182595	0.00028435	1.35161e-10	1e-07	0.001
Calcium	Calcium	rs2589	-0.00156119	0.000244963	1.85423e-10	1e-07	0.001
Calcium	Calcium	rs6972850	0.0015288	0.000240181	1.95348e-10	1e-07	0.001
Calcium	Calcium	rs6072144	-0.00159467	0.00025354	3.18705e-10	1e-07	0.001
Calcium	Calcium	rs11629846	-0.0015952	0.000254669	3.76117e-10	1e-07	0.001
Calcium	Calcium	rs4842502	0.00167232	0.00026735	3.9769e-10	1e-07	0.001
Calcium	Calcium	rs431318	-0.00250052	0.000404097	6.10371e-10	1e-07	0.001
Calcium	Calcium	rs28470808	-0.00187865	0.000307989	1.06381e-09	1e-07	0.001
Calcium	Calcium	rs12216455	-0.00199111	0.000326446	1.06636e-09	1e-07	0.001
Calcium	Calcium	rs10227232	-0.00146838	0.000241075	1.12355e-09	1e-07	0.001
Calcium	Calcium	rs10816035	0.00177999	0.00029251	1.16467e-09	1e-07	0.001
Calcium	Calcium	rs79229354	0.00484644	0.000800255	1.39614e-09	1e-07	0.001
Calcium	Calcium	rs72975256	0.00338743	0.000561535	1.61685e-09	1e-07	0.001
Calcium	Calcium	rs115800054	0.00453012	0.000751428	1.65519e-09	1e-07	0.001
Calcium	Calcium	rs113873420	0.00589452	0.000983853	2.08464e-09	1e-07	0.001
Calcium	Calcium	rs6804671	0.00160019	0.000267144	2.10083e-09	1e-07	0.001
Calcium	Calcium	rs17508759	0.00326805	0.000556004	4.16322e-09	1e-07	0.001
Calcium	Calcium	Affx-20240027	0.00201398	0.000342684	4.18045e-09	1e-07	0.001
Calcium	Calcium	rs6517237	-0.00146241	0.000250262	5.11627e-09	1e-07	0.001
Calcium	Calcium	rs80095711	-0.00194561	0.000336588	7.46048e-09	1e-07	0.001
Calcium	Calcium	rs2273373	0.00335048	0.0005799	7.58145e-09	1e-07	0.001
Calcium	Calcium	rs7156256	0.00224008	0.000392308	1.13092e-08	1e-07	0.001
Calcium	Calcium	rs2273372	-0.00172491	0.000302362	1.16607e-08	1e-07	0.001
Calcium	Calcium	rs2585135	0.00136406	0.000240732	1.46051e-08	1e-07	0.001
Calcium	Calcium	rs2091228	0.00136228	0.000240688	1.51546e-08	1e-07	0.001
Calcium	Calcium	rs938391	0.00139453	0.00024793	1.85997e-08	1e-07	0.001
Calcium	Calcium	rs10459628	-0.00147424	0.000263168	2.12191e-08	1e-07	0.001
Calcium	Calcium	rs2578466	-0.0015381	0.000277876	3.11115e-08	1e-07	0.001
Calcium	Calcium	rs749130	0.0013344	0.000241375	3.2362e-08	1e-07	0.001
Calcium	Calcium	rs62578091	-0.00471861	0.000867197	5.29615e-08	1e-07	0.001
Calcium	Calcium	rs3132874	0.00187851	0.0003523	9.71438e-08	1e-07	0.001
C_reactive_protein	C_reactive_protein	rs17616063	-0.315701	0.020631	7.70627e-53	1e-07	0.001
C_reactive_protein	C_reactive_protein	rs1169282	-0.247896	0.0333945	1.14552e-13	1e-07	0.001
C_reactive_protein	C_reactive_protein	rs12601655	0.0783665	0.0138261	1.44586e-08	1e-07	0.001
C_reactive_protein	C_reactive_protein	rs2246833	0.097498	0.0115292	2.76362e-17	1e-07	0.001
C_reactive_protein	C_reactive_protein	rs7553007	-0.381205	0.0116008	2.03955e-236	1e-07	0.001
C_reactive_protein	C_reactive_protein	rs3093059	0.554289	0.0237926	6.03459e-120	1e-07	0.001
C_reactive_protein	C_reactive_protein	rs2592900	0.147296	0.0128132	1.40701e-30	1e-07	0.001
C_reactive_protein	C_reactive_protein	rs1751492	-0.1247	0.0119	1.09011e-25	1e-07	0.001
C_reactive_protein	C_reactive_protein	Affx-36252429	-0.552409	0.0550906	1.16716e-23	1e-07	0.001
C_reactive_protein	C_reactive_protein	rs17459069	-0.27057	0.0279622	3.83007e-22	1e-07	0.001
C_reactive_protein	C_reactive_protein	rs61811421	0.107796	0.0130914	1.81597e-16	1e-07	0.001
C_reactive_protein	C_reactive_protein	rs3027067	-0.225978	0.0275078	2.12902e-16	1e-07	0.001
C_reactive_protein	C_reactive_protein	rs10849772	-0.210614	0.0263829	1.43313e-15	1e-07	0.001
C_reactive_protein	C_reactive_protein	rs3845624	0.0867929	0.0111323	6.38476e-15	1e-07	0.001
C_reactive_protein	C_reactive_protein	rs11065389	-0.315667	0.0406191	7.78851e-15	1e-07	0.001
C_reactive_protein	C_reactive_protein	rs61953430	0.0854833	0.0111226	1.52767e-14	1e-07	0.001
C_reactive_protein	C_reactive_protein	rs2249866	-0.0920532	0.0124992	1.77966e-13	1e-07	0.001
C_reactive_protein	C_reactive_protein	rs113188187	0.26055	0.0366511	1.172e-12	1e-07	0.001
C_reactive_protein	C_reactive_protein	rs862994	0.0853361	0.0123362	4.60396e-12	1e-07	0.001
C_reactive_protein	C_reactive_protein	rs115718964	-0.250561	0.0371047	1.45246e-11	1e-07	0.001
C_reactive_protein	C_reactive_protein	rs72553860	0.0973258	0.0146875	3.44454e-11	1e-07	0.001
C_reactive_protein	C_reactive_protein	rs6687840	0.0780392	0.0117946	3.683e-11	1e-07	0.001
C_reactive_protein	C_reactive_protein	rs2592888	0.0867443	0.0132119	5.18923e-11	1e-07	0.001
C_reactive_protein	C_reactive_protein	rs114530473	0.233757	0.0362294	1.1045e-10	1e-07	0.001
C_reactive_protein	C_reactive_protein	rs2121477	-0.183316	0.0286896	1.66487e-10	1e-07	0.001
C_reactive_protein	C_reactive_protein	Affx-7014037	0.0791333	0.0125492	2.87043e-10	1e-07	0.001
C_reactive_protein	C_reactive_protein	rs7960743	-0.0872784	0.0140094	4.67046e-10	1e-07	0.001
C_reactive_protein	C_reactive_protein	rs2686340	-0.0762207	0.0137485	2.95979e-08	1e-07	0.001
C_reactive_protein	C_reactive_protein	rs115585839	0.202108	0.0372935	5.98492e-08	1e-07	0.001
Creatinine_in_urine	Creatinine_in_urine	rs3788338	-96.295	15.5754	6.31698e-10	1e-07	0.001
Creatinine_in_urine	Creatinine_in_urine	rs1950710	-100.444	17.5032	9.55541e-09	1e-07	0.001
Creatinine	Creatinine	rs2712161	-0.323584	0.0397161	3.73136e-16	1e-07	0.001
Creatinine	Creatinine	rs3850625	-0.451385	0.0600537	5.6469e-14	1e-07	0.001
Creatinine	Creatinine	rs1145086	0.798886	0.0403475	3.35063e-87	1e-07	0.001
Creatinine	Creatinine	rs111653425	2.70681	0.178517	6.50454e-52	1e-07	0.001
Creatinine	Creatinine	rs10206899	-0.619368	0.0471522	2.11074e-39	1e-07	0.001
Creatinine	Creatinine	rs493624	-0.448074	0.0448793	1.80575e-23	1e-07	0.001
Creatinine	Creatinine	rs894680	0.394296	0.040096	8.11238e-23	1e-07	0.001
Creatinine	Creatinine	rs34209642	-0.455133	0.0501082	1.06198e-19	1e-07	0.001
Creatinine	Creatinine	rs1816804	0.479222	0.052767	1.07321e-19	1e-07	0.001
Creatinine	Creatinine	rs6713305	-0.328359	0.0389143	3.24145e-17	1e-07	0.001
Creatinine	Creatinine	rs34400381	-0.845481	0.10645	1.98757e-15	1e-07	0.001
Creatinine	Creatinine	rs76621572	-0.842123	0.106615	2.82731e-15	1e-07	0.001
Creatinine	Creatinine	rs34611728	0.447604	0.058097	1.31809e-14	1e-07	0.001
Creatinine	Creatinine	rs34895486	-0.378064	0.0500262	4.12591e-14	1e-07	0.001
Creatinine	Creatinine	rs1132179	0.648164	0.0858548	4.3795e-14	1e-07	0.001
Creatinine	Creatinine	rs6001932	-0.497544	0.0668689	1.00487e-13	1e-07	0.001
Creatinine	Creatinine	rs7245962	-0.293721	0.0410308	8.17129e-13	1e-07	0.001
Creatinine	Creatinine	rs57008447	0.364606	0.0509874	8.63895e-13	1e-07	0.001
Creatinine	Creatinine	rs461115	0.291295	0.0416203	2.58574e-12	1e-07	0.001
Creatinine	Creatinine	rs6791954	0.308784	0.0442908	3.13656e-12	1e-07	0.001
Creatinine	Creatinine	rs9957590	-0.327871	0.0474456	4.8399e-12	1e-07	0.001
Creatinine	Creatinine	rs3934595	0.27731	0.0405149	7.68106e-12	1e-07	0.001
Creatinine	Creatinine	rs700184	0.280482	0.0416814	1.70887e-11	1e-07	0.001
Creatinine	Creatinine	rs11590351	0.301941	0.0449477	1.85042e-11	1e-07	0.001
Creatinine	Creatinine	rs12438970	0.582667	0.0875412	2.81982e-11	1e-07	0.001
Creatinine	Creatinine	rs55996436	0.290921	0.0438304	3.1971e-11	1e-07	0.001
Creatinine	Creatinine	rs965476	0.271465	0.0415343	6.33098e-11	1e-07	0.001
Creatinine	Creatinine	rs17322173	0.402997	0.0624624	1.10667e-10	1e-07	0.001
Creatinine	Creatinine	rs320881	-0.25534	0.0395771	1.10751e-10	1e-07	0.001
Creatinine	Creatinine	rs142973697	-0.309181	0.0479907	1.17667e-10	1e-07	0.001
Creatinine	Creatinine	rs1711667	-0.249827	0.0393868	2.25759e-10	1e-07	0.001
Creatinine	Creatinine	rs12814009	-0.382478	0.060512	2.60737e-10	1e-07	0.001
Creatinine	Creatinine	rs118156848	-0.871424	0.139455	4.14207e-10	1e-07	0.001
Creatinine	Creatinine	rs72932540	-0.41534	0.0678595	9.33351e-10	1e-07	0.001
Creatinine	Creatinine	rs56167610	-0.401206	0.0665593	1.66397e-09	1e-07	0.001
Creatinine	Creatinine	rs113956264	-0.698597	0.116272	1.87697e-09	1e-07	0.001
Creatinine	Creatinine	rs1479355	0.276025	0.0459535	1.89636e-09	1e-07	0.001
Creatinine	Creatinine	rs370799	-0.239341	0.0403662	3.04663e-09	1e-07	0.001
Creatinine	Creatinine	rs707555	-0.330231	0.0558491	3.36428e-09	1e-07	0.001
Creatinine	Creatinine	rs4142110	-0.234477	0.0399702	4.46095e-09	1e-07	0.001
Creatinine	Creatinine	Affx-26614651	-0.233649	0.0402293	6.33085e-09	1e-07	0.001
Creatinine	Creatinine	rs9639669	-0.221414	0.0397074	2.4612e-08	1e-07	0.001
Creatinine	Creatinine	rs77008192	0.323072	0.0584232	3.20727e-08	1e-07	0.001
Creatinine	Creatinine	rs233438	0.276472	0.0504154	4.16432e-08	1e-07	0.001
Creatinine	Creatinine	rs10998309	0.295464	0.0546708	6.50645e-08	1e-07	0.001
Cystatin_C	Cystatin_C	rs12214573	-0.00287716	0.000514217	2.20508e-08	1e-07	0.001
Cystatin_C	Cystatin_C	rs6959487	-0.00317891	0.000439365	4.65788e-13	1e-07	0.001
Cystatin_C	Cystatin_C	rs16880741	-0.00403752	0.000661201	1.02053e-09	1e-07	0.001
Cystatin_C	Cystatin_C	rs6532418	-0.00478536	0.000735629	7.77459e-11	1e-07	0.001
Cystatin_C	Cystatin_C	rs62618693	-0.00592781	0.000966688	8.68404e-10	1e-07	0.001
Cystatin_C	Cystatin_C	rs11640962	0.0059249	0.000638611	1.74049e-20	1e-07	0.001
Cystatin_C	Cystatin_C	rs111239279	-0.0107782	0.00151358	1.07336e-12	1e-07	0.001
Cystatin_C	Cystatin_C	rs17122159	0.00379146	0.000519235	2.84159e-13	1e-07	0.001
Cystatin_C	Cystatin_C	rs1571256	0.00294983	0.000422349	2.86741e-12	1e-07	0.001
Cystatin_C	Cystatin_C	rs288750	-0.00365452	0.000417882	2.23398e-18	1e-07	0.001
Cystatin_C	Cystatin_C	rs11701649	0.00333337	0.000492437	1.29802e-11	1e-07	0.001
Cystatin_C	Cystatin_C	rs4962696	-0.00479836	0.000455563	6.1584e-26	1e-07	0.001
Cystatin_C	Cystatin_C	rs1893990	0.00309962	0.000402249	1.30466e-14	1e-07	0.001
Cystatin_C	Cystatin_C	rs4859692	-0.00319608	0.000417712	1.99374e-14	1e-07	0.001
Cystatin_C	Cystatin_C	rs77402042	0.00529717	0.00078563	1.55866e-11	1e-07	0.001
Cystatin_C	Cystatin_C	rs56087592	0.00615531	0.000916495	1.86909e-11	1e-07	0.001
Cystatin_C	Cystatin_C	rs1108722	0.0027226	0.000407247	2.30709e-11	1e-07	0.001
Cystatin_C	Cystatin_C	rs4722511	0.00280459	0.000444005	2.6776e-10	1e-07	0.001
Cystatin_C	Cystatin_C	rs62300881	-0.00628787	0.000918662	7.68311e-12	1e-07	0.001
Cystatin_C	Cystatin_C	rs9996493	0.00339252	0.000489249	4.0947e-12	1e-07	0.001
Cystatin_C	Cystatin_C	rs7766538	0.00283349	0.000486671	5.81364e-09	1e-07	0.001
Cystatin_C	Cystatin_C	rs13106834	-0.0030024	0.000400886	6.93512e-14	1e-07	0.001
Cystatin_C	Cystatin_C	rs9646792	-0.00234139	0.000405958	8.04962e-09	1e-07	0.001
Cystatin_C	Cystatin_C	rs61311941	-0.00469153	0.000758549	6.22271e-10	1e-07	0.001
Cystatin_C	Cystatin_C	rs114557779	0.00637791	0.00116751	4.68945e-08	1e-07	0.001
Cystatin_C	Cystatin_C	rs17189719	0.00549917	0.000664085	1.22797e-16	1e-07	0.001
Cystatin_C	Cystatin_C	rs1158167	-0.0476628	0.000470136	0	1e-07	0.001
Cystatin_C	Cystatin_C	rs117458662	-0.0488642	0.00107442	0	1e-07	0.001
Cystatin_C	Cystatin_C	rs66590796	0.0251416	0.000630217	0	1e-07	0.001
Cystatin_C	Cystatin_C	rs76725003	-0.0320168	0.00122937	2.30722e-149	1e-07	0.001
Cystatin_C	Cystatin_C	rs3004118	0.0102983	0.000401061	2.91769e-145	1e-07	0.001
Cystatin_C	Cystatin_C	rs4411788	-0.0114255	0.000458226	4.28354e-137	1e-07	0.001
Cystatin_C	Cystatin_C	rs6048704	-0.0113771	0.000467955	1.90855e-130	1e-07	0.001
Cystatin_C	Cystatin_C	rs13040731	-0.0145537	0.000619693	7.30818e-122	1e-07	0.001
Cystatin_C	Cystatin_C	rs77114334	0.0155613	0.000664059	2.46296e-121	1e-07	0.001
Cystatin_C	Cystatin_C	rs192455477	-0.0305701	0.00149028	1.89495e-93	1e-07	0.001
Cystatin_C	Cystatin_C	rs4627645	0.00819426	0.000436367	1.25179e-78	1e-07	0.001
Cystatin_C	Cystatin_C	rs112385480	0.0288155	0.00158353	5.9529e-74	1e-07	0.001
Cystatin_C	Cystatin_C	rs17682579	-0.0110374	0.000648478	6.19051e-65	1e-07	0.001
Cystatin_C	Cystatin_C	rs2984254	-0.0134919	0.000844955	2.26309e-57	1e-07	0.001
Cystatin_C	Cystatin_C	rs35359496	0.00899789	0.000597655	3.31778e-51	1e-07	0.001
Cystatin_C	Cystatin_C	rs10485640	-0.00887157	0.000652248	4.02974e-42	1e-07	0.001
Cystatin_C	Cystatin_C	rs2995729	0.0077715	0.000603202	5.67968e-38	1e-07	0.001
Cystatin_C	Cystatin_C	rs1541237	-0.00708206	0.00056532	5.38344e-36	1e-07	0.001
Cystatin_C	Cystatin_C	rs73086773	0.0107369	0.000867253	3.40022e-35	1e-07	0.001
Cystatin_C	Cystatin_C	rs17681712	-0.0166806	0.00144402	7.3602e-31	1e-07	0.001
Cystatin_C	Cystatin_C	rs76916242	0.0162929	0.00141319	9.53389e-31	1e-07	0.001
Cystatin_C	Cystatin_C	rs116845677	0.0100271	0.000871294	1.21497e-30	1e-07	0.001
Cystatin_C	Cystatin_C	rs45604939	-0.00832436	0.000786646	3.64424e-26	1e-07	0.001
Cystatin_C	Cystatin_C	rs117828697	-0.0127823	0.00127864	1.58674e-23	1e-07	0.001
Cystatin_C	Cystatin_C	rs6049453	-0.00403863	0.000411162	9.07547e-23	1e-07	0.001
Cystatin_C	Cystatin_C	rs113252684	-0.0129571	0.00135618	1.25471e-21	1e-07	0.001
Cystatin_C	Cystatin_C	rs75224424	0.0126461	0.00135486	1.02736e-20	1e-07	0.001
Cystatin_C	Cystatin_C	rs6083125	-0.0105198	0.00116206	1.40193e-19	1e-07	0.001
Cystatin_C	Cystatin_C	rs118005442	0.00760021	0.000841457	1.69157e-19	1e-07	0.001
Cystatin_C	Cystatin_C	rs6113974	0.00877225	0.000986494	6.01301e-19	1e-07	0.001
Cystatin_C	Cystatin_C	rs6132579	-0.00355927	0.00042201	3.35177e-17	1e-07	0.001
Cystatin_C	Cystatin_C	rs78187307	-0.00803168	0.000958615	5.38551e-17	1e-07	0.001
Cystatin_C	Cystatin_C	rs6050446	-0.00938113	0.00112958	1.00237e-16	1e-07	0.001
Cystatin_C	Cystatin_C	rs6106759	-0.00486609	0.000588264	1.32296e-16	1e-07	0.001
Cystatin_C	Cystatin_C	rs72819401	-0.00821901	0.00101478	5.54503e-16	1e-07	0.001
Cystatin_C	Cystatin_C	rs77200653	0.0104484	0.00133804	5.79466e-15	1e-07	0.001
Cystatin_C	Cystatin_C	rs66483039	-0.00889025	0.00114922	1.02974e-14	1e-07	0.001
Cystatin_C	Cystatin_C	rs74335775	0.00956356	0.00124109	1.30416e-14	1e-07	0.001
Cystatin_C	Cystatin_C	rs6061162	-0.00544315	0.000708628	1.57985e-14	1e-07	0.001
Cystatin_C	Cystatin_C	rs117552590	0.0133086	0.00174244	2.21331e-14	1e-07	0.001
Cystatin_C	Cystatin_C	rs117940465	-0.00680893	0.000909569	7.12531e-14	1e-07	0.001
Cystatin_C	Cystatin_C	rs2567608	-0.00300238	0.000403323	9.78389e-14	1e-07	0.001
Cystatin_C	Cystatin_C	rs117878507	-0.0136963	0.00190618	6.72417e-13	1e-07	0.001
Cystatin_C	Cystatin_C	rs6076132	0.00851847	0.00119429	9.86523e-13	1e-07	0.001
Cystatin_C	Cystatin_C	rs35519487	0.00297056	0.000428587	4.18465e-12	1e-07	0.001
Cystatin_C	Cystatin_C	rs17227424	-0.00668738	0.000970667	5.6104e-12	1e-07	0.001
Cystatin_C	Cystatin_C	rs79068386	0.00540259	0.000793493	9.87088e-12	1e-07	0.001
Cystatin_C	Cystatin_C	rs6082726	-0.00280448	0.000413698	1.21183e-11	1e-07	0.001
Cystatin_C	Cystatin_C	rs844870	-0.00455097	0.000675514	1.6192e-11	1e-07	0.001
Cystatin_C	Cystatin_C	rs2015781	0.0028736	0.000429209	2.15883e-11	1e-07	0.001
Cystatin_C	Cystatin_C	rs2238526	0.00268058	0.000401518	2.45785e-11	1e-07	0.001
Cystatin_C	Cystatin_C	rs62208863	0.00738839	0.0011112	2.95504e-11	1e-07	0.001
Cystatin_C	Cystatin_C	rs4815295	-0.00281787	0.000428944	5.06202e-11	1e-07	0.001
Cystatin_C	Cystatin_C	rs12359711	-0.00321562	0.000491483	6.05187e-11	1e-07	0.001
Cystatin_C	Cystatin_C	rs1205843	-0.00370481	0.000581031	1.81691e-10	1e-07	0.001
Cystatin_C	Cystatin_C	rs1483840	0.00252993	0.000402754	3.35613e-10	1e-07	0.001
Cystatin_C	Cystatin_C	rs118153960	0.0054687	0.000871162	3.44543e-10	1e-07	0.001
Cystatin_C	Cystatin_C	rs1772408	0.00325866	0.0005252	5.48964e-10	1e-07	0.001
Cystatin_C	Cystatin_C	rs117476152	0.0101353	0.00163445	5.61438e-10	1e-07	0.001
Cystatin_C	Cystatin_C	rs10943793	-0.00277647	0.000448441	5.97135e-10	1e-07	0.001
Cystatin_C	Cystatin_C	rs6076225	-0.00352081	0.000569138	6.17028e-10	1e-07	0.001
Cystatin_C	Cystatin_C	rs13419481	0.00251908	0.000407211	6.17177e-10	1e-07	0.001
Cystatin_C	Cystatin_C	rs16893360	0.00675372	0.00109689	7.41521e-10	1e-07	0.001
Cystatin_C	Cystatin_C	rs6772642	0.00251027	0.000408875	8.28993e-10	1e-07	0.001
Cystatin_C	Cystatin_C	rs74853405	0.0100337	0.00164355	1.02981e-09	1e-07	0.001
Cystatin_C	Cystatin_C	rs75576827	-0.00915455	0.001523	1.84719e-09	1e-07	0.001
Cystatin_C	Cystatin_C	rs7682160	0.00290457	0.000487906	2.63351e-09	1e-07	0.001
Cystatin_C	Cystatin_C	rs6459680	-0.00271444	0.000465285	5.4187e-09	1e-07	0.001
Cystatin_C	Cystatin_C	rs11029892	0.00247521	0.000425173	5.8327e-09	1e-07	0.001
Cystatin_C	Cystatin_C	rs6137968	0.00483448	0.000833306	6.57626e-09	1e-07	0.001
Cystatin_C	Cystatin_C	rs13125913	0.00238355	0.000415875	9.96845e-09	1e-07	0.001
Cystatin_C	Cystatin_C	rs16893315	0.00380494	0.000686929	3.04349e-08	1e-07	0.001
Cystatin_C	Cystatin_C	rs2066033	0.00225686	0.00040996	3.69282e-08	1e-07	0.001
Cystatin_C	Cystatin_C	rs10409208	0.00229239	0.00041651	3.71996e-08	1e-07	0.001
Cystatin_C	Cystatin_C	rs34881399	0.00627078	0.00115339	5.42731e-08	1e-07	0.001
Cystatin_C	Cystatin_C	rs17643734	0.00470005	0.000864943	5.51633e-08	1e-07	0.001
Cystatin_C	Cystatin_C	rs692390	-0.00278419	0.000514807	6.3698e-08	1e-07	0.001
Cystatin_C	Cystatin_C	rs1148588	0.00263229	0.000492849	9.25196e-08	1e-07	0.001
Cystatin_C	Cystatin_C	rs3903133	0.00214419	0.000402404	9.91287e-08	1e-07	0.001
Direct_bilirubin	Direct_bilirubin	rs2417873	0.0536537	0.00257188	1.42385e-96	1e-07	0.001
Direct_bilirubin	Direct_bilirubin	rs73062310	0.179334	0.00990564	3.25879e-73	1e-07	0.001
Direct_bilirubin	Direct_bilirubin	rs74528913	0.0954239	0.00725454	1.66669e-39	1e-07	0.001
Direct_bilirubin	Direct_bilirubin	rs7412	0.0428384	0.00437082	1.12565e-22	1e-07	0.001
Direct_bilirubin	Direct_bilirubin	rs75593707	-0.0512385	0.00625335	2.54265e-16	1e-07	0.001
Direct_bilirubin	Direct_bilirubin	rs117474805	-0.0483394	0.00592626	3.4539e-16	1e-07	0.001
Direct_bilirubin	Direct_bilirubin	rs952658	0.0209289	0.0026911	7.44863e-15	1e-07	0.001
Direct_bilirubin	Direct_bilirubin	rs34243130	-0.0304431	0.00417252	2.97057e-13	1e-07	0.001
Direct_bilirubin	Direct_bilirubin	rs73062454	-0.0363008	0.00547527	3.36438e-11	1e-07	0.001
Direct_bilirubin	Direct_bilirubin	rs73071387	-0.036357	0.00644319	1.67567e-08	1e-07	0.001
Direct_bilirubin	Direct_bilirubin	rs12227204	0.0378547	0.00703387	7.3815e-08	1e-07	0.001
Gamma_glutamyltransferase	Gamma_glutamyltransferase	rs4835265	3.38564	0.140031	4.99166e-129	1e-07	0.001
Gamma_glutamyltransferase	Gamma_glutamyltransferase	rs4940691	2.60472	0.127258	4.76356e-93	1e-07	0.001
Gamma_glutamyltransferase	Gamma_glutamyltransferase	rs6888304	-1.88375	0.113639	1.09212e-61	1e-07	0.001
Gamma_glutamyltransferase	Gamma_glutamyltransferase	rs4581712	1.41404	0.115267	1.37834e-34	1e-07	0.001
Gamma_glutamyltransferase	Gamma_glutamyltransferase	rs9913711	-0.931609	0.109093	1.35276e-17	1e-07	0.001
Gamma_glutamyltransferase	Gamma_glutamyltransferase	rs17157266	-1.21155	0.134147	1.70284e-19	1e-07	0.001
Gamma_glutamyltransferase	Gamma_glutamyltransferase	rs72821617	-1.50309	0.17563	1.1505e-17	1e-07	0.001
Gamma_glutamyltransferase	Gamma_glutamyltransferase	rs59831926	1.27391	0.174856	3.21223e-13	1e-07	0.001
Gamma_glutamyltransferase	Gamma_glutamyltransferase	rs114238718	-1.46796	0.272313	7.02301e-08	1e-07	0.001
Gamma_glutamyltransferase	Gamma_glutamyltransferase	rs4945313	0.786751	0.107714	2.798e-13	1e-07	0.001
Gamma_glutamyltransferase	Gamma_glutamyltransferase	rs4233539	-1.81103	0.188867	8.96296e-22	1e-07	0.001
Gamma_glutamyltransferase	Gamma_glutamyltransferase	rs1974378	1.04716	0.103416	4.28137e-24	1e-07	0.001
Gamma_glutamyltransferase	Gamma_glutamyltransferase	rs12733135	0.757013	0.121051	4.01481e-10	1e-07	0.001
Gamma_glutamyltransferase	Gamma_glutamyltransferase	rs2424904	0.59484	0.103984	1.06301e-08	1e-07	0.001
Gamma_glutamyltransferase	Gamma_glutamyltransferase	rs7253117	0.874389	0.10244	1.40008e-17	1e-07	0.001
Gamma_glutamyltransferase	Gamma_glutamyltransferase	rs9370260	1.05293	0.11108	2.5832e-21	1e-07	0.001
Gamma_glutamyltransferase	Gamma_glutamyltransferase	rs11611673	-1.75154	0.32744	8.84073e-08	1e-07	0.001
Gamma_glutamyltransferase	Gamma_glutamyltransferase	rs2831969	0.969775	0.155356	4.31791e-10	1e-07	0.001
Gamma_glutamyltransferase	Gamma_glutamyltransferase	rs8038465	0.943065	0.103632	9.07093e-20	1e-07	0.001
Gamma_glutamyltransferase	Gamma_glutamyltransferase	rs112317699	1.77341	0.294406	1.70655e-09	1e-07	0.001
Gamma_glutamyltransferase	Gamma_glutamyltransferase	rs10514883	-1.14561	0.127447	2.50976e-19	1e-07	0.001
Gamma_glutamyltransferase	Gamma_glutamyltransferase	rs5751901	4.73889	0.107743	0	1e-07	0.001
Gamma_glutamyltransferase	Gamma_glutamyltransferase	rs186765281	-6.34573	0.421649	3.60761e-51	1e-07	0.001
Gamma_glutamyltransferase	Gamma_glutamyltransferase	rs62006938	-1.26471	0.105556	4.51738e-33	1e-07	0.001
Gamma_glutamyltransferase	Gamma_glutamyltransferase	rs35530564	1.30902	0.109754	8.7096e-33	1e-07	0.001
Gamma_glutamyltransferase	Gamma_glutamyltransferase	rs35030701	2.61559	0.27657	3.18195e-21	1e-07	0.001
Gamma_glutamyltransferase	Gamma_glutamyltransferase	rs67760767	1.0333	0.11051	8.79261e-21	1e-07	0.001
Gamma_glutamyltransferase	Gamma_glutamyltransferase	rs117038722	-2.5029	0.269689	1.69427e-20	1e-07	0.001
Gamma_glutamyltransferase	Gamma_glutamyltransferase	rs139887845	2.57057	0.294168	2.37476e-18	1e-07	0.001
Gamma_glutamyltransferase	Gamma_glutamyltransferase	rs6883713	-1.25521	0.151315	1.08705e-16	1e-07	0.001
Gamma_glutamyltransferase	Gamma_glutamyltransferase	rs2893236	-1.003	0.12284	3.22386e-16	1e-07	0.001
Gamma_glutamyltransferase	Gamma_glutamyltransferase	rs118133842	2.8286	0.36276	6.3369e-15	1e-07	0.001
Gamma_glutamyltransferase	Gamma_glutamyltransferase	rs381125	0.924576	0.119744	1.15483e-14	1e-07	0.001
Gamma_glutamyltransferase	Gamma_glutamyltransferase	rs78256126	2.64488	0.346548	2.31625e-14	1e-07	0.001
Gamma_glutamyltransferase	Gamma_glutamyltransferase	rs41356552	-0.97244	0.127791	2.75673e-14	1e-07	0.001
Gamma_glutamyltransferase	Gamma_glutamyltransferase	rs6004244	1.06246	0.140939	4.76916e-14	1e-07	0.001
Gamma_glutamyltransferase	Gamma_glutamyltransferase	rs66500342	-0.934112	0.128774	4.05957e-13	1e-07	0.001
Gamma_glutamyltransferase	Gamma_glutamyltransferase	rs5760620	0.840177	0.120751	3.45967e-12	1e-07	0.001
Gamma_glutamyltransferase	Gamma_glutamyltransferase	rs342602	0.898908	0.131333	7.68951e-12	1e-07	0.001
Gamma_glutamyltransferase	Gamma_glutamyltransferase	rs12417334	-0.747481	0.10986	1.01971e-11	1e-07	0.001
Gamma_glutamyltransferase	Gamma_glutamyltransferase	rs9442228	-0.7455	0.111511	2.30583e-11	1e-07	0.001
Gamma_glutamyltransferase	Gamma_glutamyltransferase	rs150358287	3.28253	0.492849	2.73689e-11	1e-07	0.001
Gamma_glutamyltransferase	Gamma_glutamyltransferase	rs11704936	-1.44566	0.217284	2.8702e-11	1e-07	0.001
Gamma_glutamyltransferase	Gamma_glutamyltransferase	rs1341605	0.731907	0.111654	5.56864e-11	1e-07	0.001
Gamma_glutamyltransferase	Gamma_glutamyltransferase	rs7999846	1.26931	0.194354	6.54741e-11	1e-07	0.001
Gamma_glutamyltransferase	Gamma_glutamyltransferase	rs17439906	1.50968	0.231859	7.46497e-11	1e-07	0.001
Gamma_glutamyltransferase	Gamma_glutamyltransferase	rs16978740	-2.05759	0.316275	7.7446e-11	1e-07	0.001
Gamma_glutamyltransferase	Gamma_glutamyltransferase	rs5760609	-0.77948	0.119916	8.03492e-11	1e-07	0.001
Gamma_glutamyltransferase	Gamma_glutamyltransferase	rs2048161	-1.06157	0.164281	1.03546e-10	1e-07	0.001
Gamma_glutamyltransferase	Gamma_glutamyltransferase	rs1028812	-0.696666	0.110733	3.1499e-10	1e-07	0.001
Gamma_glutamyltransferase	Gamma_glutamyltransferase	rs2641348	1.03153	0.164577	3.66809e-10	1e-07	0.001
Gamma_glutamyltransferase	Gamma_glutamyltransferase	rs1317662	-0.627897	0.103025	1.09812e-09	1e-07	0.001
Gamma_glutamyltransferase	Gamma_glutamyltransferase	rs6424245	0.615467	0.104264	3.57399e-09	1e-07	0.001
Gamma_glutamyltransferase	Gamma_glutamyltransferase	rs9608247	0.802009	0.136187	3.88813e-09	1e-07	0.001
Gamma_glutamyltransferase	Gamma_glutamyltransferase	rs7569465	0.686511	0.119101	8.21708e-09	1e-07	0.001
Gamma_glutamyltransferase	Gamma_glutamyltransferase	rs116958646	-1.17428	0.203966	8.55712e-09	1e-07	0.001
Gamma_glutamyltransferase	Gamma_glutamyltransferase	rs2259606	0.825031	0.143303	8.55728e-09	1e-07	0.001
Gamma_glutamyltransferase	Gamma_glutamyltransferase	rs79213832	1.24187	0.22004	1.66433e-08	1e-07	0.001
Gamma_glutamyltransferase	Gamma_glutamyltransferase	rs12528678	0.70424	0.126415	2.53686e-08	1e-07	0.001
Gamma_glutamyltransferase	Gamma_glutamyltransferase	rs5751803	-0.75533	0.135899	2.73091e-08	1e-07	0.001
Gamma_glutamyltransferase	Gamma_glutamyltransferase	rs17008392	1.02268	0.185022	3.25361e-08	1e-07	0.001
Gamma_glutamyltransferase	Gamma_glutamyltransferase	rs10871453	0.5728	0.104484	4.2037e-08	1e-07	0.001
Glucose	Glucose	rs58053084	-0.0418559	0.00607368	5.5372e-12	1e-07	0.001
Glucose	Glucose	rs6947830	-0.0383908	0.00313806	2.08789e-34	1e-07	0.001
Glucose	Glucose	rs2232328	0.042429	0.00523887	5.56815e-16	1e-07	0.001
Glucose	Glucose	rs2842363	0.024145	0.00321194	5.60857e-14	1e-07	0.001
Glucose	Glucose	rs12769814	-0.036555	0.00547801	2.51007e-11	1e-07	0.001
Glucose	Glucose	rs10305492	-0.0842348	0.0128133	4.9057e-11	1e-07	0.001
Glucose	Glucose	rs76372731	-0.0713645	0.0108884	5.60336e-11	1e-07	0.001
Glucose	Glucose	rs2800725	-0.0231873	0.0035956	1.12922e-10	1e-07	0.001
Glucose	Glucose	rs3845727	-0.0210995	0.00335373	3.15253e-10	1e-07	0.001
Glucose	Glucose	rs115128825	0.0726823	0.0116768	4.83814e-10	1e-07	0.001
Glucose	Glucose	rs673055	-0.0234843	0.00403929	6.10757e-09	1e-07	0.001
Glucose	Glucose	rs917797	0.0391055	0.00724611	6.79079e-08	1e-07	0.001
Glycated_haemoglobin_HbA1c	Glycated_haemoglobin_HbA1c	rs6063048	-0.129415	0.018059	7.72696e-13	1e-07	0.001
Glycated_haemoglobin_HbA1c	Glycated_haemoglobin_HbA1c	rs10408179	-0.128033	0.0163452	4.77734e-15	1e-07	0.001
Glycated_haemoglobin_HbA1c	Glycated_haemoglobin_HbA1c	rs12359891	0.25021	0.0183672	3.02438e-42	1e-07	0.001
Glycated_haemoglobin_HbA1c	Glycated_haemoglobin_HbA1c	rs12355201	0.138556	0.0167916	1.57079e-16	1e-07	0.001
Glycated_haemoglobin_HbA1c	Glycated_haemoglobin_HbA1c	rs10811661	-0.31577	0.0214658	5.74703e-49	1e-07	0.001
Glycated_haemoglobin_HbA1c	Glycated_haemoglobin_HbA1c	rs2237895	0.181446	0.016493	3.80856e-28	1e-07	0.001
Glycated_haemoglobin_HbA1c	Glycated_haemoglobin_HbA1c	rs7018475	0.174164	0.0186679	1.06946e-20	1e-07	0.001
Glycated_haemoglobin_HbA1c	Glycated_haemoglobin_HbA1c	rs2237897	-0.328568	0.0439476	7.66234e-14	1e-07	0.001
Glycated_haemoglobin_HbA1c	Glycated_haemoglobin_HbA1c	rs116369954	0.371643	0.0466694	1.68052e-15	1e-07	0.001
Glycated_haemoglobin_HbA1c	Glycated_haemoglobin_HbA1c	rs10276674	0.141191	0.0211379	2.40115e-11	1e-07	0.001
Glycated_haemoglobin_HbA1c	Glycated_haemoglobin_HbA1c	rs73018724	0.237453	0.036626	8.99458e-11	1e-07	0.001
Glycated_haemoglobin_HbA1c	Glycated_haemoglobin_HbA1c	rs231362	-0.119001	0.0163068	2.93643e-13	1e-07	0.001
Glycated_haemoglobin_HbA1c	Glycated_haemoglobin_HbA1c	rs7501939	0.125629	0.0166155	4.01402e-14	1e-07	0.001
Glycated_haemoglobin_HbA1c	Glycated_haemoglobin_HbA1c	rs7708285	0.130951	0.0175998	1.00574e-13	1e-07	0.001
Glycated_haemoglobin_HbA1c	Glycated_haemoglobin_HbA1c	rs74897641	0.437633	0.0656343	2.60202e-11	1e-07	0.001
Glycated_haemoglobin_HbA1c	Glycated_haemoglobin_HbA1c	rs35097172	-0.120917	0.0188991	1.57663e-10	1e-07	0.001
Glycated_haemoglobin_HbA1c	Glycated_haemoglobin_HbA1c	rs7631792	0.108381	0.0163355	3.25698e-11	1e-07	0.001
Glycated_haemoglobin_HbA1c	Glycated_haemoglobin_HbA1c	rs980010	-0.167878	0.0188426	5.15524e-19	1e-07	0.001
Glycated_haemoglobin_HbA1c	Glycated_haemoglobin_HbA1c	rs3759831	0.134078	0.0183145	2.46978e-13	1e-07	0.001
Glycated_haemoglobin_HbA1c	Glycated_haemoglobin_HbA1c	rs12299509	0.0988076	0.0163026	1.35577e-09	1e-07	0.001
Glycated_haemoglobin_HbA1c	Glycated_haemoglobin_HbA1c	rs60568948	0.177596	0.029619	2.02445e-09	1e-07	0.001
Glycated_haemoglobin_HbA1c	Glycated_haemoglobin_HbA1c	rs3802177	-0.284599	0.017594	7.88872e-59	1e-07	0.001
Glycated_haemoglobin_HbA1c	Glycated_haemoglobin_HbA1c	rs9368222	0.276103	0.0185136	2.80383e-50	1e-07	0.001
Glycated_haemoglobin_HbA1c	Glycated_haemoglobin_HbA1c	rs11552063	-0.565657	0.0491711	1.27992e-30	1e-07	0.001
Glycated_haemoglobin_HbA1c	Glycated_haemoglobin_HbA1c	rs7919018	-0.185155	0.0175536	5.24471e-26	1e-07	0.001
Glycated_haemoglobin_HbA1c	Glycated_haemoglobin_HbA1c	rs34291465	0.182846	0.0173764	6.8633e-26	1e-07	0.001
Glycated_haemoglobin_HbA1c	Glycated_haemoglobin_HbA1c	rs2084274	0.164671	0.016244	3.8064e-24	1e-07	0.001
Glycated_haemoglobin_HbA1c	Glycated_haemoglobin_HbA1c	rs35932296	0.190441	0.0191508	2.69296e-23	1e-07	0.001
Glycated_haemoglobin_HbA1c	Glycated_haemoglobin_HbA1c	rs9901502	0.162393	0.0169882	1.19543e-21	1e-07	0.001
Glycated_haemoglobin_HbA1c	Glycated_haemoglobin_HbA1c	rs11168454	0.214592	0.0230707	1.39375e-20	1e-07	0.001
Glycated_haemoglobin_HbA1c	Glycated_haemoglobin_HbA1c	rs77590573	-0.239153	0.0271279	1.19493e-18	1e-07	0.001
Glycated_haemoglobin_HbA1c	Glycated_haemoglobin_HbA1c	rs117872282	-0.44155	0.0513143	7.67878e-18	1e-07	0.001
Glycated_haemoglobin_HbA1c	Glycated_haemoglobin_HbA1c	rs74406200	-0.173629	0.0207952	6.88606e-17	1e-07	0.001
Glycated_haemoglobin_HbA1c	Glycated_haemoglobin_HbA1c	rs35757415	-0.126123	0.0166424	3.50848e-14	1e-07	0.001
Glycated_haemoglobin_HbA1c	Glycated_haemoglobin_HbA1c	rs11597418	0.251816	0.0333591	4.41059e-14	1e-07	0.001
Glycated_haemoglobin_HbA1c	Glycated_haemoglobin_HbA1c	Affx-3572978	-0.288885	0.0385619	6.82879e-14	1e-07	0.001
Glycated_haemoglobin_HbA1c	Glycated_haemoglobin_HbA1c	rs34345884	0.427926	0.0575651	1.0581e-13	1e-07	0.001
Glycated_haemoglobin_HbA1c	Glycated_haemoglobin_HbA1c	rs112354651	0.277524	0.0386336	6.8111e-13	1e-07	0.001
Glycated_haemoglobin_HbA1c	Glycated_haemoglobin_HbA1c	rs75613164	-0.326861	0.0458227	9.82973e-13	1e-07	0.001
Glycated_haemoglobin_HbA1c	Glycated_haemoglobin_HbA1c	rs80072979	-0.263341	0.0372375	1.53124e-12	1e-07	0.001
Glycated_haemoglobin_HbA1c	Glycated_haemoglobin_HbA1c	rs4516035	-0.113633	0.0164128	4.4172e-12	1e-07	0.001
Glycated_haemoglobin_HbA1c	Glycated_haemoglobin_HbA1c	rs7969122	0.151617	0.0219518	4.96524e-12	1e-07	0.001
Glycated_haemoglobin_HbA1c	Glycated_haemoglobin_HbA1c	rs57236635	0.156997	0.0231448	1.17739e-11	1e-07	0.001
Glycated_haemoglobin_HbA1c	Glycated_haemoglobin_HbA1c	rs1467311	0.116536	0.0172557	1.446e-11	1e-07	0.001
Glycated_haemoglobin_HbA1c	Glycated_haemoglobin_HbA1c	rs7090788	-0.20279	0.0304869	2.90177e-11	1e-07	0.001
Glycated_haemoglobin_HbA1c	Glycated_haemoglobin_HbA1c	rs75743765	0.18699	0.0281885	3.2825e-11	1e-07	0.001
Glycated_haemoglobin_HbA1c	Glycated_haemoglobin_HbA1c	rs4905989	0.143572	0.0220231	7.08143e-11	1e-07	0.001
Glycated_haemoglobin_HbA1c	Glycated_haemoglobin_HbA1c	rs343092	0.151151	0.0234268	1.10524e-10	1e-07	0.001
Glycated_haemoglobin_HbA1c	Glycated_haemoglobin_HbA1c	rs1467378	0.175169	0.027171	1.14311e-10	1e-07	0.001
Glycated_haemoglobin_HbA1c	Glycated_haemoglobin_HbA1c	rs17683430	-0.190541	0.0296943	1.39426e-10	1e-07	0.001
Glycated_haemoglobin_HbA1c	Glycated_haemoglobin_HbA1c	rs9914529	0.146893	0.0232213	2.52279e-10	1e-07	0.001
Glycated_haemoglobin_HbA1c	Glycated_haemoglobin_HbA1c	rs79460720	0.303173	0.0481755	3.11618e-10	1e-07	0.001
Glycated_haemoglobin_HbA1c	Glycated_haemoglobin_HbA1c	rs3803183	0.139786	0.0224899	5.12381e-10	1e-07	0.001
Glycated_haemoglobin_HbA1c	Glycated_haemoglobin_HbA1c	rs12769758	-0.114903	0.0185544	5.91961e-10	1e-07	0.001
Glycated_haemoglobin_HbA1c	Glycated_haemoglobin_HbA1c	rs10251112	-0.104969	0.0170781	7.93501e-10	1e-07	0.001
Glycated_haemoglobin_HbA1c	Glycated_haemoglobin_HbA1c	rs79784692	-0.187273	0.0308521	1.28028e-09	1e-07	0.001
Glycated_haemoglobin_HbA1c	Glycated_haemoglobin_HbA1c	rs17566219	0.277138	0.0459996	1.69506e-09	1e-07	0.001
Glycated_haemoglobin_HbA1c	Glycated_haemoglobin_HbA1c	rs9818870	0.134094	0.0222971	1.81221e-09	1e-07	0.001
Glycated_haemoglobin_HbA1c	Glycated_haemoglobin_HbA1c	rs74387263	0.231978	0.0390325	2.79856e-09	1e-07	0.001
Glycated_haemoglobin_HbA1c	Glycated_haemoglobin_HbA1c	rs117740891	-0.32871	0.0554736	3.11638e-09	1e-07	0.001
Glycated_haemoglobin_HbA1c	Glycated_haemoglobin_HbA1c	rs11603164	-0.105833	0.0179029	3.39336e-09	1e-07	0.001
Glycated_haemoglobin_HbA1c	Glycated_haemoglobin_HbA1c	rs1930261	0.0967038	0.0164361	4.01841e-09	1e-07	0.001
Glycated_haemoglobin_HbA1c	Glycated_haemoglobin_HbA1c	rs117959945	0.349654	0.060368	6.9604e-09	1e-07	0.001
Glycated_haemoglobin_HbA1c	Glycated_haemoglobin_HbA1c	rs5998196	-0.0947329	0.0163569	6.97809e-09	1e-07	0.001
Glycated_haemoglobin_HbA1c	Glycated_haemoglobin_HbA1c	rs6504202	0.147662	0.0255598	7.6067e-09	1e-07	0.001
Glycated_haemoglobin_HbA1c	Glycated_haemoglobin_HbA1c	rs7572278	0.116467	0.0202132	8.32251e-09	1e-07	0.001
Glycated_haemoglobin_HbA1c	Glycated_haemoglobin_HbA1c	rs12572897	0.141533	0.0246378	9.22501e-09	1e-07	0.001
Glycated_haemoglobin_HbA1c	Glycated_haemoglobin_HbA1c	rs2090852	0.0972616	0.0176671	3.69021e-08	1e-07	0.001
Glycated_haemoglobin_HbA1c	Glycated_haemoglobin_HbA1c	rs72851970	0.162642	0.0298067	4.8586e-08	1e-07	0.001
Glycated_haemoglobin_HbA1c	Glycated_haemoglobin_HbA1c	rs4432643	0.12786	0.0235618	5.74779e-08	1e-07	0.001
HDL_cholesterol	HDL_cholesterol	rs2526752	-0.0113696	0.00190552	2.42396e-09	1e-07	0.001
HDL_cholesterol	HDL_cholesterol	rs117794084	-0.0262548	0.00362804	4.61058e-13	1e-07	0.001
HDL_cholesterol	HDL_cholesterol	rs488686	-0.00701586	0.00100635	3.14018e-12	1e-07	0.001
HDL_cholesterol	HDL_cholesterol	rs11171747	-0.00520035	0.000931217	2.34626e-08	1e-07	0.001
HDL_cholesterol	HDL_cholesterol	rs17249745	-0.015122	0.00269531	2.01969e-08	1e-07	0.001
HDL_cholesterol	HDL_cholesterol	rs2114271	0.0107884	0.00115871	1.2779e-20	1e-07	0.001
HDL_cholesterol	HDL_cholesterol	rs41355649	-0.0132547	0.00180478	2.0747e-13	1e-07	0.001
HDL_cholesterol	HDL_cholesterol	rs77852426	-0.0170381	0.00278221	9.14021e-10	1e-07	0.001
HDL_cholesterol	HDL_cholesterol	rs2487037	0.0116922	0.00133252	1.72527e-18	1e-07	0.001
HDL_cholesterol	HDL_cholesterol	rs9400887	0.00583476	0.000925701	2.9222e-10	1e-07	0.001
HDL_cholesterol	HDL_cholesterol	rs499974	-0.0127495	0.00124704	1.56682e-24	1e-07	0.001
HDL_cholesterol	HDL_cholesterol	rs1373655	-0.0123207	0.000984716	6.56409e-36	1e-07	0.001
HDL_cholesterol	HDL_cholesterol	rs7003804	-0.00791807	0.00125903	3.19969e-10	1e-07	0.001
HDL_cholesterol	HDL_cholesterol	rs204906	0.0218072	0.00254422	1.02843e-17	1e-07	0.001
HDL_cholesterol	HDL_cholesterol	rs78893833	0.0313786	0.00302631	3.48063e-25	1e-07	0.001
HDL_cholesterol	HDL_cholesterol	rs2000813	0.0167758	0.000989507	1.94113e-64	1e-07	0.001
HDL_cholesterol	HDL_cholesterol	rs7481842	-0.00994405	0.00144071	5.13048e-12	1e-07	0.001
HDL_cholesterol	HDL_cholesterol	rs7935946	-0.0172166	0.00213522	7.46271e-16	1e-07	0.001
HDL_cholesterol	HDL_cholesterol	rs34931250	-0.019185	0.00194166	5.08909e-23	1e-07	0.001
HDL_cholesterol	HDL_cholesterol	rs6541298	-0.020579	0.00366005	1.88275e-08	1e-07	0.001
HDL_cholesterol	HDL_cholesterol	rs12959341	0.0114029	0.000911628	6.8742e-36	1e-07	0.001
HDL_cholesterol	HDL_cholesterol	rs7965883	-0.00775783	0.00118435	5.75124e-11	1e-07	0.001
HDL_cholesterol	HDL_cholesterol	rs11920045	-0.0173036	0.00263685	5.31015e-11	1e-07	0.001
HDL_cholesterol	HDL_cholesterol	rs5167	0.0158911	0.000947407	4.10407e-63	1e-07	0.001
HDL_cholesterol	HDL_cholesterol	rs9989419	-0.05813	0.000921875	0	1e-07	0.001
HDL_cholesterol	HDL_cholesterol	rs4783961	-0.0365765	0.000903522	0	1e-07	0.001
HDL_cholesterol	HDL_cholesterol	rs5880	-0.0968412	0.00195958	0	1e-07	0.001
HDL_cholesterol	HDL_cholesterol	rs5882	0.0386486	0.00097175	0	1e-07	0.001
HDL_cholesterol	HDL_cholesterol	rs56208677	0.0609082	0.00179058	4.08798e-253	1e-07	0.001
HDL_cholesterol	HDL_cholesterol	rs4784733	-0.0274702	0.000985744	1.11071e-170	1e-07	0.001
HDL_cholesterol	HDL_cholesterol	rs4939883	-0.0323267	0.00117814	1.54149e-165	1e-07	0.001
HDL_cholesterol	HDL_cholesterol	rs2217332	-0.0321995	0.00130963	2.40286e-133	1e-07	0.001
HDL_cholesterol	HDL_cholesterol	rs116843064	0.0797559	0.00328001	1.80416e-130	1e-07	0.001
HDL_cholesterol	HDL_cholesterol	rs13330096	0.0266219	0.00111834	3.92022e-125	1e-07	0.001
HDL_cholesterol	HDL_cholesterol	rs72836561	-0.0590276	0.00256374	3.4107e-117	1e-07	0.001
HDL_cholesterol	HDL_cholesterol	rs35797045	0.0422673	0.00214505	2.24172e-86	1e-07	0.001
HDL_cholesterol	HDL_cholesterol	rs186808413	0.0834774	0.00432629	6.61918e-83	1e-07	0.001
HDL_cholesterol	HDL_cholesterol	rs12934552	-0.0239408	0.00131404	3.99861e-74	1e-07	0.001
HDL_cholesterol	HDL_cholesterol	rs75218485	0.0536886	0.0030088	3.52087e-71	1e-07	0.001
HDL_cholesterol	HDL_cholesterol	rs76729986	-0.0189392	0.00106391	7.51652e-71	1e-07	0.001
HDL_cholesterol	HDL_cholesterol	rs289726	0.0162402	0.000946758	6.38443e-66	1e-07	0.001
HDL_cholesterol	HDL_cholesterol	rs1875236	0.0249877	0.00149805	1.95155e-62	1e-07	0.001
HDL_cholesterol	HDL_cholesterol	rs35337492	0.0149981	0.000929627	1.57527e-58	1e-07	0.001
HDL_cholesterol	HDL_cholesterol	Affx-12919661	-0.0277487	0.00184939	7.19424e-51	1e-07	0.001
HDL_cholesterol	HDL_cholesterol	rs74737417	0.0275917	0.00185657	6.09736e-50	1e-07	0.001
HDL_cholesterol	HDL_cholesterol	rs4784719	-0.020193	0.00135941	6.81357e-50	1e-07	0.001
HDL_cholesterol	HDL_cholesterol	rs3859113	0.0272858	0.00184429	1.65144e-49	1e-07	0.001
HDL_cholesterol	HDL_cholesterol	rs118003139	0.0421134	0.00290184	1.04722e-47	1e-07	0.001
HDL_cholesterol	HDL_cholesterol	rs103294	0.0156155	0.00108206	3.41516e-47	1e-07	0.001
HDL_cholesterol	HDL_cholesterol	rs117892711	-0.0479465	0.00332664	4.45715e-47	1e-07	0.001
HDL_cholesterol	HDL_cholesterol	rs838880	0.0136415	0.000979646	4.61934e-44	1e-07	0.001
HDL_cholesterol	HDL_cholesterol	rs1672867	-0.0499861	0.00359984	7.99249e-44	1e-07	0.001
HDL_cholesterol	HDL_cholesterol	rs186868868	-0.0517051	0.00377136	9.12942e-43	1e-07	0.001
HDL_cholesterol	HDL_cholesterol	rs17520254	0.026196	0.00192626	4.15953e-42	1e-07	0.001
HDL_cholesterol	HDL_cholesterol	rs5888	0.0122227	0.00090537	1.60367e-41	1e-07	0.001
HDL_cholesterol	HDL_cholesterol	rs4731702	0.0121198	0.000905395	7.4843e-41	1e-07	0.001
HDL_cholesterol	HDL_cholesterol	rs10773112	-0.0135314	0.00101205	9.26199e-41	1e-07	0.001
HDL_cholesterol	HDL_cholesterol	rs11872886	0.0124848	0.000934829	1.13573e-40	1e-07	0.001
HDL_cholesterol	HDL_cholesterol	rs643531	-0.0175233	0.00132678	8.16377e-40	1e-07	0.001
HDL_cholesterol	HDL_cholesterol	rs11057396	0.0126891	0.000965631	1.9744e-39	1e-07	0.001
HDL_cholesterol	HDL_cholesterol	rs1388948	0.0121044	0.000925019	4.08664e-39	1e-07	0.001
HDL_cholesterol	HDL_cholesterol	rs282225	0.0225523	0.00172702	5.82891e-39	1e-07	0.001
HDL_cholesterol	HDL_cholesterol	rs72923916	0.0135987	0.00105244	3.50372e-38	1e-07	0.001
HDL_cholesterol	HDL_cholesterol	rs2278426	-0.0321198	0.00249196	5.29026e-38	1e-07	0.001
HDL_cholesterol	HDL_cholesterol	Affx-11766408	0.0326699	0.00257573	7.44171e-37	1e-07	0.001
HDL_cholesterol	HDL_cholesterol	rs79204427	0.0507546	0.00401285	1.17339e-36	1e-07	0.001
HDL_cholesterol	HDL_cholesterol	rs35511894	0.0426761	0.00337527	1.23854e-36	1e-07	0.001
HDL_cholesterol	HDL_cholesterol	rs7817574	0.0147205	0.0011649	1.3539e-36	1e-07	0.001
HDL_cholesterol	HDL_cholesterol	rs4986970	-0.0311355	0.00248484	5.21328e-36	1e-07	0.001
HDL_cholesterol	HDL_cholesterol	rs118092024	0.0313907	0.00253882	4.16318e-35	1e-07	0.001
HDL_cholesterol	HDL_cholesterol	rs117898888	-0.037335	0.00302036	4.33042e-35	1e-07	0.001
HDL_cholesterol	HDL_cholesterol	rs7298751	0.0169272	0.00137436	7.54122e-35	1e-07	0.001
HDL_cholesterol	HDL_cholesterol	rs117604010	0.0423965	0.0034616	1.76321e-34	1e-07	0.001
HDL_cholesterol	HDL_cholesterol	rs12900622	-0.0154303	0.00126161	2.17594e-34	1e-07	0.001
HDL_cholesterol	HDL_cholesterol	rs79787170	0.0334591	0.00276087	8.5329e-34	1e-07	0.001
HDL_cholesterol	HDL_cholesterol	rs78667306	-0.0277076	0.0023017	2.28745e-33	1e-07	0.001
HDL_cholesterol	HDL_cholesterol	rs4775031	-0.0158005	0.0013363	2.98094e-32	1e-07	0.001
HDL_cholesterol	HDL_cholesterol	rs2230808	-0.0125129	0.00107197	1.78439e-31	1e-07	0.001
HDL_cholesterol	HDL_cholesterol	rs289707	0.0131845	0.00114065	6.7679e-31	1e-07	0.001
HDL_cholesterol	HDL_cholesterol	rs289749	-0.0115383	0.00099841	6.93968e-31	1e-07	0.001
HDL_cholesterol	HDL_cholesterol	rs12458794	0.0121055	0.00105083	1.06308e-30	1e-07	0.001
HDL_cholesterol	HDL_cholesterol	rs35138338	-0.0116906	0.00101485	1.06697e-30	1e-07	0.001
HDL_cholesterol	HDL_cholesterol	rs11995314	0.0103818	0.000914116	6.93052e-30	1e-07	0.001
HDL_cholesterol	HDL_cholesterol	rs112694435	0.0225115	0.00199591	1.69397e-29	1e-07	0.001
HDL_cholesterol	HDL_cholesterol	rs2338104	-0.00953233	0.000904192	5.56855e-26	1e-07	0.001
HDL_cholesterol	HDL_cholesterol	rs74845765	0.0299526	0.0028639	1.3508e-25	1e-07	0.001
HDL_cholesterol	HDL_cholesterol	rs55682243	0.0301588	0.00295073	1.61596e-24	1e-07	0.001
HDL_cholesterol	HDL_cholesterol	rs73208819	-0.0167636	0.00164705	2.51049e-24	1e-07	0.001
HDL_cholesterol	HDL_cholesterol	rs1044250	0.00991348	0.000977574	3.67138e-24	1e-07	0.001
HDL_cholesterol	HDL_cholesterol	rs7816807	0.0118964	0.0011864	1.16656e-23	1e-07	0.001
HDL_cholesterol	HDL_cholesterol	rs7833352	-0.0102634	0.0010243	1.25684e-23	1e-07	0.001
HDL_cholesterol	HDL_cholesterol	rs75719766	0.0219954	0.00221959	3.81248e-23	1e-07	0.001
HDL_cholesterol	HDL_cholesterol	rs1444940	0.018292	0.00185597	6.52572e-23	1e-07	0.001
HDL_cholesterol	HDL_cholesterol	rs17269250	0.0352112	0.00358075	8.14537e-23	1e-07	0.001
HDL_cholesterol	HDL_cholesterol	rs7206796	0.011054	0.00114479	4.67513e-22	1e-07	0.001
HDL_cholesterol	HDL_cholesterol	rs12968781	-0.00860388	0.000905658	2.11114e-21	1e-07	0.001
HDL_cholesterol	HDL_cholesterol	rs7197204	-0.00856092	0.000908413	4.37071e-21	1e-07	0.001
HDL_cholesterol	HDL_cholesterol	rs7006487	0.00856415	0.000910161	5.01998e-21	1e-07	0.001
HDL_cholesterol	HDL_cholesterol	rs1827211	0.00880294	0.000939988	7.6604e-21	1e-07	0.001
HDL_cholesterol	HDL_cholesterol	rs117981500	-0.0413731	0.0044256	8.9415e-21	1e-07	0.001
HDL_cholesterol	HDL_cholesterol	rs4149297	-0.013663	0.00146656	1.21176e-20	1e-07	0.001
HDL_cholesterol	HDL_cholesterol	rs55664802	0.0125971	0.0013672	3.16723e-20	1e-07	0.001
HDL_cholesterol	HDL_cholesterol	rs6104410	0.00946562	0.00103059	4.15316e-20	1e-07	0.001
HDL_cholesterol	HDL_cholesterol	rs60534592	-0.0287307	0.00316045	9.89938e-20	1e-07	0.001
HDL_cholesterol	HDL_cholesterol	rs3790106	-0.011362	0.00125172	1.12127e-19	1e-07	0.001
HDL_cholesterol	HDL_cholesterol	rs117966452	0.0376097	0.00418148	2.39013e-19	1e-07	0.001
HDL_cholesterol	HDL_cholesterol	rs11216257	-0.0110011	0.00124363	9.11944e-19	1e-07	0.001
HDL_cholesterol	HDL_cholesterol	rs13339199	0.0183826	0.00208829	1.3423e-18	1e-07	0.001
HDL_cholesterol	HDL_cholesterol	rs75736857	0.0240597	0.0027336	1.35738e-18	1e-07	0.001
HDL_cholesterol	HDL_cholesterol	rs17369163	-0.0122006	0.0013872	1.43581e-18	1e-07	0.001
HDL_cholesterol	HDL_cholesterol	rs73114080	-0.0122328	0.00139175	1.50979e-18	1e-07	0.001
HDL_cholesterol	HDL_cholesterol	rs74345411	0.0366317	0.00417717	1.80401e-18	1e-07	0.001
HDL_cholesterol	HDL_cholesterol	rs75490727	-0.0168862	0.00192616	1.84898e-18	1e-07	0.001
HDL_cholesterol	HDL_cholesterol	rs28555076	0.0220968	0.00252099	1.87531e-18	1e-07	0.001
HDL_cholesterol	HDL_cholesterol	rs9927174	-0.00885899	0.00101072	1.87726e-18	1e-07	0.001
HDL_cholesterol	HDL_cholesterol	rs72740858	0.0268262	0.00308116	3.14944e-18	1e-07	0.001
HDL_cholesterol	HDL_cholesterol	rs1689800	-0.00815656	0.000943502	5.40792e-18	1e-07	0.001
HDL_cholesterol	HDL_cholesterol	rs4239651	-0.00955041	0.00111431	1.03378e-17	1e-07	0.001
HDL_cholesterol	HDL_cholesterol	rs72740809	-0.0153567	0.00179366	1.11781e-17	1e-07	0.001
HDL_cholesterol	HDL_cholesterol	rs73243877	-0.0102912	0.00121355	2.25765e-17	1e-07	0.001
HDL_cholesterol	HDL_cholesterol	rs27191	0.00779754	0.000919693	2.29312e-17	1e-07	0.001
HDL_cholesterol	HDL_cholesterol	rs80067760	-0.0117012	0.00138082	2.38067e-17	1e-07	0.001
HDL_cholesterol	HDL_cholesterol	rs879858	-0.0330351	0.00394269	5.36919e-17	1e-07	0.001
HDL_cholesterol	HDL_cholesterol	rs2271051	0.0165713	0.00197785	5.38782e-17	1e-07	0.001
HDL_cholesterol	HDL_cholesterol	rs73667430	-0.0306342	0.00367165	7.24749e-17	1e-07	0.001
HDL_cholesterol	HDL_cholesterol	rs16965150	0.0228793	0.00275499	1.00507e-16	1e-07	0.001
HDL_cholesterol	HDL_cholesterol	rs16955433	0.0094349	0.00113757	1.10045e-16	1e-07	0.001
HDL_cholesterol	HDL_cholesterol	rs180358	0.00916433	0.00110569	1.15352e-16	1e-07	0.001
HDL_cholesterol	HDL_cholesterol	rs62498193	-0.010714	0.00129417	1.2506e-16	1e-07	0.001
HDL_cholesterol	HDL_cholesterol	rs1534696	-0.00753029	0.00091124	1.41712e-16	1e-07	0.001
HDL_cholesterol	HDL_cholesterol	rs2156122	-0.0088456	0.00107043	1.41921e-16	1e-07	0.001
HDL_cholesterol	HDL_cholesterol	rs4939873	0.0284843	0.00346086	1.87318e-16	1e-07	0.001
HDL_cholesterol	HDL_cholesterol	rs34188913	-0.00901227	0.00109737	2.17282e-16	1e-07	0.001
HDL_cholesterol	HDL_cholesterol	rs11782626	-0.0304271	0.00374192	4.26023e-16	1e-07	0.001
HDL_cholesterol	HDL_cholesterol	rs1047964	0.016635	0.0020497	4.84356e-16	1e-07	0.001
HDL_cholesterol	HDL_cholesterol	rs8058541	0.00823198	0.00101613	5.45795e-16	1e-07	0.001
HDL_cholesterol	HDL_cholesterol	rs34149579	-0.0164244	0.00202856	5.67348e-16	1e-07	0.001
HDL_cholesterol	HDL_cholesterol	rs34663616	0.011335	0.0014075	8.09444e-16	1e-07	0.001
HDL_cholesterol	HDL_cholesterol	rs35946942	0.0125369	0.00156513	1.1502e-15	1e-07	0.001
HDL_cholesterol	HDL_cholesterol	rs11647086	-0.0192135	0.00240536	1.37863e-15	1e-07	0.001
HDL_cholesterol	HDL_cholesterol	rs16851199	-0.022779	0.00285285	1.41411e-15	1e-07	0.001
HDL_cholesterol	HDL_cholesterol	rs11076190	-0.0170638	0.0021469	1.90048e-15	1e-07	0.001
HDL_cholesterol	HDL_cholesterol	rs7199256	0.0149006	0.00187781	2.11057e-15	1e-07	0.001
HDL_cholesterol	HDL_cholesterol	rs2498789	0.0122826	0.00154867	2.18085e-15	1e-07	0.001
HDL_cholesterol	HDL_cholesterol	rs78248243	0.0208156	0.00262572	2.24199e-15	1e-07	0.001
HDL_cholesterol	HDL_cholesterol	rs11216060	0.0101357	0.00128729	3.45546e-15	1e-07	0.001
HDL_cholesterol	HDL_cholesterol	rs72907976	-0.0120208	0.00153117	4.15027e-15	1e-07	0.001
HDL_cholesterol	HDL_cholesterol	rs11645675	-0.0146689	0.00187441	5.05765e-15	1e-07	0.001
HDL_cholesterol	HDL_cholesterol	rs62566032	0.0118936	0.0015264	6.6231e-15	1e-07	0.001
HDL_cholesterol	HDL_cholesterol	rs10405314	-0.00744151	0.000955332	6.75239e-15	1e-07	0.001
HDL_cholesterol	HDL_cholesterol	rs11642606	0.00712451	0.00091467	6.76759e-15	1e-07	0.001
HDL_cholesterol	HDL_cholesterol	rs113629348	0.0214166	0.00278075	1.34652e-14	1e-07	0.001
HDL_cholesterol	HDL_cholesterol	rs12481282	-0.00778934	0.00101248	1.43797e-14	1e-07	0.001
HDL_cholesterol	HDL_cholesterol	rs380573	-0.00872127	0.00113931	1.9414e-14	1e-07	0.001
HDL_cholesterol	HDL_cholesterol	rs117756740	0.0165064	0.00216229	2.28705e-14	1e-07	0.001
HDL_cholesterol	HDL_cholesterol	rs72913861	0.00960941	0.00125889	2.29649e-14	1e-07	0.001
HDL_cholesterol	HDL_cholesterol	rs79419121	0.02181	0.00285775	2.32084e-14	1e-07	0.001
HDL_cholesterol	HDL_cholesterol	rs7244158	-0.0235356	0.00309926	3.1128e-14	1e-07	0.001
HDL_cholesterol	HDL_cholesterol	rs79119207	-0.0230105	0.00304284	3.9754e-14	1e-07	0.001
HDL_cholesterol	HDL_cholesterol	rs118175831	0.0216253	0.00287168	5.06717e-14	1e-07	0.001
HDL_cholesterol	HDL_cholesterol	rs11216321	-0.00981221	0.00132494	1.30748e-13	1e-07	0.001
HDL_cholesterol	HDL_cholesterol	rs77756595	0.0179135	0.0024215	1.38926e-13	1e-07	0.001
HDL_cholesterol	HDL_cholesterol	rs78548599	-0.0143345	0.0019382	1.40947e-13	1e-07	0.001
HDL_cholesterol	HDL_cholesterol	rs77173113	0.019854	0.00268567	1.44397e-13	1e-07	0.001
HDL_cholesterol	HDL_cholesterol	rs2241589	-0.00680085	0.000927473	2.26189e-13	1e-07	0.001
HDL_cholesterol	HDL_cholesterol	rs10955992	0.00714038	0.000974591	2.36784e-13	1e-07	0.001
HDL_cholesterol	HDL_cholesterol	rs1018079	0.00724553	0.000990664	2.6034e-13	1e-07	0.001
HDL_cholesterol	HDL_cholesterol	Affx-13062542	0.0132391	0.00181655	3.15178e-13	1e-07	0.001
HDL_cholesterol	HDL_cholesterol	rs8056241	-0.0135441	0.00186451	3.76234e-13	1e-07	0.001
HDL_cholesterol	HDL_cholesterol	rs75120785	0.0108237	0.00150142	5.65087e-13	1e-07	0.001
HDL_cholesterol	HDL_cholesterol	rs73227581	0.0197973	0.00277159	9.15621e-13	1e-07	0.001
HDL_cholesterol	HDL_cholesterol	rs9432148	0.00745605	0.00104712	1.07775e-12	1e-07	0.001
HDL_cholesterol	HDL_cholesterol	rs2849049	0.00683567	0.000964967	1.40534e-12	1e-07	0.001
HDL_cholesterol	HDL_cholesterol	rs1377586	0.00642974	0.00090767	1.40584e-12	1e-07	0.001
HDL_cholesterol	HDL_cholesterol	rs118110117	0.02254	0.00318459	1.46765e-12	1e-07	0.001
HDL_cholesterol	HDL_cholesterol	rs117178556	0.0191756	0.00271025	1.49556e-12	1e-07	0.001
HDL_cholesterol	HDL_cholesterol	rs77424003	0.0228004	0.00322449	1.54145e-12	1e-07	0.001
HDL_cholesterol	HDL_cholesterol	rs438025	-0.00924191	0.0013082	1.61445e-12	1e-07	0.001
HDL_cholesterol	HDL_cholesterol	rs10107837	-0.00777026	0.00111144	2.73271e-12	1e-07	0.001
HDL_cholesterol	HDL_cholesterol	rs11231740	0.00622897	0.000906413	6.33861e-12	1e-07	0.001
HDL_cholesterol	HDL_cholesterol	rs114594921	-0.0229543	0.0033433	6.62716e-12	1e-07	0.001
HDL_cholesterol	HDL_cholesterol	rs289711	0.00622256	0.000907602	7.09351e-12	1e-07	0.001
HDL_cholesterol	HDL_cholesterol	rs7190199	0.0148535	0.00216874	7.45599e-12	1e-07	0.001
HDL_cholesterol	HDL_cholesterol	rs12453522	-0.00827441	0.00121604	1.01666e-11	1e-07	0.001
HDL_cholesterol	HDL_cholesterol	rs117262820	-0.0193516	0.00284507	1.03514e-11	1e-07	0.001
HDL_cholesterol	HDL_cholesterol	rs10846527	-0.0106499	0.00156673	1.06628e-11	1e-07	0.001
HDL_cholesterol	HDL_cholesterol	rs149871778	-0.0101571	0.00150016	1.28472e-11	1e-07	0.001
HDL_cholesterol	HDL_cholesterol	rs11057694	-0.0103943	0.00153528	1.28758e-11	1e-07	0.001
HDL_cholesterol	HDL_cholesterol	rs72825175	0.0126415	0.00188809	2.15477e-11	1e-07	0.001
HDL_cholesterol	HDL_cholesterol	rs1789924	-0.006143	0.000918232	2.2352e-11	1e-07	0.001
HDL_cholesterol	HDL_cholesterol	rs12904012	-0.00870531	0.0013103	3.06318e-11	1e-07	0.001
HDL_cholesterol	HDL_cholesterol	rs77082299	0.0186533	0.00282407	3.97914e-11	1e-07	0.001
HDL_cholesterol	HDL_cholesterol	rs79949216	-0.00948389	0.0014415	4.7386e-11	1e-07	0.001
HDL_cholesterol	HDL_cholesterol	rs198460	0.00594619	0.000906372	5.37416e-11	1e-07	0.001
HDL_cholesterol	HDL_cholesterol	rs117191103	-0.0205105	0.0031748	1.0458e-10	1e-07	0.001
HDL_cholesterol	HDL_cholesterol	rs17883513	0.0159712	0.0024771	1.13857e-10	1e-07	0.001
HDL_cholesterol	HDL_cholesterol	rs60147425	0.0222865	0.00345788	1.15679e-10	1e-07	0.001
HDL_cholesterol	HDL_cholesterol	rs117310695	0.0124046	0.00192628	1.19908e-10	1e-07	0.001
HDL_cholesterol	HDL_cholesterol	rs2727261	-0.00970302	0.00150694	1.20518e-10	1e-07	0.001
HDL_cholesterol	HDL_cholesterol	rs2923110	-0.00636662	0.000990755	1.31179e-10	1e-07	0.001
HDL_cholesterol	HDL_cholesterol	rs4784696	0.0188521	0.0029354	1.34413e-10	1e-07	0.001
HDL_cholesterol	HDL_cholesterol	rs1043944	-0.00718963	0.00112015	1.37871e-10	1e-07	0.001
HDL_cholesterol	HDL_cholesterol	rs112417235	0.0178963	0.00279461	1.51715e-10	1e-07	0.001
HDL_cholesterol	HDL_cholesterol	rs77751805	-0.0157793	0.00249932	2.73291e-10	1e-07	0.001
HDL_cholesterol	HDL_cholesterol	rs1281958	0.00576739	0.000917701	3.29145e-10	1e-07	0.001
HDL_cholesterol	HDL_cholesterol	rs11733504	0.0058043	0.000938066	6.11983e-10	1e-07	0.001
HDL_cholesterol	HDL_cholesterol	rs117371741	-0.0248139	0.0040144	6.36965e-10	1e-07	0.001
HDL_cholesterol	HDL_cholesterol	rs33918808	0.0163931	0.00265838	6.98746e-10	1e-07	0.001
HDL_cholesterol	HDL_cholesterol	rs11859493	0.0114358	0.00185659	7.30362e-10	1e-07	0.001
HDL_cholesterol	HDL_cholesterol	rs4921679	-0.00782818	0.0012734	7.88298e-10	1e-07	0.001
HDL_cholesterol	HDL_cholesterol	rs73012993	-0.00970474	0.00157982	8.11033e-10	1e-07	0.001
HDL_cholesterol	HDL_cholesterol	rs2768541	0.00684577	0.00111798	9.17491e-10	1e-07	0.001
HDL_cholesterol	HDL_cholesterol	rs12797343	0.0112342	0.00183746	9.72892e-10	1e-07	0.001
HDL_cholesterol	HDL_cholesterol	rs4846855	0.00557676	0.000915329	1.11208e-09	1e-07	0.001
HDL_cholesterol	HDL_cholesterol	rs4765636	-0.0138756	0.00228313	1.22253e-09	1e-07	0.001
HDL_cholesterol	HDL_cholesterol	rs111560619	-0.0189409	0.00312333	1.32661e-09	1e-07	0.001
HDL_cholesterol	HDL_cholesterol	rs78025076	-0.0190439	0.00317233	1.938e-09	1e-07	0.001
HDL_cholesterol	HDL_cholesterol	rs8036616	-0.0105784	0.00176672	2.13182e-09	1e-07	0.001
HDL_cholesterol	HDL_cholesterol	rs5891	0.025844	0.00432053	2.21109e-09	1e-07	0.001
HDL_cholesterol	HDL_cholesterol	rs78472646	-0.0128358	0.00214999	2.37288e-09	1e-07	0.001
HDL_cholesterol	HDL_cholesterol	rs7013560	0.00537886	0.000906855	3.00808e-09	1e-07	0.001
HDL_cholesterol	HDL_cholesterol	rs472031	0.00941051	0.00158795	3.10336e-09	1e-07	0.001
HDL_cholesterol	HDL_cholesterol	rs72786737	-0.0150643	0.00254473	3.22673e-09	1e-07	0.001
HDL_cholesterol	HDL_cholesterol	rs71484135	-0.00856363	0.00145644	4.11124e-09	1e-07	0.001
HDL_cholesterol	HDL_cholesterol	rs12448377	-0.00786973	0.00133961	4.24188e-09	1e-07	0.001
HDL_cholesterol	HDL_cholesterol	rs7920112	0.0054018	0.000919597	4.25613e-09	1e-07	0.001
HDL_cholesterol	HDL_cholesterol	rs601325	0.00838258	0.00143431	5.0911e-09	1e-07	0.001
HDL_cholesterol	HDL_cholesterol	rs2434612	-0.00676964	0.00115927	5.23877e-09	1e-07	0.001
HDL_cholesterol	HDL_cholesterol	rs116889021	0.0124857	0.00213913	5.32652e-09	1e-07	0.001
HDL_cholesterol	HDL_cholesterol	rs116870615	0.0193525	0.00331593	5.34528e-09	1e-07	0.001
HDL_cholesterol	HDL_cholesterol	rs7296295	0.00557599	0.000955693	5.40088e-09	1e-07	0.001
HDL_cholesterol	HDL_cholesterol	rs117108801	0.0143782	0.00246705	5.61233e-09	1e-07	0.001
HDL_cholesterol	HDL_cholesterol	rs112460686	-0.0134291	0.0023094	6.07134e-09	1e-07	0.001
HDL_cholesterol	HDL_cholesterol	rs117926620	-0.0135312	0.00233533	6.87517e-09	1e-07	0.001
HDL_cholesterol	HDL_cholesterol	rs6508974	0.00526563	0.000912021	7.76808e-09	1e-07	0.001
HDL_cholesterol	HDL_cholesterol	rs1812096	0.00699056	0.00121244	8.14044e-09	1e-07	0.001
HDL_cholesterol	HDL_cholesterol	rs7952521	0.00886528	0.00153941	8.47659e-09	1e-07	0.001
HDL_cholesterol	HDL_cholesterol	rs2026847	0.00586023	0.00101937	8.99339e-09	1e-07	0.001
HDL_cholesterol	HDL_cholesterol	rs17406806	0.0116496	0.00202954	9.47719e-09	1e-07	0.001
HDL_cholesterol	HDL_cholesterol	rs2740499	0.00569391	0.00099712	1.12848e-08	1e-07	0.001
HDL_cholesterol	HDL_cholesterol	rs7337877	0.00526383	0.00092225	1.14697e-08	1e-07	0.001
HDL_cholesterol	HDL_cholesterol	rs2242065	0.00945162	0.00165732	1.17856e-08	1e-07	0.001
HDL_cholesterol	HDL_cholesterol	rs4921692	-0.00858811	0.0015084	1.24553e-08	1e-07	0.001
HDL_cholesterol	HDL_cholesterol	rs2268840	0.00612797	0.00107881	1.34597e-08	1e-07	0.001
HDL_cholesterol	HDL_cholesterol	rs7570971	0.00581017	0.0010303	1.70898e-08	1e-07	0.001
HDL_cholesterol	HDL_cholesterol	rs76678615	-0.0133691	0.00238548	2.09179e-08	1e-07	0.001
HDL_cholesterol	HDL_cholesterol	rs79293855	0.0148933	0.0026745	2.5694e-08	1e-07	0.001
HDL_cholesterol	HDL_cholesterol	rs756145	-0.00547095	0.00098429	2.7269e-08	1e-07	0.001
HDL_cholesterol	HDL_cholesterol	rs2282232	0.0052937	0.000954255	2.90083e-08	1e-07	0.001
HDL_cholesterol	HDL_cholesterol	rs77234291	0.0197989	0.00357192	2.97727e-08	1e-07	0.001
HDL_cholesterol	HDL_cholesterol	rs117386336	0.0242434	0.00438149	3.14821e-08	1e-07	0.001
HDL_cholesterol	HDL_cholesterol	rs117365265	-0.0165311	0.00299366	3.35345e-08	1e-07	0.001
HDL_cholesterol	HDL_cholesterol	rs7761309	-0.00503194	0.000913272	3.59549e-08	1e-07	0.001
HDL_cholesterol	HDL_cholesterol	rs6123685	0.0057457	0.00104378	3.70144e-08	1e-07	0.001
HDL_cholesterol	HDL_cholesterol	rs62428761	0.00735941	0.00134182	4.1463e-08	1e-07	0.001
HDL_cholesterol	HDL_cholesterol	rs8024774	-0.005171	0.000949328	5.12636e-08	1e-07	0.001
HDL_cholesterol	HDL_cholesterol	rs2267156	0.00658733	0.00121618	6.08531e-08	1e-07	0.001
HDL_cholesterol	HDL_cholesterol	rs73225473	0.0165479	0.00305784	6.24996e-08	1e-07	0.001
HDL_cholesterol	HDL_cholesterol	rs74554447	-0.0147579	0.00274013	7.21653e-08	1e-07	0.001
HDL_cholesterol	HDL_cholesterol	rs72921909	-0.00835595	0.00156009	8.51218e-08	1e-07	0.001
IGF_1	IGF_1	rs11928797	0.157512	0.0214031	1.85315e-13	1e-07	0.001
IGF_1	IGF_1	rs812315	-0.0915255	0.0160141	1.09613e-08	1e-07	0.001
IGF_1	IGF_1	rs1199333	-0.0998798	0.0176474	1.51719e-08	1e-07	0.001
IGF_1	IGF_1	rs175012	-0.0900717	0.0136984	4.8623e-11	1e-07	0.001
IGF_1	IGF_1	rs165316	0.384702	0.0171593	3.11014e-111	1e-07	0.001
IGF_1	IGF_1	rs76708468	0.474807	0.0354326	6.18061e-41	1e-07	0.001
IGF_1	IGF_1	rs17714046	0.222166	0.0324361	7.43331e-12	1e-07	0.001
IGF_1	IGF_1	rs186939	-0.283793	0.0149631	3.59855e-80	1e-07	0.001
IGF_1	IGF_1	rs7899156	-0.0804677	0.0143694	2.14627e-08	1e-07	0.001
IGF_1	IGF_1	rs7789908	-0.099893	0.0168344	2.96206e-09	1e-07	0.001
IGF_1	IGF_1	rs78450072	-0.172816	0.0228813	4.27338e-14	1e-07	0.001
IGF_1	IGF_1	rs28887535	-0.352563	0.0226004	7.65344e-55	1e-07	0.001
IGF_1	IGF_1	rs62460537	-0.165392	0.0267678	6.4688e-10	1e-07	0.001
IGF_1	IGF_1	rs12540831	-0.230961	0.0310508	1.02346e-13	1e-07	0.001
IGF_1	IGF_1	rs9630085	0.125086	0.0170883	2.48626e-13	1e-07	0.001
IGF_1	IGF_1	rs632616	-0.200249	0.0146993	3.00109e-42	1e-07	0.001
IGF_1	IGF_1	rs61819230	0.169359	0.0235396	6.27658e-13	1e-07	0.001
IGF_1	IGF_1	rs4988483	-0.899133	0.0306678	1.08645e-188	1e-07	0.001
IGF_1	IGF_1	rs11806613	0.369602	0.0187279	1.21097e-86	1e-07	0.001
IGF_1	IGF_1	rs55786131	0.47247	0.0264098	1.53281e-71	1e-07	0.001
IGF_1	IGF_1	rs35767	0.328112	0.0189608	4.65326e-67	1e-07	0.001
IGF_1	IGF_1	rs7261425	-0.263999	0.0152739	6.62796e-67	1e-07	0.001
IGF_1	IGF_1	rs71545950	0.507084	0.0317908	2.96691e-57	1e-07	0.001
IGF_1	IGF_1	rs66550728	0.300267	0.0193131	1.73633e-54	1e-07	0.001
IGF_1	IGF_1	rs1124699	-0.395385	0.0256491	1.354e-53	1e-07	0.001
IGF_1	IGF_1	rs11649498	-0.219512	0.014357	9.37006e-53	1e-07	0.001
IGF_1	IGF_1	rs2254446	-0.224738	0.015342	1.42699e-48	1e-07	0.001
IGF_1	IGF_1	rs4234798	-0.202205	0.0140397	5.17385e-47	1e-07	0.001
IGF_1	IGF_1	rs117865101	0.445389	0.0309876	7.89321e-47	1e-07	0.001
IGF_1	IGF_1	rs12720356	-0.318093	0.0230792	3.33412e-43	1e-07	0.001
IGF_1	IGF_1	rs11738977	-0.199765	0.0145749	9.59943e-43	1e-07	0.001
IGF_1	IGF_1	rs13405775	0.194789	0.0144427	1.91507e-41	1e-07	0.001
IGF_1	IGF_1	rs34348385	-0.257135	0.019818	1.73883e-38	1e-07	0.001
IGF_1	IGF_1	rs1102073	0.246512	0.0190984	4.17585e-38	1e-07	0.001
IGF_1	IGF_1	rs7924768	-0.218844	0.0170245	8.27787e-38	1e-07	0.001
IGF_1	IGF_1	rs4705873	-0.231108	0.0184027	3.64826e-36	1e-07	0.001
IGF_1	IGF_1	rs1259734	-0.206347	0.0166997	4.58925e-35	1e-07	0.001
IGF_1	IGF_1	rs9549092	0.217908	0.0177423	1.15475e-34	1e-07	0.001
IGF_1	IGF_1	rs7790734	0.17407	0.0147286	3.18004e-32	1e-07	0.001
IGF_1	IGF_1	rs281414	0.215902	0.0183013	4.10419e-32	1e-07	0.001
IGF_1	IGF_1	rs28551714	0.17702	0.0152192	2.89615e-31	1e-07	0.001
IGF_1	IGF_1	rs115569302	-0.667603	0.0576677	5.4862e-31	1e-07	0.001
IGF_1	IGF_1	rs6934603	-0.157107	0.0136778	1.56924e-30	1e-07	0.001
IGF_1	IGF_1	rs34180575	0.195871	0.0172992	1.02879e-29	1e-07	0.001
IGF_1	IGF_1	rs78360407	-0.369346	0.0328515	2.54223e-29	1e-07	0.001
IGF_1	IGF_1	rs55752389	-0.166411	0.0148976	5.77024e-29	1e-07	0.001
IGF_1	IGF_1	rs10860845	0.149726	0.0136626	6.09881e-28	1e-07	0.001
IGF_1	IGF_1	rs9347099	-0.226236	0.021127	9.39827e-27	1e-07	0.001
IGF_1	IGF_1	rs145188037	0.641818	0.0601256	1.35191e-26	1e-07	0.001
IGF_1	IGF_1	rs79316157	-0.366795	0.0343963	1.51905e-26	1e-07	0.001
IGF_1	IGF_1	rs4573161	0.167898	0.0162351	4.60641e-25	1e-07	0.001
IGF_1	IGF_1	rs55754220	0.218649	0.0212195	6.81126e-25	1e-07	0.001
IGF_1	IGF_1	rs79579070	-0.442683	0.0430997	9.592e-25	1e-07	0.001
IGF_1	IGF_1	rs4888156	-0.141879	0.0144239	7.9034e-23	1e-07	0.001
IGF_1	IGF_1	rs4132509	-0.169678	0.0175792	4.84476e-22	1e-07	0.001
IGF_1	IGF_1	rs164902	0.139637	0.0152491	5.36514e-20	1e-07	0.001
IGF_1	IGF_1	rs74580701	0.308357	0.033709	5.85449e-20	1e-07	0.001
IGF_1	IGF_1	Affx-31819434	-0.5858	0.0649543	1.9144e-19	1e-07	0.001
IGF_1	IGF_1	rs73100859	-0.280039	0.0311078	2.22429e-19	1e-07	0.001
IGF_1	IGF_1	rs6806256	-0.231848	0.0260313	5.2928e-19	1e-07	0.001
IGF_1	IGF_1	rs12610520	0.152259	0.0171045	5.53015e-19	1e-07	0.001
IGF_1	IGF_1	rs280519	0.120581	0.0136656	1.11259e-18	1e-07	0.001
IGF_1	IGF_1	rs72799666	0.32009	0.0364701	1.69046e-18	1e-07	0.001
IGF_1	IGF_1	rs73096833	-0.318812	0.0363717	1.87008e-18	1e-07	0.001
IGF_1	IGF_1	rs61931412	0.172438	0.0197534	2.56918e-18	1e-07	0.001
IGF_1	IGF_1	rs1802683	-0.133492	0.0152981	2.64997e-18	1e-07	0.001
IGF_1	IGF_1	rs73370485	0.433612	0.0498586	3.42859e-18	1e-07	0.001
IGF_1	IGF_1	rs62518386	-0.119165	0.0137473	4.40823e-18	1e-07	0.001
IGF_1	IGF_1	rs2293107	-0.159205	0.0184312	5.75641e-18	1e-07	0.001
IGF_1	IGF_1	rs4889364	-0.13569	0.0158041	9.06351e-18	1e-07	0.001
IGF_1	IGF_1	rs4665347	0.133087	0.0156678	1.99972e-17	1e-07	0.001
IGF_1	IGF_1	rs6969690	-0.140828	0.0165977	2.17045e-17	1e-07	0.001
IGF_1	IGF_1	rs75565599	-0.310027	0.0365431	2.18759e-17	1e-07	0.001
IGF_1	IGF_1	rs76632630	0.153216	0.018175	3.47004e-17	1e-07	0.001
IGF_1	IGF_1	rs117996750	0.318351	0.0378092	3.78164e-17	1e-07	0.001
IGF_1	IGF_1	rs1369924	-0.147965	0.0176062	4.3264e-17	1e-07	0.001
IGF_1	IGF_1	rs9343827	-0.114608	0.0136794	5.39829e-17	1e-07	0.001
IGF_1	IGF_1	rs9695734	0.148322	0.0177231	5.84221e-17	1e-07	0.001
IGF_1	IGF_1	rs2471254	0.117534	0.0141507	9.94632e-17	1e-07	0.001
IGF_1	IGF_1	rs1799969	0.177872	0.0214438	1.09184e-16	1e-07	0.001
IGF_1	IGF_1	rs3775288	-0.171284	0.0206775	1.19975e-16	1e-07	0.001
IGF_1	IGF_1	rs9295314	0.118928	0.0144902	2.26811e-16	1e-07	0.001
IGF_1	IGF_1	rs7199891	-0.198363	0.0242625	2.95225e-16	1e-07	0.001
IGF_1	IGF_1	rs75340945	0.37955	0.0464449	3.04457e-16	1e-07	0.001
IGF_1	IGF_1	rs16845465	-0.261502	0.0319998	3.0449e-16	1e-07	0.001
IGF_1	IGF_1	rs1870924	-0.121426	0.0148821	3.38567e-16	1e-07	0.001
IGF_1	IGF_1	rs10860878	-0.113006	0.0138628	3.60088e-16	1e-07	0.001
IGF_1	IGF_1	rs227987	-0.11099	0.0136908	5.20939e-16	1e-07	0.001
IGF_1	IGF_1	rs10249499	0.16421	0.0204479	9.73156e-16	1e-07	0.001
IGF_1	IGF_1	rs609385	-0.110345	0.0137825	1.18711e-15	1e-07	0.001
IGF_1	IGF_1	rs2250243	0.128967	0.0161154	1.22109e-15	1e-07	0.001
IGF_1	IGF_1	rs10832918	0.113563	0.0142218	1.40828e-15	1e-07	0.001
IGF_1	IGF_1	rs6864847	-0.109771	0.0137684	1.55759e-15	1e-07	0.001
IGF_1	IGF_1	rs12912439	0.119027	0.0149409	1.63697e-15	1e-07	0.001
IGF_1	IGF_1	rs355644	0.128861	0.016183	1.68772e-15	1e-07	0.001
IGF_1	IGF_1	rs165289	-0.148974	0.0188485	2.7144e-15	1e-07	0.001
IGF_1	IGF_1	rs2738787	0.196079	0.0248781	3.24292e-15	1e-07	0.001
IGF_1	IGF_1	rs60615153	-0.135522	0.0172031	3.34377e-15	1e-07	0.001
IGF_1	IGF_1	rs258775	-0.14297	0.0181769	3.68751e-15	1e-07	0.001
IGF_1	IGF_1	rs62378543	0.136663	0.0173915	3.91428e-15	1e-07	0.001
IGF_1	IGF_1	rs1128349	0.108155	0.0137792	4.20115e-15	1e-07	0.001
IGF_1	IGF_1	rs2235711	-0.124149	0.015826	4.35613e-15	1e-07	0.001
IGF_1	IGF_1	rs55725944	0.228159	0.0290871	4.37743e-15	1e-07	0.001
IGF_1	IGF_1	rs16918961	-0.175643	0.0224366	4.95593e-15	1e-07	0.001
IGF_1	IGF_1	rs11974915	0.133562	0.0171482	6.7891e-15	1e-07	0.001
IGF_1	IGF_1	rs143076454	-0.38864	0.0506122	1.61047e-14	1e-07	0.001
IGF_1	IGF_1	rs6000004	0.151601	0.0198411	2.1655e-14	1e-07	0.001
IGF_1	IGF_1	rs1061657	0.119255	0.0156199	2.26708e-14	1e-07	0.001
IGF_1	IGF_1	rs116454156	0.416447	0.0549908	3.65578e-14	1e-07	0.001
IGF_1	IGF_1	rs3759301	-0.224232	0.0296775	4.18005e-14	1e-07	0.001
IGF_1	IGF_1	rs2298083	-0.15526	0.0206144	5.02367e-14	1e-07	0.001
IGF_1	IGF_1	rs7762794	-0.1141	0.0152395	7.05802e-14	1e-07	0.001
IGF_1	IGF_1	rs78546112	-0.2132	0.0285768	8.63593e-14	1e-07	0.001
IGF_1	IGF_1	rs6035613	-0.116652	0.0157577	1.33606e-13	1e-07	0.001
IGF_1	IGF_1	rs1621686	0.111104	0.0150222	1.40702e-13	1e-07	0.001
IGF_1	IGF_1	rs77281709	0.234235	0.0317658	1.66228e-13	1e-07	0.001
IGF_1	IGF_1	Affx-24849553	0.105151	0.0143836	2.66869e-13	1e-07	0.001
IGF_1	IGF_1	rs1583164	-0.100806	0.0139429	4.84474e-13	1e-07	0.001
IGF_1	IGF_1	rs6075647	0.109747	0.0152521	6.23483e-13	1e-07	0.001
IGF_1	IGF_1	rs4721175	-0.101336	0.0141024	6.70037e-13	1e-07	0.001
IGF_1	IGF_1	rs12117539	-0.125255	0.0174531	7.15838e-13	1e-07	0.001
IGF_1	IGF_1	rs34942824	0.104075	0.014517	7.5623e-13	1e-07	0.001
IGF_1	IGF_1	rs6510033	-0.109948	0.0153632	8.28983e-13	1e-07	0.001
IGF_1	IGF_1	rs7120548	-0.105788	0.0148855	1.19034e-12	1e-07	0.001
IGF_1	IGF_1	rs4792718	0.0980101	0.0137963	1.21394e-12	1e-07	0.001
IGF_1	IGF_1	rs2667666	0.182626	0.0257207	1.24693e-12	1e-07	0.001
IGF_1	IGF_1	rs66888611	0.100363	0.0141408	1.2739e-12	1e-07	0.001
IGF_1	IGF_1	rs1486139	0.0969187	0.0137052	1.53393e-12	1e-07	0.001
IGF_1	IGF_1	rs556408	0.138137	0.0195351	1.53924e-12	1e-07	0.001
IGF_1	IGF_1	rs11761979	-0.113684	0.0160951	1.6295e-12	1e-07	0.001
IGF_1	IGF_1	rs78049372	-0.222719	0.0315487	1.67434e-12	1e-07	0.001
IGF_1	IGF_1	rs2511177	-0.130197	0.0184651	1.78039e-12	1e-07	0.001
IGF_1	IGF_1	rs2143694	0.101731	0.0144307	1.79811e-12	1e-07	0.001
IGF_1	IGF_1	rs7723160	-0.111154	0.0157948	1.9628e-12	1e-07	0.001
IGF_1	IGF_1	rs17584607	0.299604	0.0433019	4.55838e-12	1e-07	0.001
IGF_1	IGF_1	rs35135518	-0.152062	0.0220087	4.88436e-12	1e-07	0.001
IGF_1	IGF_1	rs112558930	-0.312503	0.0452986	5.25674e-12	1e-07	0.001
IGF_1	IGF_1	rs13096805	-0.0981973	0.0142361	5.29333e-12	1e-07	0.001
IGF_1	IGF_1	rs7590861	-0.102595	0.014902	5.80467e-12	1e-07	0.001
IGF_1	IGF_1	rs28410315	0.132405	0.019269	6.36952e-12	1e-07	0.001
IGF_1	IGF_1	rs76750172	0.30877	0.0449883	6.73912e-12	1e-07	0.001
IGF_1	IGF_1	rs77453620	-0.160799	0.023463	7.22958e-12	1e-07	0.001
IGF_1	IGF_1	rs1055710	-0.0990887	0.0145007	8.31039e-12	1e-07	0.001
IGF_1	IGF_1	rs17323117	0.174105	0.0255867	1.01581e-11	1e-07	0.001
IGF_1	IGF_1	rs28478353	0.184967	0.0271937	1.03477e-11	1e-07	0.001
IGF_1	IGF_1	rs111583052	-0.416355	0.0614165	1.21048e-11	1e-07	0.001
IGF_1	IGF_1	rs12507922	0.103278	0.0152611	1.31371e-11	1e-07	0.001
IGF_1	IGF_1	rs6498697	-0.0919269	0.0136678	1.74921e-11	1e-07	0.001
IGF_1	IGF_1	rs78640499	0.157245	0.0233926	1.79556e-11	1e-07	0.001
IGF_1	IGF_1	rs6421044	0.0921809	0.0137469	2.00951e-11	1e-07	0.001
IGF_1	IGF_1	rs41277821	0.343928	0.0513414	2.10419e-11	1e-07	0.001
IGF_1	IGF_1	rs72977840	-0.200571	0.0299584	2.16058e-11	1e-07	0.001
IGF_1	IGF_1	rs77004437	0.160654	0.0240326	2.31575e-11	1e-07	0.001
IGF_1	IGF_1	rs56324928	0.110623	0.0165844	2.55689e-11	1e-07	0.001
IGF_1	IGF_1	rs12239520	0.135279	0.0202857	2.58533e-11	1e-07	0.001
IGF_1	IGF_1	rs117580770	0.197358	0.0297241	3.1491e-11	1e-07	0.001
IGF_1	IGF_1	rs905805	-0.0913852	0.0137699	3.21545e-11	1e-07	0.001
IGF_1	IGF_1	rs2048672	-0.0998859	0.0150559	3.26504e-11	1e-07	0.001
IGF_1	IGF_1	rs941457	-0.0954737	0.0144434	3.84433e-11	1e-07	0.001
IGF_1	IGF_1	rs6976584	0.223716	0.03396	4.47605e-11	1e-07	0.001
IGF_1	IGF_1	rs115101606	0.18806	0.028634	5.11759e-11	1e-07	0.001
IGF_1	IGF_1	rs79458861	0.230531	0.0352559	6.2113e-11	1e-07	0.001
IGF_1	IGF_1	rs60762594	-0.146098	0.0223731	6.58378e-11	1e-07	0.001
IGF_1	IGF_1	rs28385574	0.142213	0.0218383	7.42313e-11	1e-07	0.001
IGF_1	IGF_1	rs6669265	-0.0942574	0.0144795	7.54169e-11	1e-07	0.001
IGF_1	IGF_1	rs62131786	0.210028	0.0324255	9.35504e-11	1e-07	0.001
IGF_1	IGF_1	rs917108	0.093967	0.0145875	1.18382e-10	1e-07	0.001
IGF_1	IGF_1	rs77264400	-0.1646	0.0255789	1.23653e-10	1e-07	0.001
IGF_1	IGF_1	rs117890478	0.366117	0.0572229	1.57563e-10	1e-07	0.001
IGF_1	IGF_1	rs11109201	0.117246	0.0183328	1.60294e-10	1e-07	0.001
IGF_1	IGF_1	rs56313505	-0.170743	0.0268073	1.90208e-10	1e-07	0.001
IGF_1	IGF_1	rs118047082	0.370471	0.0584897	2.39278e-10	1e-07	0.001
IGF_1	IGF_1	rs7788814	0.0913548	0.0144648	2.69378e-10	1e-07	0.001
IGF_1	IGF_1	rs12295985	0.0941844	0.0149377	2.88292e-10	1e-07	0.001
IGF_1	IGF_1	rs34871463	0.0876851	0.0139074	2.88684e-10	1e-07	0.001
IGF_1	IGF_1	rs77369503	-0.239894	0.038306	3.7918e-10	1e-07	0.001
IGF_1	IGF_1	rs4678732	0.0884153	0.0141257	3.87469e-10	1e-07	0.001
IGF_1	IGF_1	rs10041469	0.129932	0.0207783	4.0245e-10	1e-07	0.001
IGF_1	IGF_1	rs2174460	0.0989217	0.0158755	4.63734e-10	1e-07	0.001
IGF_1	IGF_1	rs1693551	-0.0854044	0.0137386	5.09391e-10	1e-07	0.001
IGF_1	IGF_1	rs72858774	-0.15737	0.0253338	5.24228e-10	1e-07	0.001
IGF_1	IGF_1	rs2602717	-0.102889	0.0166088	5.84188e-10	1e-07	0.001
IGF_1	IGF_1	rs71545944	-0.305935	0.0494258	6.03213e-10	1e-07	0.001
IGF_1	IGF_1	rs6663896	0.0859627	0.0139877	7.97601e-10	1e-07	0.001
IGF_1	IGF_1	rs13246732	0.0898627	0.0146899	9.52693e-10	1e-07	0.001
IGF_1	IGF_1	rs114437310	0.330361	0.0540973	1.01766e-09	1e-07	0.001
IGF_1	IGF_1	rs55843942	-0.124716	0.0204434	1.05822e-09	1e-07	0.001
IGF_1	IGF_1	rs76878351	0.339751	0.0564295	1.73755e-09	1e-07	0.001
IGF_1	IGF_1	rs76359180	-0.23002	0.0383022	1.91084e-09	1e-07	0.001
IGF_1	IGF_1	rs3011225	-0.0991011	0.0165422	2.09025e-09	1e-07	0.001
IGF_1	IGF_1	rs218291	-0.0860986	0.014385	2.1622e-09	1e-07	0.001
IGF_1	IGF_1	rs7115466	0.0897571	0.0151019	2.79435e-09	1e-07	0.001
IGF_1	IGF_1	rs10892919	-0.0818195	0.0137746	2.855e-09	1e-07	0.001
IGF_1	IGF_1	rs61652170	0.102198	0.0172405	3.07342e-09	1e-07	0.001
IGF_1	IGF_1	rs12713701	-0.0916667	0.0155793	4.01148e-09	1e-07	0.001
IGF_1	IGF_1	rs113234105	0.082966	0.0141143	4.1535e-09	1e-07	0.001
IGF_1	IGF_1	rs3738951	0.0804938	0.0137515	4.81957e-09	1e-07	0.001
IGF_1	IGF_1	rs77666550	0.332903	0.0569257	4.97939e-09	1e-07	0.001
IGF_1	IGF_1	rs12901494	-0.0794919	0.013734	7.1309e-09	1e-07	0.001
IGF_1	IGF_1	rs4681968	-0.0977508	0.0168923	7.18436e-09	1e-07	0.001
IGF_1	IGF_1	rs11982736	-0.109689	0.0189887	7.63202e-09	1e-07	0.001
IGF_1	IGF_1	rs12375	0.0836085	0.0145262	8.63622e-09	1e-07	0.001
IGF_1	IGF_1	rs13174925	0.0882025	0.0153524	9.18935e-09	1e-07	0.001
IGF_1	IGF_1	rs75403087	-0.134018	0.023346	9.44916e-09	1e-07	0.001
IGF_1	IGF_1	rs117692887	0.30205	0.0526352	9.55767e-09	1e-07	0.001
IGF_1	IGF_1	rs17425397	0.156633	0.0273099	9.73688e-09	1e-07	0.001
IGF_1	IGF_1	rs6847731	0.0795164	0.0138956	1.05125e-08	1e-07	0.001
IGF_1	IGF_1	rs2802954	0.0867074	0.015166	1.08382e-08	1e-07	0.001
IGF_1	IGF_1	rs7333340	0.0866058	0.0151602	1.1128e-08	1e-07	0.001
IGF_1	IGF_1	rs1054428	-0.083218	0.0146251	1.27101e-08	1e-07	0.001
IGF_1	IGF_1	rs2296198	-0.0895209	0.0158331	1.56863e-08	1e-07	0.001
IGF_1	IGF_1	rs12118436	-0.11262	0.0201098	2.14219e-08	1e-07	0.001
IGF_1	IGF_1	rs708108	0.0777863	0.0139651	2.5486e-08	1e-07	0.001
IGF_1	IGF_1	rs73116391	-0.267488	0.0480557	2.6054e-08	1e-07	0.001
IGF_1	IGF_1	rs111407984	-0.155065	0.0279198	2.79525e-08	1e-07	0.001
IGF_1	IGF_1	rs118135697	0.194708	0.035085	2.86563e-08	1e-07	0.001
IGF_1	IGF_1	rs112080078	-0.197235	0.0356932	3.28149e-08	1e-07	0.001
IGF_1	IGF_1	rs79133955	0.260258	0.0472534	3.63793e-08	1e-07	0.001
IGF_1	IGF_1	rs12137101	-0.101029	0.0183545	3.70856e-08	1e-07	0.001
IGF_1	IGF_1	rs17028839	-0.188406	0.0342364	3.73472e-08	1e-07	0.001
IGF_1	IGF_1	rs34988670	-0.0934192	0.0170526	4.29793e-08	1e-07	0.001
IGF_1	IGF_1	rs6534673	-0.0831348	0.0152292	4.79431e-08	1e-07	0.001
IGF_1	IGF_1	rs6472703	0.0826135	0.0151475	4.9299e-08	1e-07	0.001
IGF_1	IGF_1	rs2268983	0.0750532	0.0138201	5.61613e-08	1e-07	0.001
IGF_1	IGF_1	rs2514843	-0.0745281	0.0137366	5.78311e-08	1e-07	0.001
IGF_1	IGF_1	rs16955396	-0.0791833	0.0146202	6.09891e-08	1e-07	0.001
IGF_1	IGF_1	rs1978903	-0.0832569	0.0153727	6.10262e-08	1e-07	0.001
IGF_1	IGF_1	rs10241749	-0.087922	0.0162657	6.47222e-08	1e-07	0.001
IGF_1	IGF_1	rs11720151	-0.0770068	0.0143281	7.68291e-08	1e-07	0.001
IGF_1	IGF_1	rs76171845	-0.132178	0.0246755	8.48304e-08	1e-07	0.001
LDL_direct	LDL_direct	Affx-20090007	-0.0820645	0.00429827	3.2408e-81	1e-07	0.001
LDL_direct	LDL_direct	rs2618566	0.0203625	0.00224694	1.28416e-19	1e-07	0.001
LDL_direct	LDL_direct	rs8044476	0.0218314	0.0029842	2.56752e-13	1e-07	0.001
LDL_direct	LDL_direct	rs6029526	0.0218744	0.0021319	1.07111e-24	1e-07	0.001
LDL_direct	LDL_direct	rs72722680	-0.0353039	0.00517393	8.90556e-12	1e-07	0.001
LDL_direct	LDL_direct	rs6102059	-0.0221149	0.00228653	4.00037e-22	1e-07	0.001
LDL_direct	LDL_direct	rs72654472	-0.0375005	0.00657895	1.19857e-08	1e-07	0.001
LDL_direct	LDL_direct	rs17666927	-0.0533675	0.0071685	9.73911e-14	1e-07	0.001
LDL_direct	LDL_direct	rs7259004	-0.111345	0.00348069	3.4898e-224	1e-07	0.001
LDL_direct	LDL_direct	rs117139027	-0.0517746	0.00816096	2.23912e-10	1e-07	0.001
LDL_direct	LDL_direct	rs714948	0.0349789	0.00329947	2.96585e-26	1e-07	0.001
LDL_direct	LDL_direct	rs2965113	-0.0663407	0.00366926	5.05437e-73	1e-07	0.001
LDL_direct	LDL_direct	rs79429216	0.0832312	0.00957714	3.62148e-18	1e-07	0.001
LDL_direct	LDL_direct	rs3809775	0.0131231	0.00212715	6.86617e-10	1e-07	0.001
LDL_direct	LDL_direct	rs72658867	-0.237701	0.00960945	5.86206e-135	1e-07	0.001
LDL_direct	LDL_direct	rs10474446	0.0384268	0.00574154	2.19361e-11	1e-07	0.001
LDL_direct	LDL_direct	rs74629722	0.0475102	0.00324861	2.02486e-48	1e-07	0.001
LDL_direct	LDL_direct	rs6680227	-0.065799	0.00581103	1.02149e-29	1e-07	0.001
LDL_direct	LDL_direct	rs72631343	-0.0265907	0.00318717	7.26814e-17	1e-07	0.001
LDL_direct	LDL_direct	rs12670798	0.0247836	0.00245856	6.79231e-24	1e-07	0.001
LDL_direct	LDL_direct	rs11591147	-0.302012	0.00810285	2.08888e-303	1e-07	0.001
LDL_direct	LDL_direct	rs1367117	0.0736229	0.00223972	1.40483e-236	1e-07	0.001
LDL_direct	LDL_direct	rs6511721	0.0428832	0.00212766	2.76428e-90	1e-07	0.001
LDL_direct	LDL_direct	rs754340	-0.0818423	0.00412039	9.67024e-88	1e-07	0.001
LDL_direct	LDL_direct	rs62115552	-0.0891683	0.0055202	1.14015e-58	1e-07	0.001
LDL_direct	LDL_direct	rs471705	-0.0348353	0.00221706	1.30643e-55	1e-07	0.001
LDL_direct	LDL_direct	rs11206510	-0.0398672	0.00271227	6.80775e-49	1e-07	0.001
LDL_direct	LDL_direct	rs7523242	0.0395584	0.00275212	7.81982e-47	1e-07	0.001
LDL_direct	LDL_direct	rs77278227	-0.0809238	0.00569053	7.03203e-46	1e-07	0.001
LDL_direct	LDL_direct	rs60960031	-0.0308629	0.00218691	3.2813e-45	1e-07	0.001
LDL_direct	LDL_direct	rs114382843	-0.0690992	0.00524833	1.41141e-39	1e-07	0.001
LDL_direct	LDL_direct	rs3178166	-0.0280448	0.00213041	1.44729e-39	1e-07	0.001
LDL_direct	LDL_direct	rs3852860	-0.0281246	0.00215655	7.27124e-39	1e-07	0.001
LDL_direct	LDL_direct	rs11102964	-0.0349562	0.00283421	6.07823e-35	1e-07	0.001
LDL_direct	LDL_direct	rs113588790	0.0643498	0.00535953	3.33527e-33	1e-07	0.001
LDL_direct	LDL_direct	rs73045960	-0.0989459	0.00844585	1.07983e-31	1e-07	0.001
LDL_direct	LDL_direct	rs10888897	-0.0252207	0.00217453	4.26874e-31	1e-07	0.001
LDL_direct	LDL_direct	rs12732125	-0.0892916	0.00773299	7.7679e-31	1e-07	0.001
LDL_direct	LDL_direct	rs2073547	0.0314322	0.00273142	1.22434e-30	1e-07	0.001
LDL_direct	LDL_direct	rs12127701	-0.0464947	0.00420824	2.25603e-28	1e-07	0.001
LDL_direct	LDL_direct	rs34449399	-0.0583682	0.00544276	7.93633e-27	1e-07	0.001
LDL_direct	LDL_direct	rs10402457	0.0272512	0.00262083	2.55692e-25	1e-07	0.001
LDL_direct	LDL_direct	rs1337247	-0.0311827	0.0030205	5.55783e-25	1e-07	0.001
LDL_direct	LDL_direct	rs12983316	0.029844	0.0028923	5.86983e-25	1e-07	0.001
LDL_direct	LDL_direct	rs56078519	0.0542061	0.00535797	4.68749e-24	1e-07	0.001
LDL_direct	LDL_direct	rs62116895	-0.0413816	0.00409792	5.67369e-24	1e-07	0.001
LDL_direct	LDL_direct	rs12720842	0.0561073	0.0055743	7.92544e-24	1e-07	0.001
LDL_direct	LDL_direct	rs505151	0.0610335	0.00609022	1.23558e-23	1e-07	0.001
LDL_direct	LDL_direct	rs7249753	0.0427412	0.00446334	1.01517e-21	1e-07	0.001
LDL_direct	LDL_direct	rs1727757	-0.0311503	0.0032718	1.72944e-21	1e-07	0.001
LDL_direct	LDL_direct	rs72660536	0.0285043	0.00300309	2.28874e-21	1e-07	0.001
LDL_direct	LDL_direct	rs17242346	0.0401498	0.00439307	6.31804e-20	1e-07	0.001
LDL_direct	LDL_direct	rs73572039	0.0321099	0.00351379	6.38214e-20	1e-07	0.001
LDL_direct	LDL_direct	rs77241309	0.0312997	0.00346235	1.57467e-19	1e-07	0.001
LDL_direct	LDL_direct	rs10888908	-0.0341581	0.00395773	6.1232e-18	1e-07	0.001
LDL_direct	LDL_direct	rs72782175	-0.0842832	0.00985827	1.2417e-17	1e-07	0.001
LDL_direct	LDL_direct	rs17512204	-0.0328272	0.00385651	1.71468e-17	1e-07	0.001
LDL_direct	LDL_direct	rs1801702	-0.066667	0.00783779	1.81059e-17	1e-07	0.001
LDL_direct	LDL_direct	rs17563312	0.0367346	0.00434007	2.59312e-17	1e-07	0.001
LDL_direct	LDL_direct	rs1529711	0.0244176	0.00290454	4.23421e-17	1e-07	0.001
LDL_direct	LDL_direct	rs9370867	-0.0178602	0.00213104	5.26867e-17	1e-07	0.001
LDL_direct	LDL_direct	rs76971643	-0.0411104	0.0049239	6.9037e-17	1e-07	0.001
LDL_direct	LDL_direct	rs2738458	-0.0192282	0.00232014	1.16111e-16	1e-07	0.001
LDL_direct	LDL_direct	rs28541530	-0.0187006	0.00227625	2.12011e-16	1e-07	0.001
LDL_direct	LDL_direct	rs379309	0.0173635	0.00212629	3.19695e-16	1e-07	0.001
LDL_direct	LDL_direct	rs115049444	-0.0751544	0.00925085	4.52453e-16	1e-07	0.001
LDL_direct	LDL_direct	rs7640978	-0.0297077	0.00373109	1.69563e-15	1e-07	0.001
LDL_direct	LDL_direct	rs10422776	-0.0167116	0.00212846	4.12281e-15	1e-07	0.001
LDL_direct	LDL_direct	rs116157399	0.0628232	0.00806663	6.82603e-15	1e-07	0.001
LDL_direct	LDL_direct	rs4722551	0.0226283	0.00290814	7.21517e-15	1e-07	0.001
LDL_direct	LDL_direct	rs114185526	-0.0812116	0.0104859	9.59689e-15	1e-07	0.001
LDL_direct	LDL_direct	rs10405086	0.0281433	0.00366459	1.59806e-14	1e-07	0.001
LDL_direct	LDL_direct	rs3218222	-0.0192247	0.00250532	1.6777e-14	1e-07	0.001
LDL_direct	LDL_direct	rs9293641	0.0278504	0.00363055	1.70987e-14	1e-07	0.001
LDL_direct	LDL_direct	rs35130836	0.0320216	0.0042903	8.43286e-14	1e-07	0.001
LDL_direct	LDL_direct	rs17248748	-0.0629837	0.00846151	9.82552e-14	1e-07	0.001
LDL_direct	LDL_direct	rs4942486	0.0157174	0.00212684	1.47137e-13	1e-07	0.001
LDL_direct	LDL_direct	Affx-16228897	-0.0169024	0.00229832	1.92475e-13	1e-07	0.001
LDL_direct	LDL_direct	rs653635	0.0262502	0.00358006	2.26741e-13	1e-07	0.001
LDL_direct	LDL_direct	rs76856627	0.0419282	0.00591565	1.36658e-12	1e-07	0.001
LDL_direct	LDL_direct	rs74796695	-0.0637907	0.00900376	1.39439e-12	1e-07	0.001
LDL_direct	LDL_direct	rs10490625	0.0287975	0.00413427	3.27726e-12	1e-07	0.001
LDL_direct	LDL_direct	rs74964185	-0.0214931	0.00308955	3.48948e-12	1e-07	0.001
LDL_direct	LDL_direct	rs604500	0.0170776	0.00246938	4.66257e-12	1e-07	0.001
LDL_direct	LDL_direct	rs34605587	-0.0312067	0.00456573	8.21591e-12	1e-07	0.001
LDL_direct	LDL_direct	rs704	0.0143169	0.0021312	1.84804e-11	1e-07	0.001
LDL_direct	LDL_direct	rs7259567	-0.0142402	0.00213144	2.37695e-11	1e-07	0.001
LDL_direct	LDL_direct	rs204541	-0.0153934	0.0023187	3.16708e-11	1e-07	0.001
LDL_direct	LDL_direct	rs55669835	0.0159842	0.00245777	7.85699e-11	1e-07	0.001
LDL_direct	LDL_direct	rs12976071	-0.0139526	0.00216215	1.09719e-10	1e-07	0.001
LDL_direct	LDL_direct	rs4804564	-0.0262773	0.00407695	1.1551e-10	1e-07	0.001
LDL_direct	LDL_direct	rs72768359	-0.0211139	0.00327812	1.18981e-10	1e-07	0.001
LDL_direct	LDL_direct	rs75135574	-0.0348032	0.00541602	1.31208e-10	1e-07	0.001
LDL_direct	LDL_direct	rs4927194	-0.0440914	0.00688274	1.49513e-10	1e-07	0.001
LDL_direct	LDL_direct	rs719148	0.0162546	0.00254589	1.72047e-10	1e-07	0.001
LDL_direct	LDL_direct	rs4804159	-0.0146119	0.0022936	1.88359e-10	1e-07	0.001
LDL_direct	LDL_direct	rs112354933	-0.0365622	0.00575428	2.10173e-10	1e-07	0.001
LDL_direct	LDL_direct	rs11897825	0.0135542	0.0021371	2.26622e-10	1e-07	0.001
LDL_direct	LDL_direct	rs11670384	0.0170793	0.00272156	3.48876e-10	1e-07	0.001
LDL_direct	LDL_direct	rs36049922	0.0338005	0.00538872	3.5585e-10	1e-07	0.001
LDL_direct	LDL_direct	rs11583974	0.0331123	0.00529278	3.95165e-10	1e-07	0.001
LDL_direct	LDL_direct	rs10419669	0.0262067	0.00422927	5.78031e-10	1e-07	0.001
LDL_direct	LDL_direct	rs9697571	-0.0135582	0.00220591	7.94027e-10	1e-07	0.001
LDL_direct	LDL_direct	rs115354848	0.0425138	0.00691765	7.97052e-10	1e-07	0.001
LDL_direct	LDL_direct	rs1805738	0.0154977	0.00253514	9.77904e-10	1e-07	0.001
LDL_direct	LDL_direct	rs78769008	-0.0414078	0.00683388	1.3696e-09	1e-07	0.001
LDL_direct	LDL_direct	rs115114236	0.0395432	0.00658813	1.94883e-09	1e-07	0.001
LDL_direct	LDL_direct	rs3916847	-0.0318177	0.0053287	2.36024e-09	1e-07	0.001
LDL_direct	LDL_direct	rs138354	0.0126489	0.00213351	3.05668e-09	1e-07	0.001
LDL_direct	LDL_direct	rs11905831	0.0153649	0.00263078	5.2114e-09	1e-07	0.001
LDL_direct	LDL_direct	rs1805248	-0.0157164	0.00269952	5.82228e-09	1e-07	0.001
LDL_direct	LDL_direct	rs74984399	0.0363426	0.00625304	6.17904e-09	1e-07	0.001
LDL_direct	LDL_direct	rs4954559	0.0152272	0.002705	1.81118e-08	1e-07	0.001
LDL_direct	LDL_direct	rs75679231	0.0364738	0.00651519	2.16684e-08	1e-07	0.001
LDL_direct	LDL_direct	rs76786359	0.0386012	0.00698845	3.32427e-08	1e-07	0.001
LDL_direct	LDL_direct	rs116681683	-0.0462801	0.0083925	3.5013e-08	1e-07	0.001
LDL_direct	LDL_direct	rs16872961	-0.0163577	0.00302551	6.42781e-08	1e-07	0.001
Lipoprotein_A	Lipoprotein_A	rs112376176	-13.4837	0.338009	0	1e-07	0.001
Lipoprotein_A	Lipoprotein_A	rs79370442	3.6276	0.411187	1.1284e-18	1e-07	0.001
Lipoprotein_A	Lipoprotein_A	Affx-28073355	-7.8748	0.420432	3.16961e-78	1e-07	0.001
Lipoprotein_A	Lipoprotein_A	rs783147	-8.20168	0.14112	0	1e-07	0.001
Lipoprotein_A	Lipoprotein_A	rs41272114	-11.3471	0.425496	1.82798e-156	1e-07	0.001
Lipoprotein_A	Lipoprotein_A	rs116910639	-10.6101	0.419916	1.09816e-140	1e-07	0.001
Lipoprotein_A	Lipoprotein_A	rs4708871	-10.6625	0.423996	2.22172e-139	1e-07	0.001
Lipoprotein_A	Lipoprotein_A	rs117859111	-3.25158	0.257571	1.59729e-36	1e-07	0.001
Lipoprotein_A	Lipoprotein_A	rs77632648	-3.35064	0.352992	2.28285e-21	1e-07	0.001
Lipoprotein_A	Lipoprotein_A	rs4646283	-3.95766	0.196112	1.70747e-90	1e-07	0.001
Lipoprotein_A	Lipoprotein_A	rs146534110	28.6049	0.627702	0	1e-07	0.001
Lipoprotein_A	Lipoprotein_A	rs73596816	32.2559	0.373751	0	1e-07	0.001
Lipoprotein_A	Lipoprotein_A	rs73017544	-3.2275	0.393788	2.49558e-16	1e-07	0.001
Lipoprotein_A	Lipoprotein_A	rs8191754	-4.87169	0.201875	1.60703e-128	1e-07	0.001
Lipoprotein_A	Lipoprotein_A	rs7756550	-5.60717	0.204356	1.67868e-165	1e-07	0.001
Lipoprotein_A	Lipoprotein_A	rs12207188	17.1684	0.282953	0	1e-07	0.001
Lipoprotein_A	Lipoprotein_A	rs16891156	27.9693	0.628241	0	1e-07	0.001
Lipoprotein_A	Lipoprotein_A	rs316003	11.6392	0.161649	0	1e-07	0.001
Lipoprotein_A	Lipoprotein_A	rs117446263	48.3826	0.438646	0	1e-07	0.001
Lipoprotein_A	Lipoprotein_A	rs6415084	14.7844	0.136392	0	1e-07	0.001
Lipoprotein_A	Lipoprotein_A	rs9456577	16.7634	0.432289	0	1e-07	0.001
Lipoprotein_A	Lipoprotein_A	rs1937475	8.60137	0.149319	0	1e-07	0.001
Lipoprotein_A	Lipoprotein_A	rs61735260	33.591	0.606607	0	1e-07	0.001
Lipoprotein_A	Lipoprotein_A	rs79213545	13.9867	0.358847	0	1e-07	0.001
Lipoprotein_A	Lipoprotein_A	rs12214416	-12.5267	0.349189	3.99559e-281	1e-07	0.001
Lipoprotein_A	Lipoprotein_A	rs73020718	15.1931	0.433879	5.48401e-268	1e-07	0.001
Lipoprotein_A	Lipoprotein_A	rs9458011	-9.95103	0.294811	3.37219e-249	1e-07	0.001
Lipoprotein_A	Lipoprotein_A	rs75234242	-12.4578	0.382789	7.45201e-232	1e-07	0.001
Lipoprotein_A	Lipoprotein_A	rs3798911	-4.22653	0.140459	1.43991e-198	1e-07	0.001
Lipoprotein_A	Lipoprotein_A	rs686392	8.16846	0.287974	1.03462e-176	1e-07	0.001
Lipoprotein_A	Lipoprotein_A	rs13213129	-9.47697	0.338546	3.61081e-172	1e-07	0.001
Lipoprotein_A	Lipoprotein_A	rs56765369	-3.78566	0.139617	1.13173e-161	1e-07	0.001
Lipoprotein_A	Lipoprotein_A	rs1247347	-3.66937	0.144212	1.24475e-142	1e-07	0.001
Lipoprotein_A	Lipoprotein_A	rs77800539	-11.7946	0.467996	5.73219e-140	1e-07	0.001
Lipoprotein_A	Lipoprotein_A	rs68168937	4.44148	0.17726	2.20185e-138	1e-07	0.001
Lipoprotein_A	Lipoprotein_A	rs9456641	4.08459	0.16616	2.81475e-133	1e-07	0.001
Lipoprotein_A	Lipoprotein_A	rs58364041	-12.0682	0.504448	2.40851e-126	1e-07	0.001
Lipoprotein_A	Lipoprotein_A	rs240873	-3.25165	0.147393	9.45948e-108	1e-07	0.001
Lipoprotein_A	Lipoprotein_A	rs2293285	8.11314	0.368779	3.63164e-107	1e-07	0.001
Lipoprotein_A	Lipoprotein_A	rs117332585	9.70561	0.460408	1.462e-98	1e-07	0.001
Lipoprotein_A	Lipoprotein_A	rs1080085	3.06613	0.147574	8.42294e-96	1e-07	0.001
Lipoprotein_A	Lipoprotein_A	rs1884480	5.46542	0.263296	1.25465e-95	1e-07	0.001
Lipoprotein_A	Lipoprotein_A	rs34498812	-9.30731	0.454095	2.76113e-93	1e-07	0.001
Lipoprotein_A	Lipoprotein_A	rs540713	3.91529	0.196299	1.91565e-88	1e-07	0.001
Lipoprotein_A	Lipoprotein_A	rs41272078	6.04242	0.340557	2.1628e-70	1e-07	0.001
Lipoprotein_A	Lipoprotein_A	rs73023847	-4.69529	0.264965	3.21826e-70	1e-07	0.001
Lipoprotein_A	Lipoprotein_A	rs62441895	-10.4795	0.60774	1.37002e-66	1e-07	0.001
Lipoprotein_A	Lipoprotein_A	rs2489939	3.4968	0.203872	6.62185e-66	1e-07	0.001
Lipoprotein_A	Lipoprotein_A	rs4252129	-9.35867	0.554177	6.02769e-64	1e-07	0.001
Lipoprotein_A	Lipoprotein_A	rs77798339	-11.2	0.665507	1.61233e-63	1e-07	0.001
Lipoprotein_A	Lipoprotein_A	rs4709383	-4.3417	0.259452	7.99549e-63	1e-07	0.001
Lipoprotein_A	Lipoprotein_A	rs3798943	2.25526	0.140975	1.41955e-57	1e-07	0.001
Lipoprotein_A	Lipoprotein_A	rs77006206	-6.00366	0.381248	7.61128e-56	1e-07	0.001
Lipoprotein_A	Lipoprotein_A	rs71565801	-5.56782	0.35593	3.93382e-55	1e-07	0.001
Lipoprotein_A	Lipoprotein_A	rs79135559	-7.62999	0.488795	6.62318e-55	1e-07	0.001
Lipoprotein_A	Lipoprotein_A	rs74625856	6.71604	0.439252	9.45543e-53	1e-07	0.001
Lipoprotein_A	Lipoprotein_A	rs71565752	6.54537	0.441938	1.31241e-49	1e-07	0.001
Lipoprotein_A	Lipoprotein_A	rs3777420	2.99134	0.203564	7.28233e-49	1e-07	0.001
Lipoprotein_A	Lipoprotein_A	rs116881261	-6.72978	0.461301	3.46647e-48	1e-07	0.001
Lipoprotein_A	Lipoprotein_A	rs78771139	-5.71172	0.392073	4.69506e-48	1e-07	0.001
Lipoprotein_A	Lipoprotein_A	rs3757020	-6.17436	0.424534	6.68045e-48	1e-07	0.001
Lipoprotein_A	Lipoprotein_A	rs77153348	-3.65306	0.252454	1.95201e-47	1e-07	0.001
Lipoprotein_A	Lipoprotein_A	rs4709347	2.42157	0.172716	1.21313e-44	1e-07	0.001
Lipoprotein_A	Lipoprotein_A	rs112527025	-6.22889	0.454789	1.10776e-42	1e-07	0.001
Lipoprotein_A	Lipoprotein_A	rs35589108	-7.50836	0.548585	1.26133e-42	1e-07	0.001
Lipoprotein_A	Lipoprotein_A	rs41268551	-4.37021	0.324207	2.12784e-41	1e-07	0.001
Lipoprotein_A	Lipoprotein_A	rs2066105	2.54071	0.188731	2.70217e-41	1e-07	0.001
Lipoprotein_A	Lipoprotein_A	rs73021251	2.96443	0.223576	4.1211e-40	1e-07	0.001
Lipoprotein_A	Lipoprotein_A	rs36014276	-3.05792	0.231812	1.01389e-39	1e-07	0.001
Lipoprotein_A	Lipoprotein_A	rs75803286	-4.718	0.365526	4.20237e-38	1e-07	0.001
Lipoprotein_A	Lipoprotein_A	rs76749178	-5.44624	0.425733	1.8519e-37	1e-07	0.001
Lipoprotein_A	Lipoprotein_A	rs3798925	4.02321	0.317109	7.17709e-37	1e-07	0.001
Lipoprotein_A	Lipoprotein_A	rs13220869	1.77205	0.14224	1.29289e-35	1e-07	0.001
Lipoprotein_A	Lipoprotein_A	rs5746151	-3.50502	0.286948	2.64958e-34	1e-07	0.001
Lipoprotein_A	Lipoprotein_A	rs77336937	-2.51743	0.216459	2.95193e-31	1e-07	0.001
Lipoprotein_A	Lipoprotein_A	rs12193769	5.71416	0.509583	3.56088e-29	1e-07	0.001
Lipoprotein_A	Lipoprotein_A	rs118170026	7.85998	0.712729	2.84183e-28	1e-07	0.001
Lipoprotein_A	Lipoprotein_A	rs111250403	3.97239	0.361053	3.78231e-28	1e-07	0.001
Lipoprotein_A	Lipoprotein_A	rs791185	-2.58352	0.243089	2.23963e-26	1e-07	0.001
Lipoprotein_A	Lipoprotein_A	rs116989098	5.37596	0.506395	2.5391e-26	1e-07	0.001
Lipoprotein_A	Lipoprotein_A	rs9347350	-1.86495	0.17579	2.74204e-26	1e-07	0.001
Lipoprotein_A	Lipoprotein_A	rs41267797	-6.1569	0.583152	4.72483e-26	1e-07	0.001
Lipoprotein_A	Lipoprotein_A	rs66683315	-2.21507	0.215395	8.43391e-25	1e-07	0.001
Lipoprotein_A	Lipoprotein_A	rs9347509	1.65386	0.161102	1.01548e-24	1e-07	0.001
Lipoprotein_A	Lipoprotein_A	rs73026059	-3.92757	0.390508	8.59326e-24	1e-07	0.001
Lipoprotein_A	Lipoprotein_A	rs9365049	-1.43444	0.150097	1.22607e-21	1e-07	0.001
Lipoprotein_A	Lipoprotein_A	rs34310827	-1.62859	0.170553	1.32242e-21	1e-07	0.001
Lipoprotein_A	Lipoprotein_A	rs2842997	1.26163	0.139275	1.33102e-19	1e-07	0.001
Lipoprotein_A	Lipoprotein_A	rs75374960	-3.17683	0.355794	4.33317e-19	1e-07	0.001
Lipoprotein_A	Lipoprotein_A	rs7743711	-2.13215	0.239563	5.61255e-19	1e-07	0.001
Lipoprotein_A	Lipoprotein_A	rs73602850	5.13835	0.582819	1.18963e-18	1e-07	0.001
Lipoprotein_A	Lipoprotein_A	rs73027919	-3.1329	0.362071	5.0572e-18	1e-07	0.001
Lipoprotein_A	Lipoprotein_A	rs35694841	-1.55977	0.180641	5.92395e-18	1e-07	0.001
Lipoprotein_A	Lipoprotein_A	rs79907881	-3.89804	0.45475	1.02409e-17	1e-07	0.001
Lipoprotein_A	Lipoprotein_A	rs212388	1.19807	0.141127	2.08989e-17	1e-07	0.001
Lipoprotein_A	Lipoprotein_A	rs76130099	-5.51796	0.651943	2.59999e-17	1e-07	0.001
Lipoprotein_A	Lipoprotein_A	rs117466922	3.61071	0.427644	3.10178e-17	1e-07	0.001
Lipoprotein_A	Lipoprotein_A	rs659906	-1.20178	0.143442	5.40262e-17	1e-07	0.001
Lipoprotein_A	Lipoprotein_A	rs117923579	-3.03491	0.371706	3.23391e-16	1e-07	0.001
Lipoprotein_A	Lipoprotein_A	rs74908414	3.68104	0.459478	1.13927e-15	1e-07	0.001
Lipoprotein_A	Lipoprotein_A	rs75786741	-3.40811	0.427292	1.517e-15	1e-07	0.001
Lipoprotein_A	Lipoprotein_A	rs9458202	-1.10653	0.139249	1.92763e-15	1e-07	0.001
Lipoprotein_A	Lipoprotein_A	rs113818340	-2.8518	0.362079	3.38873e-15	1e-07	0.001
Lipoprotein_A	Lipoprotein_A	rs9365309	1.49618	0.190082	3.52589e-15	1e-07	0.001
Lipoprotein_A	Lipoprotein_A	rs71653628	2.46144	0.317189	8.51405e-15	1e-07	0.001
Lipoprotein_A	Lipoprotein_A	rs3818005	1.07114	0.141652	3.98883e-14	1e-07	0.001
Lipoprotein_A	Lipoprotein_A	rs76841061	-4.26766	0.582117	2.28644e-13	1e-07	0.001
Lipoprotein_A	Lipoprotein_A	rs13207204	1.03072	0.141648	3.43388e-13	1e-07	0.001
Lipoprotein_A	Lipoprotein_A	rs76596562	-3.34766	0.462314	4.46281e-13	1e-07	0.001
Lipoprotein_A	Lipoprotein_A	rs4709242	1.1274	0.15664	6.15547e-13	1e-07	0.001
Lipoprotein_A	Lipoprotein_A	rs67133343	-1.83408	0.254895	6.24365e-13	1e-07	0.001
Lipoprotein_A	Lipoprotein_A	rs8191933	-4.57758	0.636722	6.53197e-13	1e-07	0.001
Lipoprotein_A	Lipoprotein_A	rs6909919	-1.01575	0.141479	7.0155e-13	1e-07	0.001
Lipoprotein_A	Lipoprotein_A	rs1407212	-2.12646	0.306798	4.185e-12	1e-07	0.001
Lipoprotein_A	Lipoprotein_A	rs71565735	3.49402	0.510805	7.92482e-12	1e-07	0.001
Lipoprotein_A	Lipoprotein_A	rs11755558	2.44718	0.359462	9.9258e-12	1e-07	0.001
Lipoprotein_A	Lipoprotein_A	rs16892831	4.27013	0.650266	5.15257e-11	1e-07	0.001
Lipoprotein_A	Lipoprotein_A	rs73017455	-3.49955	0.536693	7.01641e-11	1e-07	0.001
Lipoprotein_A	Lipoprotein_A	rs9456363	-0.916117	0.141594	9.81626e-11	1e-07	0.001
Lipoprotein_A	Lipoprotein_A	rs9365066	0.941885	0.145792	1.04581e-10	1e-07	0.001
Lipoprotein_A	Lipoprotein_A	rs73031071	-2.0453	0.325047	3.13259e-10	1e-07	0.001
Lipoprotein_A	Lipoprotein_A	rs75423211	2.12218	0.338772	3.75041e-10	1e-07	0.001
Lipoprotein_A	Lipoprotein_A	rs80121787	-2.87995	0.465322	6.05852e-10	1e-07	0.001
Lipoprotein_A	Lipoprotein_A	rs1077281	-1.0769	0.174445	6.69806e-10	1e-07	0.001
Lipoprotein_A	Lipoprotein_A	rs80144397	2.37122	0.386359	8.40347e-10	1e-07	0.001
Lipoprotein_A	Lipoprotein_A	rs73027986	-1.57472	0.26023	1.43931e-09	1e-07	0.001
Lipoprotein_A	Lipoprotein_A	rs60227172	-2.34959	0.390649	1.80602e-09	1e-07	0.001
Lipoprotein_A	Lipoprotein_A	rs4709334	-0.955575	0.161731	3.45818e-09	1e-07	0.001
Lipoprotein_A	Lipoprotein_A	rs35385025	3.55746	0.607495	4.74905e-09	1e-07	0.001
Lipoprotein_A	Lipoprotein_A	rs4709323	0.884481	0.153126	7.65134e-09	1e-07	0.001
Lipoprotein_A	Lipoprotein_A	rs116948297	-3.80153	0.666452	1.17073e-08	1e-07	0.001
Lipoprotein_A	Lipoprotein_A	rs75986527	2.45119	0.448843	4.7355e-08	1e-07	0.001
uacr_lowcontrolonly	uacr_lowcontrolonly	rs45551835	0.646909506015436	0.0387945	1.98471e-62	1e-07	0.001
uacr_lowcontrolonly	uacr_lowcontrolonly	rs4109437	0.243965267006508	0.0287439	2.11103e-17	1e-07	0.001
uacr_lowcontrolonly	uacr_lowcontrolonly	rs10795433	0.132982492006138	0.0163616	4.3688e-16	1e-07	0.001
uacr_lowcontrolonly	uacr_lowcontrolonly	rs116867125	0.290817152947254	0.0396036	2.08438e-13	1e-07	0.001
uacr_lowcontrolonly	uacr_lowcontrolonly	rs471608	0.0929984188337525	0.0152535	1.08196e-09	1e-07	0.001
uacr_lowcontrolonly	uacr_lowcontrolonly	rs4924556	-0.0682006853492634	0.0124468	4.26821e-08	1e-07	0.001
Non_albumin_protein	Non_albumin_protein	rs28638160	-0.0636602	0.0108064	3.8431e-09	1e-07	0.001
Non_albumin_protein	Non_albumin_protein	rs17395595	-0.159072	0.0131617	1.27607e-33	1e-07	0.001
Non_albumin_protein	Non_albumin_protein	rs76652463	0.275835	0.0317996	4.18679e-18	1e-07	0.001
Non_albumin_protein	Non_albumin_protein	rs34562254	0.567477	0.0156242	3.47896e-288	1e-07	0.001
Non_albumin_protein	Non_albumin_protein	rs36027301	-0.12642	0.0197788	1.64315e-10	1e-07	0.001
Non_albumin_protein	Non_albumin_protein	rs6859219	-0.212293	0.0115642	3.15981e-75	1e-07	0.001
Non_albumin_protein	Non_albumin_protein	rs2015407	0.221577	0.00968353	8.92384e-116	1e-07	0.001
Non_albumin_protein	Non_albumin_protein	rs630923	-0.0918747	0.0128976	1.05549e-12	1e-07	0.001
Non_albumin_protein	Non_albumin_protein	rs30535	0.105302	0.0158188	2.80369e-11	1e-07	0.001
Non_albumin_protein	Non_albumin_protein	rs11249205	-0.214327	0.0255756	5.30933e-17	1e-07	0.001
Non_albumin_protein	Non_albumin_protein	rs114602456	0.241446	0.0323534	8.49413e-14	1e-07	0.001
Non_albumin_protein	Non_albumin_protein	rs11129295	0.0816591	0.00964338	2.51016e-17	1e-07	0.001
Non_albumin_protein	Non_albumin_protein	rs57561814	-0.119722	0.0194293	7.19507e-10	1e-07	0.001
Non_albumin_protein	Non_albumin_protein	rs56324271	0.131358	0.0105748	2.03257e-35	1e-07	0.001
Non_albumin_protein	Non_albumin_protein	rs113495277	-0.237994	0.0330058	5.5809e-13	1e-07	0.001
Non_albumin_protein	Non_albumin_protein	rs638893	0.0961148	0.0122266	3.82012e-15	1e-07	0.001
Non_albumin_protein	Non_albumin_protein	rs35196703	0.148833	0.0123345	1.62609e-33	1e-07	0.001
Non_albumin_protein	Non_albumin_protein	rs56386991	-0.128738	0.0099594	3.27757e-38	1e-07	0.001
Non_albumin_protein	Non_albumin_protein	rs11670039	-0.0820539	0.0138378	3.03835e-09	1e-07	0.001
Non_albumin_protein	Non_albumin_protein	rs4081545	0.0834936	0.0101904	2.5511e-16	1e-07	0.001
Non_albumin_protein	Non_albumin_protein	rs73029213	0.0878666	0.0140111	3.5879e-10	1e-07	0.001
Non_albumin_protein	Non_albumin_protein	rs4987358	0.07414	0.0104204	1.12259e-12	1e-07	0.001
Non_albumin_protein	Non_albumin_protein	Affx-5561447	-0.231923	0.0162823	5.0683e-46	1e-07	0.001
Non_albumin_protein	Non_albumin_protein	rs12135523	-0.234518	0.00928226	1.09508e-140	1e-07	0.001
Non_albumin_protein	Non_albumin_protein	rs17397864	0.0616317	0.0114311	6.9895e-08	1e-07	0.001
Non_albumin_protein	Non_albumin_protein	rs4681690	0.0771859	0.0125404	7.51792e-10	1e-07	0.001
Non_albumin_protein	Non_albumin_protein	rs13294683	-0.119465	0.0153965	8.57372e-15	1e-07	0.001
Non_albumin_protein	Non_albumin_protein	rs11126986	-0.0836067	0.00928562	2.19141e-19	1e-07	0.001
Non_albumin_protein	Non_albumin_protein	rs73117328	-0.094782	0.01716	3.32748e-08	1e-07	0.001
Non_albumin_protein	Non_albumin_protein	rs7812088	0.123226	0.014566	2.68936e-17	1e-07	0.001
Non_albumin_protein	Non_albumin_protein	rs2299068	-0.0620532	0.00951313	6.90747e-11	1e-07	0.001
Non_albumin_protein	Non_albumin_protein	rs7543562	0.0629777	0.00957159	4.72342e-11	1e-07	0.001
Non_albumin_protein	Non_albumin_protein	rs10751216	-0.0615282	0.00927495	3.27719e-11	1e-07	0.001
Non_albumin_protein	Non_albumin_protein	rs4983413	-0.0745602	0.0108367	5.98236e-12	1e-07	0.001
Non_albumin_protein	Non_albumin_protein	rs58941251	0.0910259	0.0149256	1.07109e-09	1e-07	0.001
Non_albumin_protein	Non_albumin_protein	rs10903122	0.153852	0.00925497	5.01302e-62	1e-07	0.001
Non_albumin_protein	Non_albumin_protein	Affx-35410767	0.253097	0.0154323	2.02225e-60	1e-07	0.001
Non_albumin_protein	Non_albumin_protein	rs9314162	0.150975	0.0105517	2.02003e-46	1e-07	0.001
Non_albumin_protein	Non_albumin_protein	rs17070779	0.191024	0.0139328	9.06805e-43	1e-07	0.001
Non_albumin_protein	Non_albumin_protein	rs1585213	-0.129091	0.00944746	1.71586e-42	1e-07	0.001
Non_albumin_protein	Non_albumin_protein	rs72704099	-0.228651	0.0170366	4.67847e-41	1e-07	0.001
Non_albumin_protein	Non_albumin_protein	rs7214091	-0.124741	0.00944505	8.20776e-40	1e-07	0.001
Non_albumin_protein	Non_albumin_protein	rs34436026	0.293942	0.0237125	2.80145e-35	1e-07	0.001
Non_albumin_protein	Non_albumin_protein	rs5001409	-0.11153	0.00947762	5.81863e-32	1e-07	0.001
Non_albumin_protein	Non_albumin_protein	rs1063179	-0.253892	0.0216672	1.05004e-31	1e-07	0.001
Non_albumin_protein	Non_albumin_protein	rs9819371	-0.212778	0.0188313	1.34361e-29	1e-07	0.001
Non_albumin_protein	Non_albumin_protein	rs35485240	-0.121726	0.0107878	1.60177e-29	1e-07	0.001
Non_albumin_protein	Non_albumin_protein	rs4309436	0.111904	0.00998224	3.67989e-29	1e-07	0.001
Non_albumin_protein	Non_albumin_protein	rs1033180	-0.187533	0.0177543	4.48738e-26	1e-07	0.001
Non_albumin_protein	Non_albumin_protein	rs7789913	0.0994738	0.00945198	6.76048e-26	1e-07	0.001
Non_albumin_protein	Non_albumin_protein	rs78595253	0.299674	0.0286905	1.56006e-25	1e-07	0.001
Non_albumin_protein	Non_albumin_protein	rs6662406	-0.45352	0.0445844	2.66473e-24	1e-07	0.001
Non_albumin_protein	Non_albumin_protein	rs114976095	0.33116	0.0328768	7.3559e-24	1e-07	0.001
Non_albumin_protein	Non_albumin_protein	rs9953327	-0.171723	0.0170884	9.35456e-24	1e-07	0.001
Non_albumin_protein	Non_albumin_protein	rs4279078	0.138441	0.0142067	1.95855e-22	1e-07	0.001
Non_albumin_protein	Non_albumin_protein	rs4245182	-0.104574	0.0107417	2.14969e-22	1e-07	0.001
Non_albumin_protein	Non_albumin_protein	rs12485243	0.123443	0.0127368	3.29147e-22	1e-07	0.001
Non_albumin_protein	Non_albumin_protein	rs1503813	-0.107772	0.011202	6.57718e-22	1e-07	0.001
Non_albumin_protein	Non_albumin_protein	rs11651972	-0.14598	0.0153395	1.80159e-21	1e-07	0.001
Non_albumin_protein	Non_albumin_protein	rs57931640	-0.274678	0.0295023	1.28222e-20	1e-07	0.001
Non_albumin_protein	Non_albumin_protein	rs3804329	-0.106478	0.0114728	1.69055e-20	1e-07	0.001
Non_albumin_protein	Non_albumin_protein	rs13385731	-0.164518	0.0179187	4.28345e-20	1e-07	0.001
Non_albumin_protein	Non_albumin_protein	rs2230429	-0.0891564	0.00974481	5.77531e-20	1e-07	0.001
Non_albumin_protein	Non_albumin_protein	rs2875973	0.0874119	0.00964691	1.29879e-19	1e-07	0.001
Non_albumin_protein	Non_albumin_protein	rs12121085	-0.0837045	0.00935109	3.53269e-19	1e-07	0.001
Non_albumin_protein	Non_albumin_protein	rs3767632	0.0855651	0.0095975	4.88986e-19	1e-07	0.001
Non_albumin_protein	Non_albumin_protein	rs12778662	0.147854	0.0166338	6.21442e-19	1e-07	0.001
Non_albumin_protein	Non_albumin_protein	rs8065836	-0.0823893	0.00933137	1.05912e-18	1e-07	0.001
Non_albumin_protein	Non_albumin_protein	rs61996162	-0.162503	0.0184701	1.39804e-18	1e-07	0.001
Non_albumin_protein	Non_albumin_protein	rs6570330	0.0810499	0.00932419	3.56562e-18	1e-07	0.001
Non_albumin_protein	Non_albumin_protein	rs117304134	-0.343172	0.0397	5.44853e-18	1e-07	0.001
Non_albumin_protein	Non_albumin_protein	rs9899453	0.0914318	0.0106004	6.42275e-18	1e-07	0.001
Non_albumin_protein	Non_albumin_protein	rs1834748	-0.0777446	0.00929484	6.07479e-17	1e-07	0.001
Non_albumin_protein	Non_albumin_protein	rs6590334	-0.077559	0.00929152	7.01484e-17	1e-07	0.001
Non_albumin_protein	Non_albumin_protein	rs62074057	0.11337	0.0135823	7.03633e-17	1e-07	0.001
Non_albumin_protein	Non_albumin_protein	rs1020388	-0.0768134	0.00925217	1.02629e-16	1e-07	0.001
Non_albumin_protein	Non_albumin_protein	rs149914551	-0.209596	0.0254005	1.56876e-16	1e-07	0.001
Non_albumin_protein	Non_albumin_protein	rs9503071	0.112464	0.0139917	9.17457e-16	1e-07	0.001
Non_albumin_protein	Non_albumin_protein	rs79486354	-0.199691	0.025342	3.28916e-15	1e-07	0.001
Non_albumin_protein	Non_albumin_protein	rs58228855	0.153993	0.0196108	4.09235e-15	1e-07	0.001
Non_albumin_protein	Non_albumin_protein	rs6498021	0.105324	0.0134552	4.98456e-15	1e-07	0.001
Non_albumin_protein	Non_albumin_protein	rs11878692	-0.0976791	0.0125336	6.54419e-15	1e-07	0.001
Non_albumin_protein	Non_albumin_protein	rs5029939	0.199187	0.025597	7.18128e-15	1e-07	0.001
Non_albumin_protein	Non_albumin_protein	rs4785569	-0.0725178	0.00937917	1.06381e-14	1e-07	0.001
Non_albumin_protein	Non_albumin_protein	rs61839660	0.119779	0.0155175	1.17644e-14	1e-07	0.001
Non_albumin_protein	Non_albumin_protein	rs2141612	0.0716365	0.00928737	1.2297e-14	1e-07	0.001
Non_albumin_protein	Non_albumin_protein	rs2720667	0.0735745	0.00956505	1.45296e-14	1e-07	0.001
Non_albumin_protein	Non_albumin_protein	rs2074916	0.0868798	0.0114517	3.29375e-14	1e-07	0.001
Non_albumin_protein	Non_albumin_protein	Affx-10164831	-0.101521	0.0134354	4.16156e-14	1e-07	0.001
Non_albumin_protein	Non_albumin_protein	rs727979	0.0943297	0.0125015	4.51922e-14	1e-07	0.001
Non_albumin_protein	Non_albumin_protein	rs3789080	0.0948633	0.0125882	4.86372e-14	1e-07	0.001
Non_albumin_protein	Non_albumin_protein	rs62065796	0.183889	0.0246424	8.52554e-14	1e-07	0.001
Non_albumin_protein	Non_albumin_protein	rs67186203	0.07194	0.00970727	1.25742e-13	1e-07	0.001
Non_albumin_protein	Non_albumin_protein	rs79256915	-0.156941	0.0212443	1.50084e-13	1e-07	0.001
Non_albumin_protein	Non_albumin_protein	rs4746148	-0.0758539	0.0102723	1.53649e-13	1e-07	0.001
Non_albumin_protein	Non_albumin_protein	rs7729012	0.103723	0.0141245	2.0866e-13	1e-07	0.001
Non_albumin_protein	Non_albumin_protein	rs17744744	0.257397	0.0350655	2.13417e-13	1e-07	0.001
Non_albumin_protein	Non_albumin_protein	rs309622	0.0705362	0.00963403	2.45719e-13	1e-07	0.001
Non_albumin_protein	Non_albumin_protein	rs4963756	0.0764447	0.0104857	3.09822e-13	1e-07	0.001
Non_albumin_protein	Non_albumin_protein	rs12502761	0.136051	0.0187851	4.41554e-13	1e-07	0.001
Non_albumin_protein	Non_albumin_protein	rs35607741	-0.0668903	0.00928288	5.78536e-13	1e-07	0.001
Non_albumin_protein	Non_albumin_protein	rs114902906	-0.265312	0.0369303	6.77963e-13	1e-07	0.001
Non_albumin_protein	Non_albumin_protein	rs61446694	0.135701	0.0192692	1.89426e-12	1e-07	0.001
Non_albumin_protein	Non_albumin_protein	rs2476842	-0.0653619	0.00928407	1.92354e-12	1e-07	0.001
Non_albumin_protein	Non_albumin_protein	rs55964795	-0.224477	0.031934	2.07874e-12	1e-07	0.001
Non_albumin_protein	Non_albumin_protein	rs7115200	-0.0653493	0.00934913	2.7571e-12	1e-07	0.001
Non_albumin_protein	Non_albumin_protein	rs196197	0.0652294	0.00934395	2.93878e-12	1e-07	0.001
Non_albumin_protein	Non_albumin_protein	rs17810013	-0.0843669	0.0120975	3.0891e-12	1e-07	0.001
Non_albumin_protein	Non_albumin_protein	rs62379371	-0.151592	0.0219191	4.65482e-12	1e-07	0.001
Non_albumin_protein	Non_albumin_protein	rs17882854	0.197395	0.0286279	5.39025e-12	1e-07	0.001
Non_albumin_protein	Non_albumin_protein	rs3177243	0.0894509	0.0129931	5.81023e-12	1e-07	0.001
Non_albumin_protein	Non_albumin_protein	rs3012414	-0.109052	0.015916	7.3117e-12	1e-07	0.001
Non_albumin_protein	Non_albumin_protein	rs10903110	-0.0634939	0.00928444	8.00438e-12	1e-07	0.001
Non_albumin_protein	Non_albumin_protein	rs7846904	-0.10913	0.0159638	8.15533e-12	1e-07	0.001
Non_albumin_protein	Non_albumin_protein	rs17483466	-0.078683	0.0115206	8.52185e-12	1e-07	0.001
Non_albumin_protein	Non_albumin_protein	rs114808189	-0.146813	0.0215122	8.83187e-12	1e-07	0.001
Non_albumin_protein	Non_albumin_protein	rs10490798	0.0856298	0.012571	9.66508e-12	1e-07	0.001
Non_albumin_protein	Non_albumin_protein	rs2720659	-0.0657485	0.00974847	1.53841e-11	1e-07	0.001
Non_albumin_protein	Non_albumin_protein	rs4938530	-0.0667482	0.00990971	1.63519e-11	1e-07	0.001
Non_albumin_protein	Non_albumin_protein	rs28399164	0.0625093	0.00928484	1.67187e-11	1e-07	0.001
Non_albumin_protein	Non_albumin_protein	rs4387287	-0.0844957	0.0125817	1.8742e-11	1e-07	0.001
Non_albumin_protein	Non_albumin_protein	rs12889770	0.0851553	0.0126895	1.94085e-11	1e-07	0.001
Non_albumin_protein	Non_albumin_protein	rs3745902	-0.0674066	0.0101182	2.70738e-11	1e-07	0.001
Non_albumin_protein	Non_albumin_protein	rs1426079	0.0623606	0.00936544	2.76958e-11	1e-07	0.001
Non_albumin_protein	Non_albumin_protein	rs4326638	0.0616929	0.00928571	3.06122e-11	1e-07	0.001
Non_albumin_protein	Non_albumin_protein	rs2069235	0.0666477	0.0101263	4.66063e-11	1e-07	0.001
Non_albumin_protein	Non_albumin_protein	rs2295815	-0.0894874	0.0136993	6.48914e-11	1e-07	0.001
Non_albumin_protein	Non_albumin_protein	rs3102947	0.0869073	0.0134894	1.17583e-10	1e-07	0.001
Non_albumin_protein	Non_albumin_protein	rs879027	-0.0593888	0.00929729	1.68597e-10	1e-07	0.001
Non_albumin_protein	Non_albumin_protein	rs34363326	0.125414	0.0196449	1.72716e-10	1e-07	0.001
Non_albumin_protein	Non_albumin_protein	rs1347320	-0.061295	0.00960128	1.72728e-10	1e-07	0.001
Non_albumin_protein	Non_albumin_protein	rs4822488	0.0725347	0.011384	1.87309e-10	1e-07	0.001
Non_albumin_protein	Non_albumin_protein	rs4234598	0.0787415	0.0123749	1.9814e-10	1e-07	0.001
Non_albumin_protein	Non_albumin_protein	rs3828855	0.100678	0.0159024	2.43959e-10	1e-07	0.001
Non_albumin_protein	Non_albumin_protein	rs3742704	0.101439	0.0160324	2.50099e-10	1e-07	0.001
Non_albumin_protein	Non_albumin_protein	rs77489465	-0.20934	0.0330937	2.52471e-10	1e-07	0.001
Non_albumin_protein	Non_albumin_protein	rs1360780	-0.0633615	0.0100491	2.88223e-10	1e-07	0.001
Non_albumin_protein	Non_albumin_protein	rs61154119	-0.0808201	0.0128566	3.25649e-10	1e-07	0.001
Non_albumin_protein	Non_albumin_protein	rs2841026	-0.0691078	0.0109936	3.25875e-10	1e-07	0.001
Non_albumin_protein	Non_albumin_protein	rs73117925	-0.117501	0.0187743	3.88956e-10	1e-07	0.001
Non_albumin_protein	Non_albumin_protein	rs2057413	0.0629668	0.0100724	4.07267e-10	1e-07	0.001
Non_albumin_protein	Non_albumin_protein	rs17789849	-0.10811	0.0173072	4.20203e-10	1e-07	0.001
Non_albumin_protein	Non_albumin_protein	rs9783992	-0.0867283	0.0138964	4.35215e-10	1e-07	0.001
Non_albumin_protein	Non_albumin_protein	rs11896546	0.0579562	0.00928847	4.39337e-10	1e-07	0.001
Non_albumin_protein	Non_albumin_protein	rs34311155	0.0763665	0.0122678	4.82343e-10	1e-07	0.001
Non_albumin_protein	Non_albumin_protein	rs5758701	-0.266777	0.0431943	6.57431e-10	1e-07	0.001
Non_albumin_protein	Non_albumin_protein	rs78670332	-0.145426	0.0235688	6.82653e-10	1e-07	0.001
Non_albumin_protein	Non_albumin_protein	rs3012420	-0.0615185	0.00999635	7.56046e-10	1e-07	0.001
Non_albumin_protein	Non_albumin_protein	Affx-15871198	0.0581112	0.00946108	8.15255e-10	1e-07	0.001
Non_albumin_protein	Non_albumin_protein	rs61909068	-0.077105	0.012765	1.53971e-09	1e-07	0.001
Non_albumin_protein	Non_albumin_protein	rs117875848	0.18722	0.0310308	1.60771e-09	1e-07	0.001
Non_albumin_protein	Non_albumin_protein	rs10440635	-0.0571496	0.00948312	1.67793e-09	1e-07	0.001
Non_albumin_protein	Non_albumin_protein	rs10795726	-0.0574477	0.00956954	1.93718e-09	1e-07	0.001
Non_albumin_protein	Non_albumin_protein	rs3778663	-0.107447	0.0179793	2.28726e-09	1e-07	0.001
Non_albumin_protein	Non_albumin_protein	rs73609093	-0.168134	0.0282025	2.49953e-09	1e-07	0.001
Non_albumin_protein	Non_albumin_protein	rs1831379	0.183967	0.0310643	3.1813e-09	1e-07	0.001
Non_albumin_protein	Non_albumin_protein	rs1887354	-0.0553879	0.00936146	3.29057e-09	1e-07	0.001
Non_albumin_protein	Non_albumin_protein	rs6828610	0.0772881	0.0130849	3.49533e-09	1e-07	0.001
Non_albumin_protein	Non_albumin_protein	rs2131940	0.0586958	0.00994124	3.54604e-09	1e-07	0.001
Non_albumin_protein	Non_albumin_protein	rs115158839	-0.187052	0.0318252	4.17048e-09	1e-07	0.001
Non_albumin_protein	Non_albumin_protein	rs7144658	0.0557477	0.00949619	4.34852e-09	1e-07	0.001
Non_albumin_protein	Non_albumin_protein	rs117262072	0.127073	0.0217585	5.22101e-09	1e-07	0.001
Non_albumin_protein	Non_albumin_protein	rs10230193	-0.0583672	0.0100818	7.07214e-09	1e-07	0.001
Non_albumin_protein	Non_albumin_protein	rs2501398	0.0677318	0.0118809	1.19283e-08	1e-07	0.001
Non_albumin_protein	Non_albumin_protein	rs78179779	-0.13515	0.023786	1.33331e-08	1e-07	0.001
Non_albumin_protein	Non_albumin_protein	rs9503029	0.0757929	0.0133411	1.33906e-08	1e-07	0.001
Non_albumin_protein	Non_albumin_protein	rs3729848	0.0766905	0.0135094	1.37343e-08	1e-07	0.001
Non_albumin_protein	Non_albumin_protein	rs10842898	-0.0548568	0.0096899	1.50432e-08	1e-07	0.001
Non_albumin_protein	Non_albumin_protein	rs111534976	0.0985277	0.0174756	1.72194e-08	1e-07	0.001
Non_albumin_protein	Non_albumin_protein	rs12422023	0.175023	0.0310918	1.81155e-08	1e-07	0.001
Non_albumin_protein	Non_albumin_protein	rs2230469	0.0551138	0.00984443	2.16445e-08	1e-07	0.001
Non_albumin_protein	Non_albumin_protein	rs76632889	0.108452	0.0194084	2.30039e-08	1e-07	0.001
Non_albumin_protein	Non_albumin_protein	rs11951463	-0.0531067	0.00954184	2.61388e-08	1e-07	0.001
Non_albumin_protein	Non_albumin_protein	rs55984928	0.186751	0.033644	2.84602e-08	1e-07	0.001
Non_albumin_protein	Non_albumin_protein	rs16869031	-0.0865992	0.0156018	2.84971e-08	1e-07	0.001
Non_albumin_protein	Non_albumin_protein	rs76406395	0.128056	0.0232072	3.43301e-08	1e-07	0.001
Non_albumin_protein	Non_albumin_protein	rs2250998	0.0740512	0.0134952	4.08635e-08	1e-07	0.001
Non_albumin_protein	Non_albumin_protein	rs13031255	0.0721852	0.0131799	4.33201e-08	1e-07	0.001
Non_albumin_protein	Non_albumin_protein	rs45538132	-0.143035	0.0261499	4.50874e-08	1e-07	0.001
Non_albumin_protein	Non_albumin_protein	rs999556	0.0539741	0.00995144	5.84093e-08	1e-07	0.001
Non_albumin_protein	Non_albumin_protein	rs10199115	0.0571635	0.0105529	6.06992e-08	1e-07	0.001
Non_albumin_protein	Non_albumin_protein	rs80172423	-0.176287	0.0326725	6.83585e-08	1e-07	0.001
Non_albumin_protein	Non_albumin_protein	rs73977632	0.0860452	0.0160111	7.70227e-08	1e-07	0.001
Non_albumin_protein	Non_albumin_protein	rs3735080	-0.0587294	0.0110115	9.64206e-08	1e-07	0.001
Phosphate	Phosphate	rs142103671	-0.0104121	0.00155078	1.89578e-11	1e-07	0.001
Phosphate	Phosphate	rs41307818	-0.00835422	0.00112328	1.03025e-13	1e-07	0.001
Phosphate	Phosphate	rs61732017	0.00656718	0.00083506	3.72428e-15	1e-07	0.001
Phosphate	Phosphate	rs1697407	-0.0163178	0.000978502	2.08231e-62	1e-07	0.001
Phosphate	Phosphate	rs76075303	-0.00468893	0.000867256	6.42723e-08	1e-07	0.001
Phosphate	Phosphate	rs3883882	0.0097359	0.000398913	2.00103e-131	1e-07	0.001
Phosphate	Phosphate	rs10849051	-0.00889479	0.000527084	7.3161e-64	1e-07	0.001
Phosphate	Phosphate	rs78299406	0.00386739	0.000665532	6.21714e-09	1e-07	0.001
Phosphate	Phosphate	rs12325975	0.00734417	0.000451323	1.64301e-59	1e-07	0.001
Phosphate	Phosphate	rs2046210	0.00345621	0.000400876	6.63151e-18	1e-07	0.001
Phosphate	Phosphate	Affx-32556093	0.00440161	0.000674425	6.74493e-11	1e-07	0.001
Phosphate	Phosphate	rs41278174	0.0167017	0.00118195	2.54836e-45	1e-07	0.001
Phosphate	Phosphate	rs9914258	0.00227007	0.000388003	4.9015e-09	1e-07	0.001
Phosphate	Phosphate	rs10774234	-0.0100397	0.000680598	3.14743e-49	1e-07	0.001
Phosphate	Phosphate	rs9429132	-0.00235331	0.000388782	1.4232e-09	1e-07	0.001
Phosphate	Phosphate	rs80237806	-0.0053123	0.000941226	1.66279e-08	1e-07	0.001
Phosphate	Phosphate	rs335428	0.00287655	0.000389614	1.55093e-13	1e-07	0.001
Phosphate	Phosphate	rs9399166	0.00467316	0.000404561	7.39462e-31	1e-07	0.001
Phosphate	Phosphate	Affx-52261856	-0.0102744	0.00117905	2.94523e-18	1e-07	0.001
Phosphate	Phosphate	rs35094336	0.00566885	0.000752782	5.06765e-14	1e-07	0.001
Phosphate	Phosphate	rs2241718	-0.00334474	0.000514195	7.79154e-11	1e-07	0.001
Phosphate	Phosphate	rs12524635	0.0125088	0.000723081	5.14625e-67	1e-07	0.001
Phosphate	Phosphate	rs4383836	0.00774677	0.000479474	1.08046e-58	1e-07	0.001
Phosphate	Phosphate	rs861213	-0.00736384	0.000459746	1.02617e-57	1e-07	0.001
Phosphate	Phosphate	rs12745083	0.0143567	0.00127665	2.46886e-29	1e-07	0.001
Phosphate	Phosphate	rs61748237	0.00680818	0.000634832	7.91292e-27	1e-07	0.001
Phosphate	Phosphate	rs12812339	0.00436219	0.000413156	4.70489e-26	1e-07	0.001
Phosphate	Phosphate	rs706299	0.00566786	0.000549095	5.64954e-25	1e-07	0.001
Phosphate	Phosphate	rs2941740	-0.00396409	0.000388589	1.97593e-24	1e-07	0.001
Phosphate	Phosphate	rs78869064	-0.0121837	0.00122397	2.43601e-23	1e-07	0.001
Phosphate	Phosphate	rs7760155	0.00421018	0.000453628	1.68791e-20	1e-07	0.001
Phosphate	Phosphate	rs11054575	-0.00567755	0.000619376	4.91401e-20	1e-07	0.001
Phosphate	Phosphate	rs113645786	-0.0081764	0.000892497	5.16131e-20	1e-07	0.001
Phosphate	Phosphate	rs785199	-0.00475484	0.000524072	1.16616e-19	1e-07	0.001
Phosphate	Phosphate	Affx-27710176	-0.00623919	0.000697998	3.96003e-19	1e-07	0.001
Phosphate	Phosphate	rs10848287	0.00360835	0.000416386	4.50346e-18	1e-07	0.001
Phosphate	Phosphate	rs13312786	0.00481739	0.000561597	9.699e-18	1e-07	0.001
Phosphate	Phosphate	rs2888970	-0.00331701	0.000396428	5.92273e-17	1e-07	0.001
Phosphate	Phosphate	rs117952552	0.0103034	0.00124358	1.18354e-16	1e-07	0.001
Phosphate	Phosphate	rs2899472	-0.00360876	0.000439309	2.13673e-16	1e-07	0.001
Phosphate	Phosphate	rs1446968	-0.00460904	0.000579875	1.89703e-15	1e-07	0.001
Phosphate	Phosphate	rs67730681	-0.00585338	0.000739862	2.55316e-15	1e-07	0.001
Phosphate	Phosphate	rs445411	0.00313342	0.000401625	6.12056e-15	1e-07	0.001
Phosphate	Phosphate	rs7220336	-0.00299211	0.000385359	8.22605e-15	1e-07	0.001
Phosphate	Phosphate	Affx-2379097	-0.00706172	0.000917296	1.38201e-14	1e-07	0.001
Phosphate	Phosphate	rs6949786	0.00301104	0.000397692	3.70626e-14	1e-07	0.001
Phosphate	Phosphate	rs17790566	-0.00450201	0.000597078	4.71107e-14	1e-07	0.001
Phosphate	Phosphate	rs73039868	0.00779414	0.00104661	9.57425e-14	1e-07	0.001
Phosphate	Phosphate	rs10246719	0.00366711	0.000495885	1.41703e-13	1e-07	0.001
Phosphate	Phosphate	rs79187133	0.0139769	0.00189306	1.54872e-13	1e-07	0.001
Phosphate	Phosphate	rs4869742	0.00311268	0.000423763	2.05787e-13	1e-07	0.001
Phosphate	Phosphate	rs61870278	0.00504927	0.00069516	3.78242e-13	1e-07	0.001
Phosphate	Phosphate	rs6569763	0.00404221	0.000557561	4.1837e-13	1e-07	0.001
Phosphate	Phosphate	rs11191666	0.00273468	0.000386903	1.57381e-12	1e-07	0.001
Phosphate	Phosphate	rs12208105	-0.00269781	0.000397408	1.13517e-11	1e-07	0.001
Phosphate	Phosphate	rs3847687	0.00255063	0.000385785	3.81037e-11	1e-07	0.001
Phosphate	Phosphate	rs6680824	-0.0024269	0.000386754	3.50038e-10	1e-07	0.001
Phosphate	Phosphate	rs2327150	0.00552017	0.000888821	5.2835e-10	1e-07	0.001
Phosphate	Phosphate	rs12717182	0.00402105	0.000651928	6.92761e-10	1e-07	0.001
Phosphate	Phosphate	rs117329354	-0.00548112	0.000904065	1.33983e-09	1e-07	0.001
Phosphate	Phosphate	rs28903985	-0.0089324	0.00148797	1.93835e-09	1e-07	0.001
Phosphate	Phosphate	rs2807370	0.00233448	0.000391407	2.45927e-09	1e-07	0.001
Phosphate	Phosphate	rs41264705	-0.00248987	0.000419505	2.93724e-09	1e-07	0.001
Phosphate	Phosphate	rs79478408	-0.00842909	0.00142687	3.47935e-09	1e-07	0.001
Phosphate	Phosphate	rs116080492	0.0107828	0.00186037	6.79757e-09	1e-07	0.001
Phosphate	Phosphate	rs4668654	0.00236084	0.000411962	1.00095e-08	1e-07	0.001
Phosphate	Phosphate	rs12480223	0.00222334	0.000392129	1.43002e-08	1e-07	0.001
Phosphate	Phosphate	rs7311632	-0.00219826	0.000388869	1.57852e-08	1e-07	0.001
Phosphate	Phosphate	rs10411704	-0.00260144	0.000467597	2.64756e-08	1e-07	0.001
Phosphate	Phosphate	rs73196707	-0.00249596	0.000460053	5.78777e-08	1e-07	0.001
Phosphate	Phosphate	rs4243196	0.00227636	0.000423316	7.56032e-08	1e-07	0.001
Phosphate	Phosphate	rs35166000	0.00233682	0.000435721	8.18655e-08	1e-07	0.001
Phosphate	Phosphate	rs76127103	0.0031092	0.000581262	8.84796e-08	1e-07	0.001
rheumatoidfactor_lowcontrolonly	rheumatoidfactor_lowcontrolonly	Affx-27786290	0.115424701415417	0.0131944	2.17505e-18	1e-07	0.001
rheumatoidfactor_lowcontrolonly	rheumatoidfactor_lowcontrolonly	rs4554754	-0.100232574937435	0.0146611	8.10868e-12	1e-07	0.001
rheumatoidfactor_lowcontrolonly	rheumatoidfactor_lowcontrolonly	rs6771130	-0.0719934401224072	0.011414	2.83617e-10	1e-07	0.001
SHBG	SHBG	rs4135275	-0.605532	0.0821954	1.74999e-13	1e-07	0.001
SHBG	SHBG	rs10841618	0.631145	0.104609	1.60743e-09	1e-07	0.001
SHBG	SHBG	rs17202341	0.386938	0.0689413	1.9953e-08	1e-07	0.001
SHBG	SHBG	rs4823085	0.686012	0.0818561	5.28428e-17	1e-07	0.001
SHBG	SHBG	rs7481709	0.487374	0.0699161	3.15708e-12	1e-07	0.001
SHBG	SHBG	rs72743115	-1.46691	0.165305	7.09861e-19	1e-07	0.001
SHBG	SHBG	rs34930209	0.851631	0.109615	7.9189e-15	1e-07	0.001
SHBG	SHBG	rs3809813	-0.618936	0.0942295	5.09474e-11	1e-07	0.001
SHBG	SHBG	rs12414178	-0.584119	0.0778219	6.12077e-14	1e-07	0.001
SHBG	SHBG	rs1772183	-0.489807	0.0658599	1.03202e-13	1e-07	0.001
SHBG	SHBG	rs10761665	-0.414276	0.0658636	3.18085e-10	1e-07	0.001
SHBG	SHBG	rs76494192	-0.773033	0.136127	1.35811e-08	1e-07	0.001
SHBG	SHBG	rs10814852	0.377769	0.0674166	2.10265e-08	1e-07	0.001
SHBG	SHBG	rs77629178	-1.41194	0.217559	8.60238e-11	1e-07	0.001
SHBG	SHBG	rs58584712	0.453558	0.0810887	2.22931e-08	1e-07	0.001
SHBG	SHBG	rs79595315	-1.28036	0.180244	1.21957e-12	1e-07	0.001
SHBG	SHBG	rs12304084	-1.31796	0.175374	5.70054e-14	1e-07	0.001
SHBG	SHBG	rs438635	-0.436315	0.0661567	4.25467e-11	1e-07	0.001
SHBG	SHBG	rs76746624	-1.23799	0.223875	3.20869e-08	1e-07	0.001
SHBG	SHBG	rs8081539	0.382382	0.0688369	2.78002e-08	1e-07	0.001
SHBG	SHBG	rs62576339	0.642923	0.077089	7.46037e-17	1e-07	0.001
SHBG	SHBG	rs11772832	0.391387	0.0672563	5.91474e-09	1e-07	0.001
SHBG	SHBG	rs4794008	0.464633	0.0729792	1.93484e-10	1e-07	0.001
SHBG	SHBG	rs140386498	1.62308	0.286809	1.52315e-08	1e-07	0.001
SHBG	SHBG	rs17377148	0.897558	0.125204	7.58486e-13	1e-07	0.001
SHBG	SHBG	rs9332817	1.21602	0.20719	4.38619e-09	1e-07	0.001
SHBG	SHBG	rs12897338	-0.429011	0.0658452	7.25902e-11	1e-07	0.001
SHBG	SHBG	rs77044968	0.986903	0.137467	7.02786e-13	1e-07	0.001
SHBG	SHBG	rs12529	0.497998	0.0676594	1.83886e-13	1e-07	0.001
SHBG	SHBG	rs2811927	-0.433603	0.0677775	1.58237e-10	1e-07	0.001
SHBG	SHBG	rs72680099	0.674574	0.124261	5.68196e-08	1e-07	0.001
SHBG	SHBG	rs6504487	-0.409731	0.0658955	5.04562e-10	1e-07	0.001
SHBG	SHBG	rs11653545	-5.40483	0.255949	6.62568e-99	1e-07	0.001
SHBG	SHBG	rs58061526	1.46024	0.110986	1.59293e-39	1e-07	0.001
SHBG	SHBG	rs3174744	-2.81452	0.0723239	0	1e-07	0.001
SHBG	SHBG	rs55784804	-4.62049	0.109385	0	1e-07	0.001
SHBG	SHBG	rs73324348	3.11892	0.117551	6.29927e-155	1e-07	0.001
SHBG	SHBG	rs72841430	-5.40012	0.235988	8.76574e-116	1e-07	0.001
SHBG	SHBG	Affx-14343876	-3.64104	0.176213	8.78415e-95	1e-07	0.001
SHBG	SHBG	rs116189680	3.41498	0.202519	9.10586e-64	1e-07	0.001
SHBG	SHBG	rs35985803	-1.79125	0.120444	5.21822e-50	1e-07	0.001
SHBG	SHBG	rs1736189	1.07464	0.0726534	1.7376e-49	1e-07	0.001
SHBG	SHBG	rs75839667	-2.24792	0.153061	8.19424e-49	1e-07	0.001
SHBG	SHBG	rs34768933	-1.54581	0.107008	2.77056e-47	1e-07	0.001
SHBG	SHBG	rs56217607	1.39313	0.105636	1.05691e-39	1e-07	0.001
SHBG	SHBG	rs440837	1.05003	0.0824495	3.84709e-37	1e-07	0.001
SHBG	SHBG	rs6996954	-1.3547	0.108006	4.45637e-36	1e-07	0.001
SHBG	SHBG	rs7161750	-1.19406	0.106887	5.71756e-29	1e-07	0.001
SHBG	SHBG	rs58956766	0.910105	0.0847543	6.81625e-27	1e-07	0.001
SHBG	SHBG	rs2070063	0.717512	0.0668488	7.18024e-27	1e-07	0.001
SHBG	SHBG	rs2860075	0.707432	0.0686886	7.18188e-25	1e-07	0.001
SHBG	SHBG	rs77554485	-1.78981	0.180024	2.75561e-23	1e-07	0.001
SHBG	SHBG	rs76610881	1.0338	0.105264	9.21426e-23	1e-07	0.001
SHBG	SHBG	rs2584686	0.646366	0.0674928	1.00835e-21	1e-07	0.001
SHBG	SHBG	rs12911982	-0.675778	0.0714307	3.0834e-21	1e-07	0.001
SHBG	SHBG	rs12453556	0.640001	0.0691384	2.12011e-20	1e-07	0.001
SHBG	SHBG	rs4386090	-0.61585	0.0667773	2.92274e-20	1e-07	0.001
SHBG	SHBG	rs28451517	0.692554	0.0766046	1.56702e-19	1e-07	0.001
SHBG	SHBG	rs55636513	1.4561	0.169098	7.28086e-18	1e-07	0.001
SHBG	SHBG	rs8069505	0.567773	0.066614	1.55757e-17	1e-07	0.001
SHBG	SHBG	rs72688039	-1.23826	0.14563	1.85948e-17	1e-07	0.001
SHBG	SHBG	rs79670217	-1.19952	0.142195	3.30583e-17	1e-07	0.001
SHBG	SHBG	rs17794619	-0.777971	0.0953466	3.38022e-16	1e-07	0.001
SHBG	SHBG	rs12498327	-0.560572	0.069121	5.08139e-16	1e-07	0.001
SHBG	SHBG	rs113401670	-1.90995	0.239607	1.57729e-15	1e-07	0.001
SHBG	SHBG	rs4550490	0.522178	0.0664067	3.75337e-15	1e-07	0.001
SHBG	SHBG	rs17184382	0.52076	0.0663873	4.36969e-15	1e-07	0.001
SHBG	SHBG	rs35295135	-1.49037	0.197113	4.01133e-14	1e-07	0.001
SHBG	SHBG	rs12904887	-0.510997	0.067599	4.06626e-14	1e-07	0.001
SHBG	SHBG	rs7212890	0.605679	0.0804818	5.26048e-14	1e-07	0.001
SHBG	SHBG	rs9916791	-0.561241	0.0751066	7.88538e-14	1e-07	0.001
SHBG	SHBG	rs11656323	-1.12972	0.152671	1.36857e-13	1e-07	0.001
SHBG	SHBG	rs7247493	0.489669	0.0672141	3.2198e-13	1e-07	0.001
SHBG	SHBG	rs2233369	1.0687	0.147587	4.45943e-13	1e-07	0.001
SHBG	SHBG	rs3818247	-0.488919	0.0688987	1.28536e-12	1e-07	0.001
SHBG	SHBG	rs6736913	1.61749	0.228796	1.55727e-12	1e-07	0.001
SHBG	SHBG	rs62061174	1.50516	0.214466	2.25265e-12	1e-07	0.001
SHBG	SHBG	rs11574736	-0.612066	0.0874932	2.64731e-12	1e-07	0.001
SHBG	SHBG	rs1860018	-0.460819	0.0661761	3.3258e-12	1e-07	0.001
SHBG	SHBG	rs11599663	-1.1587	0.166428	3.35845e-12	1e-07	0.001
SHBG	SHBG	rs61935507	-0.67219	0.0974308	5.24203e-12	1e-07	0.001
SHBG	SHBG	rs117643757	1.54875	0.227972	1.09578e-11	1e-07	0.001
SHBG	SHBG	rs4925809	0.446019	0.0658593	1.26991e-11	1e-07	0.001
SHBG	SHBG	rs35788701	-1.57067	0.235351	2.49818e-11	1e-07	0.001
SHBG	SHBG	rs7860634	-0.441803	0.0665535	3.17857e-11	1e-07	0.001
SHBG	SHBG	rs117487916	1.94645	0.29525	4.33043e-11	1e-07	0.001
SHBG	SHBG	rs60738318	-1.41064	0.215098	5.45815e-11	1e-07	0.001
SHBG	SHBG	rs79240050	1.30555	0.20059	7.60217e-11	1e-07	0.001
SHBG	SHBG	rs2746027	0.443354	0.0690044	1.32062e-10	1e-07	0.001
SHBG	SHBG	rs10935179	1.31045	0.204516	1.48109e-10	1e-07	0.001
SHBG	SHBG	rs3847054	-0.722136	0.112872	1.57841e-10	1e-07	0.001
SHBG	SHBG	rs4329504	-0.425589	0.0665965	1.65519e-10	1e-07	0.001
SHBG	SHBG	rs17628931	0.675506	0.10586	1.76033e-10	1e-07	0.001
SHBG	SHBG	rs17583875	1.45601	0.228918	2.01534e-10	1e-07	0.001
SHBG	SHBG	rs72670345	0.9241	0.147452	3.68282e-10	1e-07	0.001
SHBG	SHBG	rs11762014	0.54682	0.0873009	3.76653e-10	1e-07	0.001
SHBG	SHBG	rs2266782	-0.415646	0.0667099	4.6514e-10	1e-07	0.001
SHBG	SHBG	rs8048397	0.505376	0.0813236	5.15975e-10	1e-07	0.001
SHBG	SHBG	rs117562850	1.02537	0.165929	6.43625e-10	1e-07	0.001
SHBG	SHBG	rs1755618	-0.583832	0.0946574	6.93197e-10	1e-07	0.001
SHBG	SHBG	rs2859282	-0.6916	0.112154	6.9902e-10	1e-07	0.001
SHBG	SHBG	rs2675607	0.4098	0.0664808	7.09411e-10	1e-07	0.001
SHBG	SHBG	rs117356834	-1.43367	0.232854	7.42607e-10	1e-07	0.001
SHBG	SHBG	rs11079862	-0.404652	0.0667018	1.30831e-09	1e-07	0.001
SHBG	SHBG	rs62515066	1.40038	0.231895	1.55384e-09	1e-07	0.001
SHBG	SHBG	rs118113579	1.15117	0.190728	1.58534e-09	1e-07	0.001
SHBG	SHBG	rs117024145	1.16637	0.193434	1.6435e-09	1e-07	0.001
SHBG	SHBG	rs11887329	-0.468545	0.0779587	1.85549e-09	1e-07	0.001
SHBG	SHBG	rs12339554	-0.453856	0.0766776	3.2423e-09	1e-07	0.001
SHBG	SHBG	rs10755866	-0.455834	0.0772335	3.59479e-09	1e-07	0.001
SHBG	SHBG	rs492471	0.750846	0.127268	3.64505e-09	1e-07	0.001
SHBG	SHBG	rs35558603	0.516849	0.0879167	4.13564e-09	1e-07	0.001
SHBG	SHBG	rs114565305	-1.40541	0.239891	4.67496e-09	1e-07	0.001
SHBG	SHBG	rs4568225	0.411316	0.0709535	6.75918e-09	1e-07	0.001
SHBG	SHBG	rs77240081	0.641957	0.111124	7.61472e-09	1e-07	0.001
SHBG	SHBG	rs11576112	0.822457	0.149031	3.41817e-08	1e-07	0.001
SHBG	SHBG	rs4970772	-0.380188	0.069553	4.60285e-08	1e-07	0.001
SHBG	SHBG	rs17506074	0.430057	0.0786961	4.63876e-08	1e-07	0.001
SHBG	SHBG	rs891203	-0.554605	0.101492	4.64565e-08	1e-07	0.001
SHBG	SHBG	rs72756074	0.542268	0.100503	6.83721e-08	1e-07	0.001
SHBG	SHBG	rs118041059	-0.802585	0.150045	8.85335e-08	1e-07	0.001
Sodium_in_urine	Sodium_in_urine	rs10821922	-0.803322	0.14074	1.14534e-08	1e-07	0.001
Sodium_in_urine	Sodium_in_urine	rs10930169	-0.687542	0.123897	2.87068e-08	1e-07	0.001
Sodium_in_urine	Sodium_in_urine	rs7339274	-0.620221	0.116204	9.43775e-08	1e-07	0.001
Total_bilirubin	Total_bilirubin	rs11550699	-0.0993486	0.0109882	1.55495e-19	1e-07	0.001
Total_bilirubin	Total_bilirubin	rs838563	0.500012	0.0292625	1.98045e-65	1e-07	0.001
Total_bilirubin	Total_bilirubin	rs4643532	0.163546	0.0152956	1.11632e-26	1e-07	0.001
Total_bilirubin	Total_bilirubin	rs2005791	0.337794	0.0123049	1.03818e-165	1e-07	0.001
Total_bilirubin	Total_bilirubin	rs79566441	-0.701948	0.0395807	2.45216e-70	1e-07	0.001
Total_bilirubin	Total_bilirubin	rs17864783	0.255865	0.0148511	1.73585e-66	1e-07	0.001
Total_bilirubin	Total_bilirubin	rs17864758	-0.565362	0.0371192	2.2993e-52	1e-07	0.001
Total_bilirubin	Total_bilirubin	rs116537496	0.618657	0.0391825	3.88644e-56	1e-07	0.001
Total_bilirubin	Total_bilirubin	rs13034437	-0.190861	0.0133808	3.8023e-46	1e-07	0.001
Total_bilirubin	Total_bilirubin	rs115700531	-0.601204	0.0419408	1.37573e-46	1e-07	0.001
Total_bilirubin	Total_bilirubin	rs116241540	-0.499506	0.0393107	5.54661e-37	1e-07	0.001
Total_bilirubin	Total_bilirubin	rs116698763	-0.551749	0.0451677	2.6135e-34	1e-07	0.001
Total_bilirubin	Total_bilirubin	rs115107477	0.457513	0.0367554	1.47043e-35	1e-07	0.001
Total_bilirubin	Total_bilirubin	rs10199994	0.133528	0.0107623	2.4397e-35	1e-07	0.001
Total_bilirubin	Total_bilirubin	rs72972302	0.206224	0.0173293	1.19819e-32	1e-07	0.001
Total_bilirubin	Total_bilirubin	rs17863834	-0.655712	0.0499143	2.0761e-39	1e-07	0.001
Total_bilirubin	Total_bilirubin	rs13384101	-0.145619	0.0124046	8.15835e-32	1e-07	0.001
Total_bilirubin	Total_bilirubin	rs17864784	0.334737	0.0303902	3.28707e-28	1e-07	0.001
Total_bilirubin	Total_bilirubin	rs12185625	0.17365	0.0148032	9.01955e-32	1e-07	0.001
Total_bilirubin	Total_bilirubin	rs10210101	0.289444	0.0283092	1.55585e-24	1e-07	0.001
Total_bilirubin	Total_bilirubin	rs76384978	0.514131	0.0461229	7.50036e-29	1e-07	0.001
Total_bilirubin	Total_bilirubin	rs4663997	-0.396103	0.0394863	1.11851e-23	1e-07	0.001
Total_bilirubin	Total_bilirubin	rs1860162	-0.375504	0.0344834	1.30949e-27	1e-07	0.001
Total_bilirubin	Total_bilirubin	rs114896551	0.382916	0.0393917	2.47839e-22	1e-07	0.001
Total_bilirubin	Total_bilirubin	rs2305138	-0.210365	0.022358	5.04444e-21	1e-07	0.001
Total_bilirubin	Total_bilirubin	rs17864768	0.191065	0.0188187	3.24215e-24	1e-07	0.001
Total_bilirubin	Total_bilirubin	rs74461644	0.328507	0.0299565	5.62328e-28	1e-07	0.001
Total_bilirubin	Total_bilirubin	rs17864771	0.318655	0.0352383	1.53466e-19	1e-07	0.001
Total_bilirubin	Total_bilirubin	rs11677455	-0.238432	0.0245669	2.87963e-22	1e-07	0.001
Total_bilirubin	Total_bilirubin	rs28626554	-0.356253	0.0378697	5.12031e-21	1e-07	0.001
Total_bilirubin	Total_bilirubin	rs1546308	-0.145761	0.0220368	3.73547e-11	1e-07	0.001
Total_bilirubin	Total_bilirubin	rs11674391	-0.354327	0.03885	7.52692e-20	1e-07	0.001
Total_bilirubin	Total_bilirubin	rs62192905	-0.223924	0.0232046	4.95031e-22	1e-07	0.001
Total_bilirubin	Total_bilirubin	rs114243364	-0.262783	0.0317617	1.30502e-16	1e-07	0.001
Total_bilirubin	Total_bilirubin	rs11888665	-0.265912	0.0327277	4.48997e-16	1e-07	0.001
Total_bilirubin	Total_bilirubin	rs71421657	-0.1641	0.0209551	4.85454e-15	1e-07	0.001
Total_bilirubin	Total_bilirubin	rs11563059	0.328927	0.044528	1.50578e-13	1e-07	0.001
Total_bilirubin	Total_bilirubin	rs111226561	-0.394705	0.0511646	1.21891e-14	1e-07	0.001
Total_bilirubin	Total_bilirubin	rs62192908	-0.23451	0.0282163	9.51395e-17	1e-07	0.001
Total_bilirubin	Total_bilirubin	rs78835907	-0.223175	0.0281536	2.25108e-15	1e-07	0.001
Total_bilirubin	Total_bilirubin	rs2807835	0.0878108	0.0116884	5.80803e-14	1e-07	0.001
Total_bilirubin	Total_bilirubin	rs13393621	0.174921	0.022163	2.97107e-15	1e-07	0.001
Total_bilirubin	Total_bilirubin	rs13003916	-0.0730589	0.0107129	9.13718e-12	1e-07	0.001
Total_bilirubin	Total_bilirubin	rs11683286	0.0862419	0.0119838	6.19002e-13	1e-07	0.001
Total_bilirubin	Total_bilirubin	rs75795514	0.198264	0.0332627	2.51663e-09	1e-07	0.001
Total_bilirubin	Total_bilirubin	rs2306180	-0.0773388	0.0134094	8.05261e-09	1e-07	0.001
Total_bilirubin	Total_bilirubin	rs1135173	-0.0962233	0.0106824	2.11614e-19	1e-07	0.001
Total_bilirubin	Total_bilirubin	rs78453929	-0.149219	0.0187245	1.60309e-15	1e-07	0.001
Total_bilirubin	Total_bilirubin	rs35112299	0.111999	0.0203164	3.53536e-08	1e-07	0.001
Urate	Urate	rs4422389	1.39039	0.23272	2.31027e-09	1e-07	0.001
Urate	Urate	rs1133400	1.39477	0.20939	2.72174e-11	1e-07	0.001
Urate	Urate	rs2229716	-2.87468	0.430157	2.34698e-11	1e-07	0.001
Urate	Urate	rs689233	1.0685	0.178556	2.17788e-09	1e-07	0.001
Urate	Urate	rs113296769	-3.42039	0.614721	2.63669e-08	1e-07	0.001
Urate	Urate	rs12342831	-1.74605	0.195078	3.55558e-19	1e-07	0.001
Urate	Urate	rs648422	2.36418	0.2352	9.09555e-24	1e-07	0.001
Urate	Urate	rs12318839	-1.15128	0.178881	1.22808e-10	1e-07	0.001
Urate	Urate	rs6685648	-1.64753	0.182956	2.1672e-19	1e-07	0.001
Urate	Urate	rs4582112	1.19467	0.173923	6.4782e-12	1e-07	0.001
Urate	Urate	rs6748172	1.58987	0.23591	1.59401e-11	1e-07	0.001
Urate	Urate	rs2581778	2.65907	0.172183	8.7557e-54	1e-07	0.001
Urate	Urate	rs2672854	2.01965	0.245995	2.21748e-16	1e-07	0.001
Urate	Urate	rs55856036	-1.24948	0.206653	1.48401e-09	1e-07	0.001
Urate	Urate	rs4226	1.24238	0.218012	1.20856e-08	1e-07	0.001
Urate	Urate	rs2784128	-1.30629	0.171582	2.68118e-14	1e-07	0.001
Urate	Urate	rs59405823	-1.20958	0.177895	1.05217e-11	1e-07	0.001
Urate	Urate	rs464634	1.4878	0.170731	2.93916e-18	1e-07	0.001
Urate	Urate	rs61812063	-3.13724	0.56455	2.74567e-08	1e-07	0.001
Urate	Urate	rs2249825	-1.13337	0.192216	3.72013e-09	1e-07	0.001
Urate	Urate	rs75246752	-12.7939	0.758929	9.81153e-64	1e-07	0.001
Urate	Urate	rs2086431	-8.76061	0.409093	1.1508e-101	1e-07	0.001
Urate	Urate	rs72936689	-2.75291	0.331189	9.43371e-17	1e-07	0.001
Urate	Urate	rs2758886	1.1215	0.185769	1.57118e-09	1e-07	0.001
Urate	Urate	rs2242206	2.04111	0.192369	2.6938e-26	1e-07	0.001
Urate	Urate	rs2439302	1.32172	0.170737	9.87164e-15	1e-07	0.001
Urate	Urate	rs12459008	-1.05248	0.180827	5.87662e-09	1e-07	0.001
Urate	Urate	rs12146487	-2.55605	0.222122	1.22706e-30	1e-07	0.001
Urate	Urate	rs114580333	8.74431	0.640123	1.80001e-42	1e-07	0.001
Urate	Urate	rs593982	-1.8519	0.277311	2.42499e-11	1e-07	0.001
Urate	Urate	rs12507861	-6.97838	0.177993	0	1e-07	0.001
Urate	Urate	rs56038393	-8.77505	0.190177	0	1e-07	0.001
Urate	Urate	rs6823877	12.9711	0.176717	0	1e-07	0.001
Urate	Urate	rs75341455	-20.1485	0.494183	0	1e-07	0.001
Urate	Urate	rs4148157	11.794	0.284358	0	1e-07	0.001
[truncated: 4,216 more rows]
