# Supplementary material for: Graphical analysis for phenome-wide causal discovery in genotyped population-scale biobanks
Source: Nat Commun. 2021 Jan 13;12:350. doi: 10.1038/s41467-020-20516-2 (PMC7806647; doi:10.1038/s41467-020-20516-2)
Supplement: Supplementary file 5 — Supplementary Data 11–16 [file 41467_2020_20516_MOESM5_ESM.zip › SData 11-16/SD12.txt]

tr1->	tr2	pi1	numIVs	is_skeleton_edge	MS_test	qvalue_ivw	Est_ivw	Est_by_sd_ivw	direction_ivw	log10p_ivw	p_het_ivw	qvalue_mrpresso	Est_mrpresso	Est_by_sd_mrpresso	direction_mrpresso	log10p_mrpresso	mrpresso_globaltest	p1	p2
Alanine_aminotransferase	statins	0.0662188838709677	30	TRUE	1	1	0.0728533184053958	0.00537311042658312	Up	0.414498744787578	0.612414473329048	1	0.0473554088713704	0.00349257723232305	Up	0.261567577514913	0.567	1e-06	0.001
Alanine_aminotransferase	Albumin	0.414499077677419	30	FALSE	NA	0.0678062937837364	0.0188330970474081	0.00138898697170101	Up	3.17841168554785	1.54536009563734e-05	0.253419640994252	0.0192691172028989	0.00142114452464364	Up	2.57774657245723	NA	1e-06	0.001
Alanine_aminotransferase	Alkaline_phosphatase	0.397997891412858	30	TRUE	1	1	0.0478104019325511	0.00352613408346673	Up	0.265455761407804	2.28815108817504e-12	1	0.000728219584597672	5.37079755388875e-05	Up	0.00388043562716368	NA	1e-06	0.001
Alanine_aminotransferase	Aspartate_aminotransferase	0.795651222113429	30	TRUE	4.61548725815409e-100	3.32989526834337e-64	0.502224095360504	0.0370402554382881	Up	66.811412575209	0.0703387075913981	1.25825585773057e-13	0.479502986732571	0.0353645181027156	Up	15.9543003665919	NA	1e-06	0.001
Alanine_aminotransferase	Calcium	0.289239443806452	30	TRUE	1	1	0.000392616021791722	2.89563919188126e-05	Up	1.09769962881735	3.98935637874449e-06	1	0.00040638570291228	2.99719395811428e-05	Up	1.06028997784556	0.001	1e-06	0.001
Alanine_aminotransferase	C_reactive_protein	0.117845661935484	30	FALSE	NA	1	-0.00601394324962404	-0.000443543024349606	Down	0.345898383909147	0.128619312387511	1	-0.00718950210439117	-0.000530243365224451	Down	0.41357787310621	0.046	1e-06	0.001
Alanine_aminotransferase	Creatinine_in_urine	0.05851092172043	30	FALSE	NA	1	2.89923715379086	0.213825831425917	Up	0.125612229833377	0.427407302933047	1	2.97380744002921	0.219325572429765	Up	0.10566471691277	0.112	1e-06	0.001
Alanine_aminotransferase	Creatinine	0.0765762004301075	30	FALSE	NA	1	-0.0141197141905827	-0.0010413634574012	Down	0.231711395536137	0.184071650878868	1	-0.0126951905319765	-0.00093630135329251	Down	0.174799421852857	0.18	1e-06	0.001
Alanine_aminotransferase	Cystatin_C	0.145602096774194	30	FALSE	NA	1	0.000162943532649685	1.20174840815414e-05	Up	0.254128195423781	0.0216315396905455	1	0.000227564449861047	1.67834347841798e-05	Up	0.3247529297289	0.128	1e-06	0.001
Alanine_aminotransferase	Direct_bilirubin	0.272813268511828	30	FALSE	NA	0.455814912222936	0.00648081220496175	0.000477975751734983	Up	2.1459960850106	0.000249326856567743	0.373467432601911	0.00659444427302231	0.00048635639469064	Up	2.33950375870178	NA	1e-06	0.001
Alanine_aminotransferase	Gamma_glutamyltransferase	0.244735161792725	30	TRUE	3.91323239598295e-06	1	0.269570485929913	0.0198814826881217	Up	1.63442328983079	0.0162810153612448	0.768228619554987	0.219362118117265	0.0161784927557389	Up	1.91646089166229	NA	1e-06	0.001
Alanine_aminotransferase	Glucose	0.0360978494623656	30	TRUE	1	1	0.00218316219042907	0.000161013551408081	Up	0.44148334313929	0.456327417574043	1	0.00248477793602418	0.000183258450377003	Up	0.592406450260388	0.395	1e-06	0.001
Alanine_aminotransferase	Glycated_haemoglobin_HbA1c	0.404353826451613	30	TRUE	1	1	0.0128020736351219	0.000944184243578172	Up	0.328289637598832	4.23958231490241e-08	1	0.0171819331716236	0.0012672095972291	Up	0.543500709481397	NA	1e-06	0.001
Alanine_aminotransferase	HDL_cholesterol	0.212253084946667	30	TRUE	1	1	-0.00180967915868892	-0.000133468264303544	Down	1.17525421115238	0.000644817772871031	0.798359071937972	-0.00211612212212388	-0.000156069182395196	Down	1.88663567997082	NA	1e-06	0.001
Alanine_aminotransferase	IGF_1	0.355379151032258	30	FALSE	NA	1	-0.0243282244637904	-0.00179426605936134	Down	1.36791118341483	5.42542676959704e-07	1	-0.0267526150871318	-0.00197307079772479	Down	1.23991855003946	NA	1e-06	0.001
Alanine_aminotransferase	LDL_direct	0.502661275275603	30	FALSE	NA	1	-0.00395912292793364	-0.000291994999676349	Down	0.859477655812059	7.1866254596058e-13	1	-0.00475990510769477	-0.000351054644091638	Down	1.64767526709901	NA	1e-06	0.001
Alanine_aminotransferase	Lipoprotein_A	0.098302905376344	30	FALSE	NA	1	0.0587786877921943	0.0043350719932851	Up	0.254201979579271	0.105992837719096	1	0.0683132030976196	0.00503826581782615	Up	0.316846284889277	0.373	1e-06	0.001
Alanine_aminotransferase	uacr_lowcontrolonly	0.109558234408602	30	FALSE	NA	1	-0.00659421969127681	-0.000486339831237597	Down	0.324961423019731	0.139684634224932	1	-0.0073158184301136	-0.000539559503207488	Down	0.416315073395269	0.435	1e-06	0.001
Alanine_aminotransferase	Non_albumin_protein	0.283839795935484	30	TRUE	1	1	-0.00148183160454628	-0.00010928870529305	Down	0.0654624739455117	3.43237347870105e-05	1	-0.00819800247991743	-0.000604622734641778	Down	0.548197544040392	NA	1e-06	0.001
Alanine_aminotransferase	oestradiol_gt212_lowcontrolonly	0.124848374193548	30	FALSE	NA	1	0.0032417462061953	0.000239086711794231	Up	0.204832101541065	0.0659791827308969	1	0.00350428458126319	0.000258449559106221	Up	0.210063001572764	0.128	1e-06	0.001
Alanine_aminotransferase	Phosphate	0.193953817204301	30	FALSE	NA	1	0.000317495424504294	2.34160641290721e-05	Up	0.438398282685791	0.033190160470283	1	0.000273706328075271	2.01865111623261e-05	Up	0.456810168101822	0.157	1e-06	0.001
Alanine_aminotransferase	rheumatoidfactor_lowcontrolonly	0.0241317634408602	30	FALSE	NA	1	-0.00987100910787846	-0.00072801106551257	Down	0.751767848002382	0.943583196606565	1	-0.00965015697012118	-0.000711722680163894	Down	0.828955505256435	0.857	1e-06	0.001
Alanine_aminotransferase	SHBG	0.575020803275857	30	TRUE	1	1	-0.0367928092447991	-0.00271355967447424	Down	0.0854670867704379	8.48939004567968e-18	1	-0.0377677378871201	-0.00278546304645354	Down	0.169248173187037	NA	1e-06	0.001
Alanine_aminotransferase	Sodium_in_urine	0.00373262365591387	30	FALSE	NA	1	0.0365936257009451	0.00269886940092581	Up	0.182805298993341	0.985712651245621	1	0.0382592971328326	0.0028217167431448	Up	0.277459603947866	0.884	1e-06	0.001
Alanine_aminotransferase	Testosterone	0.625375087866	30	TRUE	1	1	0.00205616587090117	0.000151647262218672	Up	0.0535310748910949	1.49963979564379e-29	1	-0.0047806065842062	-0.000352581428618738	Down	0.202324120034991	NA	1e-06	0.001
Alanine_aminotransferase	Total_bilirubin	0.383852950709677	30	FALSE	NA	0.0272448867638808	0.03440673031297	0.00253758051706757	Up	3.66266913541629	1.02207153719279e-05	0.560808792855478	0.0299064082005321	0.0022056707537982	Up	2.10538927031481	0.002	1e-06	0.001
Alanine_aminotransferase	Urate	0.439066569032258	30	TRUE	1	1	-0.268406169430296	-0.0197956114984372	Down	0.677403947573073	8.79462364746052e-12	1	-0.156199135893649	-0.0115200683244551	Down	0.374802284860505	NA	1e-06	0.001
Alanine_aminotransferase	Urea	0.20064327483871	30	FALSE	NA	1	-0.00124388057177645	-9.17392346144827e-05	Down	0.149476765642193	0.00899159855383719	1	-0.00123570549528879	-9.11363027278453e-05	Down	0.168833688127747	0.006	1e-06	0.001
Alanine_aminotransferase	Vitamin_D	0.184004964516129	30	FALSE	NA	1	-0.0824737065886457	-0.00608263758590286	Down	1.48626384444619	0.022297605523083	0.733629375944039	-0.10063617674755	-0.00742216418426966	Down	1.94508615579294	0.006	1e-06	0.001
Alanine_aminotransferase	Basal metabolic rate	0.383949900967742	30	FALSE	NA	1	-0.449193082967325	-0.0331290885640975	Down	0.0590147335472626	2.04083094367495e-12	1	-1.59591146925012	-0.117702374346428	Down	0.292557267932334	NA	1e-06	0.001
Alanine_aminotransferase	SBP	0.173339356774193	30	FALSE	NA	1	-0.000178225983005965	-1.31446021751351e-05	Down	0.00149930033011999	0.0278036505665746	1	0.0177536253825727	0.00130937329610626	Up	0.203637728090857	0.017	1e-06	0.001
Alanine_aminotransferase	DBP	0.292354376129032	30	TRUE	2.51360996548888e-69	1	-0.0214935783391741	-0.00158520397432225	Down	0.452958460107426	1.87690079637419e-05	1	-0.0281505045495647	-0.0020761685647203	Down	0.626386874035957	NA	1e-06	0.001
Alanine_aminotransferase	RBC	0.374912055904731	30	FALSE	NA	1	0.00205061457982657	0.000151237840923845	Up	1.47330659912743	4.13186649417001e-09	0.273562884933752	0.00279385434590811	0.000206053591585495	Up	2.52473560829966	NA	1e-06	0.001
Alanine_aminotransferase	Hemoglobin	0.478205088387097	30	FALSE	NA	1	0.00497386965262334	0.00036683505262262	Up	0.421560652616664	2.57725133228774e-10	1	0.00524032794640926	0.000386487003527915	Up	0.558693406115095	NA	1e-06	0.001
Alanine_aminotransferase	RBC distr width	0.488110209354839	30	FALSE	NA	1	-0.00532358304605623	-0.000392627270763102	Down	0.731351275807649	0.00339253564610978	0.147560039668579	-0.0075333136483178	-0.000555600307528331	Down	2.87114612737875	NA	1e-06	0.001
Alanine_aminotransferase	Reticulocyte count	0.404501052903226	30	TRUE	1	1	6.96296868348731e-05	5.13535971347689e-06	Up	0.287953805981209	6.10390421481121e-10	1	9.66513642143768e-05	7.1282745133719e-06	Up	0.515409738428039	NA	1e-06	0.001
Alanine_aminotransferase	Eosinophill count	0.249237264516129	30	FALSE	NA	1	-0.000281276432077382	-2.07448248484333e-05	Down	0.530658031962677	0.00111596346416384	1	-0.000263723243674245	-1.94502342698155e-05	Down	0.496843617598338	0.111	1e-06	0.001
Alanine_aminotransferase	Monocyte count	0.171830474903226	30	FALSE	NA	1	0.000759293015341293	5.5999717059695e-05	Up	1.06398982700885	0.32185454578668	1	0.000799991607768554	5.90013377971518e-05	Up	1.47511381391848	0.009	1e-06	0.001
Alanine_aminotransferase	Basophill count	0.071446752688172	30	FALSE	NA	1	-3.80247410991967e-05	-2.80441766195629e-06	Down	0.163262507643751	0.145549786854105	1	-2.70163865169964e-05	-1.99252458584401e-06	Down	0.112661698928004	0.212	1e-06	0.001
Alanine_aminotransferase	Lymphocyte count	0.212296324731183	30	FALSE	NA	1	0.000922337211666185	6.80246253334993e-05	Up	0.173014788302159	0.00402763433948861	1	0.000883064868870363	6.51281939948693e-05	Up	0.171446209076512	0.212	1e-06	0.001
Alanine_aminotransferase	Platelet distr width	0.231166646203226	30	TRUE	1	1	0.00144462991146319	0.0001065449894354	Up	0.799125541476787	0.00116356477343375	1	0.00194073721289163	0.000143134116359943	Up	1.24254004972251	NA	1e-06	0.001
Alanine_aminotransferase	Platelet count	0.440951217585161	30	FALSE	NA	1	-0.315467713410482	-0.0232665154762622	Down	0.888923934635133	8.5304285165321e-15	1	-0.333562032350303	-0.0246010157555284	Down	1.41994299248063	NA	1e-06	0.001
Alanine_aminotransferase	Platelet volume	0.528989080919548	30	FALSE	NA	1	0.00184539464723783	0.000136102368941644	Up	0.233425486048336	3.85074728858684e-14	1	0.00313897177080261	0.00023150684580485	Up	0.571617082664951	NA	1e-06	0.001
Alanine_aminotransferase	time_aggregated_depression	0.131443356989247	30	FALSE	NA	1	0.00414493876879646	0.000305699372432696	Up	0.512563603465397	0.112280413725321	1	0.00285997943050271	0.000210930478311736	Up	0.297202861896224	0.058	1e-06	0.001
Alanine_aminotransferase	Mood swings	0.10523199139785	30	FALSE	NA	1	0.00260517216256555	0.000192137819060392	Up	0.339191433702826	0.144626089158209	1	0.00347472967007021	0.000256269812116468	Up	0.449670644551991	0.204	1e-06	0.001
Alanine_aminotransferase	FEV FVC ratio	0.157175246322581	30	TRUE	1.69800729405645e-18	1	-4.61383173813847e-05	-3.40281375801488e-06	Down	0.122913918562218	0.0356776926383237	1	-0.000121971392430846	-8.99568852537678e-06	Down	0.466151028416225	0.029	1e-06	0.001
Alanine_aminotransferase	FVC	0.33119440516129	30	TRUE	1.14996667799202e-10	1	0.00150768705856236	0.00011119560826739	Up	0.359907067850097	0.000242864934800257	1	0.0017452770636725	0.000128718452273006	Up	0.530796491953954	NA	1e-06	0.001
Alanine_aminotransferase	townsend	0.00292232258064518	30	FALSE	NA	1	-0.00919830742881031	-0.000678397671299447	Down	1.23402133575807	0.779698410882191	1	-0.00964985049906634	-0.000711700077173993	Down	1.71951924409419	0.925	1e-06	0.001
Alanine_aminotransferase	Sleep duration	0.00308494623655919	30	FALSE	NA	1	0.00104999760899464	7.74398918849878e-05	Up	0.336293026519837	0.8360961267198	1	0.00121503392500629	8.96117238582777e-05	Up	0.36938380481561	0.863	1e-06	0.001
Alanine_aminotransferase	Neuroticism score	0.0758192077419355	30	FALSE	NA	1	-0.00292061836975699	-0.000215402748400397	Down	0.232642908788181	0.224319647103451	1	-0.0020931489361001	-0.000154374853735116	Down	0.12348586251153	0.169	1e-06	0.001
Alanine_aminotransferase	Menarche	0.342260238709677	30	FALSE	NA	1	0.0087444377731188	0.000644923674058367	Up	1.04521923855515	7.94913537533708e-06	1	0.0085860222824103	0.000633240144145266	Up	1.10870835041312	0.011	1e-06	0.001
Alanine_aminotransferase	Num children (f)	0.117472846	30	FALSE	NA	1	0.00192557073490403	0.0001420155515122	Up	0.256153756088387	0.168024133267086	1	0.00289613836280684	0.000213597288011417	Up	0.387758404377215	0.016	1e-06	0.001
Alanine_aminotransferase	chronotype_quantitative_time_averaged	0.314729333763441	30	FALSE	NA	1	-0.0040744651608676	-0.000300501771474365	Down	1.07083017244372	0.0197015554888885	1	-0.00202935531010094	-0.000149669917782875	Down	0.488022559721008	NA	1e-06	0.001
Alanine_aminotransferase	alcohol_continuous	0.151116072903226	30	FALSE	NA	1	0.00126436142695261	9.32497477784817e-05	Up	0.110990228064546	0.0386352877215563	1	0.00241019717966016	0.000177757937175777	Up	0.194091289141959	0.066	1e-06	0.001
Alanine_aminotransferase	physical_activity	0.0901336365591399	30	FALSE	NA	1	-0.0149850682649374	-0.00110518543698116	Down	0.584685432800232	0.569660510229982	1	-0.0109748236955685	-0.000809420091208956	Down	0.613940146539894	0.305	1e-06	0.001
Alanine_aminotransferase	Summer outdoor time	0.232934276774194	30	FALSE	NA	1	0.0096211851307977	0.00070958593615067	Up	1.13513120185526	0.000189804585249565	1	0.00958884821207144	0.000707201009300738	Up	1.21013192219078	0.024	1e-06	0.001
Alanine_aminotransferase	Height	0.413797128076832	30	FALSE	NA	1	0.0275221256093546	0.00202982408090832	Up	0.661393792074752	2.90303802160459e-13	1	0.0299622432082375	0.00220978872218505	Up	1.16461080067536	NA	1e-06	0.001
Alanine_aminotransferase	Pulse rate	0.0951185030094496	30	TRUE	1	1	0.0248969997627614	0.00183621462884555	Up	0.685084825749976	0.151217154028663	1	0.0301642336773607	0.00222468601333762	Up	0.931364312409651	NA	1e-06	0.001
Alanine_aminotransferase	Water intake	0.0600720073354839	30	FALSE	NA	1	-0.00415408524099851	-0.000306373947129236	Down	0.481882303925478	0.344079909919136	1	-0.00448224794200873	-0.000330576748992042	Down	0.610096808523351	0.039	1e-06	0.001
Alanine_aminotransferase	Bread intake	0.1582396	30	FALSE	NA	1	-0.0050107552168764	-0.000369555453205825	Down	0.144275152693486	0.0229358370470096	1	-0.00521465378970478	-0.000384593471673745	Down	0.136776574485504	0.172	1e-06	0.001
Alanine_aminotransferase	Coffee intake	0.192451914623656	30	FALSE	NA	0.501467363387269	0.0104787805223568	0.000772835693897251	Up	2.09219955056685	0.184797967058887	1	0.0102385602035262	0.000755118857821185	Up	1.57975897526842	0.054	1e-06	0.001
Alanine_aminotransferase	Beer intake	0.0860940193548387	30	FALSE	NA	1	0.000800658747349817	5.90505409730472e-05	Up	0.0277456221016147	0.101627699870284	1	0.000857642637799947	6.32532422724048e-05	Up	0.0292809448398215	0.217	1e-06	0.001
Alanine_aminotransferase	Body mass index (BMI)	0.44854146510129	30	FALSE	NA	1	-0.0127591472417874	-0.000941018317074759	Down	0.385826578976317	2.53820386837312e-16	1	-0.0109591841578058	-0.000808266637045728	Down	0.374865189001524	NA	1e-06	0.001
Alanine_aminotransferase	Waist circumference	0.318799608645161	30	TRUE	1	1	0.0260067905674072	0.00191806441515984	Up	0.336085353742499	0.00045377721045932	1	0.0277295342708897	0.00204512097700379	Up	0.474782665257614	NA	1e-06	0.001
Alanine_aminotransferase	Intelligence	0.153569427956989	30	FALSE	NA	1	-0.00322564239776606	-0.000237899016533772	Down	0.168463343744041	0.0512802739113673	1	-0.00408747723338147	-0.000301461443648893	Down	0.280091685682814	0.095	1e-06	0.001
Alanine_aminotransferase	smoking_current	0.0250963806451614	30	FALSE	NA	1	0.00855555677070772	0.000630993238140663	Up	1.07897573472597	0.786790603992327	1	0.00925533968157965	0.000682603939438137	Up	1.05907562482052	0.653	1e-06	0.001
Alanine_aminotransferase	Crohns disease	0.0902841505376344	30	FALSE	NA	1	-0.0253041689375687	-0.00186624435139527	Down	0.583514344836214	0.145428793457907	1	-0.0228973127915445	-0.00168873282362208	Down	0.476245860285296	0.496	1e-06	0.001
Alanine_aminotransferase	Atrial fibrillation	0.116319214623656	30	FALSE	NA	1	0.00310831084792698	0.000229245527748272	Up	0.113151990232966	0.154595130748968	1	0.00481911302331474	0.000355421372687083	Up	0.205669718174915	0.192	1e-06	0.001
Alanine_aminotransferase	Myocardial infarction	0.0981844774193549	30	FALSE	NA	1	-0.00622105170507701	-0.000458817779512241	Down	0.308475296778327	0.17349122675821	1	-0.00528592169188845	-0.000389849653776158	Down	0.246836367827419	0.426	1e-06	0.001
Alanine_aminotransferase	Heart failure	0.0447896043010753	30	FALSE	NA	1	-0.0197752637340786	-0.0014584740693176	Down	0.708360057695668	0.42396040252866	1	-0.0184228171582821	-0.0013587278263617	Down	0.727428957718532	0.573	1e-06	0.001
Alanine_aminotransferase	Cardiomyopathy	0.034802790967742	30	FALSE	NA	1	0.0156438704241622	0.00115377370760857	Up	0.268134044675439	0.483295722462692	1	0.017509112123514	0.00129133984518814	Up	0.270236720705388	0.341	1e-06	0.001
Alanine_aminotransferase	Asthma	0.306315868387097	30	FALSE	NA	1	-0.012893916520305	-0.00095095788100178	Down	1.33674197652165	0.00867627055803199	1	-0.0108420703400037	-0.000799629206530513	Down	1.18817769495536	0.012	1e-06	0.001
Alanine_aminotransferase	Diabetes	0.284184932903226	30	FALSE	NA	1	0.00890378854063945	0.000656676182923986	Up	0.42089644545268	0.00141084366539156	1	0.00931928655700217	0.000687320177910189	Up	0.495246163974851	0.007	1e-06	0.001
Alanine_aminotransferase	Malignant melanoma	0.0142749741935483	30	FALSE	NA	1	-0.00798334212932274	-0.000588791008741028	Down	0.285285315821057	0.731155734983921	1	-0.00437975004527886	-0.000323017278405438	Down	0.116532476464287	0.602	1e-06	0.001
Alanine_aminotransferase	Non-melanoma skin cancer	0.0147467075268817	30	FALSE	NA	1	-0.00584656470429569	-0.000431198447235279	Down	0.407511482626647	0.965998952261037	1	-0.00424665228148155	-0.000313200992777448	Down	0.260894467993215	0.734	1e-06	0.001
Alanine_aminotransferase	Lung cancer	0.0419625376344086	30	FALSE	NA	1	0.00181855631108452	0.000134122976005621	Up	0.031826461024454	0.646272584269845	1	0.00471044878052475	0.000347407118996089	Up	0.0944048308674347	0.79	1e-06	0.001
Alanine_aminotransferase	Breast cancer	0.10942598	30	FALSE	NA	1	0.000618597180873511	4.56230551354022e-05	Up	0.02013561246999	0.111979653006082	1	0.00217978151689128	0.000160764218465775	Up	0.0794434871063853	0.207	1e-06	0.001
Alanine_aminotransferase	Prostate cancer	0.0413116301075268	30	FALSE	NA	1	-0.00928942731126388	-0.000685117985503337	Down	0.332069161345822	0.492671205124288	1	-0.00964106714699847	-0.000711052283475515	Down	0.38938003971468	0.675	1e-06	0.001
Alanine_aminotransferase	Colorectal cancer	0.202223825806452	30	FALSE	NA	1	-0.00371825634405217	-0.000274230499972062	Down	0.073396250858862	0.010807902053788	1	-0.00142714241367964	-0.000105255243700651	Down	0.0279304233819394	0.041	1e-06	0.001
Alanine_aminotransferase	Bladder cancer	0.0700211956989247	30	FALSE	NA	1	0.0405734536431073	0.00299239144604455	Up	1.20326888049551	0.668347655714323	1	0.0454377677301719	0.00335114650774187	Up	1.46095931805875	0.614	1e-06	0.001
Alanine_aminotransferase	IBD	0.179567959139785	30	FALSE	NA	1	0.000809706412214858	5.97178283868074e-05	Up	0.0151760348927815	0.00300237752562652	1	0.00106484020625543	7.85345697369389e-05	Up	0.0208658794500491	0.119	1e-06	0.001
Alanine_aminotransferase	Respiratory failure	0.00182706236559138	30	FALSE	NA	1	0.0227522459652797	0.00167803379036162	Up	0.423996571332294	0.850303079117004	1	0.0224061265421384	0.00165250663632074	Up	0.587284426798799	0.86	1e-06	0.001
Alanine_aminotransferase	Respiratory infection	0.023143741935484	30	FALSE	NA	1	-0.00235928456579045	-0.000174003007374149	Down	0.0942843624097661	0.734084635002526	1	-0.00252349309675273	-0.000186113788175343	Down	0.113542206567778	0.944	1e-06	0.001
Alanine_aminotransferase	Helicobacter pylori	0.00397026989247318	30	FALSE	NA	1	0.00205844683001366	0.000151815488532286	Up	0.0293949027247747	0.982892020721546	1	-0.00556798109531917	-0.000410652224676993	Down	0.0941897318951487	0.712	1e-06	0.001
Alanine_aminotransferase	Stroke	0.0625732043010753	30	FALSE	NA	1	0.000711395972858707	5.24671930237464e-05	Up	0.0193894245406262	0.279426549894222	1	0.000845597131247054	6.23648567016518e-05	Up	0.025135899702403	0.668	1e-06	0.001
Alanine_aminotransferase	Multiple sclerosis	0.00499406451612905	30	FALSE	NA	1	-0.00293787510611543	-0.000216675474915617	Down	0.0359053493338733	0.953715811139683	1	0.00179435219860639	0.000132337863508771	Up	0.0307189912450979	0.911	1e-06	0.001
Alanine_aminotransferase	Migraine	0.0794086236559139	30	FALSE	NA	1	-0.0171342375000846	-0.00126369192479278	Down	1.44730780543829	0.815027140328057	1	-0.0152003982571174	-0.00112106655058672	Down	1.08660638138846	0.637	1e-06	0.001
Alanine_aminotransferase	Osteoarthritis	0.187615325827957	30	FALSE	NA	1	-0.00908343433902994	-0.000669925499956501	Down	0.652062144642022	0.00936177878168783	1	-0.0129705221635458	-0.000956607734562901	Down	1.01148863803648	NA	1e-06	0.001
Alanine_aminotransferase	Gout	0.0661811118279571	30	FALSE	NA	0.759072393791071	-0.02686007283793	-0.0019809960696804	Down	1.84572212220034	0.200850048528507	1	-0.026838815175595	-0.00197942826508842	Down	1.57937193253402	0.703	1e-06	0.001
Alanine_aminotransferase	Hiatus hernia	0.0818115419354839	30	FALSE	NA	1	-0.0091462775378555	-0.00067456033958001	Down	1.08784744057744	0.174342950216194	1	-0.00908399102972566	-0.000669966557256937	Down	0.956157026205658	0.26	1e-06	0.001
Alanine_aminotransferase	Gastric reflux	0.155946451612903	30	FALSE	NA	1	0.00775653651508802	0.000572063539940349	Up	0.620872919138324	0.0910723866700117	1	0.0072115051720364	0.00053186614528127	Up	0.659155223919609	0.464	1e-06	0.001
Alanine_aminotransferase	Allergic rhinitis	0.0392180015053764	30	FALSE	NA	1	-0.00694824084581642	-0.000512449757296187	Down	0.493470532182523	0.412712772167132	1	-0.00877836277568534	-0.000647425725975862	Down	0.696598106642409	0.536	1e-06	0.001
Alanine_aminotransferase	Hypothyroidism	0.252193438774194	30	FALSE	NA	1	0.00310796890026399	0.000229220308271746	Up	0.142301158799581	0.000350003368092532	1	0.00451346524769213	0.000332879101641566	Up	0.203422268877973	NA	1e-06	0.001
Alanine_aminotransferase	Kidney infection	0.153394812903226	30	FALSE	NA	1	-0.020623476662185	-0.00152103184743569	Down	1.31009609794855	0.0503505167412304	1	-0.019227742778024	-0.00141809305961013	Down	1.27935801387275	0.332	1e-06	0.001
Alanine_aminotransferase	Angina	0.151126587096774	30	FALSE	NA	1	0.00925925217815051	0.000682892495629934	Up	0.456192395038914	0.7865954770942	1	0.00638296149129233	0.000470759022265776	Up	0.414534657047684	0.499	1e-06	0.001
Albumin	statins	0.00664985763091386	82	FALSE	NA	1	-0.567987193975118	-0.222759704797031	Down	1.33681567929734	0.857307392086182	1	-0.468823071001658	-0.183868386481513	Down	1.17701553499433	0.556	1e-06	0.001
Albumin	Alanine_aminotransferase	0.296584256190467	82	FALSE	NA	0.779452227715525	0.425511548345726	0.166881978859147	Up	1.8308174106136	2.37041663502535e-21	0.025876198488703	0.525277667313016	0.206009394839009	Up	3.82349366468988	NA	1e-06	0.001
Albumin	Alkaline_phosphatase	0.429389504121394	82	FALSE	NA	0.218604348518244	-0.986852507777818	-0.387035087485488	Down	2.54980492643106	1.81104396052341e-24	0.00467384622088923	-1.03335205061551	-0.405271809273576	Down	4.67839164131545	NA	1e-06	0.001
Albumin	Aspartate_aminotransferase	0.377035936241446	82	FALSE	NA	0.349992768025399	0.299345753627123	0.117400836528621	Up	2.2959278666398	2.15143314446061e-07	0.263532659246535	0.261823123557145	0.102684782916393	Up	2.54859212283764	NA	1e-06	0.001
Albumin	Calcium	0.882451225298346	82	TRUE	5.269547523888e-96	5.09549743581368e-84	0.0176024990831538	0.00690354913111849	Up	86.7120867574745	0.0285619360380001	1.22341280282159e-33	0.0169623646149664	0.00665249388431643	Up	36.5105643508378	0.005	1e-06	0.001
Albumin	C_reactive_protein	0.283788973219793	82	TRUE	7.67711855805823e-10	0.00580606662528021	-0.16381119580111	-0.0642453456806325	Down	4.43962736592917	7.52801386632389e-09	0.00523514869500106	-0.149655980045491	-0.058693791496828	Down	4.62566266449851	NA	1e-06	0.001
Albumin	Creatinine_in_urine	0.259294746771084	82	TRUE	8.16296177866768e-09	0.228663045481423	-118.922546086455	-46.6404023557802	Down	2.52527897997266	4.33946281477481e-06	0.579463074797897	-104.643375238614	-41.040234048199	Down	2.08588900565751	NA	1e-06	0.001
Albumin	Creatinine	0.279975048915663	82	FALSE	NA	1	0.0302440403818779	0.0118614531785232	Up	0.0825947810502608	7.63803061183157e-10	1	0.0474476706726825	0.01860856939112	Up	0.153443001777832	NA	1e-06	0.001
Albumin	Cystatin_C	0.303158975286747	82	TRUE	1	0.47892233989468	-0.00376457552043925	-0.00147643422336722	Down	2.11891747800798	3.16644570767944e-08	0.384369324262718	-0.00368490556403535	-0.00144518834994264	Down	2.31878345269643	NA	1e-06	0.001
Albumin	Direct_bilirubin	0.0968368990720541	82	TRUE	1	0.554731581949707	0.0185811762053664	0.00728737790252075	Up	2.03561735603555	0.217651281779482	0.203496422699718	0.0212729995727779	0.00834308793445609	Up	2.70411986325062	NA	1e-06	0.001
Albumin	Gamma_glutamyltransferase	0.184757577407264	82	FALSE	NA	1	0.384344232840051	0.150736510886268	Up	0.69491485951368	4.01849249470631e-05	1	0.36966265033802	0.144978520180145	Up	0.683154213399417	NA	1e-06	0.001
Albumin	Glucose	0.0495124127358214	82	FALSE	NA	1	-0.00200326125114373	-0.000785661877009955	Down	0.105701309241562	0.391367904386932	1	-0.00190935025175034	-0.000748830788696753	Down	0.0944000342368146	0.21	1e-06	0.001
Albumin	Glycated_haemoglobin_HbA1c	0.111972652657842	82	TRUE	8.87042190990642e-09	1	0.0141692347970053	0.00555705233156893	Up	0.119721155976037	0.00900282195276794	1	0.00417807806814862	0.00163860637520026	Up	0.0330959870803841	NA	1e-06	0.001
Albumin	HDL_cholesterol	0.389567984830198	82	TRUE	1	1	-0.00343097442979219	-0.00134559873753096	Down	0.300721001850556	1.87532722731926e-41	1	-0.000127211092876452	-4.98910993005726e-05	Down	0.0118599726168319	NA	1e-06	0.001
Albumin	IGF_1	0.369236045727351	82	TRUE	1	1	-0.0388066900432785	-0.0152196509179911	Down	0.23282370910189	1.96104158223606e-27	1	-0.0300234785672264	-0.0117749507269848	Down	0.264260300282153	NA	1e-06	0.001
Albumin	LDL_direct	0.425959829898769	82	TRUE	1	1	-0.00484360506796301	-0.00189962035506757	Down	0.217356083104589	4.99437758595459e-31	1	-0.00816704997302481	-0.00320304693547951	Down	0.52371084763888	NA	1e-06	0.001
Albumin	Lipoprotein_A	0.17953719964737	82	FALSE	NA	1	-0.926378783101339	-0.363317811462713	Down	1.57613118545553	2.73872757646716e-05	1	-0.900740722766959	-0.353262784144782	Down	1.71422200440776	0.017	1e-06	0.001
Albumin	uacr_lowcontrolonly	0.103767987293565	82	FALSE	NA	0.305601538137348	0.0978158619689607	0.0383625419160901	Up	2.37053355359301	0.0167987110437947	0.251076072008863	0.0995685358792128	0.0390499255877549	Up	2.58554818946952	0.049	1e-06	0.001
Albumin	Non_albumin_protein	0.526210090232793	82	TRUE	1	1	-0.108806561227664	-0.0426729998777337	Down	1.11250153688927	7.24229658911352e-43	0.263532659246535	-0.113821090865082	-0.0446396553826044	Down	2.54818470337207	NA	1e-06	0.001
Albumin	oestradiol_gt212_lowcontrolonly	0.0834878937995885	82	TRUE	0.0271259040875597	0.0281472843705349	-0.0793351963633704	-0.0311145834085356	Down	3.64456802049477	0.71866810324542	0.0700767510199326	-0.0759062594178975	-0.0297697837548754	Down	3.29016541558811	0.441	1e-06	0.001
Albumin	Phosphate	0.321401656455422	82	TRUE	1	0.307081874459243	0.00455400544738427	0.00178604186830986	Up	2.36791942332393	2.3658182736479e-14	0.00695761815246855	0.00553284953529251	0.00216993612222557	Up	4.48392118781326	NA	1e-06	0.001
Albumin	rheumatoidfactor_lowcontrolonly	0.0346802080082281	82	FALSE	NA	1	-0.0085773507172271	-0.00336396336744489	Down	0.115893980640135	0.531925375529456	1	0.00164654387203123	0.000645760381148849	Up	0.0212963020355977	0.078	1e-06	0.001
Albumin	SHBG	0.54817735558383	82	TRUE	1	1	-0.260367611237088	-0.102113943471097	Down	0.2296835168246	2.45167300883555e-63	1	-0.645761090497377	-0.253261959802049	Down	1.59775867206812	NA	1e-06	0.001
Albumin	Sodium_in_urine	0.12953669654164	82	TRUE	8.10699753066263e-10	1	-0.38598176676737	-0.151378737644396	Down	0.693307704045212	0.00214236636288085	1	-0.454016899702939	-0.178061533118158	Down	0.924300174742427	NA	1e-06	0.001
Albumin	Testosterone	0.371292477505783	82	FALSE	NA	1	-0.00370934050743581	-0.00145477152512046	Down	0.0390267588643261	2.9302521032598e-23	1	-0.0392227471789556	-0.0153828249573097	Down	0.932399035373981	NA	1e-06	0.001
Albumin	Total_bilirubin	0.217679939384096	82	TRUE	1	0.00052553032454466	0.14490102435893	0.0568289386686361	Up	5.58618713572037	0.000169394840175826	0.00204544292660388	0.151903449620884	0.0595752297835806	Up	5.08517317846513	NA	1e-06	0.001
Albumin	Urate	0.251306434793372	82	FALSE	NA	0.0776446026174607	2.06776360311459	0.810959146096576	Up	3.09990143418916	2.36946594134316e-07	0.0466193255602192	1.98580455252166	0.778815509568873	Up	3.50051157628671	NA	1e-06	0.001
Albumin	Urea	0.182771205789398	82	FALSE	NA	1	0.000368739412460487	0.000144616434204901	Up	0.0124036635694611	0.000216342777019901	1	-0.00105828263184684	-0.000415049369356653	Down	0.0421568295113021	NA	1e-06	0.001
Albumin	Vitamin_D	0.141768836626506	82	FALSE	NA	1	0.105382073606997	0.0413299452110923	Up	0.354199434233567	0.00269005946633409	1	0.0917042423239556	0.0359656171220203	Up	0.287136925759539	0.004	1e-06	0.001
Albumin	Basal metabolic rate	0.340763588864784	82	FALSE	NA	0.168240803898513	-25.7344352206726	-10.0928247215491	Down	2.69687427478785	5.44503440481808e-14	0.0302065785783111	-26.5663215688965	-10.4190834106898	Down	3.73782459349813	NA	1e-06	0.001
Albumin	SBP	0.188150199826506	82	TRUE	1	0.880529495601553	0.320195840474633	0.125578061720334	Up	1.75852609285891	4.6545256912752e-05	1	0.296172225981722	0.116156206211329	Up	1.66391354509622	0.001	1e-06	0.001
Albumin	DBP	0.184970630142685	82	FALSE	NA	1	0.112143215133692	0.0439816069150065	Up	0.721341390452695	5.11675675954815e-06	1	0.101775588207627	0.0399155125769761	Up	0.809848641435037	NA	1e-06	0.001
Albumin	RBC	0.518226091612048	82	TRUE	1	1	-0.00707267422617595	-0.00277384215605668	Down	0.90687159098933	2.56637096732748e-57	1	-0.00762267720176195	-0.00298954860468551	Down	1.4006682051917	NA	1e-06	0.001
Albumin	Hemoglobin	0.289234108366265	82	FALSE	NA	1	-0.021628074605904	-0.00848234531631078	Down	0.746257198000091	4.07691554366634e-10	1	-0.0195850100284581	-0.00768107291619209	Down	0.822929201593502	NA	1e-06	0.001
Albumin	RBC distr width	0.318647092493494	82	TRUE	1	0.278559683204009	-0.0263821228720152	-0.0103468422619869	Down	2.42332961733238	1.0419941510799e-11	0.145137890130946	-0.0255339605040744	-0.0100142002575429	Down	2.88264687620362	NA	1e-06	0.001
Albumin	Reticulocyte count	0.348930839084337	82	FALSE	NA	0.653377650673913	-0.000786600958890594	-0.000308498147941002	Down	1.92960736179388	1.04781851525889e-07	0.331644326388455	-0.000836524392822348	-0.000328077690443115	Down	2.41134813872745	NA	1e-06	0.001
Albumin	Eosinophill count	0.232303437187952	82	TRUE	1	1	-0.000886552239742366	-0.000347698182823481	Down	0.380698635074527	8.6062678648303e-08	1	-0.00106620917181443	-0.000418158090331301	Down	0.543452236286147	NA	1e-06	0.001
Albumin	Monocyte count	0.302958651480537	82	TRUE	1	0.0658395395532476	-0.00754594001423672	-0.00295945293805535	Down	3.1961015487672	3.39014898653037e-15	0.0746759225816202	-0.00659058514277013	-0.00258477095331746	Down	3.25724298886021	NA	1e-06	0.001
Albumin	Basophill count	0.172665579547458	82	TRUE	3.39759121301985e-05	1	0.000279079674254227	0.000109452654058335	Up	0.353259780820213	0.000105826197273979	1	0.000239514572283372	9.39355604886551e-05	Up	0.297772890143534	0.001	1e-06	0.001
Albumin	Lymphocyte count	0.0761431078410226	82	FALSE	NA	1	-0.00417108390331294	-0.00163586332375364	Down	0.238020099112712	0.0638706350371283	1	-0.00524318599492205	-0.00205633256667391	Down	0.336246328221619	0.011	1e-06	0.001
Albumin	Platelet distr width	0.319980894870507	82	FALSE	NA	0.01142501575123	0.0167387457081556	0.0065647924674595	Up	4.09886227754654	5.62221505794643e-11	0.00630133827439084	0.0171818173110671	0.00673856134907418	Up	4.53829243264343	NA	1e-06	0.001
Albumin	Platelet count	0.539313978302751	82	FALSE	NA	1	0.507000060934179	0.198841074418171	Up	0.290883393290607	8.00342788443949e-64	1	1.01526879830388	0.398179712850562	Up	1.00057455215293	NA	1e-06	0.001
Albumin	Platelet volume	0.449869663828022	82	FALSE	NA	1	-0.0247265644676257	-0.00969754645858152	Down	1.5566583030511	1.18545372238011e-26	0.178268575883086	-0.030800139451695	-0.0120795504630119	Down	2.77412080426566	NA	1e-06	0.001
Albumin	time_aggregated_depression	0.0230106138583602	82	FALSE	NA	1	-0.00293939354936459	-0.00115280493342855	Down	0.0831238903204038	0.68622589225752	1	-0.00439266680503944	-0.0017227662368831	Down	0.135075413773085	0.082	1e-06	0.001
Albumin	Mood swings	0.207510675084631	82	FALSE	NA	1	-0.00919797173826531	-0.00360736560767808	Down	0.260756402471365	7.74730844060835e-07	1	-0.00542406066116204	-0.00212727005907562	Down	0.137769010801044	NA	1e-06	0.001
Albumin	FEV FVC ratio	0.265465484107108	82	FALSE	NA	0.0949416560957966	0.00184741771015021	0.000724541377191501	Up	2.99356687355446	1.73972042479406e-07	0.205002044314566	0.0017583446909163	0.000689607703192514	Up	2.70011345576745	NA	1e-06	0.001
Albumin	FVC	0.40123095374053	82	FALSE	NA	1	0.00540152754089678	0.00211843276261597	Up	0.240641554916866	6.95482032645286e-25	1	-0.00450911890334071	-0.00176843775081114	Down	0.291699847582867	NA	1e-06	0.001
Albumin	townsend	0.106871909468116	82	TRUE	0.00273581913215268	0.788690479520737	-0.0527785209058013	-0.0206992831199558	Down	1.82264210340164	0.0684873180042159	0.532558878417374	-0.053969565226556	-0.0211664004847588	Down	2.13366900858286	0.008	1e-06	0.001
Albumin	Sleep duration	0.120875295659595	82	FALSE	NA	1	-0.00656630892169342	-0.00257525002767336	Down	0.423189772862545	0.00362053660537078	1	-0.00735361289758038	-0.00288402389284926	Down	0.515268446312409	0.001	1e-06	0.001
Albumin	Neuroticism score	0.153871312160153	82	FALSE	NA	1	-0.00475802846193551	-0.00186605794433291	Down	0.0685065447040327	0.000342289224039904	1	0.00177799397350072	0.000697313983253769	Up	0.025085150800823	NA	1e-06	0.001
Albumin	Menarche	0.220981720433735	82	FALSE	NA	1	-0.0015226774020616	-0.000597181014259296	Down	0.0297600636756423	7.54589113088988e-08	1	-0.00754251872991739	-0.00295811113969601	Down	0.201160508796	NA	1e-06	0.001
Albumin	Num children (f)	0.0695768191360564	82	FALSE	NA	1	-0.012148461483585	-0.00476452237396755	Down	0.562474024573665	0.0596561839864767	1	-0.01296288970115	-0.00508393413403463	Down	0.63000209135509	0.286	1e-06	0.001
Albumin	chronotype_quantitative_time_averaged	0.132454432409811	82	FALSE	NA	1	-0.0111265352401023	-0.00436373166823112	Down	1.02104247627881	0.00373554787568616	1	-0.0111455706162129	-0.00437119717943996	Down	1.08514461639129	NA	1e-06	0.001
Albumin	alcohol_continuous	0.0998479054422569	82	FALSE	NA	1	-0.00516220480812954	-0.00202457243993978	Down	0.102419156865579	0.0513472234839156	1	-0.0024367977415827	-0.000955691169313254	Down	0.0567002147868434	0.062	1e-06	0.001
Albumin	physical_activity	0.150635924096385	82	FALSE	NA	1	-0.0391688174904123	-0.015361674196118	Down	0.548362887791213	0.00102136900001884	1	-0.0392632801825737	-0.0153987216536019	Down	0.573125862314163	0.024	1e-06	0.001
Albumin	Summer outdoor time	0.177443690062651	82	FALSE	NA	1	-0.0335531944003861	-0.0131592749958282	Down	1.33471742132556	0.0221926264859559	1	-0.0323576068197389	-0.0126903758034714	Down	1.29917476866655	NA	1e-06	0.001
Albumin	Height	0.535999730472241	82	FALSE	NA	0.391780558142885	-0.254333006701488	-0.0997472233422339	Down	2.23186746402131	4.7648444719995e-47	0.0166819260082359	-0.270302480930435	-0.106010314135017	Down	4.04926276763359	NA	1e-06	0.001
Albumin	Pulse rate	0.185748163484573	82	FALSE	NA	1	0.0919906555045638	0.0360779459143576	Up	0.551425881162831	6.80900694475297e-06	1	0.0585342976878616	0.0229566493959031	Up	0.309976262231871	NA	1e-06	0.001
Albumin	Water intake	0.142819965277108	82	FALSE	NA	1	0.0131437223231138	0.00515485513703192	Up	0.398161532716294	0.00110025860437148	1	0.0134474760004896	0.00527398472343983	Up	0.470315738202246	0.003	1e-06	0.001
Albumin	Bread intake	0.138002318366265	82	FALSE	NA	1	0.041073213010199	0.0161085617814445	Up	0.30708270506881	0.00441647573739206	1	0.0502768671336095	0.0197181559718282	Up	0.445817436402738	NA	1e-06	0.001
Albumin	Coffee intake	0.122509113493976	82	FALSE	NA	1	-0.016688828596021	-0.006545215404312	Down	0.629236560731198	0.115509272313201	1	-0.0159232669705839	-0.00624496870245806	Down	0.616497475706307	0.112	1e-06	0.001
Albumin	Beer intake	0.0762414932353807	82	FALSE	NA	1	-0.078043913018794	-0.0306081531585258	Down	1.34789114160232	0.324821699870565	1	-0.0757721986858894	-0.0297172062858694	Down	1.44647911487835	0.15	1e-06	0.001
Albumin	Body mass index (BMI)	0.487461907803223	82	FALSE	NA	1	-0.115939562550279	-0.0454705018034764	Down	1.68150758416963	2.69207598303057e-31	1	-0.091313242881577	-0.0358122704950471	Down	1.48125472848906	NA	1e-06	0.001
Albumin	Waist circumference	0.339522566748307	82	FALSE	NA	0.273010679086682	-0.298082389119015	-0.116905355806762	Down	2.43419714074292	5.72104085566591e-12	0.253419640994252	-0.286226083562268	-0.112255414480937	Down	2.57871803836288	NA	1e-06	0.001
Albumin	Intelligence	0.248872397686747	82	FALSE	NA	1	0.0289661132534319	0.0113602611218987	Up	0.564045195945011	6.2798796790006e-07	1	0.0340186147492176	0.0133418088638661	Up	0.819057410863619	NA	1e-06	0.001
Albumin	smoking_current	0.0548489648956803	82	FALSE	NA	1	-0.0327468153819362	-0.0128430200626012	Down	0.875185291540476	0.176608785283219	1	-0.0325983706449056	-0.0127848013102237	Down	0.930777509793263	0.127	1e-06	0.001
Albumin	Crohns disease	0.0559114310549514	82	FALSE	NA	0.798664980420041	-0.201998712753616	-0.0792221622242191	Down	1.81455310284711	0.117414887421586	0.799625083010894	-0.199322643171461	-0.0781726306917119	Down	1.88521056823867	0.627	1e-06	0.001
Albumin	Atrial fibrillation	0.0267674891566265	82	TRUE	3.07702323361833e-06	0.979052908547178	-0.0728910608074775	-0.0285872487268216	Down	1.69489642298001	0.907858036281755	0.792420924539685	-0.070641557326625	-0.0277050127597963	Down	1.89494461822036	0.856	1e-06	0.001
Albumin	Myocardial infarction	0.0916979072994416	82	FALSE	NA	1	-0.00467371922050286	-0.00183299258311982	Down	0.0391817625672908	0.109186071030583	1	-0.0115229717779098	-0.00451921067738748	Down	0.128755780266315	0.038	1e-06	0.001
Albumin	Heart failure	0.0674591283925948	82	FALSE	NA	1	-0.101615594135219	-0.0398527642743437	Down	1.50204488824526	0.19318126111256	1	-0.100423023390832	-0.0393850482592871	Down	1.28006614098	0.24	1e-06	0.001
Albumin	Cardiomyopathy	0.0256016687217162	82	FALSE	NA	1	0.0424006364903029	0.0166291658825672	Up	0.205018053921804	0.738778950522039	1	0.0565290433148484	0.0221702058335947	Up	0.278240676946692	0.569	1e-06	0.001
Albumin	Asthma	0.142486350086982	82	FALSE	NA	1	-0.0246793075874024	-0.00967901271556789	Down	0.520973215552924	0.0467363834207484	1	-0.0235978789662009	-0.00925488568775243	Down	0.63934853678006	NA	1e-06	0.001
Albumin	Diabetes	0.160242438650603	82	FALSE	NA	1	-0.0322074902225705	-0.0126315013618905	Down	0.570119565905077	0.00229430472058685	1	-0.0346639401311251	-0.013594899942497	Down	0.721374838734336	0.001	1e-06	0.001
Albumin	Malignant melanoma	0.0930209237143698	82	FALSE	NA	1	-0.0638679957585984	-0.0250484800222216	Down	0.638914580751326	0.0575881125070247	1	-0.0564837242974275	-0.0221524321037475	Down	0.543666320424753	0.343	1e-06	0.001
Albumin	Non-melanoma skin cancer	0.108487624429421	82	FALSE	NA	1	-0.0298795906128175	-0.0117185191056595	Down	0.554671704907689	0.0127641668634472	1	-0.0361954492758069	-0.0141955446904457	Down	0.684904173988535	0.001	1e-06	0.001
Albumin	Lung cancer	0.0885240988833381	82	FALSE	NA	1	0.0535939946640095	0.0210191049320936	Up	0.27085736144827	0.0602887440144313	1	0.0310156434782045	0.0121640692934311	Up	0.143177750104674	0.027	1e-06	0.001
Albumin	Breast cancer	0.0132027340523068	82	FALSE	NA	1	-0.00740782666315394	-0.00290528606661515	Down	0.0845376702643863	0.665213734593719	1	-0.0146255642577608	-0.00573602083129278	Down	0.193106589288782	0.568	1e-06	0.001
Albumin	Prostate cancer	0.170097388545401	82	FALSE	NA	1	0.0492857748323356	0.0193294580737061	Up	0.452895182324762	1.80268997065408e-05	1	0.0482940891325482	0.0189405274497777	Up	0.46904180478856	0.006	1e-06	0.001
Albumin	Colorectal cancer	0.0231539855833088	82	FALSE	NA	1	-0.0318031065165616	-0.0124729055415432	Down	0.228090156012975	0.749792042094827	1	-0.0294404680085646	-0.0115462989874409	Down	0.224196981934404	0.072	1e-06	0.001
Albumin	Bladder cancer	0.0531925826976198	82	FALSE	NA	1	-0.0300147945172551	-0.0117715449170852	Down	0.152478456105887	0.135389566350074	1	-0.0337658615224753	-0.0132426812166711	Down	0.178818256832763	0.281	1e-06	0.001
Albumin	IBD	0.00733210261533945	82	FALSE	NA	1	-0.0822969119472611	-0.0322761428524078	Down	0.887750858378046	0.852867984427231	1	-0.0835263126008051	-0.0327583032418773	Down	0.962926322562451	0.692	1e-06	0.001
Albumin	Respiratory failure	0.00288701334116959	82	FALSE	NA	1	-0.0360085639013321	-0.0141222498498393	Down	0.185202545810768	0.942384993102937	1	-0.0552423722774661	-0.0216655844908981	Down	0.373813823141621	0.92	1e-06	0.001
Albumin	Respiratory infection	0.00710961744930938	82	TRUE	0.969868905686637	1	-0.0531476944831826	-0.020844069829918	Down	0.693638661807253	0.917375427898821	1	-0.0503187263202539	-0.0197345727857262	Down	0.748003679828854	0.458	1e-06	0.001
Albumin	Helicobacter pylori	0.0225142283867177	82	FALSE	NA	1	0.0790263839993447	0.0309934698486213	Up	0.483255931596793	0.788466316678605	1	0.0851321569577164	0.0333881016223514	Up	0.590493099688179	0.887	1e-06	0.001
Albumin	Stroke	0.117344298501322	82	FALSE	NA	1	-0.0672275676359697	-0.0263660752912452	Down	0.760965158759276	0.016220164332626	1	-0.061738449274222	-0.0242132901601205	Down	0.736748459177255	0.248	1e-06	0.001
Albumin	Multiple sclerosis	0.0361477552277403	82	FALSE	NA	1	0.116534042881875	0.0457036518895675	Up	0.832003471984709	0.63709618055178	1	0.108605803665843	0.0425942644842576	Up	0.666478126952225	0.415	1e-06	0.001
Albumin	Migraine	0.121623293852483	82	FALSE	NA	1	-0.0428414802683987	-0.0168020610304013	Down	0.613712981968649	0.00325049745420659	1	-0.0430285470682173	-0.0168754270244712	Down	0.67239347573757	0.019	1e-06	0.001
Albumin	Osteoarthritis	0.0207977085336467	82	FALSE	NA	1	-0.00788603160387478	-0.00309283394191483	Down	0.145026470760241	0.906933828102959	1	-0.0100682440008598	-0.00394867892312773	Down	0.21560348805617	0.63	1e-06	0.001
Albumin	Gout	0.0594836814986777	82	FALSE	NA	1	0.00116256592017767	0.000455948380408752	Up	0.00931035267794979	0.149342845317858	1	0.0137574692883028	0.00539556143153257	Up	0.119911055134548	0.235	1e-06	0.001
Albumin	Hiatus hernia	0.0661948529066598	82	TRUE	2.1463194728407e-12	1	-0.0168030346100017	-0.00659000602323835	Down	0.394721700816826	0.130577301450806	1	-0.0186536566342746	-0.00731580410493942	Down	0.465004743725515	0.001	1e-06	0.001
Albumin	Gastric reflux	0.0545218040552454	82	FALSE	NA	1	0.00195917752382025	0.000768372617341609	Up	0.0357661584138673	0.131201901843848	1	0.00464261001804618	0.00182079182079766	Up	0.0876673161546845	0.422	1e-06	0.001
Albumin	Allergic rhinitis	0.126422115680282	82	FALSE	NA	1	-0.0204290286696158	-0.00801208978654026	Down	0.310170587092386	0.00330275077083384	1	-0.0216380468614186	-0.00848625634937307	Down	0.35861271659895	0.006	1e-06	0.001
Albumin	Hypothyroidism	0.185879993328988	82	FALSE	NA	1	0.00278066395110853	0.00109055254671079	Up	0.0294654309620756	4.85564240692703e-05	1	-0.00262850302879628	-0.00103087633834648	Down	0.0312519212416013	NA	1e-06	0.001
Albumin	Kidney infection	0.0334741434028798	82	FALSE	NA	1	-0.0382946032042719	-0.0150188148528517	Down	0.601418758759482	0.576080076377743	1	-0.0410314183522404	-0.0160921702751435	Down	0.729300918392364	0.538	1e-06	0.001
Albumin	Angina	0.225151291807229	82	FALSE	NA	1	-0.0235460469741613	-0.00923455762513367	Down	0.328175189875545	1.27973602492527e-05	1	-0.0206319822152822	-0.0080916864260415	Down	0.30628502183375	0.006	1e-06	0.001
Alkaline_phosphatase	statins	0.000794564754158178	210	FALSE	NA	1	-0.00616198837220085	-0.000239153812081533	Down	0.213363514122261	0.757256558412487	1	-0.00582560950981921	-0.000226098563940342	Down	0.211881742999373	0.848	1e-06	0.001
Alkaline_phosphatase	Alanine_aminotransferase	0.310017372059783	210	TRUE	1.24005770056618e-13	1	0.00539610174130507	0.000209428876502729	Up	0.426900874103593	3.23418899237989e-35	1	0.00577998349382977	0.000224327766107747	Up	0.540776224839302	NA	1e-06	0.001
Alkaline_phosphatase	Albumin	0.267477228071017	210	FALSE	NA	1	-0.000443251663742384	-1.7203103721147e-05	Down	0.139363114069228	6.78235420218395e-24	1	0.000602722831042219	2.33923620048698e-05	Up	0.252004814549857	NA	1e-06	0.001
Alkaline_phosphatase	Aspartate_aminotransferase	0.219888904243682	210	TRUE	4.9805829728193e-27	0.407255583296685	0.0132604142216301	0.000514651833033295	Up	2.2092386601922	1.08364313458507e-14	0.263875660133094	0.0117739497300054	0.000456960447035285	Up	2.54471482435718	NA	1e-06	0.001
Alkaline_phosphatase	Calcium	0.2268160717128	210	FALSE	NA	1	9.20801548151508e-06	3.57373605903703e-07	Up	0.0895520265356224	7.35449064136025e-17	1	5.63305409815491e-06	2.18625268316449e-07	Up	0.0582647766299982	NA	1e-06	0.001
Alkaline_phosphatase	C_reactive_protein	0.229955982241317	210	TRUE	1	1	-0.000970587188929314	-3.76695982155902e-05	Down	0.202742588915393	6.43882027255549e-19	1	-0.000850824421653908	-3.30214683248295e-05	Down	0.2196980238248	NA	1e-06	0.001
Alkaline_phosphatase	Creatinine_in_urine	0.0695342519211666	210	FALSE	NA	1	-0.493449303010991	-0.0191513314787228	Down	0.110182116707822	0.0121772972497973	1	-0.702945507710236	-0.0272821186441882	Down	0.166109788386198	0.001	1e-06	0.001
Alkaline_phosphatase	Creatinine	0.311649966154095	210	FALSE	NA	1	-0.0086763868256969	-0.00033674049010227	Down	0.753976394432249	8.57821386441268e-35	1	-0.0125934496592399	-0.000488766176004387	Down	1.41859310833393	NA	1e-06	0.001
Alkaline_phosphatase	Cystatin_C	0.234882745594931	210	TRUE	1	1	1.9290877171686e-06	7.48700993143476e-08	Up	0.012161055718378	4.30807710509858e-20	1	2.55243781931824e-06	9.90630292885492e-08	Up	0.0151322095844133	NA	1e-06	0.001
Alkaline_phosphatase	Direct_bilirubin	0.142692873742857	210	FALSE	NA	0.622571026399957	0.000726604217571337	2.8200340216585e-05	Up	1.96398486906794	1.36038936629969e-05	1	0.000695907375446489	2.70089606862143e-05	Up	1.72716706521586	NA	1e-06	0.001
Alkaline_phosphatase	Gamma_glutamyltransferase	0.270693800090762	210	TRUE	1	1	0.0121424935886859	0.000471264055448489	Up	0.3401039713649	1.62720952839012e-25	1	0.0231977179074832	0.000900329947747883	Up	0.808155742515557	NA	1e-06	0.001
Alkaline_phosphatase	Glucose	0.0855190978672986	210	FALSE	NA	1	0.000265152335749729	1.02908652283324e-05	Up	0.272079459504124	0.0122458513960496	1	0.000443694308407496	1.72202832665575e-05	Up	0.657034357364441	0.03	1e-06	0.001
Alkaline_phosphatase	Glycated_haemoglobin_HbA1c	0.231505080838095	210	TRUE	1	0.958563959832364	-0.00580191674561218	-0.000225179020679854	Down	1.70665943986291	1.47057670481745e-18	0.577907069278589	-0.00626409219372481	-0.000243116578102921	Down	2.08864563843786	NA	1e-06	0.001
Alkaline_phosphatase	HDL_cholesterol	0.36018269032786	210	TRUE	1	1	-0.00030709437537823	-1.19186837274524e-05	Down	0.766952356891477	1.51666906662371e-38	1	-0.000254232102353498	-9.86703848803689e-06	Down	1.02386935348956	NA	1e-06	0.001
Alkaline_phosphatase	IGF_1	0.343396316008219	210	FALSE	NA	0.779452227715525	0.00692648924814761	0.000268824964926802	Up	1.8315064300604	2.29100906382294e-46	0.505992555205311	0.00651215806716869	0.000252744298198773	Up	2.16738245304833	NA	1e-06	0.001
Alkaline_phosphatase	LDL_direct	0.445319198394526	210	FALSE	NA	0.00164043110138663	-0.00218642795960948	-8.48577682718827e-05	Down	5.04099837923016	7.00800365434607e-73	0.000118774188385755	-0.00202570416938213	-7.86198942605537e-05	Down	6.43654722567589	NA	1e-06	0.001
Alkaline_phosphatase	Lipoprotein_A	0.0125422668489404	210	FALSE	NA	1	0.0278505047328777	0.0010809099227306	Up	1.26347582382461	0.71675508675308	1	0.0242806765341495	0.000942360809906314	Up	1.03058705481014	0.84	1e-06	0.001
Alkaline_phosphatase	uacr_lowcontrolonly	0.0191881800054683	210	TRUE	4.44686485520336e-11	1	-5.79142618612112e-05	-2.2477187007495e-06	Down	0.0131561947857085	0.570323725198759	1	-1.03108212173057e-05	-4.0017475705315e-07	Down	0.00257929960891909	0.148	1e-06	0.001
Alkaline_phosphatase	Non_albumin_protein	0.289931225402351	210	TRUE	1	1	0.000142302073653105	5.52290613445154e-06	Up	0.0291042916173504	2.37748358640774e-32	1	0.00030445515840708	1.18162527000898e-05	Up	0.0780585954825139	NA	1e-06	0.001
Alkaline_phosphatase	oestradiol_gt212_lowcontrolonly	0.016086587907496	210	FALSE	NA	1	-1.25798958530609e-05	-4.88240137294131e-07	Down	0.00386890286309168	0.695199259447659	1	-0.000123136317967495	-4.77906124920067e-06	Down	0.044135616936502	0.225	1e-06	0.001
Alkaline_phosphatase	Phosphate	0.344261474585376	210	FALSE	NA	1	-8.52263003491431e-05	-3.30773013302903e-06	Down	0.304150757793512	1.71403641987556e-57	1	-7.78191393143291e-05	-3.02024974663797e-06	Down	0.540434745405038	NA	1e-06	0.001
Alkaline_phosphatase	rheumatoidfactor_lowcontrolonly	0.100598699523354	210	FALSE	NA	1	0.000691675385370762	2.68447123140708e-05	Up	0.193437377342881	0.000217934028087352	1	0.000758221282025494	2.94274346274008e-05	Up	0.242059922355408	0.04	1e-06	0.001
Alkaline_phosphatase	SHBG	0.248063272072479	210	TRUE	1	1	0.0213892944383949	0.000830142965824756	Up	1.42595170234094	5.59116014633588e-20	1	0.0189355296302918	0.00073490954888798	Up	1.28261632990478	NA	1e-06	0.001
Alkaline_phosphatase	Sodium_in_urine	0.117454820370741	210	FALSE	NA	1	0.00595553699538682	0.000231141198166632	Up	0.178529020118894	7.60979206404623e-05	1	0.0168130332968641	0.000652533040104175	Up	0.628892587284014	NA	1e-06	0.001
Alkaline_phosphatase	Testosterone	0.185463766465026	210	FALSE	NA	1	0.000928121531277997	3.6021457502492e-05	Up	0.508043569462803	4.53797753686161e-10	1	0.000805382755997408	3.12578253393746e-05	Up	0.389211083396199	NA	1e-06	0.001
Alkaline_phosphatase	Total_bilirubin	0.136106793176576	210	TRUE	1	1	0.00161708630646731	6.27609679371037e-05	Up	0.536683630965504	7.87313001068484e-06	1	0.00188172098044675	7.30317421204267e-05	Up	0.73477485784816	NA	1e-06	0.001
Alkaline_phosphatase	Urate	0.248069333428571	210	FALSE	NA	1	0.0278356454847173	0.00108033321832488	Up	0.47184264370634	4.61427212259613e-17	1	0.033474807714808	0.00129919555022356	Up	0.726822703131683	NA	1e-06	0.001
Alkaline_phosphatase	Urea	0.231163052893328	210	FALSE	NA	1	-0.000385962578565462	-1.49796488421124e-05	Down	0.351525782026637	1.12917499545852e-16	1	-0.000581810483613796	-2.25807298976682e-05	Down	0.649109502825216	NA	1e-06	0.001
Alkaline_phosphatase	Vitamin_D	0.112655669150695	210	TRUE	1	1	0.00322151548426899	0.000125030698243178	Up	0.21377722821839	2.21644253426884e-05	1	0.0043039442727664	0.000167040996776652	Up	0.309048238483048	NA	1e-06	0.001
Alkaline_phosphatase	Basal metabolic rate	0.261126593691362	210	FALSE	NA	1	0.690913989257917	0.0268151616606304	Up	1.064570354321	2.58554138627012e-24	1	0.762292390030289	0.0295854389824779	Up	1.70239563896499	NA	1e-06	0.001
Alkaline_phosphatase	SBP	0.206145221157739	210	FALSE	NA	0.541781689797106	0.0149577284348899	0.000580526537736165	Up	2.04898136483198	3.67093382619786e-13	0.347156210128919	0.0172348276869559	0.00066890336250857	Up	2.38376464471286	NA	1e-06	0.001
Alkaline_phosphatase	DBP	0.255361768317239	210	TRUE	6.09292140119039e-54	0.0169708397584	0.0153412665491488	0.000595412090347296	Up	3.90293783709276	7.75569875162376e-23	0.00553090956435898	0.0162369520502829	0.000630174668444449	Up	4.60006830934455	NA	1e-06	0.001
Alkaline_phosphatase	RBC	0.338676201847703	210	TRUE	1	7.73301132036153e-05	0.00108631440100142	4.21611035961378e-05	Up	6.50526270858833	1.15822831425409e-24	4.12187982400274e-10	0.00116386285426419	4.51708477077117e-05	Up	12.2658472219051	NA	1e-06	0.001
Alkaline_phosphatase	Hemoglobin	0.150643719783905	210	FALSE	NA	1	-0.000451332808720125	-1.7516742194749e-05	Down	0.286305782127136	5.92204878071759e-07	1	-0.000536472357600943	-2.08211054041325e-05	Down	0.377283046193628	NA	1e-06	0.001
Alkaline_phosphatase	RBC distr width	0.181864112553852	210	TRUE	1	1	0.000149268152936674	5.79326763390577e-06	Up	0.165815835781575	8.87642064952893e-14	1	0.000152159400595021	5.90548026031787e-06	Up	0.177852075939355	NA	1e-06	0.001
Alkaline_phosphatase	Reticulocyte count	0.187664591255238	210	TRUE	0.183101642337701	1	8.42023514609983e-06	3.2679895062727e-07	Up	0.225593421464743	2.01797475212286e-10	1	2.21847411295816e-07	8.61015161131577e-09	Up	0.00575201203393932	NA	1e-06	0.001
Alkaline_phosphatase	Eosinophill count	0.227148100145787	210	TRUE	1	1	8.77640203608613e-05	3.40622194738168e-06	Up	0.953181188754052	5.2154284224584e-19	1	8.21054714409379e-05	3.18660719589098e-06	Up	0.952606635367514	NA	1e-06	0.001
Alkaline_phosphatase	Monocyte count	0.225868744195238	210	TRUE	1	0.0052571493374356	0.000335884144724385	1.30360475834348e-05	Up	4.48621959914363	1.55495957450975e-12	0.00151577507096195	0.000351869307196849	1.36564500105603e-05	Up	5.23321687396631	NA	1e-06	0.001
Alkaline_phosphatase	Basophill count	0.104888785596992	210	TRUE	9.28614817186139e-05	1	-1.64738818427687e-05	-6.39370184509408e-07	Down	0.469115877189777	5.96038793232561e-05	1	-1.74617353428307e-05	-6.77709907996022e-07	Down	0.544835648883079	NA	1e-06	0.001
Alkaline_phosphatase	Lymphocyte count	0.0365338168227428	210	FALSE	NA	1	0.000263561480392628	1.0229122313523e-05	Up	0.306559778358781	0.353570438285544	1	0.00026452646667497	1.0266574534152e-05	Up	0.367071681528355	0.008	1e-06	0.001
Alkaline_phosphatase	Platelet distr width	0.319611145655193	210	FALSE	NA	9.93582450536018e-06	0.0011870631564618	4.60712779547133e-05	Up	7.48060121141239	5.22625004815459e-26	2.83057661138301e-06	0.00113981093385318	4.42373651844202e-05	Up	8.20603066300985	NA	1e-06	0.001
Alkaline_phosphatase	Platelet count	0.248624644010038	210	TRUE	1	1	-0.0307074038461876	-0.00119178944284829	Down	0.67275618869301	5.36946525297573e-22	1	-0.0282409897615938	-0.00109606509303237	Down	0.689593242063977	NA	1e-06	0.001
Alkaline_phosphatase	Platelet volume	0.343042423799467	210	FALSE	NA	0.044578263055051	0.00162526588618811	6.3078426775598e-05	Up	3.40472068516566	1.15106583062102e-39	0.0183236201423889	0.00170936685968418	6.63424816871735e-05	Up	3.99553270098291	NA	1e-06	0.001
Alkaline_phosphatase	time_aggregated_depression	0.123935843852381	210	FALSE	NA	1	0.000687480160209925	2.66818908302977e-05	Up	0.619197652940204	4.69519332462959e-05	1	0.000788022937105473	3.05840709253317e-05	Up	0.664580515169865	0.001	1e-06	0.001
Alkaline_phosphatase	Mood swings	0.0842608253174322	210	FALSE	NA	1	-0.00109006746749848	-4.23067643967678e-05	Down	1.33824828326943	0.0046586062025592	1	-0.00123156949480667	-4.77986198180938e-05	Down	1.23437499719747	NA	1e-06	0.001
Alkaline_phosphatase	FEV FVC ratio	0.211978667315238	210	FALSE	NA	1	-2.79785786996958e-05	-1.08588061977559e-06	Down	0.605953604991253	1.90371042602845e-14	1	-3.28988103696756e-05	-1.27684043487496e-06	Down	0.697354719131463	NA	1e-06	0.001
Alkaline_phosphatase	FVC	0.27724082557435	210	TRUE	7.46374951340719e-23	1	0.000161530750287688	6.26919305365278e-06	Up	0.184538368018045	1.96546552573645e-26	1	3.54007020138166e-05	1.37394170932893e-06	Up	0.0444302262756658	NA	1e-06	0.001
Alkaline_phosphatase	townsend	0.0323690574208247	210	TRUE	1	1	0.00122911171932485	4.77032307423257e-05	Up	0.999579783979546	0.224206013452712	1	0.00120859944076383	4.690712576516e-05	Up	0.849797689675126	0.115	1e-06	0.001
Alkaline_phosphatase	Sleep duration	0.0813900749427979	210	FALSE	NA	1	-6.01037491487971e-06	-2.33269520503706e-07	Down	0.00678598476475539	0.00359998657496571	1	7.05086369847724e-05	2.73652079508203e-06	Up	0.0808056836348035	0.001	1e-06	0.001
Alkaline_phosphatase	Neuroticism score	0.180588500357141	210	FALSE	NA	1	-0.00131447379003192	-5.10162302781359e-05	Down	0.578614216558326	3.62732184708271e-10	1	-0.00117101985809871	-4.54486192072214e-05	Down	0.479426694517247	NA	1e-06	0.001
Alkaline_phosphatase	Menarche	0.136055769153917	210	FALSE	NA	1	-0.000976585915382614	-3.79024156459854e-05	Down	0.911196408785746	3.6639676575305e-06	1	-0.00116988106279889	-4.54044212599547e-05	Down	1.00573192947809	NA	1e-06	0.001
Alkaline_phosphatase	Num children (f)	0.0423918450704034	210	FALSE	NA	1	0.000851630818025284	3.30527654897403e-05	Up	1.00147584814955	0.0960342410057201	1	0.000851086461267432	3.30316383817503e-05	Up	1.02558497748432	0.21	1e-06	0.001
Alkaline_phosphatase	chronotype_quantitative_time_averaged	0.18327852586789	210	FALSE	NA	1	-0.000292662375210639	-1.13585613046949e-05	Down	0.360976180798792	8.9572199147381e-14	1	-0.00029470329137594	-1.14377715939048e-05	Down	0.420200360032305	NA	1e-06	0.001
Alkaline_phosphatase	alcohol_continuous	0.101934208151287	210	TRUE	0.980670971183484	1	0.00079181493460149	3.07312426825306e-05	Up	0.395371101783517	0.000194632960465849	1	0.000789273105940866	3.06325914068176e-05	Up	0.490343812999105	0.003	1e-06	0.001
Alkaline_phosphatase	physical_activity	0.00972154335839603	210	TRUE	0.0623224320928549	1	-0.0013499649511108	-5.23936828071777e-05	Down	0.472639851007951	0.404115124599439	1	-0.00145624526717348	-5.6518543355485e-05	Down	0.539635260322217	0.836	1e-06	0.001
Alkaline_phosphatase	Summer outdoor time	0.0812629035425837	210	FALSE	NA	1	0.000865808039469123	3.36029996590085e-05	Up	0.668440912207047	0.00708473228096284	1	0.00106827044231283	4.14607969345924e-05	Up	0.879410328400448	0.002	1e-06	0.001
Alkaline_phosphatase	Height	0.373196375146876	210	FALSE	NA	1	0.0044932369426987	0.000174387661664504	Up	0.801254365348601	5.13460837476812e-55	1	0.00198149207405407	7.69039723049851e-05	Up	0.333055581504349	NA	1e-06	0.001
Alkaline_phosphatase	Pulse rate	0.180058949987619	210	TRUE	1	1	0.0077028495091921	0.000298956394063382	Up	1.44676043505445	1.50903508804397e-10	1	0.00667867466987496	0.000259206997883785	Up	1.10718355408364	NA	1e-06	0.001
Alkaline_phosphatase	Water intake	0.0668567446625654	210	FALSE	NA	1	0.0010493909441893	4.07280620325277e-05	Up	1.10573552183881	0.00828622595685768	1	0.00124240840136363	4.82192901707979e-05	Up	1.2437673346835	0.012	1e-06	0.001
Alkaline_phosphatase	Bread intake	0.104183937826202	210	TRUE	9.02530072441336e-19	1	0.00533403595737129	0.000207020032485017	Up	1.13567824461033	0.00154307023369027	1	0.00464880871321211	0.000180425579901806	Up	1.19731634308783	0.001	1e-06	0.001
Alkaline_phosphatase	Coffee intake	0.0821678336438095	210	TRUE	3.19158818917434e-77	1	-0.000607824271450409	-2.35903547382267e-05	Down	0.601867219756851	0.019627312107231	1	-0.000481337996009306	-1.86812778103631e-05	Down	0.363718651870181	0.009	1e-06	0.001
Alkaline_phosphatase	Beer intake	0.106428345112691	210	FALSE	NA	1	-0.000657903644383571	-2.55339924441415e-05	Down	0.137699271522521	0.000242187776594543	1	-5.12483146589044e-05	-1.98900567042995e-06	Down	0.0100084515887492	NA	1e-06	0.001
Alkaline_phosphatase	Body mass index (BMI)	0.224377609260631	210	FALSE	NA	1	0.00180579200455809	7.00848517768582e-05	Up	0.385832495701268	5.80334021839321e-19	1	0.00130949835131371	5.08231278143912e-05	Up	0.341806693230484	NA	1e-06	0.001
Alkaline_phosphatase	Waist circumference	0.201633195666571	210	TRUE	1.74377153632306e-154	1	0.00546979682505076	0.000212289066938817	Up	0.520895563070959	2.30770900903027e-12	1	0.00489624822911675	0.000190028990345612	Up	0.614673584466613	NA	1e-06	0.001
Alkaline_phosphatase	Intelligence	0.131288056714286	210	TRUE	2.35077860485285e-37	1	0.00141319652025689	5.48477722815113e-05	Up	0.633964822405882	1.03126986169372e-05	1	0.00131604209771911	5.10770980921033e-05	Up	0.666049182826038	NA	1e-06	0.001
Alkaline_phosphatase	smoking_current	0.0897675074275286	210	TRUE	0.64429504436872	1	0.000504859255366991	1.95941647716119e-05	Up	0.233661465785925	0.00214906556095711	1	0.00110306177228002	4.28110882182593e-05	Up	0.570351376481321	NA	1e-06	0.001
Alkaline_phosphatase	Crohns disease	0.00814565311916149	210	FALSE	NA	1	0.00487918436173691	0.000189366722148036	Up	0.693059264225408	0.705859226081184	1	0.00594756977730219	0.000230831981325974	Up	0.893451751974065	0.364	1e-06	0.001
Alkaline_phosphatase	Atrial fibrillation	0.0164334359403053	210	FALSE	NA	1	-0.000205789536770357	-7.98692714630127e-06	Down	0.0557864966724058	0.665193400165637	1	-0.000441245723885173	-1.71252509024331e-05	Down	0.117431480565774	0.289	1e-06	0.001
Alkaline_phosphatase	Myocardial infarction	0.0681402713809524	210	FALSE	NA	1	0.00146876708702629	5.70045294968266e-05	Up	0.406980027653389	0.029716225387862	1	0.00165410328528458	6.41976391966325e-05	Up	0.516741700142611	0.006	1e-06	0.001
Alkaline_phosphatase	Heart failure	0.0253717248302575	210	FALSE	NA	1	0.000623202892814753	2.41872166116495e-05	Up	0.103470885415244	0.597844936117907	1	0.000660604210308346	2.56388044945182e-05	Up	0.11887829309371	0.872	1e-06	0.001
Alkaline_phosphatase	Cardiomyopathy	0.0659399894036454	210	FALSE	NA	1	0.00618971481061011	0.000240229906848432	Up	0.728558893976275	0.0978243588590962	1	0.00340830871038508	0.000132280356859576	Up	0.316767617223491	NA	1e-06	0.001
Alkaline_phosphatase	Asthma	0.107489791803068	210	FALSE	NA	1	0.000187588322058012	7.28051719872503e-06	Up	0.0709907754156142	0.000434983728126968	1	0.000453220688938785	1.75900129839447e-05	Up	0.212463746809992	NA	1e-06	0.001
Alkaline_phosphatase	Diabetes	0.140940704943404	210	FALSE	NA	1	-0.000671593349030021	-2.60653055292552e-05	Down	0.187981332431856	1.75534790433459e-07	1	-0.000848118999220435	-3.29164677877991e-05	Down	0.296825426970547	NA	1e-06	0.001
Alkaline_phosphatase	Malignant melanoma	0.0680867934563683	210	FALSE	NA	1	0.00367926238160757	0.000142796378548724	Up	0.918242329456271	0.0180905644067925	1	0.00383644631134299	0.000148896866528184	Up	0.890670655123201	0.226	1e-06	0.001
Alkaline_phosphatase	Non-melanoma skin cancer	0.0791034548879016	210	FALSE	NA	1	0.00272441999702491	0.00010573785418666	Up	1.45196804256031	0.00212820166490361	1	0.00263727974531949	0.000102355841413784	Up	1.27411079882301	0.004	1e-06	0.001
Alkaline_phosphatase	Lung cancer	0.00623307175165178	210	FALSE	NA	1	0.0013856510612289	5.37787015312647e-05	Up	0.181077279877964	0.682362942395066	1	0.000366640351679371	1.42297311307191e-05	Up	0.0394612751036968	0.782	1e-06	0.001
Alkaline_phosphatase	Breast cancer	0.0790560889906583	210	FALSE	NA	1	0.000848560539489853	3.29336044703503e-05	Up	0.1843404636731	0.00399936614222575	1	0.000842793083434955	3.27097629084668e-05	Up	0.214984941427078	0.028	1e-06	0.001
Alkaline_phosphatase	Prostate cancer	0.0187229602917521	210	FALSE	NA	1	0.00057998720402684	2.25099663328296e-05	Up	0.0831234526710057	0.841199028521733	1	0.0018749321960459	7.27682616380247e-05	Up	0.423405889621412	0.025	1e-06	0.001
Alkaline_phosphatase	Colorectal cancer	0.0248551221673731	210	FALSE	NA	1	-0.000999665325848642	-3.87981539467011e-05	Down	0.194627534926529	0.310175301906253	1	-0.00127655420652183	-4.95445278987718e-05	Down	0.217325371670437	0.017	1e-06	0.001
Alkaline_phosphatase	Bladder cancer	0.0189824149829119	210	FALSE	NA	1	-0.00415406280578876	-0.000161223925723778	Down	0.425748253033126	0.359519916825597	1	-0.00303231521940083	-0.000117687619701487	Down	0.397347622933618	0.192	1e-06	0.001
Alkaline_phosphatase	IBD	0.0226845798886307	210	FALSE	NA	1	0.00546001453893	0.000211909405232993	Up	1.56006533570748	0.723664020335498	1	0.00512798651529655	0.000199023018116772	Up	1.24368683483984	0.123	1e-06	0.001
Alkaline_phosphatase	Respiratory failure	0.0377688696132149	210	FALSE	NA	1	0.00306244580116389	0.000118857022019962	Up	0.385130499704269	0.127034923754957	1	0.0043176356233117	0.000167572373740981	Up	0.585949334508157	0.146	1e-06	0.001
Alkaline_phosphatase	Respiratory infection	0.0113999008735475	210	TRUE	0.761153978869824	1	0.00365196497656554	0.000141736935057207	Up	1.50207218193184	0.995383725209058	1	0.0033384193192554	0.000129567869703949	Up	1.42173503429791	0.936	1e-06	0.001
Alkaline_phosphatase	Helicobacter pylori	0.02339788136432	210	FALSE	NA	1	-0.00270332380789407	-0.00010491908697285	Down	0.273015774763196	0.318063396411622	1	-0.00205608588260855	-7.97990432781736e-05	Down	0.227035511778294	0.627	1e-06	0.001
Alkaline_phosphatase	Stroke	0.0226590530553656	210	FALSE	NA	1	0.0047958742208093	0.00018613336035239	Up	1.12224104330254	0.264832852182343	1	0.00458293175651618	0.000177868819912897	Up	1.60144109694585	0.578	1e-06	0.001
Alkaline_phosphatase	Multiple sclerosis	0.0423634881201185	210	FALSE	NA	1	0.00320285533072391	0.000124306476354921	Up	0.342304258053305	0.0721603740495634	1	0.00395785188952918	0.00015360875578818	Up	0.474539964315597	0.389	1e-06	0.001
Alkaline_phosphatase	Migraine	0.036031741865573	210	FALSE	NA	0.647783484234347	-0.00383596622936792	-0.000148878233997982	Down	1.93695254889386	0.304976342409236	0.795559545447402	-0.00368085689033181	-0.000142858263254888	Down	1.88988661145488	0.289	1e-06	0.001
Alkaline_phosphatase	Osteoarthritis	0.0796534642596035	210	FALSE	NA	1	-0.00159974173915284	-6.20878054542153e-05	Down	0.70606768962485	0.00634688412351197	1	-0.00172168125026531	-6.68204172613827e-05	Down	1.05097099591236	0.053	1e-06	0.001
Alkaline_phosphatase	Gout	0.0833705667619048	210	FALSE	NA	1	-0.000990633697868043	-3.84476261413247e-05	Down	0.19319731599615	0.0063108385567955	1	-0.00162673193280128	-6.31353257203949e-05	Down	0.349700430136395	0.033	1e-06	0.001
Alkaline_phosphatase	Hiatus hernia	0.0224325483589428	210	TRUE	1.6602298728569e-33	1	0.00108842476502496	4.22430092361073e-05	Up	0.61293218786239	0.514758815827834	1	0.00114228372534567	4.43333370487262e-05	Up	0.718974350655286	0.053	1e-06	0.001
Alkaline_phosphatase	Gastric reflux	0.0736735700108909	210	TRUE	0.00583414861997035	1	0.000961978724792207	3.733549388267e-05	Up	0.453759907809435	0.00674144480045545	1	0.000929500012125804	3.60749579198446e-05	Up	0.458926018060488	0.123	1e-06	0.001
Alkaline_phosphatase	Allergic rhinitis	0.103610318427022	210	FALSE	NA	1	-0.000850246905884532	-3.29990542777004e-05	Down	0.269122166573377	0.000507182187961119	1	-0.000763501802618769	-2.96323776674354e-05	Down	0.254545584358496	0.001	1e-06	0.001
Alkaline_phosphatase	Hypothyroidism	0.132866595294246	210	FALSE	NA	1	-0.0024662053541604	-9.5716248749215e-05	Down	1.00312933173821	2.04909629614106e-05	1	-0.00307166295274666	-0.000119214750208399	Down	1.49628563080379	NA	1e-06	0.001
Alkaline_phosphatase	Kidney infection	0.00439494315420363	210	FALSE	NA	1	0.000469415696802343	1.82185597505588e-05	Up	0.110142251323603	0.780966981405836	1	0.000809853093720002	3.14313242561323e-05	Up	0.23319138068756	0.455	1e-06	0.001
Alkaline_phosphatase	Angina	0.0068344026198679	210	FALSE	NA	1	0.000412278883152274	1.60010147035327e-05	Up	0.160660261514889	0.739064534763561	1	0.000735957910914159	2.85633677468007e-05	Up	0.265188363616773	0.413	1e-06	0.001
Aspartate_aminotransferase	statins	0.0018931939393938	32	FALSE	NA	1	0.0997200000606685	0.00955208128501388	Up	0.564064526756733	0.982051379930897	1	0.121547164355875	0.0116428840070588	Up	1.3568620188074	0.961	1e-06	0.001
Aspartate_aminotransferase	Alanine_aminotransferase	0.415931408456904	32	TRUE	7.96849632841355e-07	0.00998760266594883	0.145664848847802	0.013953093418742	Up	4.16996597240951	6.28077051017786e-06	0.0263560771803122	0.136699154580105	0.0130942783328062	Up	3.8128396266664	NA	1e-06	0.001
Aspartate_aminotransferase	Albumin	0.505583989318303	32	FALSE	NA	0.000135944479128473	0.035410110663157	0.00339189987123978	Up	6.24109942538397	3.33032470881924e-14	0.00695761815246855	0.0372814663315902	0.00357115520063379	Up	4.48512356384456	NA	1e-06	0.001
Aspartate_aminotransferase	Alkaline_phosphatase	0.168258311878788	32	TRUE	1	1	0.109647313434581	0.0105030089247223	Up	1.20227835572586	0.0322719589647083	1	0.0961541507962426	0.00921051207118335	Up	1.13973774768449	0.017	1e-06	0.001
Aspartate_aminotransferase	Calcium	0.266206752242424	32	FALSE	NA	1	0.000383771705272512	3.67611163399637e-05	Up	1.68251063634854	0.00421197952153227	1	0.000412093133482607	3.9473998251375e-05	Up	1.3829000342432	0.006	1e-06	0.001
Aspartate_aminotransferase	C_reactive_protein	0.179522212121212	32	FALSE	NA	1	-0.00210376680683061	-0.000201517765055498	Down	0.106678720593592	0.0421175447464815	1	-0.000968482444775436	-9.27699862612888e-05	Down	0.0434306448606199	0.236	1e-06	0.001
Aspartate_aminotransferase	Creatinine_in_urine	0.0652973454545455	32	FALSE	NA	1	8.70310420199739	0.833661840341435	Up	0.389585124750149	0.328975245493089	1	7.91080561804967	0.757768333810492	Up	0.366601232188947	0.266	1e-06	0.001
Aspartate_aminotransferase	Creatinine	0.0304521533333334	32	FALSE	NA	1	-0.0352176206768035	-0.00337346144369184	Down	0.970571417913476	0.993467024042662	1	-0.0326263881965671	-0.00312524981849601	Down	0.693895673095798	0.663	1e-06	0.001
Aspartate_aminotransferase	Cystatin_C	0.245947234909091	32	FALSE	NA	0.128145724774661	0.000761028190897681	7.28981461614429e-05	Up	2.83157292420262	0.019095131923985	1	0.000757842315168188	7.259297424093e-05	Up	1.41622583950695	NA	1e-06	0.001
Aspartate_aminotransferase	Direct_bilirubin	0.415463497575758	32	TRUE	1	0.21035407350998	0.00606953923777591	0.000581395227903573	Up	2.5693989901325	0.000155254621623713	0.449755165227308	0.00599551602897898	0.000574304617123633	Up	2.23335398309049	NA	1e-06	0.001
Aspartate_aminotransferase	Gamma_glutamyltransferase	0.262612339733333	32	TRUE	2.16425846313163e-05	1	0.0685248155348076	0.00656392506649459	Up	0.290978935172585	5.14893120669678e-05	1	0.0181666787746038	0.00174016839378438	Up	0.0737108357854054	NA	1e-06	0.001
Aspartate_aminotransferase	Glucose	0.158869115151515	32	FALSE	NA	1	0.00463547788586006	0.000444027893438439	Up	0.988368413388733	0.0292348002748296	1	0.00458550812242851	0.000439241338667072	Up	1.11923115461193	0.064	1e-06	0.001
Aspartate_aminotransferase	Glycated_haemoglobin_HbA1c	0.0774650516969697	32	FALSE	NA	1	0.00507112129883483	0.000485757749931461	Up	0.079503950752702	0.236442820037764	1	0.00910525396160071	0.000872183372532998	Up	0.335194700313403	0.002	1e-06	0.001
Aspartate_aminotransferase	HDL_cholesterol	0.495342734890909	32	FALSE	NA	1	-0.00226452260535498	-0.000216916405785622	Down	1.26961735853074	5.83630232523899e-14	0.193072129375279	-0.00324601636248277	-0.000310932732932779	Down	2.73019203909913	NA	1e-06	0.001
Aspartate_aminotransferase	IGF_1	0.0754087504848485	32	TRUE	1	1	-0.00379623370071562	-0.000363637513679135	Down	0.254185149767451	0.273428428735104	1	-0.00619222963364266	-0.00059314762093904	Down	0.31717365035433	NA	1e-06	0.001
Aspartate_aminotransferase	LDL_direct	0.265143489090909	32	FALSE	NA	1	-0.00285895867320351	-0.000273856855398324	Down	1.08494033512587	0.00463532882737151	1	-0.00252033901078177	-0.000241420809086766	Down	0.843474631220537	0.006	1e-06	0.001
Aspartate_aminotransferase	Lipoprotein_A	0.0680151612121213	32	FALSE	NA	1	0.137083236623025	0.0131310691760859	Up	0.871199371220031	0.882506566810123	1	0.15142453605803	0.0145048082239454	Up	0.833473363652428	0.262	1e-06	0.001
Aspartate_aminotransferase	uacr_lowcontrolonly	0.210887393333333	32	TRUE	6.27645862457703e-23	0.00194370639494872	0.0362450526966916	0.00347187815210365	Up	4.96249663573558	0.776584376601726	0.0148245239957329	0.03856774866184	0.00369436692713347	Up	4.10641702977822	0.372	1e-06	0.001
Aspartate_aminotransferase	Non_albumin_protein	0.60604038397325	32	TRUE	1	2.63634147759909e-12	0.0745149229663135	0.0071377115993556	Up	14.368773442718	9.42829732817326e-13	1.33092488615988e-05	0.0728997368132257	0.00698299449731652	Up	7.48339129462079	NA	1e-06	0.001
Aspartate_aminotransferase	oestradiol_gt212_lowcontrolonly	0.0255060739393939	32	FALSE	NA	1	0.00960351178840093	0.000919911002492831	Up	0.856084617005634	0.978352294320069	1	0.00909389921658161	0.000871095712611949	Up	0.778481438421401	0.34	1e-06	0.001
Aspartate_aminotransferase	Phosphate	0.069123676969697	32	FALSE	NA	1	-0.000463946425813463	-4.44409744140162e-05	Down	1.5487298142609	0.63041538978395	1	-0.000554222574226679	-5.30884383852997e-05	Down	1.24098479452022	0.08	1e-06	0.001
Aspartate_aminotransferase	rheumatoidfactor_lowcontrolonly	0.00395352121212122	32	FALSE	NA	1	0.00648564772696764	0.000621253853151523	Up	0.397555851789047	0.969161145514364	1	0.00884992878642287	0.000847726023697004	Up	0.729108504438795	0.865	1e-06	0.001
Aspartate_aminotransferase	SHBG	0.124428080006061	32	FALSE	NA	1	0.0346445839200188	0.00331857081315856	Up	0.41773891859466	0.0509329814123156	1	0.0619339390995333	0.00593259145828239	Up	0.638111893267139	0.002	1e-06	0.001
Aspartate_aminotransferase	Sodium_in_urine	0.0706421109090909	32	FALSE	NA	1	-0.038288570725922	-0.00366762474567289	Down	0.257509919325889	0.305897066207153	1	-0.0255229419248625	-0.00244481764691789	Down	0.122345117082698	0.038	1e-06	0.001
Aspartate_aminotransferase	Testosterone	0.233073833333333	32	FALSE	NA	1	-0.00238573982892754	-0.000228527685087711	Down	0.12232070145431	0.0015113442779063	1	0.00103846533053176	9.94735784483882e-05	Up	0.062683928788917	0.004	1e-06	0.001
Aspartate_aminotransferase	Total_bilirubin	0.296782583030303	32	TRUE	1	0.814697666563898	0.0185691206893451	0.0017787179112309	Up	1.80479858039796	0.0462571362925142	1	0.0191044413869503	0.00182999575733965	Up	1.66078293095228	0.038	1e-06	0.001
Aspartate_aminotransferase	Urate	0.194815368484848	32	FALSE	NA	1	0.240366118084895	0.0230244353862144	Up	0.93590024388514	0.0818341901136802	1	0.270547871553897	0.0259155160348783	Up	1.16340666068505	0.003	1e-06	0.001
Aspartate_aminotransferase	Urea	0.0749813333333333	32	FALSE	NA	1	-0.000997904817815843	-9.55883266013307e-05	Down	0.181647955133681	0.584731183230354	1	-0.000335262233137705	-3.21144414438257e-05	Down	0.0508104203129302	0.284	1e-06	0.001
Aspartate_aminotransferase	Vitamin_D	0.240522338484848	32	FALSE	NA	1	-0.0242523896940365	-0.00232311269125882	Down	0.308841614747658	0.00261842580462581	1	-0.0261690719196356	-0.00250670980723682	Down	0.286142086970478	0.005	1e-06	0.001
Aspartate_aminotransferase	Basal metabolic rate	0.325065321549697	32	FALSE	NA	0.00280332735845826	6.66933953247363	0.638849511560234	Up	4.79174812147785	0.0116101988166717	0.0398746724203903	6.67314346691948	0.639213886720759	Up	3.58968525263009	0.001	1e-06	0.001
Aspartate_aminotransferase	SBP	0.293722201818182	32	FALSE	NA	1	0.0180624046719566	0.00173018007946627	Up	0.158742758333576	5.33559507284067e-08	1	0.0212721081827558	0.0020376344398483	Up	0.187645983846837	NA	1e-06	0.001
Aspartate_aminotransferase	DBP	0.299259925909091	32	FALSE	NA	1	0.0287859716963171	0.00275738007765788	Up	0.633295466639251	8.44210049662678e-05	1	0.0391977592384518	0.00375471502415065	Up	1.29929213829005	NA	1e-06	0.001
Aspartate_aminotransferase	RBC	0.352700499606061	32	FALSE	NA	6.02153070007811e-06	-0.00337175462167539	-0.000322977077815584	Down	7.70903820461813	0.224253048269092	0.00635529183971903	-0.00322804995645136	-0.000309211748469209	Down	4.53288994373996	NA	1e-06	0.001
Aspartate_aminotransferase	Hemoglobin	0.221154153939394	32	TRUE	1	1	-0.00519880344149357	-0.000497988297510472	Down	0.994753516058946	0.0367461168984276	1	-0.00555197398817981	-0.000531818158795744	Down	0.996630572980407	0.062	1e-06	0.001
Aspartate_aminotransferase	RBC distr width	0.420409627246061	32	FALSE	NA	5.28241894931278e-06	0.00871027355415628	0.000834348585573495	Up	7.77962733039258	0.00713058804860167	0.0145967488552502	0.00834836325330322	0.000799681551783592	Up	4.11462642025463	NA	1e-06	0.001
Aspartate_aminotransferase	Reticulocyte count	0.152375930909091	32	FALSE	NA	1	-2.14213031714751e-05	-2.05192568191304e-06	Down	0.0912076968432493	0.0332675334469101	1	-1.21344885639744e-05	-1.16235079266583e-06	Down	0.0538691488092243	0.003	1e-06	0.001
Aspartate_aminotransferase	Eosinophill count	0.0614426733333334	32	FALSE	NA	1	0.000175408532352179	1.68022117739033e-05	Up	0.143276273480333	0.391271196860536	1	0.000322774118291074	3.09182171353717e-05	Up	0.666852954530898	0.073	1e-06	0.001
Aspartate_aminotransferase	Monocyte count	0.32370629269697	32	FALSE	NA	2.72611826539458e-06	-0.00240268428444729	-0.000230150777911182	Down	8.08063866524105	0.000522251719466492	0.00185694560577936	-0.00232592822839333	-0.000222798390365068	Down	5.13700973148131	0.013	1e-06	0.001
Aspartate_aminotransferase	Basophill count	0.0966066184242425	32	FALSE	NA	1	-0.000147335533804399	-1.41131266968944e-05	Down	1.28697601910731	0.163798854111996	1	-0.000134110896981431	-1.28463516686059e-05	Down	0.778149255511702	0.037	1e-06	0.001
Aspartate_aminotransferase	Lymphocyte count	0.108042644848485	32	FALSE	NA	1	-0.00453027260054687	-0.0004339503820434	Down	1.11269311001474	0.269683442654065	1	-0.00419155198457638	-0.000401504665490134	Down	1.53844469440001	0.003	1e-06	0.001
Aspartate_aminotransferase	Platelet distr width	0.238371624287685	32	FALSE	NA	1	-0.00175507936629603	-0.000168117336124257	Down	1.03315118660493	0.000436458584558172	1	-0.00219085320840819	-0.000209859686296797	Down	1.09246735158486	NA	1e-06	0.001
Aspartate_aminotransferase	Platelet count	0.344120687818115	32	TRUE	1	1	-0.0430584573349486	-0.00412452751925895	Down	0.0949447149619727	4.81143248255549e-08	1	-0.0190043923703011	-0.00182041215987738	Down	0.0525710045746293	NA	1e-06	0.001
Aspartate_aminotransferase	Platelet volume	0.0889653316363637	32	FALSE	NA	1	0.000335479687127833	3.21352711488817e-05	Up	0.0717621109378267	0.261501567912341	1	0.000431399144609884	4.13233021770161e-05	Up	0.0852897300154105	0.006	1e-06	0.001
Aspartate_aminotransferase	time_aggregated_depression	0.172540424242424	32	FALSE	NA	1	0.000351169596570439	3.36381922305013e-05	Up	0.0295037188623059	0.0428906279992897	1	0.000172647707418412	1.65377550534361e-05	Up	0.0171976828000516	0.459	1e-06	0.001
Aspartate_aminotransferase	Mood swings	0.05532858	32	FALSE	NA	1	0.00485867276956842	0.000465407513076269	Up	1.14272687192145	0.592745646156167	1	0.00572077246270333	0.000547987199594522	Up	1.04651420891425	0.564	1e-06	0.001
Aspartate_aminotransferase	FEV FVC ratio	0.115947696969697	32	FALSE	NA	0.0118744608002706	0.000304690226251836	2.9185978802007e-05	Up	4.08107483176124	0.597749884482842	0.768228619554987	0.000304265453493217	2.91452902348638e-05	Up	1.91627081903873	0.741	1e-06	0.001
Aspartate_aminotransferase	FVC	0.255550112121212	32	FALSE	NA	1	-0.00114382526752409	-0.000109565903776531	Down	0.333914644364858	1.34303218367197e-05	1	-0.0011945651040357	-0.000114426223095146	Down	0.316201609663307	0.01	1e-06	0.001
Aspartate_aminotransferase	townsend	0.214402921212121	32	FALSE	NA	9.49508805260625e-05	0.018835869692831	0.00180426953740863	Up	6.40905050352606	0.223950800994793	0.0788757353427004	0.0191487666316465	0.00183424162918139	Up	3.23137193475672	0.406	1e-06	0.001
Aspartate_aminotransferase	Sleep duration	0.111850422424242	32	FALSE	NA	1	-0.00427533355187024	-0.000409530019887345	Down	1.39495156838344	0.300676803284704	1	-0.00406560364534297	-0.000389440197245668	Down	1.32707578382413	0.179	1e-06	0.001
Aspartate_aminotransferase	Neuroticism score	0.0550414666666666	32	FALSE	NA	1	0.00370147687528665	0.000354560850038373	Up	0.309279876588336	0.235668975756355	1	0.00400338975098314	0.000383480789146783	Up	0.316864036128683	0.632	1e-06	0.001
Aspartate_aminotransferase	Menarche	0.195139763636364	32	FALSE	NA	0.178277070322699	-0.0104730698012462	-0.0010032051141623	Down	2.66361835319616	0.0288736865457859	0.634846635457107	-0.0105743543251074	-0.00101290705965215	Down	2.03279836748688	0.364	1e-06	0.001
Aspartate_aminotransferase	Num children (f)	0.17456340969697	32	FALSE	NA	1	-0.00521647854738749	-0.000499681378618748	Down	0.510137122362527	0.526153262345982	1	-0.00460726627057635	-0.000441325530399855	Down	0.756307230189301	0.047	1e-06	0.001
Aspartate_aminotransferase	chronotype_quantitative_time_averaged	0.133210318181818	32	FALSE	NA	1	0.00112781333367666	0.000108032136292096	Up	0.33579383951461	0.0318929888185219	1	0.00120868434249466	0.000115778691139274	Up	0.277364933545747	0.081	1e-06	0.001
Aspartate_aminotransferase	alcohol_continuous	0.0670152060606061	32	FALSE	NA	1	-0.000417492095959264	-3.9991159587119e-05	Down	0.0340457960158071	0.239249775318319	1	-0.00123739191666926	-0.000118528561594995	Down	0.0993144283961498	0.173	1e-06	0.001
Aspartate_aminotransferase	physical_activity	0.102108054545455	32	FALSE	NA	1	0.000979132484697556	9.37901431702623e-05	Up	0.0273535917103342	0.378445027060154	1	0.00249908336991936	0.00023938475203543	Up	0.102150672304562	0.274	1e-06	0.001
Aspartate_aminotransferase	Summer outdoor time	0.0800954787878788	32	FALSE	NA	1	-0.0133982919405556	-0.0012834092821768	Down	1.46588117912613	0.233608200454281	0.367295186979046	-0.0132827753498366	-0.00127234406092085	Down	2.3505902735838	0.129	1e-06	0.001
Aspartate_aminotransferase	Height	0.394543902414545	32	FALSE	NA	0.339940973181137	0.0550105492015506	0.00526940671065764	Up	2.30957951248793	0.000408857095692425	0.0239333194475854	0.0655332267937158	0.00627736370659832	Up	3.86283534998866	NA	1e-06	0.001
Aspartate_aminotransferase	Pulse rate	0.303715213878788	32	FALSE	NA	1	-0.0191276182047286	-0.00183221584204895	Down	0.220226801302016	4.76519926970295e-06	1	-0.0160863084476869	-0.00154089175465932	Down	0.276863710751536	NA	1e-06	0.001
Aspartate_aminotransferase	Water intake	0.173458884848485	32	TRUE	1.3806573551159e-21	1	0.00437736848131183	0.000419303845993881	Up	0.787487974117717	0.0341155324262547	1	0.00506919067905901	0.000485572817751177	Up	0.638423882344497	0.157	1e-06	0.001
Aspartate_aminotransferase	Bread intake	0.212002721212121	32	FALSE	NA	1	0.021980825471996	0.00210552177589722	Up	1.0444518224965	0.0148485846686029	1	0.0212068668495079	0.002031385036339	Up	0.778660837255333	0.181	1e-06	0.001
Aspartate_aminotransferase	Coffee intake	0.0592573496969697	32	TRUE	2.84824205617996e-90	1	-0.00342835984292485	-0.000328399236602207	Down	0.503468724045876	0.404542640535691	1	-0.000987311264057453	-9.45735804467405e-05	Down	0.0935732094590929	0.187	1e-06	0.001
Aspartate_aminotransferase	Beer intake	0.17299670969697	32	FALSE	NA	1	0.0106652656665434	0.0010216153681419	Up	0.52194101493398	0.0476632241888302	1	0.0119784810427669	0.00114740698477633	Up	0.550153464492422	0.129	1e-06	0.001
Aspartate_aminotransferase	Body mass index (BMI)	0.161786388484848	32	FALSE	NA	0.0113310741171619	0.023955520671427	0.002294675897905	Up	4.10451607760341	0.324373650132133	0.380727847514812	0.0275168927169852	0.00263581624331867	Up	2.32697567642882	0.039	1e-06	0.001
Aspartate_aminotransferase	Waist circumference	0.240721274363636	32	FALSE	NA	0.859873512549195	0.0666011295523427	0.00637965706749572	Up	1.77154688606	0.00473357035251155	0.327716817164622	0.0684490770376631	0.0065566701499213	Up	2.41853416125563	0.002	1e-06	0.001
Aspartate_aminotransferase	Intelligence	0.206764089090909	32	FALSE	NA	1	0.0158850489463856	0.00152161330385064	Up	1.61059482889595	0.00668836932421125	0.740246275079488	0.018151455196216	0.00173871014209845	Up	1.93687007935228	0.009	1e-06	0.001
Aspartate_aminotransferase	smoking_current	0.215714181818182	32	FALSE	NA	1	-0.00952014254306308	-0.000911925144012557	Down	1.01788500628422	0.00256053692737968	1	-0.0100923727958971	-0.000966738520321113	Down	0.914334875270228	0.141	1e-06	0.001
Aspartate_aminotransferase	Crohns disease	0.0842139030303031	32	FALSE	NA	1	0.0425415019859436	0.00407500887193229	Up	1.06835809267287	0.143826057759723	1	0.0476180345283638	0.00456128495959489	Up	1.18126911872834	0.354	1e-06	0.001
Aspartate_aminotransferase	Atrial fibrillation	0.0628818266666666	32	FALSE	NA	1	0.016474167908928	0.00157804443314591	Up	0.574944119427376	0.761821233364109	1	0.0131784425641056	0.00126235012540753	Up	0.764085445081827	0.235	1e-06	0.001
Aspartate_aminotransferase	Myocardial infarction	0.120808515151515	32	FALSE	NA	1	0.00607402383054577	0.000581824802659308	Up	0.294319398068344	0.0428380336717732	1	0.00745900304821994	0.00071449060748512	Up	0.332057656040634	0.189	1e-06	0.001
Aspartate_aminotransferase	Heart failure	0.0124331182545455	32	FALSE	NA	1	-0.0039644368258561	-0.00037974952654273	Down	0.0895375136924417	0.965045567550854	1	0.0056010022231307	0.000536514525474713	Up	0.155180730364761	0.433	1e-06	0.001
Aspartate_aminotransferase	Cardiomyopathy	0.124990329090909	32	FALSE	NA	1	3.66130244699852e-06	3.50712580841084e-07	Up	5.02719271891059e-05	0.105205822062144	1	-0.00534471989860664	-0.000511965492238885	Down	0.0694659601609094	0.093	1e-06	0.001
Aspartate_aminotransferase	Asthma	0.168725947878788	32	FALSE	NA	1	-0.000266095042483622	-2.5488983892864e-05	Down	0.0172261046094112	0.0118687426325371	1	-0.0014867780596677	-0.000142417016346579	Down	0.102048145178392	0.069	1e-06	0.001
Aspartate_aminotransferase	Diabetes	0.0495934484848485	32	FALSE	NA	1	0.013096551813653	0.00125450589050642	Up	0.409948071681477	0.767599180885891	1	0.012188159483172	0.0011674918775285	Up	0.834080824101701	0.044	1e-06	0.001
Aspartate_aminotransferase	Malignant melanoma	0.143172848484848	32	FALSE	NA	1	0.00542037459192884	0.000519212381325997	Up	0.10173585668569	0.118195637499937	1	0.00433880814913814	0.000415610189484895	Up	0.108727131511188	0.364	1e-06	0.001
Aspartate_aminotransferase	Non-melanoma skin cancer	0.0811824187878788	32	FALSE	NA	1	0.0118105051374041	0.00113131673707303	Up	1.29124726384584	0.249791313008588	1	0.0103875646380129	0.000995014658195638	Up	0.656456491754026	0.275	1e-06	0.001
Aspartate_aminotransferase	Lung cancer	0.145927851515152	32	FALSE	NA	1	0.0036011887472859	0.000344954348333578	Up	0.0475413864105839	0.0178272288649288	1	0.00709098686025577	0.000679238696740073	Up	0.111719675986474	0.005	1e-06	0.001
Aspartate_aminotransferase	Breast cancer	0.0371839757575758	32	FALSE	NA	1	-0.00395568924597596	-0.000378911604420674	Down	0.165770603592945	0.910994506591648	1	-0.00331288124583147	-0.00031733765471849	Down	0.153788382752414	0.744	1e-06	0.001
Aspartate_aminotransferase	Prostate cancer	0.0144722606060607	32	FALSE	NA	1	0.00456234821387409	0.000437022873675789	Up	0.133314650215934	0.975041062030081	1	0.00474615580844907	0.000454629623406183	Up	0.170799470408469	0.758	1e-06	0.001
Aspartate_aminotransferase	Colorectal cancer	0.0849169090909091	32	FALSE	NA	1	-0.0162951331896923	-0.00156089487247665	Down	0.626641045102669	0.199327183720455	1	-0.0183055315449891	-0.00175346896486905	Down	0.707816886497574	0.649	1e-06	0.001
Aspartate_aminotransferase	Bladder cancer	0.148212217575758	32	FALSE	NA	1	0.00261946420389723	0.000250915914396188	Up	0.0392964208042646	0.0488428165875384	1	-0.00256264693102645	-0.000245473443392133	Down	0.0389710250632171	0.02	1e-06	0.001
Aspartate_aminotransferase	IBD	0.0521982727272727	32	FALSE	NA	1	0.0129781327334528	0.00124316264262154	Up	0.290790511549354	0.613285705984346	1	0.0135036593477387	0.00129350232306722	Up	0.414499791075179	0.514	1e-06	0.001
Aspartate_aminotransferase	Respiratory failure	0.0459107212121213	32	FALSE	NA	1	0.0354867454093992	0.00339924063863766	Up	1.15946820052422	0.535380864228077	1	0.0386625059203471	0.00370344363225836	Up	1.19340005053166	0.802	1e-06	0.001
Aspartate_aminotransferase	Respiratory infection	0.239615413939394	32	FALSE	NA	0.824103476737484	0.0301400649592998	0.0028870873470886	Up	1.79683357277267	0.00143548904524324	1	0.0302049568295453	0.00289330327587866	Up	1.67312942436989	0.107	1e-06	0.001
Aspartate_aminotransferase	Helicobacter pylori	0.0630249090909091	32	FALSE	NA	1	-0.00493113612599256	-0.000472348707122871	Down	0.0979270982460098	0.22925466754622	1	-0.0053411414470181	-0.000511622715860752	Down	0.088047443700152	0.677	1e-06	0.001
Aspartate_aminotransferase	Stroke	0.0604420181818183	32	FALSE	NA	1	0.0276270792190973	0.00264637090059952	Up	1.52309048226121	0.861872630075381	1	0.0268408213341003	0.00257105602671359	Up	1.43171915831085	0.569	1e-06	0.001
Aspartate_aminotransferase	Multiple sclerosis	0.0934019575757575	32	FALSE	NA	1	-0.047628955133978	-0.00456233103372691	Down	1.32031238345535	0.34528486116908	1	-0.0441355658924673	-0.00422770269462942	Down	1.02231233104786	0.441	1e-06	0.001
Aspartate_aminotransferase	Migraine	0.0739725212121213	32	FALSE	NA	1	0.0139965491211887	0.0013407157524463	Up	1.09768145437162	0.226573204332587	1	0.0144124588808605	0.00138055534158788	Up	1.00357662004232	0.607	1e-06	0.001
Aspartate_aminotransferase	Osteoarthritis	0.0106703636363636	32	FALSE	NA	1	0.00122330880155625	0.000117179553770849	Up	0.112950358639364	0.839844517012841	1	0.00222405532001269	0.000213040084097513	Up	0.174701413402004	0.843	1e-06	0.001
Aspartate_aminotransferase	Gout	0.0700402424242424	32	FALSE	NA	1	-0.0110155603446502	-0.00105516975278839	Down	0.501490558850309	0.304728415810178	1	-0.0108149247933091	-0.00103595106953621	Down	0.415891654573588	0.506	1e-06	0.001
Aspartate_aminotransferase	Hiatus hernia	0.0138206666666667	32	FALSE	NA	1	-0.00234767460050181	-0.000224881454082557	Down	0.21073796861203	0.991711267807355	1	-0.00281320162270311	-0.000269473832278826	Down	0.33627326307499	0.986	1e-06	0.001
Aspartate_aminotransferase	Gastric reflux	0.00771466666666676	32	FALSE	NA	1	0.0085739106432442	0.00082128651569282	Up	0.897329188405705	0.975565041837177	1	0.00818700724851319	0.000784225417882251	Up	1.02989590274397	0.916	1e-06	0.001
Aspartate_aminotransferase	Allergic rhinitis	0.263729214545455	32	FALSE	NA	1	-0.00106697232755269	-0.000102204235814713	Down	0.0459109212023532	0.000100392831248108	1	-0.00425064750256139	-0.000407165367365679	Down	0.209309185477914	0.01	1e-06	0.001
Aspartate_aminotransferase	Hypothyroidism	0.325811186424242	32	FALSE	NA	1	-0.0109076282133134	-0.00104483103947946	Down	0.238499651768646	0.00583660474579963	1	-0.0162050592643095	-0.00155226677925168	Down	0.860339984107494	NA	1e-06	0.001
Aspartate_aminotransferase	Kidney infection	0.0684674121212121	32	FALSE	NA	1	-0.00499417918749858	-0.000478387540331809	Down	0.175838934328515	0.227789887387014	1	-0.0044393611356357	-0.000425242061726083	Down	0.192062476906925	0.322	1e-06	0.001
Aspartate_aminotransferase	Angina	0.136369970909091	32	FALSE	NA	1	0.00513946950764954	0.000492304758012949	Up	0.304009796666425	0.0363918449189867	1	0.00594428437831143	0.000569397187407988	Up	0.293043085882583	0.065	1e-06	0.001
Calcium	statins	0.00372530274802041	113	FALSE	NA	1	-7.03692499491816	-76.5054510757451	Down	0.489698323712869	0.974978460265863	1	-10.2491969456612	-111.429272879592	Down	1.27397068662562	0.785	1e-06	0.001
Calcium	Alanine_aminotransferase	0.249104028312281	113	TRUE	1	0.000375706487957105	10.0739109084711	109.523563020216	Up	5.7497864529177	1.13353161727695e-05	0.000316424932865941	10.9923638210959	119.508983416616	Up	5.9815436211625	NA	1e-06	0.001
Calcium	Albumin	0.31946391209376	113	TRUE	0.0456085067696805	0.0727740414260135	2.01371496764338	21.8931098524986	Up	3.13798774859294	4.61302362746575e-21	0.0576293916695255	1.81657383699683	19.7497914092029	Up	3.39816064278268	NA	1e-06	0.001
Calcium	Alkaline_phosphatase	0.334996071675425	113	FALSE	NA	1	10.7698604539506	117.089926728983	Up	1.37867964621998	5.86837572195659e-18	0.342596874187956	13.0357442783486	141.724616482817	Up	2.39334400371185	NA	1e-06	0.001
Calcium	Aspartate_aminotransferase	0.224083114137193	113	FALSE	NA	0.910946210713002	4.01013585290772	43.598198435152	Up	1.7369321692995	1.91896698384694e-08	1	3.57110836864526	38.825091468344	Up	1.48089294968432	NA	1e-06	0.001
Calcium	C_reactive_protein	0.131176929094395	113	TRUE	0.154680663948953	0.000131293790372732	-3.05992823672773	-33.2675408902787	Down	6.25792327792128	0.00363000560255935	0.000209621592644656	-3.16668567826691	-34.4282078330905	Down	6.17534472092117	0.009	1e-06	0.001
Calcium	Creatinine_in_urine	0.101110421929825	113	TRUE	5.49871300148718e-07	1	-1669.72488008887	-18153.2494968818	Down	1.62691152393215	0.0285619199102267	1	-1619.85815055218	-17611.0983954232	Down	1.5941793639216	0.073	1e-06	0.001
Calcium	Creatinine	0.344411239197727	113	FALSE	NA	0.0609661319625242	-11.2488215590093	-122.297192035451	Down	3.24082352420396	4.2246070405433e-14	0.00298763410671956	-12.3982694052706	-134.79398943343	Down	4.89602599587005	NA	1e-06	0.001
Calcium	Cystatin_C	0.271885586818758	113	FALSE	NA	0.28618152817732	-0.0811971209516867	-0.882775128191184	Down	2.40880062673042	8.48902837322609e-11	0.109378691196671	-0.0906595751293918	-0.985650933414587	Down	3.0482267613143	NA	1e-06	0.001
Calcium	Direct_bilirubin	0.166755465975333	113	FALSE	NA	1	0.0294000612230674	0.319637476191609	Up	0.082337926751406	1.02384011443855e-05	1	0.0304069962328247	0.330584873979858	Up	0.0894815897273521	NA	1e-06	0.001
Calcium	Gamma_glutamyltransferase	0.20800517680398	113	TRUE	1	0.723242206374705	17.8260013769766	193.804293382028	Up	1.87444255107789	1.87078842735954e-06	1	14.8832366213233	161.810553900131	Up	1.6449499800368	NA	1e-06	0.001
Calcium	Glucose	0.0669695669212854	113	TRUE	1	1	0.282821073315945	3.07483081081418	Up	0.865787723583906	0.136713855923361	1	0.277904575067615	3.02137864009	Up	1.0272253173206	0.123	1e-06	0.001
Calcium	Glycated_haemoglobin_HbA1c	0.15889631359237	113	FALSE	NA	1	-1.28468269904369	-13.9670707660692	Down	0.704407932987103	6.82626707515463e-05	1	-0.84757734425132	-9.21486119155139	Down	0.402442263464228	NA	1e-06	0.001
Calcium	HDL_cholesterol	0.204059120578947	113	TRUE	1	1	-0.000635152422918419	-0.00690537737041649	Down	0.00341966138472188	2.5062390238019e-07	1	0.0105447211319416	0.114642211939125	Up	0.067623246519471	NA	1e-06	0.001
Calcium	IGF_1	0.198693379585439	113	TRUE	1	0.226083807446027	2.51360980216279	27.3279666731925	Up	2.53075699005138	4.98186051885736e-05	0.78874859488808	2.11921731017817	23.0401313584832	Up	1.89842504797322	NA	1e-06	0.001
Calcium	LDL_direct	0.297409199136667	113	TRUE	0.00184079194164956	1	0.416313616824643	4.52616179185446	Up	1.48704472835003	6.22373946297593e-19	0.779408301786476	0.401224799507548	4.36211616455596	Up	1.90703179506911	NA	1e-06	0.001
Calcium	Lipoprotein_A	0.0329501636593696	113	FALSE	NA	1	-11.2191784086018	-121.974911693559	Down	1.05966738359582	0.893626365448654	1	-11.1323103032043	-121.030481620433	Down	1.01254470590987	0.601	1e-06	0.001
Calcium	uacr_lowcontrolonly	0.102627296930601	113	FALSE	NA	1	-0.00727926873342114	-0.0791402122879141	Down	0.00356152190923787	0.0182097699941824	1	-0.00356933159814989	-0.0388057744188793	Down	0.00171652753020682	0.001	1e-06	0.001
Calcium	Non_albumin_protein	0.288629692815403	113	TRUE	1	1	1.18972728316381	12.9347154504702	Up	1.1014139017558	1.30756339983962e-15	1	1.17527541934253	12.7775947818073	Up	1.1260311114077	NA	1e-06	0.001
Calcium	oestradiol_gt212_lowcontrolonly	0.101585102088109	113	FALSE	NA	1	-0.75444160803234	-8.20228943388019	Down	0.863195347827234	0.00565222664919539	1	-0.732560552459861	-7.96439858982616	Down	0.922724812468396	0.021	1e-06	0.001
Calcium	Phosphate	0.769422900934772	113	TRUE	1	2.77096104770151e-16	-0.533523252076547	-5.80046498847035	Down	18.4633094966712	6.19123326206656e-34	2.28912632567357e-28	-0.57381343800168	-6.2384999043397	Down	31.1058420466501	NA	1e-06	0.001
Calcium	rheumatoidfactor_lowcontrolonly	0.0319277760906691	113	FALSE	NA	1	0.27691065376066	3.0105727272833	Up	0.231796544581161	0.280090672709847	1	0.361650205002979	3.93186115886835	Up	0.272062186232889	0.177	1e-06	0.001
Calcium	SHBG	0.125097036203965	113	FALSE	NA	1	4.38993668628435	47.727393232227	Up	0.393139234803558	0.00372038970715115	1	7.43828774772154	80.8690670685829	Up	1.17556822540218	NA	1e-06	0.001
Calcium	Sodium_in_urine	0.156442267807018	113	FALSE	NA	1	11.4580584631357	124.57201573237	Up	1.04351062088004	5.94992962092306e-05	1	13.8352786410526	150.417154361706	Up	1.46391880785354	NA	1e-06	0.001
Calcium	Testosterone	0.124231904963488	113	FALSE	NA	0.0678062937837364	1.25603833703742	13.6556492520344	Up	3.17939133874086	0.00695775948480397	0.180340054499263	1.25643744356372	13.6599883383319	Up	2.76718746678699	NA	1e-06	0.001
Calcium	Total_bilirubin	0.194901445425015	113	FALSE	NA	1	0.477496646698922	5.19134371465353	Up	0.278602810996338	2.98309870905865e-05	1	0.742339202453247	8.07071207607138	Up	0.54225357955241	NA	1e-06	0.001
Calcium	Urate	0.33053910507225	113	TRUE	1	0.00340730674742047	56.9207997585963	618.842955448357	Up	4.69592173147858	1.4592762977452e-18	0.0252035028106209	49.5831811098189	539.068362859703	Up	3.83629947141745	NA	1e-06	0.001
Calcium	Urea	0.395803107199298	113	FALSE	NA	1	-0.331829866612534	-3.60765442916185	Down	0.600429256048486	4.53342743185498e-25	1	-0.483255046170081	-5.25394903577511	Down	1.2777941724226	NA	1e-06	0.001
Calcium	Vitamin_D	0.295519553078575	113	TRUE	1	0.000188590630599713	-15.893465236326	-172.793759765793	Down	6.08387714131385	7.84693165577625e-08	0.000672767686089019	-15.3952284665497	-167.376929425583	Down	5.62193405780376	NA	1e-06	0.001
Calcium	Basal metabolic rate	0.275562452447713	113	FALSE	NA	1	-32.5971210404478	-354.395911676066	Down	0.0677078572615177	3.63026504780543e-18	1	-50.2096647196136	-545.879492890721	Down	0.131732362526027	NA	1e-06	0.001
Calcium	SBP	0.131285560697718	113	FALSE	NA	1	2.83325554813955	30.8031553384199	Up	0.459366581543446	0.00027261633554983	1	3.47797389553392	37.8125334431795	Up	0.694550728438288	NA	1e-06	0.001
Calcium	DBP	0.200175169197969	113	FALSE	NA	1	0.597625531595161	6.49738499445261	Up	0.105446807830173	2.57475706837284e-07	1	0.408888662183617	4.44543768232667	Up	0.0997259660622904	NA	1e-06	0.001
Calcium	RBC	0.266792206696491	113	TRUE	1	0.000156503319578753	0.282493636575389	3.07127091845308	Up	6.17317786302446	8.337023033661e-10	6.59712057266083e-05	0.316610866926423	3.44219345910058	Up	6.72901133355398	NA	1e-06	0.001
Calcium	Hemoglobin	0.251700304937047	113	FALSE	NA	1	-0.038386351510521	-0.417336427428934	Down	0.043546330835884	4.76411686246739e-10	1	-0.0234571271768189	-0.25502589510328	Down	0.0304315992374889	NA	1e-06	0.001
Calcium	RBC distr width	0.18745552213807	113	FALSE	NA	1	-0.191124941567148	-2.07791043346059	Down	0.666475372966933	9.8745926624013e-05	1	-0.155825017418001	-1.69412964541462	Down	0.596333152423386	NA	1e-06	0.001
Calcium	Reticulocyte count	0.155818685333333	113	FALSE	NA	0.0183202401413205	0.0190677332194408	0.207304402419917	Up	3.86197181676475	0.00614164154352199	0.0497801353469231	0.0200913293680305	0.218432940115545	Up	3.467425737833	NA	1e-06	0.001
Calcium	Eosinophill count	0.224125493317221	113	FALSE	NA	1	0.0196987386965145	0.214164694193618	Up	0.446182607269898	4.39623446081093e-07	1	0.0213229874965279	0.231823527731563	Up	0.524010528876039	NA	1e-06	0.001
Calcium	Monocyte count	0.18115947777193	113	FALSE	NA	1	-0.021454832444756	-0.23325694605612	Down	0.264395721320543	9.32343373665546e-06	1	-0.0314906531700287	-0.342366392590903	Down	0.453061074802055	NA	1e-06	0.001
Calcium	Basophill count	0.164388480367375	113	FALSE	NA	1	0.00465018257761814	0.0505567866564115	Up	0.254351507195052	4.14034251100701e-06	1	0.00568071063827898	0.0617606881025697	Up	0.348665555921074	NA	1e-06	0.001
Calcium	Lymphocyte count	0.239652587438597	113	FALSE	NA	1	0.0521374264412619	0.566838119021846	Up	0.0982056144176566	4.77164763075969e-11	1	0.0407068433998848	0.442564816084717	Up	0.085098838690837	NA	1e-06	0.001
Calcium	Platelet distr width	0.242023632118368	113	FALSE	NA	1	0.171718196867971	1.86692029811105	Up	1.30293857425397	7.52997967614604e-10	1	0.14167889410196	1.54033298763464	Up	1.05816482317675	NA	1e-06	0.001
Calcium	Platelet count	0.323944566734721	113	TRUE	1	1	-2.14670524420344	-23.3389801870926	Down	0.0617219383369014	7.82740671341777e-21	1	-4.68243537164263	-50.9074390446462	Down	0.176340679347458	NA	1e-06	0.001
Calcium	Platelet volume	0.261400017658298	113	FALSE	NA	1	0.458282557540455	4.98244813041188	Up	1.43787408933523	1.99902140702447e-14	0.378880982003459	0.53687866454197	5.83694503400128	Up	2.33197822653295	NA	1e-06	0.001
Calcium	time_aggregated_depression	0.0338128525151374	113	FALSE	NA	1	-0.0982703444014391	-1.06839521967768	Down	0.130647153913688	0.308310052664155	1	-0.13091133809838	-1.42326811489092	Down	0.199857097170379	0.155	1e-06	0.001
Calcium	Mood swings	0.0646193018848005	113	FALSE	NA	1	0.282434991333174	3.07063332735863	Up	0.595087707492934	0.0909314141480713	1	0.277896582262769	3.02129174231284	Up	0.545588005592774	0.078	1e-06	0.001
Calcium	FEV FVC ratio	0.0564088091310371	113	FALSE	NA	1	-0.00116599952365722	-0.0126767472405803	Down	0.0412526733900367	0.275482602258061	1	0.00407472517267138	0.0443004135428536	Up	0.158235883884165	NA	1e-06	0.001
Calcium	FVC	0.192415000580702	113	FALSE	NA	0.199441083451447	0.363078201944759	3.947386342133	Up	2.60496871549773	0.000673455105956674	0.302187267050207	0.357877092428357	3.89083987759997	Up	2.46385876977608	NA	1e-06	0.001
Calcium	townsend	0.054091272071107	113	FALSE	NA	1	0.551302265836999	5.99375843246862	Up	0.780416139829179	0.20366985287392	1	0.542194796389934	5.89474202136442	Up	0.85693891340318	0.096	1e-06	0.001
Calcium	Sleep duration	0.0962018774405635	113	FALSE	NA	1	0.0972512085418744	1.05731517424593	Up	0.222067049241056	0.0452119313976029	1	0.0442030931354725	0.480576044467534	Up	0.112310001823755	NA	1e-06	0.001
Calcium	Neuroticism score	0.0757112606536253	113	FALSE	NA	1	-0.35068657629426	-3.81266458360383	Down	0.40946672505354	0.0405101797792381	1	-0.429440384131092	-4.66887601073152	Down	0.467524228274696	0.192	1e-06	0.001
Calcium	Menarche	0.187625301368421	113	FALSE	NA	1	0.436224202749037	4.74262968918578	Up	0.576943841641977	1.99040567917234e-06	1	0.481063681165043	5.23012451465216	Up	0.792547422258866	NA	1e-06	0.001
Calcium	Num children (f)	0.00580340791134926	113	FALSE	NA	1	-0.252791285891762	-2.74834695113754	Down	0.518656902391015	0.976438051200471	1	-0.352081341720787	-3.82782847382269	Down	1.1175061608545	0.917	1e-06	0.001
Calcium	chronotype_quantitative_time_averaged	0.184452535041081	113	FALSE	NA	1	0.113542510878877	1.23443421911337	Up	0.423643423475782	1.34203905366362e-06	1	0.113745609274242	1.23664230494083	Up	0.393329877599981	NA	1e-06	0.001
Calcium	alcohol_continuous	0.0251579348781246	113	FALSE	NA	1	-0.42668248455727	-4.63889212557299	Down	0.566549128527294	0.773168965876556	1	-0.450726313284233	-4.90029664014045	Down	0.79164859153102	0.259	1e-06	0.001
Calcium	physical_activity	0.13763594935569	113	FALSE	NA	1	0.318755418494248	3.46550902451731	Up	0.181291593808453	0.000237469599952103	1	0.274556931980266	2.98498306324028	Up	0.151675195225435	0.034	1e-06	0.001
Calcium	Summer outdoor time	0.0798205496506754	113	FALSE	NA	1	0.346715673328422	3.76949292513101	Up	0.595099036371259	0.0306734285984808	1	0.310407270017615	3.37474795127675	Up	0.537732309443003	0.233	1e-06	0.001
Calcium	Height	0.377167097262872	113	FALSE	NA	1	0.237609924787417	2.58329518775077	Up	0.0493009368080352	6.30957133329053e-33	1	-0.387885497382615	-4.21709126705589	Down	0.114394937638106	NA	1e-06	0.001
Calcium	Pulse rate	0.237905729297902	113	FALSE	NA	1	-3.53712689180429	-38.4556448399068	Down	0.648211612878665	5.7411348035569e-11	1	-4.02244186786925	-43.7319894342399	Down	1.40454540699537	NA	1e-06	0.001
Calcium	Water intake	0.231080364596491	113	FALSE	NA	1	-0.0151743276016167	-0.164975295142579	Down	0.0139080740067163	1.1511392288061e-09	1	0.00737567787240275	0.0801883724815979	Up	0.00739876432196804	NA	1e-06	0.001
Calcium	Bread intake	0.0900254467365316	113	FALSE	NA	1	0.045406451785686	0.493658960145472	Up	0.0142539661416121	0.0175830309621042	1	0.111159860945247	1.20853004817797	Up	0.035123805804638	0.009	1e-06	0.001
Calcium	Coffee intake	0.204003634561404	113	FALSE	NA	1	0.154190175110033	1.67635563925439	Up	0.164052267762269	2.03429936856916e-06	1	0.0891245849033434	0.968962519124893	Up	0.104894835079705	NA	1e-06	0.001
Calcium	Beer intake	0.182395391578947	113	FALSE	NA	1	1.84833026204028	20.0950472736972	Up	1.35129598195783	2.17981980552533e-05	1	1.65155239317794	17.9556782126501	Up	1.29571413502869	0.001	1e-06	0.001
Calcium	Body mass index (BMI)	0.210091453024564	113	FALSE	NA	1	0.311195729544828	3.3833200835402	Up	0.157234070194001	1.96090335021124e-09	1	0.603953514143041	6.56618282298916	Up	0.366759344437891	NA	1e-06	0.001
Calcium	Waist circumference	0.270128804573832	113	FALSE	NA	1	2.31111263789861	25.1264174304795	Up	0.542452418953907	4.34131562808294e-12	1	2.29837656105035	24.9879507984044	Up	0.647446809749526	NA	1e-06	0.001
Calcium	Intelligence	0.145227829238006	113	FALSE	NA	1	0.37332150430247	4.05875152905027	Up	0.337442957573483	0.000548409155161037	1	0.3470765856087	3.77341676357201	Up	0.317163884243006	NA	1e-06	0.001
Calcium	smoking_current	0.0302812059633597	113	FALSE	NA	1	0.838804621001216	9.11948414122094	Up	1.16917164027527	0.592584192296357	1	0.756049137843451	8.21976649856478	Up	1.22983141375376	0.539	1e-06	0.001
Calcium	Crohns disease	0.00608849849402271	113	FALSE	NA	1	1.52139677071013	16.5406262383665	Up	0.352904416961439	0.76907523272115	1	1.2788066300066	13.9031861413845	Up	0.365806578663038	0.738	1e-06	0.001
Calcium	Atrial fibrillation	0.0901622439807483	113	FALSE	NA	1	-0.766206414711576	-8.33019641632833	Down	0.393526660881311	0.0167597590686057	1	-0.543821558346132	-5.9124281779373	Down	0.321274313620824	0.005	1e-06	0.001
Calcium	Myocardial infarction	0.0736760052631578	113	FALSE	NA	1	0.863954665281632	9.39291543168343	Up	0.587763948666778	0.0739246547184412	1	0.797099066975538	8.66606134285339	Up	0.581076614907247	0.087	1e-06	0.001
Calcium	Heart failure	0.0300369274134451	113	FALSE	NA	1	-0.683027763363447	-7.42587808895432	Down	0.253067241140756	0.338420031820675	1	-0.812345985190438	-8.8318258431697	Down	0.352036891849888	0.353	1e-06	0.001
Calcium	Cardiomyopathy	0.0334629482999533	113	FALSE	NA	1	-0.138792530421672	-1.5089524406644	Down	0.0266057478380123	0.455409502446343	1	0.26248316328064	2.85371704559533	Up	0.0494503736477481	0.46	1e-06	0.001
Calcium	Asthma	0.0554819471989125	113	FALSE	NA	1	-0.35974121616422	-3.91110663152675	Down	0.483397445713522	0.168818639657682	1	-0.380496765189135	-4.13676096799085	Down	0.478167757680409	NA	1e-06	0.001
Calcium	Diabetes	0.112154301832999	113	FALSE	NA	1	0.725566757858112	7.88836205240047	Up	0.577914091974155	0.00540204717179035	1	0.693092860538132	7.53530582905765	Up	0.608103250444308	NA	1e-06	0.001
Calcium	Malignant melanoma	0.0300753447523676	113	FALSE	NA	1	0.0674141363427156	0.732926514565077	Up	0.0234178320061061	0.377810820829091	1	0.168133418246416	1.82794658364816	Up	0.0550814084099055	0.33	1e-06	0.001
Calcium	Non-melanoma skin cancer	0.17013107585614	113	FALSE	NA	1	-1.06128263126882	-11.5382651488698	Down	0.966447511226464	1.50606461544356e-05	1	-1.06846034881908	-11.6163012966578	Down	0.954859823806229	NA	1e-06	0.001
Calcium	Lung cancer	0.0629835256839001	113	FALSE	NA	1	-0.480086404495711	-5.21949956235169	Down	0.110697958798254	0.115479385852098	1	-0.868248061072189	-9.43959323226258	Down	0.209657862720164	0.057	1e-06	0.001
Calcium	Breast cancer	0.0160905552196865	113	FALSE	NA	1	-0.0962169924417671	-1.04607117643359	Down	0.051955318230159	0.373069749937083	1	0.0257731582414027	0.28020578567045	Up	0.0130945287902616	0.396	1e-06	0.001
Calcium	Prostate cancer	0.0717078712485639	113	FALSE	NA	1	-0.254135039348841	-2.76295623920622	Down	0.095815807859924	0.0495879297396405	1	-0.276385671959677	-3.00486512495419	Down	0.110929460035404	0.004	1e-06	0.001
Calcium	Colorectal cancer	0.0702158648051545	113	FALSE	NA	1	1.36208464784582	14.8085847812854	Up	0.480103354856754	0.0527412406767481	1	0.917152930315386	9.9712869882644	Up	0.387430878105812	0.208	1e-06	0.001
Calcium	Bladder cancer	0.035752586676852	113	FALSE	NA	1	1.45478399591265	15.8164121268095	Up	0.444135152087961	0.310913507496825	1	1.38481038131812	15.0556589637701	Up	0.380581919537062	NA	1e-06	0.001
Calcium	IBD	0.0085199903741654	113	FALSE	NA	1	1.28391808260053	13.9587578558242	Up	0.453538408118473	0.885841380262762	1	0.926096530087873	10.0685218082077	Up	0.433806652774704	0.897	1e-06	0.001
Calcium	Respiratory failure	0.00227133985405992	113	FALSE	NA	0.57642725288709	-3.78246887837436	-41.1230030061395	Down	2.01208249123983	0.704019550892081	0.407155878439354	-4.30556288998403	-46.8100812885029	Down	2.29064927546611	0.882	1e-06	0.001
Calcium	Respiratory infection	0.0238361203182734	113	FALSE	NA	1	-0.000188826402489639	-0.00205292071578319	Down	8.65058470929841e-05	0.63515622310812	1	-0.189329315166132	-2.05838838258291	Down	0.0892183483314218	0.269	1e-06	0.001
Calcium	Helicobacter pylori	0.0233059617931998	113	FALSE	NA	1	1.32935884969143	14.4527898919803	Up	0.347421922395072	0.330637057202211	1	1.74445506573119	18.9657161020636	Up	0.492370549373122	0.489	1e-06	0.001
Calcium	Stroke	0.0604308486197795	113	FALSE	NA	1	-1.38124224121427	-15.0168661432777	Down	0.815202203419113	0.370951514996505	1	-1.03593894475012	-11.262728579923	Down	0.581983382407078	0.512	1e-06	0.001
Calcium	Multiple sclerosis	0.0111945497720851	113	FALSE	NA	1	-0.383801241415317	-4.17268723471043	Down	0.0878169335765894	0.666862849029563	1	-1.24871532317745	-13.5760334427149	Down	0.300890760341821	0.388	1e-06	0.001
Calcium	Migraine	0.0608154858872846	113	FALSE	NA	1	0.20960399838105	2.27881474578776	Up	0.111988749026235	0.223537386903309	1	0.341925368919741	3.71741273387689	Up	0.211575507454637	0.221	1e-06	0.001
Calcium	Osteoarthritis	0.0524968774095637	113	FALSE	NA	0.284402785629448	-1.43302650884677	-15.5798647196036	Down	2.41272417790351	0.609471018424647	0.0585697709505875	-1.73536040022743	-18.8668388954356	Down	3.39000457722166	0.023	1e-06	0.001
Calcium	Gout	0.0745438501894116	113	FALSE	NA	1	0.678107512016803	7.37238511454393	Up	0.349423900239568	0.0368656428790037	1	0.770693267799658	8.37897748471576	Up	0.339965431270077	0.009	1e-06	0.001
Calcium	Hiatus hernia	0.127537152412669	113	FALSE	NA	1	0.0895522138910559	0.97361170163311	Up	0.076593031121979	0.000392555865391169	1	0.0958375121489335	1.04194546655341	Up	0.0840983202429649	0.007	1e-06	0.001
Calcium	Gastric reflux	0.0100425527682038	113	FALSE	NA	1	0.372784777525997	4.05291623534341	Up	0.376576977425125	0.637774094475694	1	0.297270416789209	3.23192407825255	Up	0.332755867628217	0.681	1e-06	0.001
Calcium	Allergic rhinitis	0.0724394208891477	113	FALSE	NA	1	-1.00614049127113	-10.9387597829817	Down	1.28123327366595	0.11424910346759	1	-1.04014786078407	-11.3084879165579	Down	1.32202026076362	0.223	1e-06	0.001
Calcium	Hypothyroidism	0.0931730305976712	113	FALSE	NA	1	-0.744305256492996	-8.09208701629866	Down	0.664276762409332	0.0189223899775724	1	-0.854094709313375	-9.28571798685017	Down	0.824663954102988	NA	1e-06	0.001
Calcium	Kidney infection	0.0511752839605653	113	FALSE	NA	1	1.01711786061503	11.0581057464369	Up	0.720381107239622	0.317131671459344	1	0.875537184593414	9.51884058580705	Up	0.739508680629337	0.529	1e-06	0.001
Calcium	Angina	0.0664212531268437	113	FALSE	NA	1	0.0624296241686581	0.678734896415927	Up	0.0316599787778827	0.104626199091449	1	0.0448722486770358	0.487851103756088	Up	0.0257610850971914	0.008	1e-06	0.001
C_reactive_protein	statins	0.0622325108045978	30	FALSE	NA	1	0.0167580820070971	0.00386365912449448	Up	0.0375622527805441	0.20770708737056	1	0.0223793963866671	0.00515968110273039	Up	0.0412063127492943	0.369	1e-06	0.001
C_reactive_protein	Alanine_aminotransferase	0.286445334133333	30	FALSE	NA	1	-0.0754227656934716	-0.0173890936172038	Down	0.337544900549183	0.000132988885309345	1	-0.0420024745816632	-0.0096838793425204	Down	0.256730848586019	NA	1e-06	0.001
C_reactive_protein	Albumin	0.273100774955701	30	TRUE	1	1	-0.0224371484968739	-0.00517299613887026	Down	0.405122104807314	6.08595778543342e-07	1	-0.010403076317757	-0.00239848096702785	Down	0.256484590804719	NA	1e-06	0.001
C_reactive_protein	Alkaline_phosphatase	0.512340370351717	30	TRUE	1	1	-0.398048848183263	-0.0917721409661598	Down	1.48592035399154	4.15278614090131e-30	1	-0.441657890384797	-0.101826422460967	Down	1.66892769666813	NA	1e-06	0.001
C_reactive_protein	Aspartate_aminotransferase	0.213754759466667	30	FALSE	NA	1	-0.0626668979228712	-0.0144481648831248	Down	0.64735681310333	0.00247536265988558	1	-0.0474217592632568	-0.0109333223694375	Down	0.518898031626187	0.001	1e-06	0.001
C_reactive_protein	Calcium	0.12242315062069	30	TRUE	1	1	-0.00072074750059986	-0.000166171919672544	Down	0.355762383034126	0.129938324805254	1	-0.000937812275907667	-0.000216217282821451	Down	1.05212849455084	0.002	1e-06	0.001
C_reactive_protein	Creatinine_in_urine	0.0265609052873563	30	TRUE	3.63085871539783e-13	0.97641595919836	-38.3127089954953	-8.83318554186912	Down	1.6965459313109	0.813990864053888	1	-40.2758385203816	-9.28579481411037	Down	1.17709421199433	0.635	1e-06	0.001
C_reactive_protein	Creatinine	0.147259780643678	30	FALSE	NA	1	0.0517571693513986	0.0119328727200313	Up	0.302451254255413	0.13496734358786	1	0.0595365837510937	0.0137264553875393	Up	0.363451772634015	0.078	1e-06	0.001
C_reactive_protein	Cystatin_C	0.0727573765686901	30	TRUE	1	1	-0.000636562960944728	-0.00014676275550673	Down	0.481646180892065	0.357572428796244	1	-0.000614954232632588	-0.000141780755760186	Down	0.439438358729163	0.004	1e-06	0.001
C_reactive_protein	Direct_bilirubin	0.0370695551724137	30	FALSE	NA	1	-0.0114531913108344	-0.00264059019963894	Down	1.32053912936004	0.931178092583117	0.0435279300144291	-0.0131658713557932	-0.00303545709909928	Down	3.53495445301673	0.715	1e-06	0.001
C_reactive_protein	Gamma_glutamyltransferase	0.274534420559797	30	TRUE	1	1	0.44766776012738	0.103212027809964	Up	1.0745471792708	0.000334183014115784	1	0.285410596808104	0.0658028320972553	Up	0.654136894825971	NA	1e-06	0.001
C_reactive_protein	Glucose	0.182802467333333	30	FALSE	NA	1	-0.0107986667943432	-0.00248968631819978	Down	1.18750642317566	0.032314808993682	1	-0.011916572566646	-0.00274742505200319	Down	1.42668492991255	0.086	1e-06	0.001
C_reactive_protein	Glycated_haemoglobin_HbA1c	0.203094006666667	30	TRUE	1	1	0.0239534556068405	0.00552258828184206	Up	0.273609144908689	0.00344832415017802	1	0.020982204021403	0.00483755145636391	Up	0.278278910114407	0.031	1e-06	0.001
C_reactive_protein	HDL_cholesterol	0.327029378333333	30	TRUE	1	1	-0.00498500050270744	-0.00114931665030272	Down	0.573486756408014	7.24032287090705e-06	0.347156210128919	-0.0083136964917183	-0.00191676406016522	Down	2.38288247951481	NA	1e-06	0.001
C_reactive_protein	IGF_1	0.270486894309033	30	TRUE	1	1	0.0152648285497391	0.00351938211574963	Up	0.270363069078449	0.000325258650360626	1	0.012163381143414	0.00280432799645884	Up	0.174589624041446	NA	1e-06	0.001
C_reactive_protein	LDL_direct	0.137985554652874	30	FALSE	NA	1	-0.000381687235339885	-8.79998897785244e-05	Down	0.0136759061555938	0.07007307451919	1	-0.00441801249688613	-0.00101859474661215	Down	0.48020587441696	NA	1e-06	0.001
C_reactive_protein	Lipoprotein_A	0.0259967800000001	30	FALSE	NA	0.914505554057717	0.36021859589849	0.0830501882176238	Up	1.73381112783432	0.652939217282989	1	0.389822349262734	0.0898754807395608	Up	1.21560387880536	0.781	1e-06	0.001
C_reactive_protein	uacr_lowcontrolonly	0.058237388045977	30	TRUE	3.39391250674285e-50	1	-0.0209804821121802	-0.00483715446163161	Down	0.345932418215446	0.327333828767363	1	-0.0220777813126286	-0.00509014224784232	Down	0.623396079038719	0.517	1e-06	0.001
C_reactive_protein	Non_albumin_protein	0.238990852569	30	TRUE	1	1	0.00900736354937096	0.00207669244907786	Up	0.131900895497481	0.0101594377688902	1	0.00647565672651776	0.00149299485394023	Up	0.137285245583879	NA	1e-06	0.001
C_reactive_protein	oestradiol_gt212_lowcontrolonly	0.103259589057471	30	FALSE	NA	1	0.0186573715510099	0.00430154977172295	Up	0.609521697348401	0.113312000558571	1	0.0193957172095088	0.00447177903419357	Up	0.665793864024039	0.074	1e-06	0.001
C_reactive_protein	Phosphate	0.329719004002667	30	FALSE	NA	1	0.000611736705640815	0.000141038938915346	Up	0.257729250153166	9.61181322348546e-09	1	0.000657973735722173	0.000151699116081665	Up	0.382981131518035	NA	1e-06	0.001
C_reactive_protein	rheumatoidfactor_lowcontrolonly	0.0312317349425286	30	TRUE	1	0.363699635084176	-0.0334327426404507	-0.00770808503651837	Down	2.27528240714937	0.465540693661249	1	-0.0355392737523377	-0.00819375625760602	Down	1.38753564612606	0.742	1e-06	0.001
C_reactive_protein	SHBG	0.261281880614023	30	FALSE	NA	1	0.112189622403897	0.0258658752290885	Up	0.195384832756419	0.012802651566963	1	0.136554701720123	0.0314833654036383	Up	0.436371104914896	NA	1e-06	0.001
C_reactive_protein	Sodium_in_urine	0.0768836786206897	30	FALSE	NA	1	-0.234807323582359	-0.0541359958659291	Down	0.868484013674277	0.328328815146866	1	-0.241719949246585	-0.0557297360809782	Down	0.707588327119598	0.293	1e-06	0.001
C_reactive_protein	Testosterone	0.0170513644206897	30	FALSE	NA	1	0.00301471385244082	0.000695057267221272	Up	0.115705088265329	0.982160249475622	1	-0.00276594578158683	-0.000637702551661886	Down	0.087702737197842	0.312	1e-06	0.001
C_reactive_protein	Total_bilirubin	0.20514772404	30	TRUE	1	1	-0.0401216931516575	-0.00925025583297176	Down	0.571298085966806	0.00305799350177182	1	-0.0315965380666269	-0.00728473894278949	Down	0.92652488245318	NA	1e-06	0.001
C_reactive_protein	Urate	0.122067570383908	30	TRUE	1	1	0.274458460044208	0.0632777625145538	Up	0.495614966927166	0.0466729263443422	1	0.203258350798584	0.0468622233355859	Up	0.30083673021055	0.043	1e-06	0.001
C_reactive_protein	Urea	0.198357365729425	30	FALSE	NA	1	-0.0053781880981852	-0.00123996800528847	Down	0.2768671208448	0.00254311953983885	1	-0.00512080775339525	-0.00118062768715469	Down	0.391903462814394	NA	1e-06	0.001
C_reactive_protein	Vitamin_D	0.252227948	30	FALSE	NA	1	-0.00533043813481898	-0.00122895901383133	Down	0.0196011849234923	0.00019095710881107	1	0.0317029341925371	0.00730926909859788	Up	0.111416658289924	0.003	1e-06	0.001
C_reactive_protein	Basal metabolic rate	0.06824104065977	30	FALSE	NA	1	-4.82352716453252	-1.11208816937406	Down	1.65736684333581	0.619128054873626	1	-4.08577149027285	-0.941994930703088	Down	0.714007198907099	0.013	1e-06	0.001
C_reactive_protein	SBP	0.304377231266667	30	FALSE	NA	1	-0.124809240047047	-0.0287753908188761	Down	0.669505377048347	0.000102503031761929	1	-0.0750033941692306	-0.0172924054272606	Down	0.383150870244035	NA	1e-06	0.001
C_reactive_protein	DBP	0.25682516774	30	FALSE	NA	1	-0.0146498080328993	-0.00337758607783592	Down	0.133246755159974	0.00102205917057265	1	-0.0134714006955703	-0.00310589840741432	Down	0.103139901321841	0.003	1e-06	0.001
C_reactive_protein	RBC	0.0608348560789425	30	FALSE	NA	1	9.13532165452566e-05	2.10619382640282e-05	Up	0.0222854418447814	0.875900296138227	1	2.42163179293348e-05	5.58319249719086e-06	Up	0.0064317244055737	NA	1e-06	0.001
C_reactive_protein	Hemoglobin	0.296807771666667	30	TRUE	1	1	-0.0131851231040934	-0.00303989568538565	Down	0.382002179421708	6.46497814086401e-05	1	-0.0155190069946306	-0.00357798421994264	Down	0.799068678180696	NA	1e-06	0.001
C_reactive_protein	RBC distr width	0.34735950762	30	TRUE	1	1	0.000520786183414374	0.000120069843828635	Up	0.0299380595253113	3.7382762570525e-05	1	-0.00358700788653791	-0.000827002502111311	Down	0.298385242021638	NA	1e-06	0.001
C_reactive_protein	Reticulocyte count	0.131124185448276	30	FALSE	NA	1	-9.4866273717068e-05	-2.18718910611915e-05	Down	0.249893903997503	0.0260891591570982	1	-7.53424378346394e-05	-1.73705736299764e-05	Down	0.169547748231061	0.011	1e-06	0.001
C_reactive_protein	Eosinophill count	0.207576795977012	30	TRUE	1	0.0604906187295754	0.00206624702972777	0.00047638352566161	Up	3.24649672296096	0.0114683225503088	0.178268575883086	0.00219577256636282	0.000506246282107313	Up	2.77385932544945	0.097	1e-06	0.001
C_reactive_protein	Monocyte count	0.13291106831977	30	TRUE	1	1	0.00123540785704651	0.00028482942363741	Up	0.476344797143846	0.196086491548206	1	0.000943940397242056	0.000217630151662861	Up	0.425637459558313	NA	1e-06	0.001
C_reactive_protein	Basophill count	0.225808476666667	30	TRUE	3.12340839411753e-14	1	-0.000256304873787892	-5.909236294724e-05	Down	0.995927587205987	0.0259182369571662	1	-0.000297547948405033	-6.86011588523584e-05	Down	0.850492827061709	0.007	1e-06	0.001
C_reactive_protein	Lymphocyte count	0.148717116321839	30	FALSE	NA	1	0.00596086396281507	0.00137430682282418	Up	1.11040565246957	0.0878971904539896	1	0.0065695171878925	0.00151463484996521	Up	0.750663205778509	0.385	1e-06	0.001
C_reactive_protein	Platelet distr width	0.273270700841379	30	FALSE	NA	1	-0.0013278001802907	-0.000306130933117103	Down	0.280999418734007	4.70261534000069e-05	1	-0.00142403250159759	-0.000328317773241838	Down	0.240422638310945	0.001	1e-06	0.001
C_reactive_protein	Platelet count	0.29675467762	30	TRUE	1	1	0.235465498674963	0.0542877414058409	Up	0.307880289430685	0.000292165710959059	1	0.172812086406073	0.0398426857072894	Up	0.248119799928154	NA	1e-06	0.001
C_reactive_protein	Platelet volume	0.294662199987618	30	FALSE	NA	1	0.00476332112921711	0.00109820736859999	Up	0.622716152225551	1.13488387477259e-05	1	0.00441738265306776	0.00101844953298837	Up	0.326715410960949	NA	1e-06	0.001
C_reactive_protein	time_aggregated_depression	0.145013913445747	30	FALSE	NA	1	-0.011344361550391	-0.00261549895728939	Down	0.802082904918553	0.0480102064002503	1	-0.0103620481608513	-0.00238902172146963	Down	0.567274033161209	0.007	1e-06	0.001
C_reactive_protein	Mood swings	0.101443484045977	30	FALSE	NA	1	-0.000609324645437852	-0.000140482826443283	Down	0.030292632712678	0.0721521791407426	1	-0.00163807795140772	-0.000377667015885787	Down	0.065582181959361	0.17	1e-06	0.001
C_reactive_protein	FEV FVC ratio	0.0408462783908046	30	FALSE	NA	1	0.000100568665404644	2.3186605815888e-05	Up	0.127708975079266	0.96153489620121	1	7.03255036961982e-05	1.62138945211877e-05	Up	0.0945606634720341	0.647	1e-06	0.001
C_reactive_protein	FVC	0.191317282666667	30	TRUE	2.11893575871257e-31	1	-0.00493419413812037	-0.00113760299034831	Down	1.17556254566827	0.0205017436787367	1	-0.00556601021091647	-0.00128327132719182	Down	0.907442571147309	0.136	1e-06	0.001
C_reactive_protein	townsend	0.118663392252874	30	TRUE	0.00726395491512805	1	-0.00648260688151823	-0.00149459724673034	Down	0.261859205726892	0.0550506914218109	1	-0.00480408239450731	-0.00110760508096933	Down	0.137086231826539	0.081	1e-06	0.001
C_reactive_protein	Sleep duration	0.0261358919540231	30	FALSE	NA	1	-0.000306364921640101	-7.0633955867892e-05	Down	0.0325156045411808	0.860287408140411	1	-0.00107201795921072	-0.000247159070350195	Down	0.117494542903982	0.912	1e-06	0.001
C_reactive_protein	Neuroticism score	0.1105301952	30	FALSE	NA	1	0.00332306289181618	0.000766148671297655	Up	0.100048135617625	0.138531379270992	1	0.00566218466379345	0.00130544482546233	Up	0.146752006542325	0.041	1e-06	0.001
C_reactive_protein	Menarche	0.447774398	30	FALSE	NA	1	0.0233397005118988	0.00538108399323838	Up	1.47238139135296	1.65620383959416e-09	1	0.0235199415010275	0.00542263944940335	Up	1.04309132643028	0.001	1e-06	0.001
C_reactive_protein	Num children (f)	0.0413013482758621	30	FALSE	NA	1	0.00711925529801657	0.00164137970443982	Up	0.486069390286063	0.536045076350683	1	0.00775716061606758	0.00178845194705133	Up	0.546165011554432	0.478	1e-06	0.001
C_reactive_protein	chronotype_quantitative_time_averaged	0.034857182091954	30	FALSE	NA	1	0.00437344787532637	0.00100832015154536	Up	0.851412536782907	0.99872063777374	1	0.00406628785680052	0.000937502882137399	Up	0.429930999522586	0.104	1e-06	0.001
C_reactive_protein	alcohol_continuous	0.148822733333333	30	FALSE	NA	1	0.0155049870747393	0.00357475185770753	Up	1.37645227433202	0.0858741417265088	1	0.0158918330675595	0.00366394112467143	Up	1.00377943999886	0.74	1e-06	0.001
C_reactive_protein	physical_activity	0.250888050133333	30	TRUE	0.425121207855738	0.221421745017758	-0.0523426336158864	-0.0120678544170177	Down	2.54201914970579	0.0430477076839854	1	-0.0598729979883425	-0.0138040173625198	Down	1.60347267223598	0.006	1e-06	0.001
C_reactive_protein	Summer outdoor time	0.194847613333333	30	FALSE	NA	1	-0.024073110366874	-0.00555017528166679	Down	1.34628874084842	0.0166175039660414	1	-0.0241347060855482	-0.00556437648084845	Down	1.68236025300585	0.233	1e-06	0.001
C_reactive_protein	Height	0.225800627778379	30	FALSE	NA	1	-0.023728943244531	-0.00547082584048203	Down	0.332067070329311	0.000464242578411368	1	-0.024294913708921	-0.00560131314493661	Down	0.375891841919216	NA	1e-06	0.001
C_reactive_protein	Pulse rate	0.0859590855172414	30	TRUE	1	1	-0.0574332563639213	-0.0132415228011128	Down	0.882462256250112	0.192600101198316	1	-0.0573919837599172	-0.0132320071970607	Down	0.633304409156195	0.391	1e-06	0.001
C_reactive_protein	Water intake	0.00316660183908046	30	FALSE	NA	1	-0.0140727258493467	-0.00324453691128322	Down	1.47692815446049	0.989551763335751	1	-0.0164139859402301	-0.00378432606550298	Down	1.65426600673185	0.955	1e-06	0.001
C_reactive_protein	Bread intake	0.0340610159139784	30	FALSE	NA	1	-0.0214586299345275	-0.00494739381932702	Down	0.219783653620274	0.996192390264119	1	-0.0433857154904057	-0.010002792411222	Down	0.660676721154175	0.207	1e-06	0.001
C_reactive_protein	Coffee intake	0.0145199626206896	30	FALSE	NA	1	-0.00746768004819427	-0.00172171076288993	Down	0.211692726826146	0.997936717721728	1	-0.0104155565681169	-0.00240135835079758	Down	0.691592152992968	0.633	1e-06	0.001
C_reactive_protein	Beer intake	0.160117538666667	30	FALSE	NA	1	-0.000265830186572406	-6.12884711676178e-05	Down	0.00491430188622324	0.0249377716074017	1	-0.00485752470612277	-0.00111992647161652	Down	0.0629841787549226	0.051	1e-06	0.001
C_reactive_protein	Body mass index (BMI)	0.293979849726667	30	TRUE	1.22482440500036e-16	1	-0.00979176506583677	-0.00225754011858305	Down	0.12519937180776	0.000164870313232153	1	-0.019246228871278	-0.00443731375458899	Down	0.410586643394803	NA	1e-06	0.001
C_reactive_protein	Waist circumference	0.0552178493577012	30	FALSE	NA	1	-0.00477396851493352	-0.00110066217631354	Down	0.0448411556078802	0.480432014551702	1	0.00939726712236148	0.00216658665635169	Up	0.0787498790197282	NA	1e-06	0.001
C_reactive_protein	Intelligence	0.133492399629885	30	FALSE	NA	0.47892233989468	0.0447977121345046	0.0103283352576777	Up	2.11964487843764	0.22292329235072	0.302847782021385	0.0500440484260814	0.0115379041734124	Up	2.46026728488197	0.068	1e-06	0.001
C_reactive_protein	smoking_current	0.0907645517241379	30	TRUE	3.76289318816472e-34	1	-0.015885996722663	-0.00366259552633842	Down	0.457003823162221	0.14577910297891	1	-0.0162898139214216	-0.00375569758920879	Down	0.656600686209058	0.422	1e-06	0.001
C_reactive_protein	Crohns disease	0.114032045931035	30	FALSE	NA	1	0.044952980099678	0.010364133059009	Up	0.694575495303714	0.186027782838172	1	0.0493834696233037	0.0113856044461692	Up	0.363267845174502	0.254	1e-06	0.001
C_reactive_protein	Atrial fibrillation	0.00409958275862066	30	FALSE	NA	1	-0.0139798548960828	-0.00322312505127283	Down	0.380078891958861	0.887906964450845	1	-0.0106104299750921	-0.00244628738364646	Down	0.228336241740221	0.696	1e-06	0.001
C_reactive_protein	Myocardial infarction	0.165485520404667	30	FALSE	NA	0.0979202028147881	-0.0502669767898703	-0.0115893014160382	Down	2.97588128081362	0.112125225869067	1	-0.0552828230123155	-0.0127457297003851	Down	1.58837319404696	0.002	1e-06	0.001
C_reactive_protein	Heart failure	0.0897475094252874	30	FALSE	NA	0.628853523734109	0.0633338974266728	0.0146019449349114	Up	1.95632716532768	0.717933033950813	1	0.0570811547285516	0.013160344018501	Up	1.04217438260233	0.602	1e-06	0.001
C_reactive_protein	Cardiomyopathy	0.120001250114942	30	FALSE	NA	1	0.133489824662434	0.0307767427600459	Up	1.38384406188705	0.205526591729038	1	0.141707456825632	0.0326713587116586	Up	1.21421613478605	0.149	1e-06	0.001
C_reactive_protein	Asthma	0.109085846490494	30	TRUE	2.06735184050354e-13	1	-0.00464919064444159	-0.00107189401790156	Down	0.244245500547594	0.146093924213369	1	-0.00352934362634855	-0.00081370772022974	Down	0.113849800875499	0.004	1e-06	0.001
C_reactive_protein	Diabetes	0.206886286666667	30	FALSE	NA	0.0169708397584	-0.0480080585526143	-0.0110684965855591	Down	3.90403437222379	0.0747737519027357	0.980289824868426	-0.0480499082242299	-0.0110781452354181	Down	1.76301634899872	0.162	1e-06	0.001
C_reactive_protein	Malignant melanoma	0.000944666666666705	30	FALSE	NA	1	0.00364066772037381	0.000839374043587903	Up	0.0527804620084328	0.861081832643978	1	0.00308835808777793	0.000712036311822327	Up	0.036634700371098	0.883	1e-06	0.001
C_reactive_protein	Non-melanoma skin cancer	0.128361673103448	30	FALSE	NA	1	-0.00384624627441875	-0.000886771201317513	Down	0.0839780850382551	0.0560005165802101	1	-0.00364347235850113	-0.000840020666852244	Down	0.0653422769176631	0.182	1e-06	0.001
C_reactive_protein	Lung cancer	0.0923595140229885	30	FALSE	NA	1	-0.0504642016124367	-0.0116347725794424	Down	0.78787377913942	0.124664400836106	1	-0.0483848088343623	-0.0111553582361415	Down	0.425148261340388	0.417	1e-06	0.001
C_reactive_protein	Breast cancer	0.113367168114943	30	FALSE	NA	0.982784058273654	-0.0354762610739021	-0.00817922837130653	Down	1.69267662421056	0.318598830405437	1	-0.0287776248524291	-0.0066348244861959	Down	0.567336737355276	0.14	1e-06	0.001
C_reactive_protein	Prostate cancer	0.0291196255172415	30	FALSE	NA	1	0.0509903948711445	0.0117560890513628	Up	1.6471731475298	0.814875947069935	1	0.0480259587515265	0.0110726235654144	Up	1.05574581499053	0.725	1e-06	0.001
C_reactive_protein	Colorectal cancer	0.00927967586206901	30	FALSE	NA	1	-0.0705079900777124	-0.0162559676637308	Down	1.08392404603907	0.990663702005899	0.596108943459185	-0.0676595555541556	-0.0155992469224906	Down	2.06639299058555	0.989	1e-06	0.001
C_reactive_protein	Bladder cancer	0.00531881379310339	30	FALSE	NA	1	-0.0301734276647354	-0.00695663376421938	Down	0.389933230043641	0.863320531957738	1	-0.0297698592870082	-0.0068635890682749	Down	0.297491594953771	0.858	1e-06	0.001
C_reactive_protein	IBD	0.0126053956091954	30	TRUE	7.49306527708634e-07	1	-0.0259262090095353	-0.00597741638696002	Down	0.3887562270554	0.969773192545709	1	-0.0348173422579613	-0.00802731136228172	Down	0.471695663800483	0.616	1e-06	0.001
C_reactive_protein	Respiratory failure	0.00668279310344821	30	TRUE	0.936197926821225	1	-0.0283622657507131	-0.00653906138021472	Down	0.397880993802917	0.860168117176686	1	-0.0290667856314698	-0.00670149194145202	Down	0.290958925918536	0.941	1e-06	0.001
C_reactive_protein	Respiratory infection	0.148304810114943	30	TRUE	1	1	-0.0242015459497818	-0.00557978674386165	Down	0.612811232156404	0.0213358788066188	1	-0.0240922700992464	-0.00555459265322352	Down	0.365404336057515	0.117	1e-06	0.001
C_reactive_protein	Helicobacter pylori	0.0792363494712643	30	FALSE	NA	1	-0.111661817810548	-0.0257441872559553	Down	1.09080713020305	0.371852430127333	1	-0.115684723340112	-0.0266716881268603	Down	1.19279375351209	0.332	1e-06	0.001
C_reactive_protein	Stroke	0.0434667448275862	30	FALSE	NA	1	0.00340767799678685	0.000785657104437649	Up	0.0574400165605637	0.739090619603346	1	-0.00148474795404276	-0.00034231602266789	Down	0.0159454358950399	0.309	1e-06	0.001
C_reactive_protein	Multiple sclerosis	0.040166463678161	30	FALSE	NA	1	0.0289079333056936	0.00666486774796302	Up	0.283258679558417	0.869128738125197	1	0.0190277459608748	0.00438694143334317	Up	0.132305685137616	0.69	1e-06	0.001
C_reactive_protein	Migraine	0.0574923999999999	30	FALSE	NA	1	-0.0077292126960287	-0.00178200841513502	Down	0.173822560744165	0.219659872718198	1	-0.00986723345914347	-0.00227493973187334	Down	0.193719283970875	0.533	1e-06	0.001
C_reactive_protein	Osteoarthritis	0.0657526816091955	30	FALSE	NA	1	-0.0136608419804613	-0.00314957503750928	Down	0.404183226256184	0.478668628534967	1	-0.0115203479441695	-0.0026560734953434	Down	0.365827250473463	0.377	1e-06	0.001
C_reactive_protein	Gout	0.120960866896552	30	FALSE	NA	1	-0.023597387298272	-0.00544049496300274	Down	0.43634872337554	0.43593586230543	1	-0.0185465864713542	-0.00427600772080756	Down	0.25858086890903	0.366	1e-06	0.001
C_reactive_protein	Hiatus hernia	0.136876390344828	30	FALSE	NA	1	-0.00484054802850434	-0.00111601241418702	Down	0.130164047726033	0.365622695232622	1	-0.000376486644608397	-8.68008677291058e-05	Down	0.0093087136448533	0.116	1e-06	0.001
C_reactive_protein	Gastric reflux	0.194754613793103	30	TRUE	0.726129266828672	1	-0.0162209196688779	-0.0037398136767567	Down	0.973671556320485	0.0883243811676971	1	-0.0142073824915076	-0.00327558266961871	Down	0.495808745111938	0.47	1e-06	0.001
C_reactive_protein	Allergic rhinitis	0.051384588045977	30	FALSE	NA	1	-0.00537037911377719	-0.00123816760510853	Down	0.199228020488062	0.413935803901233	1	-0.00387907320199242	-0.000894339612678396	Down	0.0947204655223014	0.667	1e-06	0.001
C_reactive_protein	Hypothyroidism	0.0137071894252874	30	FALSE	NA	1	0.0254305011277989	0.00586312847026743	Up	0.803168260048725	0.995407624558706	1	0.0322226953767295	0.0074291026237598	Up	1.49238043470057	0.87	1e-06	0.001
C_reactive_protein	Kidney infection	0.0287847836321838	30	FALSE	NA	1	-0.0407654649553986	-0.00939868062302609	Down	1.49932741145403	0.734679065784532	1	-0.0327645741758528	-0.0075540354750083	Down	0.841942940700989	0.479	1e-06	0.001
C_reactive_protein	Angina	0.100014840013793	30	FALSE	NA	1	-0.0144514400449614	-0.00333185135197175	Down	0.58828994518348	0.158284095575898	1	-0.0199123997096656	-0.00459090275344449	Down	0.524825872569751	0.055	1e-06	0.001
Creatinine	statins	0.0698596412244897	49	FALSE	NA	1	0.0923371049935437	0.00564460694651604	Up	0.866314033999954	0.445230890259918	1	0.0692651311365193	0.00423420726036276	Up	0.693169706593573	0.588	1e-06	0.001
Creatinine	Alanine_aminotransferase	0.304539899191837	49	FALSE	NA	1	-0.0292296821337428	-0.00178682304181095	Down	0.55003556890167	2.39044508690015e-11	1	-0.0309151470095613	-0.0018898562346625	Down	0.707461477576953	NA	1e-06	0.001
Creatinine	Albumin	0.312144953556	49	FALSE	NA	1	0.00421998085816671	0.00025796924505959	Up	0.481777361865865	3.18701751675584e-08	1	0.00263214766827054	0.000160904319164162	Up	0.254082863780955	NA	1e-06	0.001
Creatinine	Alkaline_phosphatase	0.2777286448064	49	FALSE	NA	1	-0.0954593155508753	-0.00583546902088616	Down	1.55485284919057	5.82101165243437e-06	1	-0.078243455665274	-0.00478305610077884	Down	1.29787559052384	NA	1e-06	0.001
Creatinine	Aspartate_aminotransferase	0.197450449494518	49	FALSE	NA	1	0.00211892947282446	0.000129531070118765	Up	0.0385536930075537	0.000132560198051835	1	0.00609133689459487	0.000372366044519197	Up	0.150610421948633	NA	1e-06	0.001
Creatinine	Calcium	0.25874591236	49	FALSE	NA	1	0.000335959808156852	2.05373675837569e-05	Up	1.45118041098136	8.01010521311373e-07	1	0.000302677402638181	1.85027998181703e-05	Up	1.20852987026088	NA	1e-06	0.001
Creatinine	C_reactive_protein	0.286222663202449	49	FALSE	NA	0.0269941497899418	-0.025824817929115	-0.00157868222839981	Down	3.66758645104939	6.62970397343704e-07	0.0489937440522906	-0.0264303952286552	-0.0016157014292062	Down	3.47663297861865	0.003	1e-06	0.001
Creatinine	Creatinine_in_urine	0.281173338955	49	TRUE	8.70744071590117e-48	1	31.8860356521562	1.94920707500634	Up	1.46499049816752	2.64660066914216e-07	0.588947930047418	26.8886467126562	1.64371453953735	Up	2.07436800537458	NA	1e-06	0.001
Creatinine	Cystatin_C	0.809279256740631	49	TRUE	5.14243239930259e-15	5.83003988858263e-10	0.004325017205077	0.00026439016212698	Up	11.9508716654717	5.92061644368723e-34	4.58074995322049e-10	0.00382922699975175	0.000234082293614217	Up	12.2140971019553	NA	1e-06	0.001
Creatinine	Direct_bilirubin	0.163245721117551	49	FALSE	NA	1	-0.000204521578006703	-1.25024920372994e-05	Down	0.0461565019740208	0.00367397096656132	1	-6.38665360319401e-05	-3.90418881944601e-06	Down	0.0167921674629848	NA	1e-06	0.001
Creatinine	Gamma_glutamyltransferase	0.155344503821224	49	FALSE	NA	1	-0.119738084992034	-0.00731964064019357	Down	1.17340539719579	0.00918804652202543	1	-0.133412652988131	-0.00815557286382969	Down	1.56211886935981	NA	1e-06	0.001
Creatinine	Glucose	0.30171377548	49	FALSE	NA	0.3632678756847	-0.00499288977533086	-0.000305217499628043	Down	2.27629151446181	0.0219565709211541	0.857211658749678	-0.00430692469074889	-0.000263284158943715	Down	1.84083351865562	0.018	1e-06	0.001
Creatinine	Glycated_haemoglobin_HbA1c	0.170234081202449	49	FALSE	NA	1	-0.018807480653375	-0.00114970938226761	Down	1.27915583708703	0.00498050441159923	1	-0.0177563705549033	-0.00108545456981923	Down	1.31819073924726	0.003	1e-06	0.001
Creatinine	HDL_cholesterol	0.249453353159	49	FALSE	NA	1	0.000341441330019265	2.08724553730505e-05	Up	0.226693492437212	3.80011755141008e-06	1	0.000397412874397214	2.4294019956704e-05	Up	0.307343997843897	NA	1e-06	0.001
Creatinine	IGF_1	0.291425630384412	49	FALSE	NA	0.612038476819811	0.0303519096752245	0.00185542529414128	Up	1.97469077068748	2.77011157909759e-09	0.734430425182189	0.0252691043699821	0.00154471121949311	Up	1.94381629623746	NA	1e-06	0.001
Creatinine	LDL_direct	0.3365589976	49	FALSE	NA	1	0.000498934821411092	3.05001002467286e-05	Up	0.125601543444254	3.30164872960111e-08	1	0.000950359543817542	5.80958877051148e-05	Up	0.308790887012734	NA	1e-06	0.001
Creatinine	Lipoprotein_A	0.0834069142857142	49	FALSE	NA	1	-0.0559644449160802	-0.00342113059049565	Down	0.371228758025371	0.0764805273820602	1	-0.0675034134754792	-0.00412651270195093	Down	0.470114388195178	0.282	1e-06	0.001
Creatinine	uacr_lowcontrolonly	0.065288038736	49	FALSE	NA	1	-0.0056563827376545	-0.000345777109812469	Down	0.424930991265618	0.407085242625631	1	-0.00637736955916687	-0.000389851344339746	Down	0.531997280628492	0.003	1e-06	0.001
Creatinine	Non_albumin_protein	0.0995439199616327	49	FALSE	NA	1	-0.00133406158716563	-8.15517586621527e-05	Down	0.104839921668369	0.116651185998338	1	-0.00289223549313439	-0.000176803599773332	Down	0.231849181673708	0.008	1e-06	0.001
Creatinine	oestradiol_gt212_lowcontrolonly	0.0166622152489795	49	FALSE	NA	1	0.00335297117313772	0.000204968570074669	Up	0.399857236738427	0.667124733853106	1	0.0036519624377344	0.000223246034688792	Up	0.441752484663755	0.765	1e-06	0.001
Creatinine	Phosphate	0.175975813872	49	FALSE	NA	0.871183398363087	-0.000556712012036895	-3.40320447622015e-05	Down	1.76388726334783	0.00504732729322087	0.728936390746237	-0.00055208577918884	-3.37492411582531e-05	Down	1.9496096607107	NA	1e-06	0.001
Creatinine	rheumatoidfactor_lowcontrolonly	0.0602673091183674	49	FALSE	NA	1	-0.00173106031083198	-0.000105820461406534	Down	0.116855695845395	0.151442581601363	1	-0.00123007574550687	-7.51950594326566e-05	Down	0.0838866648486483	0.342	1e-06	0.001
Creatinine	SHBG	0.301527797356	49	FALSE	NA	1	0.0769504788264628	0.00470401587045596	Up	1.12227860418541	7.55655000759602e-07	1	0.0766870184597525	0.00468791042491303	Up	1.14677455657577	NA	1e-06	0.001
Creatinine	Sodium_in_urine	0.149162551711837	49	FALSE	NA	1	-0.0426987161302958	-0.00261019088364571	Down	0.35189913031992	0.00938832029303484	1	-0.0502871950994956	-0.00307407786717233	Down	0.442793538782117	0.044	1e-06	0.001
Creatinine	Testosterone	0.078691518932245	49	FALSE	NA	1	0.00529959466419801	0.000323966501411789	Up	0.998998203907998	0.227947227333798	1	0.00547120622579183	0.00033445718998972	Up	0.899998770016212	0.041	1e-06	0.001
Creatinine	Total_bilirubin	0.231675001381225	49	FALSE	NA	1	0.00921572788839758	0.000563361409908701	Up	0.597409365466333	0.00105041111556565	1	0.0099520435935661	0.000608372705687508	Up	0.820340881547206	NA	1e-06	0.001
Creatinine	Urate	0.52996780815828	49	TRUE	1	1	-0.0971065650468678	-0.00593616609113083	Down	0.191653338672985	3.25067323812123e-39	1	-0.0425060628921709	-0.00259841390833048	Down	0.10716735729202	NA	1e-06	0.001
Creatinine	Urea	0.72321269395784	49	TRUE	1	0.000210589265073728	0.0218098985629194	0.0013332484805504	Up	6.03431907796591	1.49193051426363e-23	1.64754527894157e-07	0.0221498022448214	0.00135402693883263	Up	9.5362019728307	NA	1e-06	0.001
Creatinine	Vitamin_D	0.292215609596735	49	FALSE	NA	1	0.057547074370691	0.00351787740981472	Up	0.872358052493346	5.97393352728688e-11	1	0.0643404704891463	0.00393316063667514	Up	1.18183755081638	NA	1e-06	0.001
Creatinine	Basal metabolic rate	0.395193338336028	49	FALSE	NA	1	4.475074065718	0.273563202564038	Up	1.51602077381225	2.47619507557431e-20	0.9047770268899	3.97155696222896	0.242782985442842	Up	1.80954332566111	NA	1e-06	0.001
Creatinine	SBP	0.39830825748	49	FALSE	NA	1	-0.00562542302676444	-0.000343884529368622	Down	0.069601514214337	4.43913621646306e-13	1	-0.0118297326293999	-0.000723156644124884	Down	0.167133177826495	NA	1e-06	0.001
Creatinine	DBP	0.3096541649742	49	FALSE	NA	1	0.0336243183577704	0.00205546904451259	Up	1.18334870995522	8.42010761267186e-07	0.78387663874468	0.0397126233817855	0.0024276497494791	Up	1.90172933798801	NA	1e-06	0.001
Creatinine	RBC	0.44965646944	49	FALSE	NA	1	-0.000505784763400747	-3.09188401470184e-05	Down	0.268255058230373	2.1493988072151e-18	1	-0.00028854118284038	-1.76386466213192e-05	Down	0.175477125307309	NA	1e-06	0.001
Creatinine	Hemoglobin	0.280075532844	49	FALSE	NA	1	0.000547438984079133	3.34651805744053e-05	Up	0.058057335411246	1.25860129667975e-07	1	-0.000805178057160438	-4.92208809768065e-05	Down	0.107877779052357	NA	1e-06	0.001
Creatinine	RBC distr width	0.148946675647347	49	TRUE	1	1	-0.00277714207565919	-0.000169767889656319	Down	1.30664544709395	0.00774677077985412	1	-0.0022798550496694	-0.000139368519852484	Down	1.09989062830646	NA	1e-06	0.001
Creatinine	Reticulocyte count	0.15495598	49	FALSE	NA	1	5.85468501454723e-05	3.57899413297475e-06	Up	0.5796805496237	0.0123933896251111	1	5.8577258886342e-05	3.58085303238426e-06	Up	0.582288034925298	0.074	1e-06	0.001
Creatinine	Eosinophill count	0.345070630352	49	FALSE	NA	1	0.00018678276179279	1.14181105718958e-05	Up	0.305116638595197	8.52198548936689e-11	1	2.51982838684611e-05	1.54038193177211e-06	Up	0.0407069836924797	NA	1e-06	0.001
Creatinine	Monocyte count	0.221396515724	49	FALSE	NA	1	-0.000234782817162571	-1.4352374603591e-05	Down	0.351052907330716	0.000164901381723813	1	-0.000232604262501404	-1.42191986200614e-05	Down	0.356704358642849	NA	1e-06	0.001
Creatinine	Basophill count	0.132042542235918	49	FALSE	NA	1	8.01941032628815e-05	4.90230002748014e-06	Up	0.763370486649413	0.0329701033899684	1	8.96732247376301e-05	5.48176280061967e-06	Up	0.762759036032661	0.172	1e-06	0.001
Creatinine	Lymphocyte count	0.105501103769796	49	FALSE	NA	1	-0.000623034826533055	-3.8086386940719e-05	Down	0.108947670989038	0.0798004459051185	1	-0.000104005699950809	-6.35791317543092e-06	Down	0.0250762324004251	0.004	1e-06	0.001
Creatinine	Platelet distr width	0.257010738404	49	FALSE	NA	1	-0.000821972190057989	-5.02475135447309e-05	Down	0.43367027808265	0.000363701689017337	1	-0.000368178557434832	-2.25069135858247e-05	Down	0.201574423851964	NA	1e-06	0.001
Creatinine	Platelet count	0.55934128554	49	TRUE	1	1	-0.297801136308733	-0.0182047115599539	Down	1.32874036269376	9.56399761719457e-11	0.345474633767702	-0.321579300654739	-0.0196582809744623	Down	2.3882838728514	NA	1e-06	0.001
Creatinine	Platelet volume	0.2717632063812	49	FALSE	NA	1	-0.00177819342158359	-0.00010870172874081	Down	0.346762352559373	4.79328984898494e-07	1	-0.00200217794978339	-0.000122393999295286	Down	0.607896050641751	NA	1e-06	0.001
Creatinine	time_aggregated_depression	0.193338481632653	49	FALSE	NA	1	-0.00407527182713237	-0.000249123119746725	Down	0.659436294970669	0.015634330302729	1	-0.00364361939181676	-0.000222736020703134	Down	0.779388977697757	0.289	1e-06	0.001
Creatinine	Mood swings	0.201074562130612	49	FALSE	NA	1	0.00252092498786284	0.00015410522886906	Up	0.393390874784463	0.00418433953655795	1	0.002983227971745	0.000182366009130676	Up	0.547170169143924	0.015	1e-06	0.001
Creatinine	FEV FVC ratio	0.340486833928	49	FALSE	NA	1	-0.000185780323556471	-1.13568310913167e-05	Down	0.681034996092564	1.65531763424341e-11	1	-0.000225194324982729	-1.3766225952204e-05	Down	1.11870145261508	NA	1e-06	0.001
Creatinine	FVC	0.314002089370449	49	FALSE	NA	1	0.00307914599795228	0.0001882295193313	Up	1.3635572430934	2.02847170803666e-13	1	0.00269516642469617	0.000164756682851607	Up	1.23890546802972	NA	1e-06	0.001
Creatinine	townsend	0.251250252	49	FALSE	NA	0.00265014847110808	-0.0160413986923111	-0.000980617602173944	Down	4.82156192107651	0.331275564374615	0.0682448815450696	-0.0141452827723286	-0.000864707220382343	Down	3.30596927015739	0.103	1e-06	0.001
Creatinine	Sleep duration	0.140253621632653	49	TRUE	2.69474001400356e-07	0.535047640332203	0.00356151565344457	0.000217716983860004	Up	2.05522234340013	0.0265416151688978	1	0.00356006079496732	0.000217628047735491	Up	1.70443913967502	0.027	1e-06	0.001
Creatinine	Neuroticism score	0.221959435	49	FALSE	NA	1	-0.00602537278445919	-0.00036833363009253	Down	0.636871620116254	0.000127473286852294	1	-0.00442586697312515	-0.000270555151827696	Down	0.429648330547935	0.003	1e-06	0.001
Creatinine	Menarche	0.10157775016498	49	FALSE	NA	1	0.00107873444121585	6.59435004027778e-05	Up	0.147627749757597	0.0461733346246732	1	0.000719461473888597	4.39809893709165e-05	Up	0.0913849404981385	0.002	1e-06	0.001
Creatinine	Num children (f)	0.00363997570612251	49	TRUE	0.000377230956041715	1	0.00151313556648074	9.24986280453006e-05	Up	0.420189826972171	0.823060225868592	1	0.00137732663792313	8.41965698251649e-05	Up	0.31806451906361	0.801	1e-06	0.001
Creatinine	chronotype_quantitative_time_averaged	0.165994250422041	49	FALSE	NA	1	-0.000763158048215464	-4.66521797553414e-05	Down	0.193464538770422	0.000302533252795776	1	-4.6705300746326e-05	-2.85511512463236e-06	Down	0.0117281219923819	NA	1e-06	0.001
Creatinine	alcohol_continuous	0.110439142764735	49	FALSE	NA	1	0.00186071076714581	0.000113746049569377	Up	0.245816804709064	0.0265681053647225	1	0.00296051083446601	0.000180977300757169	Up	0.447100481319567	NA	1e-06	0.001
Creatinine	physical_activity	0.126792738400816	49	FALSE	NA	1	-0.00401453088122839	-0.000245409999596255	Down	0.244628050491036	0.0124424511498367	1	-0.00649332486574256	-0.000396939742108208	Down	0.455943519871192	0.028	1e-06	0.001
Creatinine	Summer outdoor time	0.0217863583420409	49	FALSE	NA	1	0.0021664010482349	0.000132433027943224	Up	0.37867408734217	0.652582492742835	1	0.00247377699518747	0.000151223051796384	Up	0.468448161044719	0.095	1e-06	0.001
Creatinine	Height	0.646373378805895	49	FALSE	NA	1	0.0088524653005096	0.000541155011655851	Up	0.184250163518727	1.39262139671412e-62	1	-0.0106745738375865	-0.000652541290296595	Down	0.342731027572323	NA	1e-06	0.001
Creatinine	Pulse rate	0.130569795564184	49	FALSE	NA	1	-0.0127316257869585	-0.00077828976079046	Down	0.42493874585768	0.0257602337983042	1	-0.0144050233023324	-0.000880585270707331	Down	0.464761770782596	NA	1e-06	0.001
Creatinine	Water intake	0.3499985704	49	FALSE	NA	1	-0.00725937777114821	-0.000443768885728792	Down	1.56177448470213	6.68688337295843e-05	1	-0.00724867001661249	-0.000443114316088145	Down	1.44995116025665	NA	1e-06	0.001
Creatinine	Bread intake	0.141289019077551	49	FALSE	NA	1	0.00705481252519229	0.000431263724250973	Up	0.264842861426563	0.00864186699693495	1	0.00871743658472341	0.000532900648178036	Up	0.347187682494386	NA	1e-06	0.001
Creatinine	Coffee intake	0.147969304374694	49	TRUE	4.11671594073233e-111	1	0.00142114178349713	8.68750085209298e-05	Up	0.176602863193419	0.0178805670472982	1	0.00309190178260728	0.000189009285934086	Up	0.451322811896827	NA	1e-06	0.001
Creatinine	Beer intake	0.0691996741142856	49	FALSE	NA	0.526083360870776	-0.0170964952293063	-0.00104511610732401	Down	2.06448561996556	0.451268686137431	0.915605684863921	-0.018835706477122	-0.00115143483901444	Down	1.80285209795278	0.111	1e-06	0.001
Creatinine	Body mass index (BMI)	0.220064270671837	49	FALSE	NA	1	-0.00467324813819279	-0.000285677668857829	Down	0.209891942834164	4.3604074253926e-07	1	-0.00344431593273721	-0.000210552514520395	Down	0.183637474387153	NA	1e-06	0.001
Creatinine	Waist circumference	0.198141416124082	49	FALSE	NA	1	-0.0377356958688291	-0.00230679932024837	Down	1.19273384449996	1.79328199519262e-05	1	-0.043916789013492	-0.00268465220294235	Down	1.6882907390968	NA	1e-06	0.001
Creatinine	Intelligence	0.209733368144	49	FALSE	NA	1	0.00050405530473251	3.08131175947126e-05	Up	0.0278915009308328	0.000132484933759093	1	-0.001715835485263	-0.000104889761270634	Down	0.135681910712306	NA	1e-06	0.001
Creatinine	smoking_current	0.115922954840816	49	TRUE	3.58423391367027e-10	0.31601107303734	-0.0123546408986754	-0.000755244512411889	Down	2.35232314652148	0.0320698327754534	0.420904992575418	-0.0128334845020646	-0.000784516427858821	Down	2.27127662929918	0.102	1e-06	0.001
Creatinine	Crohns disease	0.0173025123510204	49	FALSE	NA	1	-0.0109562755913731	-0.000669761839677916	Down	0.316753596905796	0.758317913658876	1	-0.00590971161779639	-0.000361263213223465	Down	0.13244372864669	0.322	1e-06	0.001
Creatinine	Atrial fibrillation	0.0269724977142858	49	FALSE	NA	1	0.00939481544962097	0.000574309109559745	Up	0.903383724357955	0.408575900569944	1	0.00919427109478667	0.000562049746885753	Up	0.878423616115976	0.589	1e-06	0.001
Creatinine	Myocardial infarction	0.0231041836734694	49	FALSE	NA	1	-0.012837965393241	-0.000784790346663863	Down	1.24406420718055	0.976041966808472	1	-0.0107824969192906	-0.000659138674703643	Down	1.20587010402262	0.844	1e-06	0.001
Creatinine	Heart failure	0.119245196297143	49	FALSE	NA	1	-0.000926282624513062	-5.66240552714872e-05	Down	0.0256500890529443	0.0540944139943334	1	0.00342330653089223	0.000209268200748541	Up	0.132655364627222	0.008	1e-06	0.001
Creatinine	Cardiomyopathy	0.0877959461551019	49	FALSE	NA	1	-0.00404840222226233	-0.000247480569243217	Down	0.089629385796494	0.288536981448745	1	-0.00827620827245683	-0.000505928171657426	Down	0.181930533433763	0.487	1e-06	0.001
Creatinine	Asthma	0.1865652942	49	FALSE	NA	1	0.00433698186893108	0.00026512156717491	Up	0.515371458159691	0.00134126476120896	1	0.00451097926849916	0.000275758103054461	Up	0.582594763505989	NA	1e-06	0.001
Creatinine	Diabetes	0.16706860936	49	FALSE	NA	0.332666606233805	-0.014819166204663	-0.000905902004467925	Down	2.32147408117933	0.263670496276438	0.762814066152783	-0.013647764376317	-0.000834293706829552	Down	1.92033528213121	0.082	1e-06	0.001
Creatinine	Malignant melanoma	0.100572400244898	49	FALSE	NA	1	0.0130489412477351	0.000797687391399106	Up	0.599443406562683	0.0520130502471233	1	0.0144470818093749	0.000883156325334057	Up	0.629654471377734	0.076	1e-06	0.001
Creatinine	Non-melanoma skin cancer	0.0243699724081633	49	FALSE	NA	1	0.00551143110814138	0.000336916154350244	Up	0.517297431650676	0.897048883499856	1	0.00690349533552498	0.000422013639358414	Up	0.636936707483299	0.261	1e-06	0.001
Creatinine	Lung cancer	0.00633782066122446	49	FALSE	NA	1	-0.00998719665419942	-0.000610521627404904	Down	0.268205087381395	0.902026888845086	1	-0.00331840976767334	-0.000202855816492247	Down	0.0788236691519328	0.354	1e-06	0.001
Creatinine	Breast cancer	0.0699758896202652	49	FALSE	NA	1	0.0111644263280162	0.00068248618374372	Up	0.733096262235695	0.958558843254172	1	0.00713653338084483	0.000436259355308756	Up	0.581994848643692	NA	1e-06	0.001
Creatinine	Prostate cancer	0.090880287548	49	FALSE	NA	1	0.00825703450954204	0.000504756071282964	Up	0.416237437275722	0.133185018572307	1	0.00811812006675072	0.000496264171641903	Up	0.436393354903986	0.023	1e-06	0.001
Creatinine	Colorectal cancer	0.157816476408163	49	FALSE	NA	1	0.00605426792530216	0.000370100002481335	Up	0.254409811212713	0.001409030228565	1	0.00589209265107038	0.000360186158208809	Up	0.21950819216899	0.16	1e-06	0.001
Creatinine	Bladder cancer	0.00789629454693885	49	FALSE	NA	1	0.0231894427083739	0.00141758060756481	Up	0.894551278505439	0.924422444418587	1	0.0205680393267198	0.0012573330912631	Up	0.779692978446026	0.581	1e-06	0.001
Creatinine	IBD	0.102582791738775	49	FALSE	NA	1	0.0100167827098508	0.00061233023571314	Up	0.361532272020495	0.134278308019774	1	0.00931729608651811	0.00056957031754877	Up	0.339187619677361	0.085	1e-06	0.001
Creatinine	Respiratory failure	0.133528279461224	49	FALSE	NA	1	-0.0415775090062232	-0.00254165100987052	Down	1.11815873095523	0.38092509125597	1	-0.0322008174424191	-0.00196844982124664	Down	1.18933924759309	0.196	1e-06	0.001
Creatinine	Respiratory infection	0.124735681061224	49	FALSE	NA	1	0.00176859373001334	0.00010811489546587	Up	0.0835354961027455	0.00981829952558824	1	0.00226031188683058	0.00013817383790177	Up	0.104085090120044	0.129	1e-06	0.001
Creatinine	Helicobacter pylori	0.00762264979591831	49	FALSE	NA	1	-0.00951579433188228	-0.000581704600670731	Down	0.187565720948101	0.913988508210972	1	-0.00860169667977595	-0.000525825418003761	Down	0.257715455944171	0.921	1e-06	0.001
Creatinine	Stroke	0.00892108538775516	49	FALSE	NA	1	0.00366874630703017	0.000224272039838324	Up	0.184388896585327	0.812799527388728	1	0.000352939113808578	2.1575319841795e-05	Up	0.0140844469945307	0.565	1e-06	0.001
Creatinine	Multiple sclerosis	0.0512798973714287	49	FALSE	NA	1	-0.0433156088540416	-0.00264790180120105	Down	1.36690727083855	0.45151644772295	1	-0.042375368049898	-0.00259042447640472	Down	1.57797452758877	0.292	1e-06	0.001
Creatinine	Migraine	0.091189084979592	49	FALSE	NA	1	0.00253762280566774	0.000155125973653941	Up	0.166660394005529	0.0335539791759377	1	0.00246755892715297	0.000150842938622769	Up	0.150355543393914	0.296	1e-06	0.001
Creatinine	Osteoarthritis	0.0432773291428572	49	FALSE	NA	1	-0.00522587624271418	-0.000319460062596939	Down	0.620859839943551	0.780655773619752	1	-0.00501870812369272	-0.000306795786369014	Down	0.728605625473008	0.777	1e-06	0.001
Creatinine	Gout	0.097879285257143	49	FALSE	NA	0.831417669416552	-0.0289679706451943	-0.00177082450594232	Down	1.79040546806459	0.520178596105013	0.915605684863921	-0.0263241875687257	-0.00160920890927011	Down	1.80209903476584	0.027	1e-06	0.001
Creatinine	Hiatus hernia	0.211989090620408	49	FALSE	NA	1	-0.00381144712888738	-0.000232995402460372	Down	0.315187745228326	0.000160267326470471	1	-0.00461346541388945	-0.00028202312520598	Down	0.504008509742416	0.001	1e-06	0.001
Creatinine	Gastric reflux	0.24484872704	49	FALSE	NA	1	0.00596598332037839	0.000364703126607243	Up	0.45035017775628	1.6718890447418e-05	1	0.00523870632099735	0.000320244370801172	Up	0.523931895315658	0.002	1e-06	0.001
Creatinine	Allergic rhinitis	0.0389632586122448	49	FALSE	NA	1	0.00889556482300899	0.000543789704005244	Up	1.17358107941452	0.542985744276836	1	0.00923475691758036	0.000564524662647869	Up	1.43445703305082	0.842	1e-06	0.001
Creatinine	Hypothyroidism	0.100313517861225	49	FALSE	NA	1	-0.0070585665480983	-0.000431493209285988	Down	0.614565131987986	0.0432439307356824	1	-0.00922566783801833	-0.000563969043304629	Down	0.926754946935401	0.04	1e-06	0.001
Creatinine	Kidney infection	0.0211482697142857	49	TRUE	0.999186563290474	1	-0.00183074378624225	-0.000111914155136623	Down	0.107026779647671	0.791449432742921	1	-0.000313374268282494	-1.91567038162007e-05	Down	0.0175785600727799	0.528	1e-06	0.001
Creatinine	Angina	0.151266896	49	FALSE	NA	1	-0.0146703639262468	-0.000896805657181921	Down	1.43736754616563	0.58479855977544	0.769378664135032	-0.0145890697146824	-0.000891836107060764	Down	1.91512567556834	0.076	1e-06	0.001
Cystatin_C	statins	0.00738666406209787	111	FALSE	NA	1	2.48317343134699	15.1149284490596	Up	1.18581068851382	0.857547027097115	1	2.51292541889748	15.2960270213003	Up	0.78611418808635	0.761	1e-06	0.001
Cystatin_C	Alanine_aminotransferase	0.153870661294643	111	FALSE	NA	1	-0.146145840743414	-0.88958100875222	Down	0.118604649734032	1.62270206340511e-05	1	-0.0644782238368603	-0.392475099609911	Down	0.0332256835029817	NA	1e-06	0.001
Cystatin_C	Albumin	0.167384561657701	111	TRUE	1	0.0824560030286374	-0.285586614411164	-1.73834867445903	Down	3.06889888453581	0.000230579687033196	1	-0.284586909386578	-1.73226352964956	Down	1.42416879131178	NA	1e-06	0.001
Cystatin_C	Alkaline_phosphatase	0.221934335103734	111	TRUE	1	1	-1.35473123780742	-8.24616817684685	Down	0.702522250406617	8.96282630184006e-10	1	-1.22881111521269	-7.47969990713613	Down	0.421843326708931	NA	1e-06	0.001
Cystatin_C	Aspartate_aminotransferase	0.204256470125	111	FALSE	NA	1	-0.462083130984391	-2.81267243527081	Down	0.594353248645448	4.82315991728235e-08	1	-0.392304182776132	-2.38793214282722	Down	0.318055656217698	NA	1e-06	0.001
Cystatin_C	Calcium	0.103855648643053	111	FALSE	NA	1	-0.00556262183626836	-0.0338593470689499	Down	0.813395002420729	0.0051545232702794	1	-0.00507215306378899	-0.0308738929283173	Down	0.558444675113916	NA	1e-06	0.001
Cystatin_C	C_reactive_protein	0.165448242862928	111	TRUE	1	1	0.263198664189181	1.60207455785703	Up	0.879543855348682	2.37559084908157e-06	1	0.259363702417814	1.57873137447428	Up	0.584532786898536	NA	1e-06	0.001
Cystatin_C	Creatinine_in_urine	0.0839859522216859	111	FALSE	NA	1	291.129362942146	1772.087053905	Up	0.581949138460113	0.0537509517488473	1	297.864940522015	1813.08611256824	Up	0.583173417074354	NA	1e-06	0.001
Cystatin_C	Creatinine	0.4817243178214	111	TRUE	3.39507762861524e-47	1	7.91622533362341	48.1855910641914	Up	0.76216877993019	5.2336792856301e-99	0.00269638002887992	7.71624029770026	46.9682940881919	Up	4.951756469692	NA	1e-06	0.001
Cystatin_C	Direct_bilirubin	0.0429763494658945	111	FALSE	NA	1	-0.0489755838889046	-0.298111455642531	Down	0.874912744260636	0.439267017646361	1	-0.0322180286198384	-0.196109217024948	Down	0.393700217830759	0.146	1e-06	0.001
Cystatin_C	Gamma_glutamyltransferase	0.18755882835	111	FALSE	NA	1	0.138565674683746	0.843440990428279	Up	0.0337423634799601	3.22202775079284e-06	1	0.343352623213207	2.08996692182285	Up	0.0630027233080925	NA	1e-06	0.001
Cystatin_C	Glucose	0.0600996085472972	111	FALSE	NA	1	0.020171972297096	0.122785591251123	Up	0.243514461707113	0.0873117503157053	1	0.0391850678313527	0.238517168823429	Up	0.321608391931728	0.073	1e-06	0.001
Cystatin_C	Glycated_haemoglobin_HbA1c	0.213797796119643	111	TRUE	1	1	0.403965495213235	2.4589138555356	Up	0.70172208985786	3.30288367412914e-10	1	0.439232144586581	2.67357984510647	Up	0.652564850562887	NA	1e-06	0.001
Cystatin_C	HDL_cholesterol	0.218541506433859	111	TRUE	1	1	-0.0339001274511615	-0.20634805220204	Down	0.457421379411848	4.58506726997656e-07	1	-0.0305341680403241	-0.18585965819178	Down	0.89136858860486	NA	1e-06	0.001
Cystatin_C	IGF_1	0.201152607246232	111	FALSE	NA	1	0.364746609285638	2.22019083797903	Up	0.863568574826577	2.33841324726185e-08	1	0.36613374003078	2.228634220023	Up	0.634593462552979	NA	1e-06	0.001
Cystatin_C	LDL_direct	0.0976916295830265	111	FALSE	NA	1	-0.0166324236108664	-0.101240569683579	Down	0.366999814326738	0.00639807174562529	1	-0.0218356877012673	-0.1329125276045	Down	0.240576532797106	NA	1e-06	0.001
Cystatin_C	Lipoprotein_A	0.0679501349420849	111	FALSE	NA	1	-0.11351345508341	-0.690949625157911	Down	0.0210597348219195	0.0788591169582	1	-0.460022188429843	-2.80012760096469	Down	0.0751129830248196	0.313	1e-06	0.001
Cystatin_C	uacr_lowcontrolonly	0.120527367642857	111	TRUE	9.5895828304246e-06	0.135108396313819	-0.406571259148121	-2.47477498506193	Down	2.80460082380356	0.0271265768277543	1	-0.412919601970797	-2.51341696887327	Down	1.16969197261771	0.016	1e-06	0.001
Cystatin_C	Non_albumin_protein	0.158354097989233	111	TRUE	1	1	-0.247029593407031	-1.50365438918302	Down	1.25687629648487	0.0193627885064724	1	-0.238967353755128	-1.45458001767946	Down	0.722503990668789	NA	1e-06	0.001
Cystatin_C	oestradiol_gt212_lowcontrolonly	0.00599368468468475	111	FALSE	NA	1	0.142367827583332	0.866584468166946	Up	0.679380670667389	0.999700742491037	1	0.137092888171842	0.834476226845055	Up	0.513926783720168	0.856	1e-06	0.001
Cystatin_C	Phosphate	0.247918367930504	111	FALSE	NA	0.454669636445693	-0.0133786700985177	-0.0814351662795362	Down	2.14858078524398	4.3518221167887e-10	1	-0.0114425393760938	-0.069650054145186	Down	0.7263666560371	NA	1e-06	0.001
Cystatin_C	rheumatoidfactor_lowcontrolonly	0.00226681092020597	111	TRUE	2.77870647001219e-05	1	-0.280250984444434	-1.70587101335018	Down	0.669771178824994	0.949307255935934	1	-0.116594958367865	-0.709706551706861	Down	0.295250163093645	0.502	1e-06	0.001
Cystatin_C	SHBG	0.241372725724735	111	FALSE	NA	1	-1.35434994422437	-8.2438472655673	Down	0.518440821678874	1.07545378953796e-12	1	-1.51261918899424	-9.20722271094875	Down	0.535630154838847	NA	1e-06	0.001
Cystatin_C	Sodium_in_urine	0.058010778500354	111	FALSE	NA	1	5.13278916769163	31.2429812732344	Up	0.987004984257064	0.631928293759992	0.685465168661609	4.70062787624078	28.6124412890862	Up	1.98906834823531	0.1	1e-06	0.001
Cystatin_C	Testosterone	0.0866852133928572	111	FALSE	NA	1	-0.166677502026254	-1.01455600538873	Down	1.65842511676768	0.0745089378056241	1	-0.177177889321275	-1.07847123605611	Down	0.851336856682178	0.117	1e-06	0.001
Cystatin_C	Total_bilirubin	0.0544468828154762	111	FALSE	NA	1	-0.157974836310716	-0.961583398664642	Down	0.534035648296238	0.231070667602514	1	-0.17032510308788	-1.03675873531536	Down	0.447335974960145	0.023	1e-06	0.001
Cystatin_C	Urate	0.366419009174337	111	TRUE	1	1	13.110605087076	79.8034705564389	Up	0.659227851586835	6.04608964881584e-35	0.119642098470452	18.1932079087148	110.740970537013	Up	2.99428352782633	NA	1e-06	0.001
Cystatin_C	Urea	0.343555619012982	111	TRUE	8.18262331029842e-19	1	0.200996985729486	1.22345665406458	Up	0.603084450845915	2.7134048161475e-27	1	0.239234359673323	1.45620526676519	Up	1.66751730547327	NA	1e-06	0.001
Cystatin_C	Vitamin_D	0.0264239558108107	111	FALSE	NA	1	1.74447399610909	10.6185090817966	Up	0.951222622939999	0.5293667708403	1	1.77974679862992	10.8332125252089	Up	1.38497888767728	0.061	1e-06	0.001
Cystatin_C	Basal metabolic rate	0.390215239574346	111	FALSE	NA	0.175006663089143	155.665252998607	947.525102909306	Up	2.67402921986684	5.99671996130258e-34	0.274602388621748	165.541005852852	1007.63822102186	Up	2.52165751763558	NA	1e-06	0.001
Cystatin_C	SBP	0.326827587273661	111	FALSE	NA	0.214244338318915	-1.85162129393088	-11.2707082877167	Down	2.56023010565256	1.92803596964817e-17	1	-1.97698607320228	-12.0337962157683	Down	1.42586131061791	NA	1e-06	0.001
Cystatin_C	DBP	0.15444648982976	111	FALSE	NA	1	-0.140014764838308	-0.852261515698864	Down	0.182363320194802	1.35424800775076e-05	1	-0.164922871422643	-1.00387567364334	Down	0.130747397602932	NA	1e-06	0.001
Cystatin_C	RBC	0.32165186293985	111	FALSE	NA	0.1089565901031	0.0663204881254701	0.403688852364784	Up	2.9166928998536	3.78637850071755e-19	0.105159643067368	0.065424305101336	0.398233839792545	Up	3.06823976229135	NA	1e-06	0.001
Cystatin_C	Hemoglobin	0.167970468561584	111	FALSE	NA	1	-0.117278348149928	-0.713866304516836	Down	1.58259244992946	0.000118119876794841	1	-0.13361103801958	-0.813282412809586	Down	0.896918119444804	NA	1e-06	0.001
Cystatin_C	RBC distr width	0.1736909220375	111	TRUE	1	1	-0.0498800942941444	-0.303617156486477	Down	0.321664598465071	1.57227050368912e-06	1	-0.0512959935997837	-0.312235651040924	Down	0.575824862370046	NA	1e-06	0.001
Cystatin_C	Reticulocyte count	0.140829707142857	111	FALSE	NA	1	0.000594126575191493	0.00361641299811789	Up	0.142288787157119	0.000614617930392415	1	0.000824494447022259	0.00501864848265083	Up	0.194067481525142	0.003	1e-06	0.001
Cystatin_C	Eosinophill count	0.141558684091071	111	TRUE	1	1	0.00488297085129145	0.0297223520936588	Up	0.275643238756113	0.00153545547884287	1	0.00638525801622185	0.0388666843908783	Up	0.46076343044526	NA	1e-06	0.001
Cystatin_C	Monocyte count	0.166488240791743	111	TRUE	1	1	-0.00560441370745496	-0.0341137316941894	Down	0.250396745404852	5.16401130176842e-05	1	-0.00506954617873788	-0.0308580249746234	Down	0.215780709161653	NA	1e-06	0.001
Cystatin_C	Basophill count	0.0951403859555985	111	TRUE	1.50912442008758e-06	0.372147665515656	-0.00365383017498192	-0.0222406461677986	Down	2.26187291608624	0.0144158627426573	1	-0.00367088397883109	-0.0223444516538394	Down	1.12073740783463	0.367	1e-06	0.001
Cystatin_C	Lymphocyte count	0.104121184816602	111	FALSE	NA	0.0949416560957966	0.122177895660064	0.743689557743375	Up	2.99382374763652	0.0890894914897703	1	0.123411800777899	0.751200264540397	Up	1.69651912487969	0.009	1e-06	0.001
Cystatin_C	Platelet distr width	0.110227124419563	111	FALSE	NA	1	0.0201488347677081	0.122644754490882	Up	0.689457307806751	0.00238185887178597	1	0.025403087862533	0.154627079438056	Up	0.507445920223108	NA	1e-06	0.001
Cystatin_C	Platelet count	0.208541301430031	111	FALSE	NA	1	-1.28110179543948	-7.79799015630002	Down	0.257191580521274	7.16745800016696e-08	1	-0.767619365934327	-4.67245325910085	Down	0.10436875132875	NA	1e-06	0.001
Cystatin_C	Platelet volume	0.0759129730403423	111	FALSE	NA	1	0.00249543146940637	0.0151895423950106	Up	0.030301262648176	0.0584978966599445	1	0.00530464708961438	0.0322890701852994	Up	0.0394145025636267	NA	1e-06	0.001
Cystatin_C	time_aggregated_depression	0.199689421914286	111	TRUE	2.38609928692914e-09	1	-0.0955018331156154	-0.581313957403908	Down	0.587655729163573	7.56201836286784e-07	1	-0.0963848826445558	-0.586689027174878	Down	0.419531512148626	NA	1e-06	0.001
Cystatin_C	Mood swings	0.126602225482143	111	FALSE	NA	1	0.0451702745315684	0.274948764733957	Up	0.283043655869283	0.00231662709815774	1	0.0315024678905857	0.191753641579803	Up	0.138397833691821	0.001	1e-06	0.001
Cystatin_C	FEV FVC ratio	0.145270020191071	111	FALSE	NA	1	-0.00469314007312039	-0.0285668634784603	Down	0.938967328516801	0.000241738279775531	1	-0.00432244548845406	-0.0263104676693902	Down	0.676077789242113	NA	1e-06	0.001
Cystatin_C	FVC	0.264328706647589	111	TRUE	3.30647259816884e-11	1	-0.0727407941439823	-0.442768871853491	Down	0.473758761125531	4.35552218864247e-10	1	-0.0608655056451683	-0.370484699630309	Down	0.927149606970167	NA	1e-06	0.001
Cystatin_C	townsend	0.094464225142857	111	TRUE	1	1	0.301953667302265	1.83797394841212	Up	0.682628372696425	0.271512029692122	1	0.281213565122734	1.71173018447987	Up	1.55311990660062	0.014	1e-06	0.001
Cystatin_C	Sleep duration	0.00331505194079806	111	FALSE	NA	1	0.0211774899612348	0.128906117250581	Up	0.330572818093861	0.983067976491229	1	0.0087759289807693	0.0534185558462594	Up	0.0828368619338472	0.755	1e-06	0.001
Cystatin_C	Neuroticism score	0.0921992742326255	111	FALSE	NA	1	0.133129248091827	0.810349786278738	Up	0.854981551263119	0.0278460084592642	1	0.133294449940539	0.811355360070489	Up	0.399101988849347	0.02	1e-06	0.001
Cystatin_C	Menarche	0.125748102132966	111	FALSE	NA	1	-0.0483430168902974	-0.294261058081698	Down	0.180018864804573	0.00121992848761623	1	-0.0710964050104812	-0.432759573356044	Down	0.297776396786977	NA	1e-06	0.001
Cystatin_C	Num children (f)	0.135087376463964	111	FALSE	NA	1	0.0510182668481798	0.310545144882195	Up	0.276650321059763	0.000382601853328691	1	0.0315449949085377	0.192012500999521	Up	0.162011052794225	0.054	1e-06	0.001
Cystatin_C	chronotype_quantitative_time_averaged	0.0619227018588723	111	FALSE	NA	1	-0.00585187335790894	-0.0356200038149459	Down	0.0961644203009882	0.106061095317336	1	-0.00126873229053163	-0.00772269771829619	Down	0.0102904910822165	NA	1e-06	0.001
Cystatin_C	alcohol_continuous	0.0200088700209138	111	TRUE	0.927718132532293	1	-0.101719495677673	-0.619160498269529	Down	0.533188121311574	0.512094208976091	1	-0.0782538551411271	-0.47632654505312	Down	0.346676653854396	0.321	1e-06	0.001
Cystatin_C	physical_activity	0.000273683075933007	111	TRUE	0.00545512007202252	1	0.0224352088563544	0.136561777088424	Up	0.0507567753502443	0.891730956612879	1	0.0228346404281468	0.13899309322274	Up	0.043161596665717	0.901	1e-06	0.001
Cystatin_C	Summer outdoor time	0.105170662968468	111	FALSE	NA	1	0.0407704467300389	0.248167275544043	Up	0.169098570186135	0.00295202689304335	1	0.0637562996939302	0.388080790445562	Up	0.263530484568289	NA	1e-06	0.001
Cystatin_C	Height	0.320415452965393	111	FALSE	NA	1	0.198660419831541	1.20923411691992	Up	0.411603075202075	7.70479762613138e-24	1	0.182455933368001	1.11059837510736	Up	0.18309960326575	NA	1e-06	0.001
Cystatin_C	Pulse rate	0.0337856167850576	111	FALSE	NA	1	0.211359343111386	1.28653170489018	Up	0.347435120661972	0.512757384518924	1	0.300623237681554	1.8298757027279	Up	0.265798312276022	NA	1e-06	0.001
Cystatin_C	Water intake	0.110135592417954	111	FALSE	NA	0.510954000921235	-0.169129998398987	-1.0294842044132	Down	2.081289803512	0.0161735764828662	1	-0.14929434647619	-0.908745775204537	Down	0.851635526800424	0.008	1e-06	0.001
Cystatin_C	Bread intake	0.173890434285714	111	FALSE	NA	0.663383177652651	-0.709058285182697	-4.31599545623995	Down	1.92223832793742	7.04074340360235e-05	1	-0.705697295280211	-4.29553731133038	Down	1.25257536000853	0.006	1e-06	0.001
Cystatin_C	Coffee intake	0.130585306267857	111	FALSE	NA	0.00288590212397498	0.296630913543997	1.80557466401556	Up	4.7757246932333	0.00696983695909959	0.231287103354928	0.286410009416472	1.7433606307056	Up	2.63115112922621	0.031	1e-06	0.001
Cystatin_C	Beer intake	0.16182553128668	111	FALSE	NA	1	-0.199600726315078	-1.21495770635569	Down	0.559605159846478	9.04873677085928e-06	1	-0.211273189495572	-1.28600729297347	Down	0.384918671829367	0.005	1e-06	0.001
Cystatin_C	Body mass index (BMI)	0.226197695046707	111	TRUE	7.43387455562095e-37	0.489206597562124	0.860908365802921	5.24029783262032	Up	2.10384261053595	2.06017630075248e-10	0.103083373932932	0.831190251888745	5.05940544718186	Up	3.08076925976351	NA	1e-06	0.001
Cystatin_C	Waist circumference	0.253402609897359	111	TRUE	2.00761702207652e-21	0.760152058208102	2.52440166929368	15.3658822724126	Up	1.84434024043365	1.12550256682034e-12	0.0735790103978712	2.3726266135517	14.4420365679877	Up	3.26578815703391	NA	1e-06	0.001
Cystatin_C	Intelligence	0.114433938017375	111	FALSE	NA	0.290253024477853	-0.30457965318464	-1.85395816772571	Down	2.39823009126082	0.00713733949873718	1	-0.328248870632189	-1.99803128144732	Down	1.44139291919086	0.004	1e-06	0.001
Cystatin_C	smoking_current	0.0280661356499357	111	TRUE	2.28436765104213e-09	1	0.245576337137835	1.49480850502135	Up	0.568547282267918	0.947121471127106	1	0.238767926502966	1.45336611589992	Up	1.09090179189247	0.221	1e-06	0.001
Cystatin_C	Crohns disease	0.00175809909909908	111	FALSE	NA	1	-0.506827846691656	-3.08503084884403	Down	0.672564005125211	0.991051613392215	1	-0.411373259187812	-2.50400447265875	Down	0.388947220822098	0.952	1e-06	0.001
Cystatin_C	Atrial fibrillation	0.108208180892857	111	TRUE	1.58275296441035e-47	1	0.171095429553003	1.04144766652563	Up	0.678071565881748	0.0120975053718806	1	0.125285390686887	0.762604694476599	Up	0.233838426410491	0.096	1e-06	0.001
Cystatin_C	Myocardial infarction	0.173552101428571	111	TRUE	1	1	0.504344429397256	3.06991443601512	Up	1.40373074779384	3.49786792203653e-05	1	0.546797141429362	3.32832156003374	Up	1.39162422327675	NA	1e-06	0.001
Cystatin_C	Heart failure	0.133768890637066	111	TRUE	0.263809291420855	1	-0.326074737723309	-1.98479746421103	Down	0.442690577408418	0.00243232385570386	1	-0.293641530000286	-1.78737846482963	Down	0.397269414117731	0.226	1e-06	0.001
Cystatin_C	Cardiomyopathy	0.0240808391087517	111	FALSE	NA	1	1.11606441227551	6.79341745652274	Up	1.6094945129564	0.641643945323377	1	1.14637883826209	6.9779395579504	Up	1.10408714802716	0.39	1e-06	0.001
Cystatin_C	Asthma	0.183397826744643	111	FALSE	NA	0.313429521434331	0.293045972580318	1.78375334236477	Up	2.35749091825637	6.69656364937395e-06	1	0.294586907041758	1.79313291844888	Up	1.48793254610602	NA	1e-06	0.001
Cystatin_C	Diabetes	0.10789733222973	111	TRUE	4.66921392595034e-129	1	0.212861012182559	1.2956722748876	Up	0.83576851473525	0.00249085874861446	1	0.276147557630682	1.68089369927987	Up	0.808675798132204	0.003	1e-06	0.001
Cystatin_C	Malignant melanoma	0.103920757394725	111	FALSE	NA	1	0.369268461498484	2.24771508247665	Up	0.539136738999293	0.0321598344206173	1	0.304707234291013	1.85473474630453	Up	0.343622338436063	NA	1e-06	0.001
Cystatin_C	Non-melanoma skin cancer	0.00345783121849919	111	FALSE	NA	1	0.0803784431127478	0.489258785213792	Up	0.324887788917566	0.825670506878343	1	0.0143232976795955	0.0871850579781012	Up	0.027466831991414	0.337	1e-06	0.001
Cystatin_C	Lung cancer	0.0142600422136422	111	FALSE	NA	1	-0.143416570867186	-0.872968105933353	Down	0.126547076112345	0.722619838624262	1	-0.0751325857567502	-0.457327564627695	Down	0.0536205182442239	0.404	1e-06	0.001
Cystatin_C	Breast cancer	0.00634070160875166	111	FALSE	NA	1	-0.158296427181694	-0.963540903099629	Down	0.470416113698481	0.919488011553879	1	-0.110672742099872	-0.673658374797198	Down	0.202093701332377	0.324	1e-06	0.001
Cystatin_C	Prostate cancer	0.0907357181435006	111	FALSE	NA	0.650293196088063	-0.616056126862328	-3.74989687010215	Down	1.9339255776311	0.0216939270606417	1	-0.646462156460645	-3.93497655724637	Down	1.4566872301283	0.226	1e-06	0.001
Cystatin_C	Colorectal cancer	0.0645575442341215	111	FALSE	NA	1	0.439039108403018	2.67240484537999	Up	0.67746442260789	0.0420269474564899	1	0.399010966972672	2.4287559378849	Up	0.546802185427985	0.031	1e-06	0.001
Cystatin_C	Bladder cancer	0.0233977794401544	111	FALSE	NA	1	-0.0692874576767882	-0.421748618916968	Down	0.0888205786187303	0.353285456176778	1	-0.0361298254942248	-0.21992009109327	Down	0.0254463954964962	0.549	1e-06	0.001
Cystatin_C	IBD	0.113822148738739	111	FALSE	NA	1	-0.388883505068205	-2.36711068180887	Down	0.876488955926532	0.0148962858138317	1	-0.420485244531094	-2.55946858352348	Down	0.575660609112225	0.399	1e-06	0.001
Cystatin_C	Respiratory failure	0.0890201619224581	111	TRUE	0.214364155756021	1	-0.132176128149612	-0.804548202084863	Down	0.056021031475342	0.0408722951674642	1	-0.0986726401053332	-0.600614470276005	Down	0.0608389045002633	0.016	1e-06	0.001
Cystatin_C	Respiratory infection	0.0292092289527027	111	TRUE	0.116074867207543	0.512309434514228	0.500146078582048	3.04435932521422	Up	2.07759191216071	0.718916980605715	1	0.490907549112158	2.9881249478046	Up	1.18196784150238	0.268	1e-06	0.001
Cystatin_C	Helicobacter pylori	0.00775113947876438	111	FALSE	NA	1	-0.307580282955265	-1.87222282202354	Down	0.383235231516594	0.825921224409083	1	-0.285664343322205	-1.73882180570068	Down	0.211922803051572	0.553	1e-06	0.001
Cystatin_C	Stroke	0.0863663366891892	111	TRUE	0.201009977394448	1	0.236787253405093	1.44130987698507	Up	0.419119121981435	0.0143762408867942	1	0.147476768615221	0.897682287261111	Up	0.185065694652574	0.1	1e-06	0.001
Cystatin_C	Multiple sclerosis	0.0296571763674388	111	FALSE	NA	0.0170047602082316	-1.63348770600838	-9.94294215903485	Down	3.90109581002729	0.633183103331541	0.390821688367987	-1.61622367707166	-9.83785704543508	Down	2.31030194635981	0.724	1e-06	0.001
Cystatin_C	Migraine	0.00883895270270274	111	FALSE	NA	1	-0.165876607635461	-1.00968100903959	Down	0.34573475052848	0.84703354736754	1	-0.158234029640013	-0.9631610929881	Down	0.371021308077616	0.789	1e-06	0.001
Cystatin_C	Osteoarthritis	0.0421566918355856	111	FALSE	NA	1	0.0876788781262599	0.533696097357708	Up	0.405271993212325	0.268634186748559	1	0.0782191396276576	0.476115233794897	Up	0.217765617383623	0.083	1e-06	0.001
Cystatin_C	Gout	0.0770592260583977	111	TRUE	0.000209280584089841	1	0.12598846825096	0.76688428564045	Up	0.264486868750679	0.0670234813006737	1	0.129367773428625	0.787453914536743	Up	0.156886741221076	0.02	1e-06	0.001
Cystatin_C	Hiatus hernia	0.0348008362747747	111	TRUE	2.23740970288949e-44	1	0.141803686830178	0.863150577077633	Up	0.762584053791215	0.235448235992565	1	0.169042002227882	1.02894857697242	Up	0.712532388445354	0.134	1e-06	0.001
Cystatin_C	Gastric reflux	0.0648016707088159	111	TRUE	0.000194167927088781	1	-0.187709120022016	-1.14257420869298	Down	0.654398110534477	0.0600088195369433	1	-0.194107980462608	-1.18152369022903	Down	0.705479074489915	0.061	1e-06	0.001
Cystatin_C	Allergic rhinitis	0.0557898521509009	111	FALSE	NA	1	0.17385565942906	1.05824902101537	Up	0.555829176188479	0.181221921996354	1	0.150016527491074	0.913141647933136	Up	0.414029312231673	0.167	1e-06	0.001
Cystatin_C	Hypothyroidism	0.105956765532497	111	TRUE	8.52910494204004e-43	1	0.200424633461065	1.219972779972	Up	0.619503353447543	0.00297695666355469	1	0.223326073304762	1.35937247724975	Up	0.601467967145297	0.012	1e-06	0.001
Cystatin_C	Kidney infection	0.0789229276705277	111	TRUE	0.421839761406066	0.199452726137162	0.420938752485111	2.56222905936843	Up	2.6042159833761	0.136166021801693	1	0.415841654030049	2.53120332533249	Up	1.17232945544247	0.275	1e-06	0.001
Cystatin_C	Angina	0.126423238614865	111	TRUE	1.37447460419927e-65	1	0.491902071295738	2.99417854497025	Up	1.38631996748131	0.00638438428572722	1	0.490680747868885	2.9867444221752	Up	1.62759001384686	NA	1e-06	0.001
Direct_bilirubin	statins	0.31777016	11	FALSE	NA	0.684630824487189	-3.88568751084755	-4.70873271265238	Down	1.90375741319106	0.00590454154391351	1	-3.87517061052028	-4.69598817967887	Down	1.04277903436163	0.25	1e-06	0.001
Direct_bilirubin	Alanine_aminotransferase	0.746723926254545	11	FALSE	NA	0.10119631841343	2.83081171683808	3.43041886338607	Up	2.95827109842874	0.778066798375823	0.0416744517590307	2.57593035206342	3.12154991373187	Up	3.55854769359879	0.3	1e-06	0.001
Direct_bilirubin	Albumin	0.228828727272727	11	TRUE	1	1	0.122464067087662	0.148403739932846	Up	1.41159660779732	0.193767127241711	1	0.115910564963662	0.14046211062077	Up	0.681381112934044	0.46	1e-06	0.001
Direct_bilirubin	Alkaline_phosphatase	0.0624978181818182	11	FALSE	NA	1	1.4242130547855	1.72588212050852	Up	0.167954199091783	0.999976505971171	1	-0.313116479781605	-0.3794391100937	Down	0.184628961521462	0.482	1e-06	0.001
Direct_bilirubin	Aspartate_aminotransferase	0.477519090909091	11	TRUE	0.0407683321471065	0.779452227715525	1.08061285256355	1.3095023916292	Up	1.83040619157112	0.487488167326694	1	0.931193145046785	1.12843341407118	Up	1.60520583436779	0.228	1e-06	0.001
Direct_bilirubin	Calcium	0.0615093272727272	11	FALSE	NA	1	0.00512735187213035	0.00621339966792991	Up	1.37422205396233	0.38993946309133	1	0.00519433857885344	0.00629457513465988	Up	1.1532976048621	0.702	1e-06	0.001
Direct_bilirubin	C_reactive_protein	0.235142545454545	11	FALSE	NA	1	0.116596789467976	0.141293687468539	Up	0.811926147151975	0.446260900870527	1	0.101549868989546	0.123059610105481	Up	0.341152004789476	0.612	1e-06	0.001
Direct_bilirubin	Creatinine_in_urine	0.0445826961818182	11	FALSE	NA	1	44.1797882942021	53.5377108422159	Up	0.142876218134713	0.901358962321031	1	-303.635001537241	-367.949316679046	Down	0.89794989772969	0.117	1e-06	0.001
Direct_bilirubin	Creatinine	0.425060090909091	11	FALSE	NA	1	-0.102846579351186	-0.124630982605623	Down	0.0629793196322186	0.000158613846926082	1	-0.360886267973751	-0.437327235093173	Down	0.22806389626462	0.024	1e-06	0.001
Direct_bilirubin	Cystatin_C	0.411150672727273	11	FALSE	NA	1	-0.00333617902057059	-0.00404283032167937	Down	0.161319080917279	0.0214998850984972	1	-0.00355344430031836	-0.00430611555169745	Down	0.217369143775598	0.048	1e-06	0.001
Direct_bilirubin	Gamma_glutamyltransferase	0.723576782550909	11	TRUE	0.09874475763374	6.80525822328663e-05	8.66987023113335	10.5062750048277	Up	6.56975867090809	0.026062800195924	0.0436932955875602	8.6251755038836	10.4521132834601	Up	3.53214177290363	0.161	1e-06	0.001
Direct_bilirubin	Glucose	0.0289093272727272	11	FALSE	NA	1	-0.0573667529776217	-0.0695178666864684	Down	0.701102835808625	0.791245277797463	1	-0.0599292621630184	-0.072623152634982	Down	1.11721851708058	0.778	1e-06	0.001
Direct_bilirubin	Glycated_haemoglobin_HbA1c	0.0591134545454547	11	FALSE	NA	1	-0.0213549209193472	-0.0258782041603499	Down	0.0595181771963815	0.510480334258361	1	-0.0225723711005453	-0.0273535280195713	Down	0.0545670666942062	0.859	1e-06	0.001
Direct_bilirubin	HDL_cholesterol	0.228883236363636	11	FALSE	NA	0.533843455127908	-0.0250102431140245	-0.0303077768280725	Down	2.05663800969282	0.17401156796528	1	-0.0248809435307398	-0.0301510897100669	Down	1.23617016070658	0.451	1e-06	0.001
Direct_bilirubin	IGF_1	0.704532997872727	11	FALSE	NA	2.40266929970416e-05	-1.02624674565728	-1.24362075155021	Down	7.06786872176772	0.7898781485607	0.0162105059346018	-0.999695387013662	-1.21144542848021	Down	4.06464682202954	0.684	1e-06	0.001
Direct_bilirubin	LDL_direct	0.291022238181818	11	TRUE	1	1	-0.0396265895639556	-0.0480200783129747	Down	0.885745180419879	0.0361509736191661	1	-0.0535655226420476	-0.0649114804087566	Down	1.10614099962564	0.081	1e-06	0.001
Direct_bilirubin	Lipoprotein_A	0.0447883272727272	11	FALSE	NA	1	-1.52325988361752	-1.84590851009951	Down	0.303794236008489	0.981895540549128	1	-2.59406380882749	-3.14352430071489	Down	0.926983439672151	0.707	1e-06	0.001
Direct_bilirubin	uacr_lowcontrolonly	0.110099454545454	11	FALSE	NA	0.335422488110186	0.292222342147866	0.354119289829207	Up	2.31688927954958	0.881323786357254	0.917484898860552	0.300616119307127	0.364290991228814	Up	1.79984787554495	0.928	1e-06	0.001
Direct_bilirubin	Non_albumin_protein	0.0950230512121212	11	FALSE	NA	1	-0.159132227112936	-0.192838750247435	Down	0.5784556424126	0.845763073757511	1	-0.217422137668069	-0.263475312730214	Down	1.05840316367012	0.316	1e-06	0.001
Direct_bilirubin	oestradiol_gt212_lowcontrolonly	0.151315272727273	11	FALSE	NA	1	-0.135410267009827	-0.16409213353317	Down	1.05498633581595	0.317971714127179	1	-0.131310270299151	-0.159123697811194	Down	0.668685582450066	0.696	1e-06	0.001
Direct_bilirubin	Phosphate	0.695309362	11	FALSE	NA	3.43085315422056e-07	0.0278147414931349	0.0337063088056008	Up	9.02549096284582	0.410380148408045	0.123236114896377	0.0257672070512346	0.0312250767507989	Up	2.9777490674234	0.268	1e-06	0.001
Direct_bilirubin	rheumatoidfactor_lowcontrolonly	0.0726269090909092	11	FALSE	NA	1	0.0498663569262758	0.0604287775236815	Up	0.154866525636975	0.855246922629196	1	0.0414302602622492	0.0502057927319026	Up	0.171655721834201	0.913	1e-06	0.001
Direct_bilirubin	SHBG	0.415858189911455	11	FALSE	NA	1	-2.93414592371266	-3.55564076012583	Down	0.411973336554358	9.04136628498895e-05	1	-2.36075746650752	-2.86080027746689	Down	0.970552668738539	NA	1e-06	0.001
Direct_bilirubin	Sodium_in_urine	0.445996	11	FALSE	NA	0.000447057214440887	-4.28195528183993	-5.18893576836199	Down	5.66081605713787	0.135146993830269	0.545125709400916	-4.26810318472638	-5.17214959535262	Down	2.12071436462157	0.592	1e-06	0.001
Direct_bilirubin	Testosterone	0.354107916363636	11	FALSE	NA	1	-0.0506823866658684	-0.0614176542459063	Down	0.091910605417958	0.0242983110978647	1	0.062631511442881	0.075897777664995	Up	0.204065752998979	0.005	1e-06	0.001
Direct_bilirubin	Total_bilirubin	0.999999979212189	11	TRUE	5.62673514597127e-222	2.79591391698345e-189	5.46428737907771	6.62170302201798	Up	192.130357402368	0.0577490544119437	2.49471564702473e-08	5.48205637222765	6.64323574668573	Up	10.3930018471103	0.812	1e-06	0.001
Direct_bilirubin	Urate	0.183554803636364	11	FALSE	NA	1	-4.41081579826405	-5.34509081875182	Down	0.387414774292642	0.162877870963298	1	-4.87149471605867	-5.9033482401716	Down	0.885309442898947	0.016	1e-06	0.001
Direct_bilirubin	Urea	0.0382189636363637	11	FALSE	NA	1	-0.027436199169902	-0.0332475857056206	Down	0.05430779413528	0.973491876054006	1	-0.0399749699133456	-0.0484422506938052	Down	0.507795639875357	0.497	1e-06	0.001
Direct_bilirubin	Vitamin_D	0.323077563636364	11	TRUE	0.544453046950524	1	-0.318694056562903	-0.386198098863155	Down	0.206899481122063	0.00274159905075926	1	-0.296323077239731	-0.359088620332259	Down	0.144779917307067	0.138	1e-06	0.001
Direct_bilirubin	Basal metabolic rate	0.317032041272727	11	FALSE	NA	1	-115.221305789211	-139.626856315535	Down	1.33058902215029	0.0189402017489093	0.114340984552298	-151.440595064983	-183.517918519003	Down	3.01954549950977	0.004	1e-06	0.001
Direct_bilirubin	SBP	0.0912955710909091	11	FALSE	NA	1	0.711966435361446	0.862771294690576	Up	0.51336759082692	0.472607548673443	1	0.633951679005563	0.768231876814839	Up	0.746865072206483	0.088	1e-06	0.001
Direct_bilirubin	DBP	0.305717909090909	11	FALSE	NA	1	-0.696349811447527	-0.84384684240784	Down	0.909765467017485	0.373635235253246	1	-0.644577879945728	-0.781108861862784	Down	0.97374216428003	0.212	1e-06	0.001
Direct_bilirubin	RBC	0.199178636363636	11	FALSE	NA	1	-0.0327500248453727	-0.0396869570440439	Down	1.64952588963	0.701987814273973	0.704171808035502	-0.0340325699182016	-0.041241163840916	Down	1.97127468219764	0.479	1e-06	0.001
Direct_bilirubin	Hemoglobin	0.509738481133333	11	FALSE	NA	0.0466012714946212	-0.226173514819984	-0.274080359008625	Down	3.37860412795101	0.00715139200195759	0.81105836971008	-0.193559210252319	-0.234557869773592	Down	1.87760601011194	0.043	1e-06	0.001
Direct_bilirubin	RBC distr width	0.505454309090909	11	FALSE	NA	0.00694832888068981	0.103854066753643	0.125851870511892	Up	4.34917121310672	0.574892034774798	0.505992555205311	0.101274854185119	0.122726343160455	Up	2.16747248929715	0.512	1e-06	0.001
Direct_bilirubin	Reticulocyte count	0.175725254545455	11	FALSE	NA	1	0.00161753500710591	0.00196015247766506	Up	0.361859561740827	0.651386774816692	1	0.00141634942345314	0.00171635285754243	Up	0.609686883764687	0.391	1e-06	0.001
Direct_bilirubin	Eosinophill count	0.159440314545455	11	FALSE	NA	1	0.000840774442500715	0.00101886271356433	Up	0.0340611086719507	0.410116517226535	1	0.00275300022917149	0.00333612576946821	Up	0.23598914805252	0.201	1e-06	0.001
Direct_bilirubin	Monocyte count	0.108423054545455	11	FALSE	NA	1	-0.00281276987880374	-0.00340855550131398	Down	0.130814777333021	0.381555986664619	1	-0.00388932990260558	-0.00471314661602866	Down	0.210354281260369	0.205	1e-06	0.001
Direct_bilirubin	Basophill count	0.156185218181818	11	FALSE	NA	1	0.00177166226211032	0.00214692612982431	Up	0.763486398796241	0.657783461984785	1	0.00163511687689135	0.00198145844351465	Up	0.532932917203695	0.64	1e-06	0.001
Direct_bilirubin	Lymphocyte count	0.0136750909090909	11	TRUE	1	1	0.00452496242758972	0.00548341536647839	Up	0.0486673929593867	0.919362979949046	1	0.00491143572437852	0.00595174933571183	Up	0.0817189858243941	0.927	1e-06	0.001
Direct_bilirubin	Platelet distr width	0.141499218181818	11	FALSE	NA	1	-0.0517608585937149	-0.0627245622337852	Down	1.28370301539738	0.986423422346963	1	-0.0269923248805072	-0.0327096923776204	Down	0.940706354014414	0.275	1e-06	0.001
Direct_bilirubin	Platelet count	0.617246040909091	11	TRUE	4.24608624971731e-15	1.05797880150534e-06	10.9041966887297	13.2138643444897	Up	8.51101154713464	0.0236120677136238	0.138717934617129	10.8092212582134	13.0987717346692	Up	2.91105130146819	0.132	1e-06	0.001
Direct_bilirubin	Platelet volume	0.417581880918182	11	FALSE	NA	1	-0.150090299424306	-0.181881610597365	Down	1.49508602388365	0.0129778322080614	0.795559545447402	-0.149446368880978	-0.181101286187443	Down	1.89129386487264	0.014	1e-06	0.001
Direct_bilirubin	time_aggregated_depression	0.0313127272727273	11	FALSE	NA	1	-0.0200768449849579	-0.0243294131305226	Down	0.132296940397198	0.758722729682651	1	-0.0256123476426099	-0.0310374158642202	Down	0.183021234707897	0.712	1e-06	0.001
Direct_bilirubin	Mood swings	0.356066927272727	11	FALSE	NA	0.000318270867560161	0.188239142720244	0.228110934462436	Up	5.83887159908405	0.490138444261708	0.613351024446547	0.183991465844534	0.222963537765817	Up	2.05130026378745	0.7	1e-06	0.001
Direct_bilirubin	FEV FVC ratio	0.0901024909090909	11	FALSE	NA	1	-0.00121036501778297	-0.0014667379550142	Down	0.367949862394054	0.26848985175743	1	-0.00102216554352056	-0.00123867509136665	Down	0.171203426678353	0.486	1e-06	0.001
Direct_bilirubin	FVC	0.506503301109091	11	FALSE	NA	0.00268724242676263	-0.135845459931437	-0.164619506653262	Down	4.81387523817372	0.00232412026322815	0.255914240370607	-0.135974931767224	-0.164776402509358	Down	2.57016616823333	0.036	1e-06	0.001
Direct_bilirubin	townsend	0.172915690909091	11	FALSE	NA	1	-0.145145313220722	-0.175889204302359	Down	0.214857966577957	0.735513626549402	1	-0.0765926637784291	-0.0928161053805399	Down	0.354290043375499	0.219	1e-06	0.001
Direct_bilirubin	Sleep duration	0.101822363636364	11	FALSE	NA	1	0.0210913749455324	0.0255588353112787	Up	0.409268671359444	0.179975507159179	1	0.0213103721465339	0.0258242193086939	Up	0.302269098088943	0.61	1e-06	0.001
Direct_bilirubin	Neuroticism score	0.220326890909091	11	FALSE	NA	1	0.0336157836668468	0.040736096191894	Up	0.0856932924633361	0.0143384410670864	1	0.0887682343712399	0.107570639136928	Up	0.295813089855881	0.055	1e-06	0.001
Direct_bilirubin	Menarche	0.328241745454545	11	FALSE	NA	0.152476366627018	-0.17386007550202	-0.210686171405998	Down	2.74654029757505	0.751208124062788	0.717011895625837	-0.179527587429387	-0.217554144895179	Down	1.96239659998471	0.731	1e-06	0.001
Direct_bilirubin	Num children (f)	0.153425363636364	11	FALSE	NA	1	-0.0798326178659712	-0.096742328927058	Down	1.50972922336659	0.32693297852296	1	-0.083750366661595	-0.101489913971509	Down	0.926336606014861	0.69	1e-06	0.001
Direct_bilirubin	chronotype_quantitative_time_averaged	0.00253618181818183	11	FALSE	NA	1	0.0328281751195435	0.0397816606843813	Up	0.851835564827202	0.982001366943036	1	0.0322121890212201	0.0390351997598686	Up	1.25002786968603	0.991	1e-06	0.001
Direct_bilirubin	alcohol_continuous	0.145619636363636	11	FALSE	NA	1	-0.0577319128556536	-0.0699603727444664	Down	0.499498190879343	0.513230628066052	1	-0.0481431114645326	-0.0583405235776327	Down	0.26164486667438	0.58	1e-06	0.001
Direct_bilirubin	physical_activity	0.0546175015151515	11	FALSE	NA	1	-0.144153525438129	-0.174687341424074	Down	0.596357104217885	0.433936438045536	1	-0.179301104179472	-0.217279689194671	Down	0.535210258262448	0.433	1e-06	0.001
Direct_bilirubin	Summer outdoor time	0.0354098181818183	11	FALSE	NA	1	-0.0192074393092861	-0.0232758546716468	Down	0.0432193180752849	0.95209951354978	1	0.00128745587561527	0.00156015777920439	Up	0.00773280675362662	0.738	1e-06	0.001
Direct_bilirubin	Height	0.561736126023636	11	FALSE	NA	0.168623769762674	-1.12891129430022	-1.36803114669267	Down	2.69396734772466	3.02590374760632e-08	0.51718897809606	-1.20408782371885	-1.45913115983294	Down	2.1513939233724	NA	1e-06	0.001
Direct_bilirubin	Pulse rate	0.603355781818182	11	FALSE	NA	0.000413330469479458	-1.5177538632572	-1.83923623444307	Down	5.69932090807599	0.0972424406359332	0.240125879934295	-1.53934560641494	-1.86540142324073	Down	2.61262626686778	0.395	1e-06	0.001
Direct_bilirubin	Water intake	0.0208036363636364	11	FALSE	NA	1	0.0146202911949074	0.0177170817843115	Up	0.0271472948432363	0.870325851299426	1	-0.0049698104788679	-0.0060224887133097	Down	0.0319072173960038	0.554	1e-06	0.001
Direct_bilirubin	Bread intake	0.168650090909091	11	FALSE	NA	0.544719658477121	-0.420401971528394	-0.509449231383899	Down	2.04569759070148	0.262966916977163	1	-0.421845254071701	-0.511198222188306	Down	1.12796759869409	0.733	1e-06	0.001
Direct_bilirubin	Coffee intake	0.0618294545454545	11	TRUE	0.00271413898206481	1	0.0876157900008296	0.106174090265895	Up	0.416947078657486	0.936469644739746	1	0.0922010000341383	0.111730514558365	Up	0.982253708475108	0.811	1e-06	0.001
Direct_bilirubin	Beer intake	0.0102351272727272	11	FALSE	NA	1	-0.0941258874420484	-0.114063121151277	Down	0.187674519818619	0.920605372732778	1	-0.0483223041384069	-0.0585576718694045	Down	0.125328089785121	0.761	1e-06	0.001
Direct_bilirubin	Body mass index (BMI)	0.238638909090909	11	FALSE	NA	1	-0.0743512269003326	-0.0900998995297672	Down	0.172467965031534	0.131423229548806	1	-0.0682025817221378	-0.0826488817605223	Down	0.183419871548369	0.327	1e-06	0.001
Direct_bilirubin	Waist circumference	0.0684315818181819	11	FALSE	NA	1	-0.480809160257039	-0.58265154239112	Down	0.426045471123414	0.938483663114253	1	-0.484095407928934	-0.586633865177328	Down	0.651337047086471	0.368	1e-06	0.001
Direct_bilirubin	Intelligence	0.168665872727273	11	FALSE	NA	1	-0.19600923075481	-0.237526840297996	Down	1.52228766609605	0.180751814277537	1	-0.19883763421268	-0.240954340798093	Down	1.16608629357035	0.512	1e-06	0.001
Direct_bilirubin	smoking_current	0.110725636363636	11	FALSE	NA	1	0.0412332747780306	0.0499670828534401	Up	0.173060328182123	0.596971246630928	1	0.040720557048716	0.0493457640423826	Up	0.203785035797343	0.741	1e-06	0.001
Direct_bilirubin	Crohns disease	0.0268221272727274	11	FALSE	NA	1	-0.119825627270564	-0.145206440139065	Down	0.109609032483457	0.925593368167513	1	-0.176467312926342	-0.213845659685816	Down	0.189264655398053	0.764	1e-06	0.001
Direct_bilirubin	Atrial fibrillation	0.0115718181818181	11	TRUE	5.22338192981071e-14	1	0.0658495224333826	0.0797974102469637	Up	0.0501667348667751	0.998745840939782	1	-0.0243916192813973	-0.0295581194587173	Down	0.0731386055040525	0.829	1e-06	0.001
Direct_bilirubin	Myocardial infarction	0.00143218181818172	11	FALSE	NA	1	-0.0732544945796021	-0.0887708633318666	Down	0.226610116908319	0.829314083450622	1	-0.0918247306490785	-0.111274545837964	Down	0.305830474145362	0.821	1e-06	0.001
Direct_bilirubin	Heart failure	0.0372383636363637	11	FALSE	NA	1	-0.0752466681924132	-0.0911850083277621	Down	0.191223434874973	0.733813561163712	1	-0.0669018626361467	-0.0810726514298332	Down	0.126957992067546	0.834	1e-06	0.001
Direct_bilirubin	Cardiomyopathy	0.1209678	11	FALSE	NA	1	0.50507882285098	0.612061872959931	Up	0.825218524172791	0.806350270969656	1	0.418103854890405	0.506664340174665	Up	0.402097646829071	0.594	1e-06	0.001
Direct_bilirubin	Asthma	0.00295141818181821	11	FALSE	NA	1	-0.0130701264025067	-0.0158385695139342	Down	0.0374685103985268	0.896218394340626	1	-0.0368849880898104	-0.0446977657208466	Down	0.209579147294867	0.719	1e-06	0.001
Direct_bilirubin	Diabetes	0.00767787272727272	11	FALSE	NA	1	-0.0719640562270233	-0.0872070913436441	Down	0.137113924856391	0.915896148702642	1	-0.0860933023612858	-0.10432911757241	Down	0.392885821461078	0.716	1e-06	0.001
Direct_bilirubin	Malignant melanoma	0.0405086545454545	11	FALSE	NA	1	0.561226535394802	0.680102488695917	Up	0.810607000182491	0.951819991222327	0.685465168661609	0.590518190281077	0.715598542659516	Up	1.98867899236477	0.848	1e-06	0.001
Direct_bilirubin	Non-melanoma skin cancer	0.0528518363636364	11	FALSE	NA	0.421345304396798	0.358083667113718	0.433931002556896	Up	2.19116132147234	0.959457842946867	0.0959965567966641	0.360644550345888	0.437034318151611	Up	3.12069537119723	0.979	1e-06	0.001
Direct_bilirubin	Lung cancer	0.0600179999999999	11	FALSE	NA	1	0.227072698762068	0.275170003204398	Up	0.243425806392388	0.928303724469892	1	0.204309031255345	0.247584659413983	Up	0.39025850197379	0.952	1e-06	0.001
Direct_bilirubin	Breast cancer	0.160892181818182	11	FALSE	NA	1	0.0905449197455633	0.109723652347283	Up	0.158738154688562	0.794762777252929	1	0.0604166983594428	0.0732138349163098	Up	0.163623787755553	0.662	1e-06	0.001
Direct_bilirubin	Prostate cancer	0.0763185454545454	11	FALSE	NA	1	0.0708414795347148	0.0858467365598954	Up	0.169601812692357	0.620338479995457	1	0.0813171397035045	0.0985412941087731	Up	0.181307621906951	0.834	1e-06	0.001
Direct_bilirubin	Colorectal cancer	0.0120583636363637	11	FALSE	NA	1	-0.16385257088348	-0.198558931570631	Down	0.332557932927107	0.929741127550672	1	-0.15963773448813	-0.193451331446365	Down	0.334337531018507	0.838	1e-06	0.001
Direct_bilirubin	Bladder cancer	0.00925545454545462	11	FALSE	NA	1	-0.230271335365809	-0.279046157622342	Down	0.40922984460326	0.78012078063737	1	-0.221393029109441	-0.268287296806695	Down	0.292407948049983	0.792	1e-06	0.001
Direct_bilirubin	IBD	0.205524545454545	11	FALSE	NA	1	-0.148507176554034	-0.179963159248257	Down	0.243524896631044	0.292118847233927	1	-0.123488296553543	-0.149644916115386	Down	0.16609418115174	0.516	1e-06	0.001
Direct_bilirubin	Respiratory failure	0.0882158000000001	11	FALSE	NA	1	-0.561864339621045	-0.680875389145578	Down	1.11278410221061	0.523214529693471	1	-0.584050954024166	-0.707761451581462	Down	0.885241837075667	0.692	1e-06	0.001
Direct_bilirubin	Respiratory infection	0.320950774545454	11	FALSE	NA	1	-0.259245265637947	-0.314157188271527	Down	0.342529584265868	0.0148469205806961	1	-0.341382508855333	-0.413692295761535	Down	0.719829358451775	NA	1e-06	0.001
Direct_bilirubin	Helicobacter pylori	0.0862141272727274	11	FALSE	NA	0.19365401951022	-0.972769296270171	-1.17881599959439	Down	2.62065406336087	0.741746219948691	1	-0.980589217087002	-1.18829229352121	Down	1.73958985590789	0.896	1e-06	0.001
Direct_bilirubin	Stroke	0.231628345454545	11	FALSE	NA	0.750059654628249	-0.597804901251583	-0.724428685129459	Down	1.85321143335884	0.999281692952304	0.380555903859841	-0.530039019947331	-0.64230900329497	Down	2.32942623996533	0.974	1e-06	0.001
Direct_bilirubin	Multiple sclerosis	0.135078545454545	11	FALSE	NA	1	0.0597155167816208	0.0723641328690447	Up	0.0555356266474732	0.337026760954017	1	0.0918804039609807	0.111342011568094	Up	0.0821125540754392	0.635	1e-06	0.001
Direct_bilirubin	Migraine	0.272667745454545	11	FALSE	NA	1	0.0879119669646095	0.106533001823808	Up	0.197191827874248	0.045197201859315	1	0.158146961465708	0.191644790987767	Up	0.437595900266403	0.066	1e-06	0.001
Direct_bilirubin	Osteoarthritis	0.0247189090909091	11	FALSE	NA	1	0.0544181986683307	0.0659447656348704	Up	0.251016988013346	0.884550440354559	1	0.0612412874321038	0.074213083962996	Up	0.369287204298233	0.91	1e-06	0.001
Direct_bilirubin	Gout	0.210220945454546	11	FALSE	NA	1	-0.398158826232046	-0.482494663988348	Down	0.87108331260288	0.00714753050688035	1	-0.401917941290502	-0.487050014359926	Down	0.743116299625908	0.163	1e-06	0.001
Direct_bilirubin	Hiatus hernia	0.23846196	11	FALSE	NA	1	-0.125417243144469	-0.151982441685391	Down	0.275706336276483	0.0463132115823384	1	-0.139278198116887	-0.168779348777127	Down	0.552717670162243	0.039	1e-06	0.001
Direct_bilirubin	Gastric reflux	0.195006909090909	11	FALSE	NA	1	-0.0148164615621606	-0.0179548038921649	Down	0.0661337129155735	0.0338895627195285	1	-0.0177135130082268	-0.0214654930240744	Down	0.0556844018110473	0.418	1e-06	0.001
Direct_bilirubin	Allergic rhinitis	0.550038227272727	11	FALSE	NA	1	0.0742705588228233	0.0900021447786776	Up	0.132380651528283	2.48232538256271e-09	1	0.0865819056223856	0.104921214119707	Up	0.162341090192336	NA	1e-06	0.001
Direct_bilirubin	Hypothyroidism	0.248088727272727	11	FALSE	NA	1	0.059112517155185	0.0716334091402866	Up	0.257625385615228	0.0558645480071737	1	0.0702481680922534	0.0851277531135658	Up	0.176673444281534	0.23	1e-06	0.001
Direct_bilirubin	Kidney infection	0.157841327272727	11	FALSE	NA	1	-0.0631233375379628	-0.0764937796894457	Down	0.146512048833701	0.253926252918474	1	-0.0697344806604236	-0.0845052592028788	Down	0.175588833068188	0.523	1e-06	0.001
Direct_bilirubin	Angina	0.111311454545454	11	FALSE	NA	1	0.0972816350222644	0.117887302025924	Up	0.328798485816748	0.292791465673689	1	0.0932882134639142	0.113048015625584	Up	0.317219847098292	0.489	1e-06	0.001
Gamma_glutamyltransferase	statins	0.069478900505176	69	TRUE	0.996464391347836	1	0.00057869302346575	1.40411972912088e-05	Up	0.0156182382059425	0.094993359134378	1	-0.00195673647708168	-4.74775430280177e-05	Down	0.051381211126085	0.272	1e-06	0.001
Gamma_glutamyltransferase	Alanine_aminotransferase	0.611869479297978	69	TRUE	1.85861736863055e-54	1.07780267819661e-10	0.130328594741718	0.00316224567646403	Up	12.7314285831453	5.52214671159698e-26	3.20307450245101e-14	0.117323129061177	0.00284668578187455	Up	16.6052299116182	NA	1e-06	0.001
Gamma_glutamyltransferase	Albumin	0.24687582039205	69	FALSE	NA	1	0.00192012092962662	4.65891166864264e-05	Up	0.8011194600996	4.59470923265566e-08	1	0.00183723398869215	4.45779780631273e-05	Up	0.990551647283735	NA	1e-06	0.001
Gamma_glutamyltransferase	Alkaline_phosphatase	0.532995336324267	69	TRUE	1.43522276720274e-07	1.67809214112217e-21	0.183082463599085	0.0044422463857601	Up	23.7853333657251	5.73520817100192e-24	3.93309297557236e-14	0.163674403848386	0.00397133627461503	Up	16.4963186807999	NA	1e-06	0.001
Gamma_glutamyltransferase	Aspartate_aminotransferase	0.546062030643664	69	TRUE	2.23641095223554e-46	1.16951506843247e-08	0.0649431272261934	0.00157575644618952	Up	10.5826615905946	5.9240111489426e-11	1.77211564837046e-10	0.0548655802845535	0.00133123850821345	Up	12.6569242562284	NA	1e-06	0.001
Gamma_glutamyltransferase	Calcium	0.263706060993057	69	TRUE	1	1	0.000148146885681526	3.5945822147199e-06	Up	1.61428045704764	1.23502666152166e-10	0.0347319140097805	0.000158402571977715	3.84342246127949e-06	Up	3.66571759533762	NA	1e-06	0.001
Gamma_glutamyltransferase	C_reactive_protein	0.180320277842585	69	TRUE	1	1	0.00160361587897472	3.8909553118765e-05	Up	0.593461357248061	0.00015181848897168	1	0.00155288179212517	3.76785596663512e-05	Up	0.477960018552291	NA	1e-06	0.001
Gamma_glutamyltransferase	Creatinine_in_urine	0.158841269714286	69	FALSE	NA	1	-0.472756829138868	-0.0114707999570312	Down	0.0967489863696779	0.00128528196412248	1	0.32432018199404	0.00786918707543153	Up	0.0616189975016018	NA	1e-06	0.001
Gamma_glutamyltransferase	Creatinine	0.224272168279514	69	FALSE	NA	1	-0.0107725104992245	-0.000261380281267866	Down	0.817194293057441	9.46869383969028e-05	1	-0.0100814178540739	-0.000244611860389129	Down	1.10824558634805	NA	1e-06	0.001
Gamma_glutamyltransferase	Cystatin_C	0.196995666342857	69	FALSE	NA	1	-8.67722334317426e-05	-2.1054099489866e-06	Down	0.812336760453754	1.20321042952283e-05	1	-0.000108415545768018	-2.63055541683564e-06	Down	1.07889536926285	NA	1e-06	0.001
Gamma_glutamyltransferase	Direct_bilirubin	0.158936905412	69	TRUE	1	0.00914726675323572	0.000999932598081556	2.42620012999088e-05	Up	4.21548378358924	0.163965293906885	0.0700767510199326	0.00099937327682049	2.4248430132023e-05	Up	3.29167171826007	0.005	1e-06	0.001
Gamma_glutamyltransferase	Glucose	0.173386014934286	69	TRUE	1	0.291550726739948	0.00113240784169623	2.74763324847821e-05	Up	2.39564205115129	0.00104482524275282	1	0.000970162240725923	2.35396641641389e-05	Up	1.5521726838147	NA	1e-06	0.001
Gamma_glutamyltransferase	Glycated_haemoglobin_HbA1c	0.160821145035714	69	TRUE	1	1	0.00498633531002605	0.0001209866285045	Up	1.63640386012265	0.00377322478029217	1	0.00523495921822325	0.000127019148691803	Up	1.50360454874148	NA	1e-06	0.001
Gamma_glutamyltransferase	HDL_cholesterol	0.29733976870352	69	FALSE	NA	1	0.00010391437399068	2.52134062003593e-06	Up	0.331621300622527	3.12619272369554e-12	1	5.87004339766328e-05	1.42428600505543e-06	Up	0.154605340964767	NA	1e-06	0.001
Gamma_glutamyltransferase	IGF_1	0.327546067246569	69	TRUE	1	0.530418548251469	-0.0165146369052322	-0.000400705150358129	Down	2.05987080617239	2.06613895944613e-05	6.70537581249281e-05	-0.0145878600529463	-0.000353954536782291	Down	6.71918519703774	NA	1e-06	0.001
Gamma_glutamyltransferase	LDL_direct	0.1477153037	69	FALSE	NA	1	-5.85707919596849e-05	-1.42114041825313e-06	Down	0.0818052588745061	0.002919911343717	1	-7.14988381744384e-06	-1.73482183505003e-07	Down	0.00800618783804342	NA	1e-06	0.001
Gamma_glutamyltransferase	Lipoprotein_A	0.0195875596811593	69	FALSE	NA	1	-0.000330342579754041	-8.01531234683686e-06	Down	0.00791569631629945	0.77738806003493	1	0.00549674137717094	0.000133370935895128	Up	0.136310470574011	0.615	1e-06	0.001
Gamma_glutamyltransferase	uacr_lowcontrolonly	0.224302368571429	69	TRUE	1.82103738646936e-16	1	-0.00112843358169842	-2.7379902483982e-05	Down	0.347002178324877	1.05923469987967e-05	1	-0.0012428060352002	-3.01549941460178e-05	Down	0.326181976503158	0.005	1e-06	0.001
Gamma_glutamyltransferase	Non_albumin_protein	0.392680624192547	69	TRUE	0.497747557644698	1	-0.00184323501637542	-4.47235848187543e-05	Down	0.600033293301595	1.39038269013124e-24	1	-0.00253624809152451	-6.15386023133131e-05	Down	0.814987780831203	NA	1e-06	0.001
Gamma_glutamyltransferase	oestradiol_gt212_lowcontrolonly	0.0105139926293994	69	FALSE	NA	1	0.00047766463015555	1.15898810579722e-05	Up	0.280265360542666	0.755882624711351	1	0.000542705883943808	1.31680184114158e-05	Up	0.226416108948982	0.714	1e-06	0.001
Gamma_glutamyltransferase	Phosphate	0.118717152281573	69	FALSE	NA	1	-2.71561686443185e-05	-6.58907410572547e-07	Down	0.246411173332443	0.00749256166332128	1	-2.8309225066749e-05	-6.86884752718957e-07	Down	0.235316151562367	0.071	1e-06	0.001
Gamma_glutamyltransferase	rheumatoidfactor_lowcontrolonly	0.022360482952381	69	FALSE	NA	1	0.000663029125598083	1.60874978353551e-05	Up	0.213104103566098	0.736187109308517	1	0.00064163680458454	1.55684423297796e-05	Up	0.185419442034721	0.213	1e-06	0.001
Gamma_glutamyltransferase	SHBG	0.349273012252091	69	FALSE	NA	1	0.022785059142427	0.000552848397574667	Up	0.882737158451708	2.15266113037107e-15	1	0.0213510596000451	0.000518054353628017	Up	1.14401061498003	NA	1e-06	0.001
Gamma_glutamyltransferase	Sodium_in_urine	0.069256100194617	69	FALSE	NA	1	0.0196880693008452	0.00047770416114671	Up	1.09151031935681	0.181193282574484	1	0.0207135226115711	0.000502585387746944	Up	0.90050393891606	0.185	1e-06	0.001
Gamma_glutamyltransferase	Testosterone	0.422568770048571	69	FALSE	NA	1	0.0048218086038766	0.00011699461227648	Up	1.37713271139338	2.37364602447883e-07	0.00167264763213086	0.00611557562225815	0.000148386105205079	Up	5.18440121360994	NA	1e-06	0.001
Gamma_glutamyltransferase	Total_bilirubin	0.192415590707743	69	FALSE	NA	0.0626003479597867	0.00373776211509918	9.06917020899939e-05	Up	3.22249659523554	0.00274236739277307	0.538996467066363	0.00388497070762269	9.42635179003949e-05	Up	2.12675314917594	NA	1e-06	0.001
Gamma_glutamyltransferase	Urate	0.389568344544286	69	TRUE	1	1	0.0314886423236532	0.000764028978007701	Up	0.417398915779419	9.18666392111859e-20	1	0.0257506868291147	0.000624805310398099	Up	0.409899477364996	NA	1e-06	0.001
Gamma_glutamyltransferase	Urea	0.0917765266459628	69	FALSE	NA	1	0.00029399791247022	7.1334585433139e-06	Up	0.207128765033854	0.0799144588594451	1	0.000173078413934634	4.19951175901732e-06	Up	0.146536361803078	NA	1e-06	0.001
Gamma_glutamyltransferase	Vitamin_D	0.126405945979296	69	FALSE	NA	0.359409101470373	0.0162179429618989	0.00039350627630138	Up	2.28142323505875	0.298595326646423	1	0.014598637340724	0.000354216032977709	Up	1.39823899317618	0.003	1e-06	0.001
Gamma_glutamyltransferase	Basal metabolic rate	0.238654231784414	69	FALSE	NA	1	-0.0324914378194759	-0.000788360443618354	Down	0.0336211605433913	8.57975759143646e-11	1	0.0527601807984534	0.00128015385994156	Up	0.0564199208219831	NA	1e-06	0.001
Gamma_glutamyltransferase	SBP	0.233129064413665	69	FALSE	NA	1	0.00406478874290812	9.86265573834685e-05	Up	0.183143268734698	1.59639450056587e-07	1	0.00733168009810295	0.000177893222415158	Up	0.513981745143873	NA	1e-06	0.001
Gamma_glutamyltransferase	DBP	0.0897004608749896	69	TRUE	2.60551254889326e-37	1	-0.000574851822808935	-1.39479957939203e-05	Down	0.0664541241223309	0.1587047929499	1	0.000724545797107504	1.75801160048109e-05	Up	0.0730759993882061	NA	1e-06	0.001
Gamma_glutamyltransferase	RBC	0.295516551571429	69	FALSE	NA	1	-0.000159355908441709	-3.86655387090955e-06	Down	0.571799631126616	2.60445762683024e-08	1	-0.000159821325076485	-3.87784657105714e-06	Down	0.590283600283013	NA	1e-06	0.001
Gamma_glutamyltransferase	Hemoglobin	0.227281875672286	69	TRUE	1	0.263438780150508	0.0018662748693671	4.52826154417246e-05	Up	2.45183645527683	4.41359815017049e-05	0.377029632735484	0.00182625243214899	4.43115255645926e-05	Up	2.33474281058454	NA	1e-06	0.001
Gamma_glutamyltransferase	RBC distr width	0.208435262153209	69	FALSE	NA	1	0.000137951831503106	3.34721312383914e-06	Up	0.163605565408195	9.0022259181199e-05	1	8.03977447136588e-05	1.9507416704835e-06	Up	0.0946553017697749	0.02	1e-06	0.001
Gamma_glutamyltransferase	Reticulocyte count	0.102500366361905	69	TRUE	1	1	1.85507204767018e-05	4.50107942458812e-07	Up	0.55517983823469	0.135727521296634	1	1.6955365600876e-05	4.11398831319358e-07	Up	0.688527344993673	NA	1e-06	0.001
Gamma_glutamyltransferase	Eosinophill count	0.124243293906529	69	FALSE	NA	1	-5.55772184417616e-05	-1.34850543793288e-06	Down	0.512785061660679	0.0037555356695957	1	-5.09480471796039e-05	-1.23618490813372e-06	Down	0.558411904553833	NA	1e-06	0.001
Gamma_glutamyltransferase	Monocyte count	0.0560215593780061	69	TRUE	1	1	-9.47882895608231e-05	-2.29990862279424e-06	Down	0.617596231231605	0.192563142936912	1	-8.67744651933583e-05	-2.10546409963968e-06	Down	0.733858701852945	0.002	1e-06	0.001
Gamma_glutamyltransferase	Basophill count	0.106588238238095	69	FALSE	NA	1	-5.67435923929902e-06	-1.37680591176e-07	Down	0.163025585281212	0.0286791590920745	1	-4.71931788011768e-06	-1.14507814588478e-07	Down	0.106730404055812	0.004	1e-06	0.001
Gamma_glutamyltransferase	Lymphocyte count	0.111832554915942	69	FALSE	NA	1	0.000186711139984955	4.53029127134522e-06	Up	0.26300397573499	0.0116263496366663	1	0.00017169218495656	4.16587680268874e-06	Up	0.200644913738557	0.004	1e-06	0.001
Gamma_glutamyltransferase	Platelet distr width	0.0724491608459341	69	FALSE	NA	1	0.000389978742927695	9.46230254519297e-06	Up	1.30988888642387	0.531812268850945	1	0.000398751112325746	9.67515212940208e-06	Up	1.69690379494095	NA	1e-06	0.001
Gamma_glutamyltransferase	Platelet count	0.232288236199101	69	FALSE	NA	1	-0.0387026264144387	-0.000939066467258435	Down	0.883158014879291	2.15142945868287e-09	1	-0.0469195110179764	-0.00113843797021245	Down	1.4172330672298	NA	1e-06	0.001
Gamma_glutamyltransferase	Platelet volume	0.152232969906418	69	FALSE	NA	1	0.000649067408973429	1.57487358152488e-05	Up	1.32047739890187	0.00283606030191677	1	0.000729023176946197	1.76887535226546e-05	Up	1.35001172552034	NA	1e-06	0.001
Gamma_glutamyltransferase	time_aggregated_depression	0.232827314285714	69	FALSE	NA	1	0.000424730499696793	1.03055065466663e-05	Up	0.152840104036786	5.56607024961579e-06	1	0.000410124909252648	9.95112180611311e-06	Up	0.234115919347025	0.003	1e-06	0.001
Gamma_glutamyltransferase	Mood swings	0.0762320051345755	69	FALSE	NA	1	-0.000393176604633853	-9.53989429989782e-06	Down	0.133474085447848	0.419613556481207	1	-0.000159355733180546	-3.86654961843636e-06	Down	0.098561346492757	0.221	1e-06	0.001
Gamma_glutamyltransferase	FEV FVC ratio	0.251465252828571	69	FALSE	NA	1	7.31070840056265e-05	1.77384372764731e-06	Up	1.1648954962473	1.06247868397228e-08	1	7.38704396367993e-05	1.79236551136688e-06	Up	1.5999502935954	NA	1e-06	0.001
Gamma_glutamyltransferase	FVC	0.280948218724638	69	TRUE	2.38303374160805e-19	1	-0.000230592217888595	-5.59500580428685e-06	Down	0.334404391134365	8.18343009552979e-09	1	-0.000183395831991441	-4.44984984259037e-06	Down	0.275774382934664	NA	1e-06	0.001
Gamma_glutamyltransferase	townsend	0.0678057271304348	69	FALSE	NA	1	-0.000155273242193729	-3.76749354023764e-06	Down	0.105336478938806	0.108265063291064	1	-0.000352032280168439	-8.5415833581614e-06	Down	0.158505920298068	0.235	1e-06	0.001
Gamma_glutamyltransferase	Sleep duration	0.0246639375734991	69	FALSE	NA	1	-0.000303481612384906	-7.36356759276334e-06	Down	0.670495881495961	0.721579999713901	1	-0.000303773022477192	-7.37063826137782e-06	Down	0.459870106804907	0.336	1e-06	0.001
Gamma_glutamyltransferase	Neuroticism score	0.0171084559544514	69	FALSE	NA	1	-0.00173932034383075	-4.22022369547128e-05	Down	0.978010069176198	0.854965734686212	1	-0.00212892026100349	-5.1655347809409e-05	Down	1.42613459880735	0.538	1e-06	0.001
Gamma_glutamyltransferase	Menarche	0.234791998653251	69	FALSE	NA	1	-0.000726324723210843	-1.76232792215262e-05	Down	0.426907694394178	8.0882321288763e-07	1	-0.000900149743444003	-2.18409063645405e-05	Down	0.533071197754881	NA	1e-06	0.001
Gamma_glutamyltransferase	Num children (f)	0.178538293428572	69	FALSE	NA	1	-0.000877642072224861	-2.12947884067657e-05	Down	1.32284924153306	0.013403343880217	1	-0.000760551363532052	-1.84537419882745e-05	Down	0.689345246930017	0.074	1e-06	0.001
Gamma_glutamyltransferase	chronotype_quantitative_time_averaged	0.148338558658385	69	FALSE	NA	1	0.000196238741811173	4.7614655408272e-06	Up	0.2689463655313	0.0118794551555918	1	0.000188921532330719	4.58392342822172e-06	Up	0.259390272589999	0.042	1e-06	0.001
Gamma_glutamyltransferase	alcohol_continuous	0.189926931914286	69	FALSE	NA	1	-0.000840955204412044	-2.04046315739233e-05	Down	0.458478538573669	0.000697589539905309	1	-0.00102030374309171	-2.47562793619154e-05	Down	0.573485773707236	NA	1e-06	0.001
Gamma_glutamyltransferase	physical_activity	0.135974669562857	69	TRUE	0.193208036768247	1	-0.00139042440615009	-3.37367526712905e-05	Down	0.485056482809678	0.0139497169859116	1	-0.00155110463352652	-3.76354393357277e-05	Down	0.447762711943562	0.025	1e-06	0.001
Gamma_glutamyltransferase	Summer outdoor time	0.157053864857143	69	FALSE	NA	1	0.000912690821481396	2.21451985260614e-05	Up	0.829749948372763	0.00870850725851502	1	0.000906354800352412	2.19914636111656e-05	Up	0.535774784502697	0.001	1e-06	0.001
Gamma_glutamyltransferase	Height	0.352294185771429	69	FALSE	NA	1	-0.00543279514151419	-0.000131819367663824	Down	1.47318799550699	5.30147932282411e-13	1	-0.00612114209770488	-0.000148521168143104	Down	1.65469986341395	NA	1e-06	0.001
Gamma_glutamyltransferase	Pulse rate	0.107080293696894	69	TRUE	1	0.525449931109986	0.00758638062874905	0.000184073183562018	Up	2.06571289684753	0.0235505311503255	1	0.00864812424190087	0.000209834944876613	Up	1.5355135409285	NA	1e-06	0.001
Gamma_glutamyltransferase	Water intake	0.107711770612836	69	FALSE	NA	1	0.000762634149453404	1.85042779492265e-05	Up	0.561479082513461	0.0316090715474896	1	0.000751205858307776	1.82269860445892e-05	Up	0.512916289056651	0.034	1e-06	0.001
Gamma_glutamyltransferase	Bread intake	0.00699198919254651	69	FALSE	NA	1	0.000667662064390814	1.61999097791474e-05	Up	0.134494520736145	0.83678318625466	1	0.000353411748453821	8.57505427549856e-06	Up	0.0588838391907962	0.701	1e-06	0.001
Gamma_glutamyltransferase	Coffee intake	0.206230341542857	69	FALSE	NA	1	-0.00121499857410012	-2.94802840119031e-05	Down	0.858956057190291	0.000185572745479282	1	-0.0011990008599558	-2.90921212876257e-05	Down	0.854407544285049	0.001	1e-06	0.001
Gamma_glutamyltransferase	Beer intake	0.0580881634020951	69	TRUE	1.26359730412338e-05	1	-0.00227438968137116	-5.5184964978435e-05	Down	0.81584620668832	0.238506178744379	1	-0.00241321885270622	-5.85534655572327e-05	Down	0.722861595411763	0.007	1e-06	0.001
Gamma_glutamyltransferase	Body mass index (BMI)	0.236718783567316	69	FALSE	NA	1	0.00338613508513203	8.21599515754955e-05	Up	1.43119317677823	1.98991884201756e-05	1	0.00251751448877461	6.10840569818157e-05	Up	0.836908380886654	NA	1e-06	0.001
Gamma_glutamyltransferase	Waist circumference	0.300379853531429	69	FALSE	NA	1	0.00668656231282373	0.000162240318834389	Up	1.00668312888639	2.41434044127233e-06	1	0.00546449821451874	0.000132588599509974	Up	0.629661385645664	NA	1e-06	0.001
Gamma_glutamyltransferase	Intelligence	0.190026074714286	69	FALSE	NA	1	0.000168783718738291	4.09530683496915e-06	Up	0.0634998992289026	0.000463715552898431	1	0.000350237802830891	8.49804281194881e-06	Up	0.117440376816308	0.001	1e-06	0.001
Gamma_glutamyltransferase	smoking_current	0.0124158922981366	69	FALSE	NA	1	-4.74024746882604e-05	-1.15015642525504e-06	Down	0.0137755141394002	0.789267567508508	1	2.17508675616319e-05	5.27755148763952e-07	Up	0.00767402303858113	0.324	1e-06	0.001
Gamma_glutamyltransferase	Crohns disease	0.0170430173913043	69	FALSE	NA	1	-0.00253351116478043	-6.14721945170776e-05	Down	0.148615198844838	0.847497594719271	1	-0.00297060595858627	-7.20777038042503e-05	Down	0.373518875477174	0.841	1e-06	0.001
Gamma_glutamyltransferase	Atrial fibrillation	0.135933177142857	69	TRUE	6.60118386065578e-17	0.63978766039665	0.00368541609812974	8.94215973507402e-05	Up	1.94639406859861	0.0266804373674857	1	0.00367572979451705	8.91865723987652e-05	Up	1.58311923814039	0.273	1e-06	0.001
Gamma_glutamyltransferase	Myocardial infarction	0.105360524147134	69	FALSE	NA	1	0.00181483752408055	4.40345583820783e-05	Up	0.927315372656998	0.042278025419924	1	0.00162176813098553	3.93499927671248e-05	Up	0.469335278781532	0.017	1e-06	0.001
Gamma_glutamyltransferase	Heart failure	0.0512048413664595	69	FALSE	NA	1	0.00405560957837413	9.84038374698633e-05	Up	0.627794498982553	0.236880494190407	1	0.00441906660247159	0.000107222626664287	Up	1.08991867487876	0.383	1e-06	0.001
Gamma_glutamyltransferase	Cardiomyopathy	0.0923042990186336	69	FALSE	NA	1	0.0049143399487606	0.000119239759213549	Up	0.536338224400347	0.0396520220405162	1	0.00514347214252397	0.000124799339522865	Up	0.505730043523247	0.135	1e-06	0.001
Gamma_glutamyltransferase	Asthma	0.356162238285714	69	FALSE	NA	1	-9.69963076064922e-05	-2.35348317051578e-06	Down	0.033900351511437	1.7393191984954e-12	1	-0.00013514711358957	-3.27916046729545e-06	Down	0.0402010711518589	NA	1e-06	0.001
Gamma_glutamyltransferase	Diabetes	0.16423475011968	69	TRUE	1.56347448369134e-85	0.275972217214209	0.00399784914219596	9.70023592299032e-05	Up	2.42897820933215	0.131848619405254	0.321816445072187	0.00395490436854217	9.59603628431352e-05	Up	2.42912214633794	NA	1e-06	0.001
Gamma_glutamyltransferase	Malignant melanoma	0.140612942467909	69	FALSE	NA	1	0.000846962391117644	2.05503877698306e-05	Up	0.133587774126769	0.00440244526838406	1	0.000824107914138234	1.99958550430778e-05	Up	0.0994347264298601	0.009	1e-06	0.001
Gamma_glutamyltransferase	Non-melanoma skin cancer	0.0380252269565217	69	FALSE	NA	1	0.000326216624305011	7.91520166271696e-06	Up	0.131027192884173	0.346067508281666	1	0.000656300095491674	1.59242270934051e-05	Up	0.207321655358123	0.541	1e-06	0.001
Gamma_glutamyltransferase	Lung cancer	0.0774528428571427	69	FALSE	NA	1	-0.00268650760761984	-6.51844446249078e-05	Down	0.300775665739829	0.11292449560244	1	-0.00294279327905408	-7.14028670519946e-05	Down	0.330691708189338	0.186	1e-06	0.001
Gamma_glutamyltransferase	Breast cancer	0.00466691739544522	69	FALSE	NA	1	0.0012168427646121	2.95250307805201e-05	Up	0.400619282802261	0.825938204181436	1	0.000934413908407229	2.26722796155706e-05	Up	0.259543446488378	0.694	1e-06	0.001
Gamma_glutamyltransferase	Prostate cancer	0.114247247697722	69	FALSE	NA	1	0.000211799494406171	5.13902598881312e-06	Up	0.0257543539003746	0.0145348645348693	1	0.000707365595098286	1.71632618245591e-05	Up	0.112894191992015	0.019	1e-06	0.001
Gamma_glutamyltransferase	Colorectal cancer	0.114033025672878	69	FALSE	NA	1	0.000754303981757564	1.83021577864748e-05	Up	0.150251887531645	0.0152373708842794	1	0.000840421735500089	2.03916876780446e-05	Up	0.128253556265736	0.426	1e-06	0.001
Gamma_glutamyltransferase	Bladder cancer	0.0165857046737061	69	FALSE	NA	1	-0.00117624138674781	-2.85398936978693e-05	Down	0.161421742567081	0.962199059977321	1	-0.000563969751327773	-1.36839571647885e-05	Down	0.0522933299078766	0.298	1e-06	0.001
Gamma_glutamyltransferase	IBD	0.0423972232070393	69	FALSE	NA	1	-0.0032887678897404	-7.97974693184988e-05	Down	0.53566350548165	0.357396993810371	1	-0.00286968307900945	-6.96289477179089e-05	Down	0.497762049785608	0.271	1e-06	0.001
Gamma_glutamyltransferase	Respiratory failure	0.060665900952381	69	FALSE	NA	1	0.00568493934049528	0.00013793730290784	Up	0.989554737089969	0.639526552788489	1	0.00513984744492392	0.000124711391177094	Up	0.726587615077259	0.566	1e-06	0.001
Gamma_glutamyltransferase	Respiratory infection	0.0391194875776396	69	FALSE	NA	0.891070549685007	0.00430702975659139	0.000104504205337091	Up	1.75118462294161	0.425646242452617	1	0.00439505760896195	0.000106640081167862	Up	1.71473908346766	0.574	1e-06	0.001
Gamma_glutamyltransferase	Helicobacter pylori	0.00297228028571428	69	FALSE	NA	1	-0.00589956867016876	-0.000143144990991544	Down	0.55315656995194	0.849844026138967	1	-0.00533602612433856	-0.000129471399385752	Down	0.747316093991102	0.763	1e-06	0.001
Gamma_glutamyltransferase	Stroke	0.164142771428571	69	FALSE	NA	1	0.000234092367914116	5.67993217295609e-06	Up	0.0357770625217044	0.0020228565472068	1	0.000536408646281973	1.30152245244775e-05	Up	0.0816424868754365	0.076	1e-06	0.001
Gamma_glutamyltransferase	Multiple sclerosis	0.0410324866625258	69	FALSE	NA	1	-0.00114348278980088	-2.77450510022371e-05	Down	0.113357702482187	0.268155705769814	1	0.000196287461255847	4.76264765173375e-06	Up	0.0144857918796649	0.125	1e-06	0.001
Gamma_glutamyltransferase	Migraine	0.0887807912629399	69	FALSE	NA	1	-0.000435399228739594	-1.05643687123777e-05	Down	0.1146978866001	0.0592705995443173	1	-0.000645661853883857	-1.56661046637405e-05	Down	0.146946122920361	0.064	1e-06	0.001
Gamma_glutamyltransferase	Osteoarthritis	0.0640095689192547	69	FALSE	NA	1	0.00101588002648413	2.46489439092164e-05	Up	0.59726825104217	0.300786800725991	1	0.000809800337229442	1.96487011946827e-05	Up	0.304236366169406	0.043	1e-06	0.001
Gamma_glutamyltransferase	Gout	0.100952340745342	69	FALSE	NA	1	-0.00235010724263448	-5.70221483779172e-05	Down	0.52919366520345	0.0283784728359538	1	-0.00340159839375663	-8.25351476783835e-05	Down	0.76220597439289	0.028	1e-06	0.001
Gamma_glutamyltransferase	Hiatus hernia	0.0780122946583851	69	FALSE	NA	1	-0.000865349088728632	-2.09965159210627e-05	Down	0.605541252520756	0.0944672588997063	1	-0.000902528062964899	-2.1898613045389e-05	Down	0.467903692753698	0.256	1e-06	0.001
Gamma_glutamyltransferase	Gastric reflux	0.0641307911138717	69	TRUE	0.243893223590119	1	-0.000170887841469577	-4.14636050452605e-06	Down	0.082495321769185	0.1452600988517	1	2.86335940584063e-05	6.94755124094326e-07	Up	0.00891671305814292	0.106	1e-06	0.001
Gamma_glutamyltransferase	Allergic rhinitis	0.035211995316356	69	FALSE	NA	1	0.000662971567973175	1.60861012780542e-05	Up	0.236626938318048	0.402689142739088	1	0.00082687408227817	2.00629723419194e-05	Up	0.274393893288835	0.027	1e-06	0.001
Gamma_glutamyltransferase	Hypothyroidism	0.0170985702981367	69	FALSE	NA	1	-0.000931734776591555	-2.2607274134482e-05	Down	0.586310274997311	0.853745544494721	1	-0.000517976520673039	-1.25679941248065e-05	Down	0.172962090404624	0.581	1e-06	0.001
Gamma_glutamyltransferase	Kidney infection	0.0093207984679089	69	FALSE	NA	1	0.00156722317074581	3.80265336672029e-05	Up	0.521844822216415	0.967538770045557	1	0.00120989468866116	2.93564451897743e-05	Up	0.365374993839476	0.654	1e-06	0.001
Gamma_glutamyltransferase	Angina	0.212165086	69	FALSE	NA	1	0.00132388535163098	3.21222732250412e-05	Up	0.502405185183011	4.52225849342394e-06	1	0.00131745700683408	3.19662982022067e-05	Up	0.374075286250631	0.005	1e-06	0.001
Glucose	statins	0.157419238030303	12	FALSE	NA	1	2.49986619670109	2.03761509176313	Up	0.766510017831251	0.0430194973094952	1	2.61270724790493	2.12959066597858	Up	0.80934600146741	0.19	1e-06	0.001
Glucose	Alanine_aminotransferase	0.270923216666667	12	TRUE	0.100562995175618	1	0.0808903676819965	0.0659329024027812	Up	0.0601767923749897	0.0082631337252974	1	0.365338259702899	0.297783438390209	Up	0.300040105364411	0.073	1e-06	0.001
Glucose	Albumin	0.338055470454545	12	FALSE	NA	1	0.0640486386479669	0.0522053831873889	Up	0.2388528803137	0.000246775182900913	1	0.0649199483493874	0.0529155787168764	Up	0.258430259477454	0.01	1e-06	0.001
Glucose	Alkaline_phosphatase	0.789848290346	12	FALSE	NA	0.000348539879957131	-5.03926249126569	-4.10745075760813	Down	5.78696226806359	0.819577657022466	1	-2.06720493997956	-1.68495737452995	Down	0.725710338699165	NA	1e-06	0.001
Glucose	Aspartate_aminotransferase	0.294903916666667	12	FALSE	NA	1	-0.489746509827444	-0.39918731685704	Down	0.869700067032117	0.0299210712054939	1	-0.480778727208255	-0.39187776995864	Down	0.656072787887164	0.349	1e-06	0.001
Glucose	Calcium	0.5893831645	12	TRUE	1	1	0.00624298140933363	0.00508858960293222	Up	0.70934108555099	2.71068323452864e-06	1	0.0066197622500761	0.00539569977082728	Up	0.806724470970566	0.001	1e-06	0.001
Glucose	C_reactive_protein	0.5986274	12	FALSE	NA	1	0.0426788191111153	0.0347870642173556	Up	0.0786939466082836	1.80096982990672e-06	1	0.0457059319914634	0.037254432629956	Up	0.0760324822625083	0.013	1e-06	0.001
Glucose	Creatinine_in_urine	0.230305960606061	12	FALSE	NA	1	-247.306716743303	-201.577148007173	Down	0.865876714431851	0.12222012369221	1	-259.5196905179	-211.531816665546	Down	0.715955717649342	0.398	1e-06	0.001
Glucose	Creatinine	0.270659028333333	12	FALSE	NA	1	-1.05020316078253	-0.856009738701906	Down	1.19565687900967	0.161331340753132	1	-1.32789927663636	-1.0823569717396	Down	1.51474750703048	0.069	1e-06	0.001
Glucose	Cystatin_C	0.133927292424242	12	FALSE	NA	1	-0.00963223704389725	-0.00785113683043722	Down	1.03849891083429	0.154724062160663	1	-0.00958808371727069	-0.0078151479103884	Down	1.05209113924508	0.471	1e-06	0.001
Glucose	Direct_bilirubin	0.320504576666667	12	FALSE	NA	1	-0.0258549451154489	-0.0210740984591366	Down	0.331919025901678	0.00596428818287672	1	-0.0075174891731388	-0.00612742770455771	Down	0.0725525262920332	0.045	1e-06	0.001
Glucose	Gamma_glutamyltransferase	0.517297383333333	12	TRUE	5.39892470443251e-08	1	2.48526807826877	2.02571631635336	Up	0.526291096305835	0.000164007918685421	1	3.47808240671821	2.83494901114192	Up	0.89024427568262	0.002	1e-06	0.001
Glucose	Glycated_haemoglobin_HbA1c	0.938622087264864	12	TRUE	0.000403911636836463	3.14849099470459e-38	3.63983163011144	2.9667891308659	Up	40.6918341183698	0.066327661327076	8.60574730339037e-05	3.56534679708927	2.90607731353995	Up	6.60265094205341	0.254	1e-06	0.001
Glucose	HDL_cholesterol	0.344025083	12	FALSE	NA	1	0.00813680743356795	0.00663222761573704	Up	0.101222570895094	0.0190710634889933	1	0.00285542578593816	0.00232742803695461	Up	0.0572477092174496	0.001	1e-06	0.001
Glucose	IGF_1	0.6464113577	12	TRUE	1	0.0761282422487226	-0.898989869889997	-0.732757348632232	Down	3.11272663440692	0.000125927719078297	0.242884094928327	-1.00597001887913	-0.819955762046113	Down	2.60451799550602	NA	1e-06	0.001
Glucose	LDL_direct	0.334103883333333	12	FALSE	NA	1	-0.0336776821530393	-0.027450330542167	Down	0.400486491070451	5.2389345053779e-05	1	-0.0346437655515206	-0.0282377751322995	Down	0.382907209862129	0.021	1e-06	0.001
Glucose	Lipoprotein_A	0.014940484848485	12	FALSE	NA	1	1.69152407540322	1.37874378583567	Up	0.479747142714597	0.983389673382507	1	1.87374105065017	1.5272669584873	Up	1.03790381089182	0.987	1e-06	0.001
Glucose	uacr_lowcontrolonly	0.150837336363636	12	TRUE	1.40679141529325e-16	1	0.0396971656685835	0.0323567493225314	Up	0.0926686613251659	0.105407686437985	1	0.0460284541612876	0.0375173171161454	Up	0.105608799679109	0.396	1e-06	0.001
Glucose	Non_albumin_protein	0.41977468	12	FALSE	NA	1	-0.281641069834422	-0.229562724241897	Down	1.20000815372645	0.00504626994089584	1	-0.289707308916686	-0.236137432324066	Down	1.13977547716436	0.016	1e-06	0.001
Glucose	oestradiol_gt212_lowcontrolonly	0.111303542424242	12	FALSE	NA	1	-0.15147384011747	-0.1234647610492	Down	0.886957963766521	0.241527750774029	1	-0.152864315438563	-0.124598123107826	Down	0.695114691415379	0.583	1e-06	0.001
Glucose	Phosphate	0.393472313214545	12	TRUE	1	1	0.00372136805106882	0.00303324862461415	Up	0.152410853996699	6.67432221740156e-07	1	0.00235418171029484	0.00191886917307002	Up	0.11026089537014	NA	1e-06	0.001
Glucose	rheumatoidfactor_lowcontrolonly	0.122581795454546	12	FALSE	NA	1	-0.00751120200777534	-0.00612230310107057	Down	0.0117892665245481	0.748585417267164	1	-0.133343775347496	-0.108687132695054	Down	0.3687969649077	0.093	1e-06	0.001
Glucose	SHBG	0.245797025	12	FALSE	NA	1	-0.980319681088989	-0.799048436902477	Down	0.454535934272552	0.044771829211256	1	-1.52551909343371	-1.24343484129483	Down	0.818244578370821	0.029	1e-06	0.001
Glucose	Sodium_in_urine	0.251543011666667	12	FALSE	NA	1	-1.2428085882029	-1.01300043131783	Down	0.260331437953419	0.0178571139186224	1	-0.487791680181247	-0.397593955422667	Down	0.114724887471169	0.018	1e-06	0.001
Glucose	Testosterone	0.432318616666626	12	FALSE	NA	1	-0.429125434089061	-0.349775704760981	Down	1.25425159265457	0.0119700753547521	0.796069940659342	-0.342519417038261	-0.279184035649618	Down	1.88907167267433	NA	1e-06	0.001
Glucose	Total_bilirubin	0.216001201969697	12	FALSE	NA	1	-0.239755606599408	-0.195422316196946	Down	0.902286842291422	0.0713395174780949	1	-0.247242025466602	-0.201524418816353	Down	0.675053699329341	0.103	1e-06	0.001
Glucose	Urate	0.221867033113409	12	FALSE	NA	1	0.0714970486403707	0.0582765051659129	Up	0.00767040419495778	0.0168676753267258	1	0.679716469475402	0.55402986693877	Up	0.10384673147359	NA	1e-06	0.001
Glucose	Urea	0.35886335231	12	FALSE	NA	1	-0.105710558202863	-0.0861635830898088	Down	0.760010442772481	0.000729005984808734	1	-0.0743890129466504	-0.06063371537304	Down	0.705485235803135	0.001	1e-06	0.001
Glucose	Vitamin_D	0.422358385	12	FALSE	NA	0.0887884562000627	-2.00524967493451	-1.63445827852371	Down	3.02918756041678	0.112239169703769	0.944781331269123	-2.0304751526853	-1.65501930464174	Down	1.78305874711694	0.361	1e-06	0.001
Glucose	Basal metabolic rate	0.166756733333333	12	FALSE	NA	1	-4.66372733704023	-3.80135593591441	Down	0.0327154897492943	0.212481859494184	1	-12.2104029301689	-9.95257318965854	Down	0.140363463372487	0.053	1e-06	0.001
Glucose	SBP	0.257627564787879	12	TRUE	1	0.199810609564893	2.00534540807441	1.63453630961629	Up	2.60243568452385	0.0640662173736687	0.795559545447402	2.14810251934214	1.75089615509902	Up	1.89073626902386	0.143	1e-06	0.001
Glucose	DBP	0.2349433685	12	FALSE	NA	1	-0.188187866616374	-0.153389984476069	Down	0.195131525072389	0.0389613223502577	1	-0.0361241325752307	-0.0294444069883727	Down	0.0380528525025543	0.033	1e-06	0.001
Glucose	RBC	0.704102531547333	12	FALSE	NA	0.0126727476623051	-0.0700950582764683	-0.0571337573149424	Down	4.04872079441267	0.0262262064458314	0.165057616885074	-0.0684307799018595	-0.0557772212181413	Down	2.81214776422148	0.001	1e-06	0.001
Glucose	Hemoglobin	0.472553316666667	12	FALSE	NA	1	0.101372931586564	0.082628028479939	Up	0.488325640833109	0.0341716702694727	1	0.095661462206491	0.0779726688369559	Up	0.582213039642356	0.02	1e-06	0.001
Glucose	RBC distr width	0.145677233333333	12	FALSE	NA	1	-0.0144540558801185	-0.0117813515128861	Down	0.204256800628101	0.101082623516864	1	-0.0155056395242326	-0.0126384864692792	Down	0.194183085718415	0.369	1e-06	0.001
Glucose	Reticulocyte count	0.240827816666667	12	TRUE	0.115408242127151	1	0.00231421860609014	0.00188629565999614	Up	1.1874095533677	0.152260575979377	1	0.00223787546945794	0.00182406915860995	Up	0.909141846557049	0.364	1e-06	0.001
Glucose	Eosinophill count	0.152314750833333	12	FALSE	NA	0.6734160576272	0.0100252137224348	0.00817144805827643	Up	1.913700390931	0.892214735565701	0.602544076532121	0.0109389752044361	0.00891624559522249	Up	2.06010221787828	0.025	1e-06	0.001
Glucose	Monocyte count	0.33986825	12	FALSE	NA	1	-0.0140384875282503	-0.0114426260456818	Down	0.772730282326443	0.00928906960145351	1	-0.0184711769000756	-0.0150556653247633	Down	1.32138132485143	0.009	1e-06	0.001
Glucose	Basophill count	0.0141183333333333	12	FALSE	NA	1	2.17119563030124e-06	1.76971911109087e-06	Up	0.000289097436398649	0.973076523895162	1	0.00018523934353898	0.000150986673799347	Up	0.0551423308411052	0.861	1e-06	0.001
Glucose	Lymphocyte count	0.129537113636364	12	FALSE	NA	1	0.0220139311523742	0.0179433276886202	Up	0.266631485021356	0.105182232562626	1	0.0243693745078948	0.01986322521567	Up	0.258941640252426	0.355	1e-06	0.001
Glucose	Platelet distr width	0.34064907030303	12	TRUE	1	1	0.0204384166753589	0.0166591421270513	Up	0.369835067940574	9.14091166813923e-06	1	0.0333949734589624	0.0272198976084428	Up	0.795866355348574	0.001	1e-06	0.001
Glucose	Platelet count	0.346604656377848	12	FALSE	NA	1	3.63106061412363	2.95963996641444	Up	0.571251688020633	7.3501887299031e-05	1	4.08156180509967	3.32683882961816	Up	0.82213732179354	NA	1e-06	0.001
Glucose	Platelet volume	0.497517938333333	12	FALSE	NA	1	-0.0276865964726052	-0.0225670585436064	Down	0.240532773343346	1.11196467419289e-06	1	-0.0278103130650759	-0.0226678986590704	Down	0.197244693431412	0.008	1e-06	0.001
Glucose	time_aggregated_depression	0.262186245	12	FALSE	NA	1	-0.0049254818265698	-0.00401470931414963	Down	0.019090171791624	0.0373680991434492	1	-0.0447073135123625	-0.0364404690319784	Down	0.266018647585747	0.058	1e-06	0.001
Glucose	Mood swings	0.119743010606061	12	FALSE	NA	1	0.0889030133766807	0.0724639270688152	Up	0.933720614943644	0.533699290702473	1	0.0769598835988935	0.0627292054624273	Up	0.514477692269307	0.344	1e-06	0.001
Glucose	FEV FVC ratio	0.300819254	12	TRUE	1	1	-0.00342713509316887	-0.00279342238259279	Down	0.582363628721915	0.00128328872299917	1	-0.00506925228663449	-0.00413189512976013	Down	0.88687998619591	0.001	1e-06	0.001
Glucose	FVC	0.2754056	12	FALSE	NA	1	-0.0292958219298513	-0.0238787215766364	Down	0.538205474681693	0.0418262069142323	1	-0.026742286551211	-0.0217973612895399	Down	0.395539111956647	0.114	1e-06	0.001
Glucose	townsend	0.227126866666667	12	FALSE	NA	1	0.136593735748939	0.111336141818163	Up	0.733224160100774	0.0590516350436818	1	0.136203673567544	0.111018206166812	Up	0.712998067864637	0.358	1e-06	0.001
Glucose	Sleep duration	0.14895905	12	FALSE	NA	0.409323221994214	-0.0850862205278132	-0.0693528986780761	Down	2.20656546117524	0.754479088516315	0.826739562197256	-0.0862343869197435	-0.0702887572336819	Down	1.86690184865716	0.769	1e-06	0.001
Glucose	Neuroticism score	0.361727383333333	12	FALSE	NA	0.907445090999516	0.319699883016812	0.260584069391237	Up	1.73933995518272	0.0218022851351529	1	0.320240165222812	0.261024447831575	Up	1.33105501501093	0.139	1e-06	0.001
Glucose	Menarche	0.160667095606061	12	FALSE	NA	1	0.0445924064883979	0.036346809504725	Up	0.101115869613224	0.628358471931178	1	-0.0236483691103456	-0.0192755411703289	Down	0.118128460778765	0.048	1e-06	0.001
Glucose	Num children (f)	0.0725388378787878	12	FALSE	NA	1	-0.00876573278736693	-0.00714485816939803	Down	0.0611983980837221	0.550826073839911	1	-0.0024382621431777	-0.00198740226463715	Down	0.014861728686474	0.557	1e-06	0.001
Glucose	chronotype_quantitative_time_averaged	0.203209995454545	12	FALSE	NA	1	-0.0297162252779256	-0.0242213879992611	Down	0.401561689438631	0.0185580650487012	1	-0.0311212556162321	-0.0253666137019393	Down	0.364599540581839	0.146	1e-06	0.001
Glucose	alcohol_continuous	0.208636196969697	12	FALSE	NA	1	-0.190085540108305	-0.154936758520016	Down	1.65742499512281	0.126474585529467	1	-0.186203021674446	-0.151772157884463	Down	1.32014464563093	0.458	1e-06	0.001
Glucose	physical_activity	0.24589725	12	FALSE	NA	1	0.0491068716057242	0.040026503348516	Up	0.0940685752484777	0.0249609283906909	1	0.0425640544419423	0.0346935207220211	Up	0.0815131195073019	0.273	1e-06	0.001
Glucose	Summer outdoor time	0.447545498333333	12	FALSE	NA	1	-0.0252532776510107	-0.0205836855292846	Down	0.0912753857234128	5.7200295545927e-05	1	0.0259400030931012	0.0211434283373389	Up	0.0969763910859723	0.024	1e-06	0.001
Glucose	Height	0.500392660731	12	FALSE	NA	1	0.0247888068317958	0.0202051001665301	Up	0.0233570626574408	2.82960246083689e-07	1	-0.00850234379134918	-0.00693017252182284	Down	0.00992731531069824	NA	1e-06	0.001
Glucose	Pulse rate	0.199382666666667	12	TRUE	1	1	0.151143219690705	0.123195275757503	Up	0.127617670182511	0.0308499281960286	1	0.158277857302067	0.129010645112214	Up	0.137946995125996	0.145	1e-06	0.001
Glucose	Water intake	0.1782977	12	TRUE	0.00017096651629814	1	-0.106956874735903	-0.087179442810696	Down	0.902200713224803	0.0944859383759736	1	-0.111093048446931	-0.0905507952402246	Down	0.754443337982725	0.355	1e-06	0.001
Glucose	Bread intake	0.0878031060606062	12	FALSE	NA	1	0.0615107944406883	0.0501368126118442	Up	0.0935523573997607	0.276473254679233	1	0.0663944558104363	0.0541174345040043	Up	0.10229279921717	0.528	1e-06	0.001
Glucose	Coffee intake	0.387420676666667	12	FALSE	NA	0.0540965698203801	0.272325459211936	0.221969666334072	Up	3.3048806556515	0.452305446508112	0.170973446360492	0.318189389860268	0.259352882035753	Up	2.7936662385431	0.087	1e-06	0.001
Glucose	Beer intake	0.0796695606060606	12	FALSE	NA	1	0.220088551765384	0.17939190313195	Up	0.889247742419644	0.683657299939524	1	0.187117298040235	0.152517375097861	Up	0.474178779858763	0.502	1e-06	0.001
Glucose	Body mass index (BMI)	0.107285891878788	12	FALSE	NA	1	0.0518301907862337	0.0422462526571858	Up	0.208564644212104	0.190017596467508	1	0.0926230680465123	0.0754961051699615	Up	0.302785831549517	0.017	1e-06	0.001
Glucose	Waist circumference	0.146451265151515	12	FALSE	NA	1	0.186243946198831	0.151805515041186	Up	0.219039857004018	0.210550127652463	1	0.119033137208261	0.0970226795000202	Up	0.0915444241279364	0.134	1e-06	0.001
Glucose	Intelligence	0.115684104848485	12	FALSE	NA	1	-0.188767823976841	-0.153862701724627	Down	0.350275853366532	0.738626124212318	1	-0.198988190978135	-0.162193217202886	Down	0.77031392141404	0.103	1e-06	0.001
Glucose	smoking_current	0.166511065151515	12	FALSE	NA	1	-0.0295020564583322	-0.0240468212086207	Down	0.0914597079545725	0.0926256293509186	1	-0.0325156482268968	-0.026503168702796	Down	0.0919097782649603	0.171	1e-06	0.001
Glucose	Crohns disease	0.100748957575758	12	FALSE	NA	1	0.21997945583849	0.17930298016984	Up	0.155012762940361	0.535885460187911	1	0.27567161416774	0.224697082643921	Up	0.298347593488331	0.582	1e-06	0.001
Glucose	Atrial fibrillation	0.33988905	12	FALSE	NA	1	-0.0815540756072279	-0.066473883870813	Down	0.125922592796517	0.0589462775189697	1	-0.0734496838295662	-0.0598680779210719	Down	0.133918806665349	0.12	1e-06	0.001
Glucose	Myocardial infarction	0.144355851621212	12	FALSE	NA	1	0.0892866402869514	0.0727766173972038	Up	0.168006489843473	0.107367419558142	1	0.194035995546183	0.158156733905171	Up	0.403629232092825	0.01	1e-06	0.001
Glucose	Heart failure	0.10107371969697	12	FALSE	NA	1	0.177697376834098	0.144839294711729	Up	0.163633112221393	0.361792503193321	1	0.210705835009268	0.171744147708388	Up	0.286284213464883	0.135	1e-06	0.001
Glucose	Cardiomyopathy	0.139641075757576	12	FALSE	NA	1	0.230224081128442	0.187653268328387	Up	0.202016346805688	0.187183828826832	1	0.212442756734933	0.173159894649603	Up	0.165883947180903	0.504	1e-06	0.001
Glucose	Asthma	0.154112823636364	12	FALSE	NA	1	0.130699820697274	0.106532072594502	Up	0.782160389965299	0.258238715851037	1	0.160793615546275	0.131061213647598	Up	0.791472051870104	0.277	1e-06	0.001
Glucose	Diabetes	0.631504076532324	12	TRUE	5.60472818026812e-08	0.0527390883640543	1.2557663632305	1.02356217977731	Up	3.31771696361166	1.97448657983258e-11	0.280433835134389	1.21579768263484	0.990984121444804	Up	2.51039378597024	NA	1e-06	0.001
Glucose	Malignant melanoma	0.138367439242424	12	FALSE	NA	1	0.477192830458856	0.388954942591431	Up	1.05546048131389	0.278263995520372	1	0.545906731390873	0.444962932834173	Up	0.834151146922365	0.206	1e-06	0.001
Glucose	Non-melanoma skin cancer	0.246832566666667	12	FALSE	NA	1	0.049690329336976	0.0405020737131113	Up	0.135108553509691	0.0592333580902811	1	0.0514790609145084	0.041960050328941	Up	0.119015619840627	0.294	1e-06	0.001
Glucose	Lung cancer	0.239112133333333	12	FALSE	NA	1	-0.419716679263047	-0.342106725975842	Down	0.36695683885857	0.0376481530075641	1	-0.48572664168349	-0.395910763892794	Down	0.426970977070687	0.11	1e-06	0.001
Glucose	Breast cancer	0.370984	12	FALSE	NA	1	-0.203749012690221	-0.166073713760078	Down	0.444035393877004	0.0368276830172136	1	-0.178591959188008	-0.145568459539654	Down	0.345647943433236	0.13	1e-06	0.001
Glucose	Prostate cancer	0.196592358333333	12	FALSE	NA	1	0.0858360602485198	0.0699640852821158	Up	0.0966513776754253	0.722641338794421	1	-0.0580106202573963	-0.0472838568220155	Down	0.0853894144062469	0.09	1e-06	0.001
Glucose	Colorectal cancer	0.200089783333333	12	FALSE	NA	1	0.207338235162282	0.168999251889446	Up	0.261970458106058	0.0419245897073934	1	0.222802352606884	0.1816038941409	Up	0.279306897146855	0.165	1e-06	0.001
Glucose	Bladder cancer	0.000704666666666687	12	FALSE	NA	1	-0.1129490665735	-0.0920636164265239	Down	0.131250763416712	0.970156761870938	1	-0.100373587865419	-0.0818134737446692	Down	0.179687863491421	0.987	1e-06	0.001
Glucose	IBD	0.0601084090909091	12	FALSE	NA	1	0.302709059386085	0.246735024711509	Up	0.589251822477755	0.862602933099512	1	0.302860465408991	0.24685843419545	Up	0.956018511074009	0.966	1e-06	0.001
Glucose	Respiratory failure	0.0645766742424242	12	FALSE	NA	1	-0.534316740601551	-0.435516051166313	Down	0.705638284191848	0.963662299566574	1	-0.539957522601038	-0.44011379425619	Down	0.581910971687652	0.443	1e-06	0.001
Glucose	Respiratory infection	0.16092896969697	12	FALSE	NA	1	0.270212607215899	0.220247502516077	Up	0.70763915317515	0.114625840213469	1	0.260601756148516	0.212413797173995	Up	0.60841115016359	0.446	1e-06	0.001
Glucose	Helicobacter pylori	0.155739816666667	12	FALSE	NA	1	0.318330531087148	0.259467924790578	Up	0.260024180226025	0.173641745947832	1	0.348024479098151	0.283671154819886	Up	0.314964454923036	0.436	1e-06	0.001
Glucose	Stroke	0.0680738378787878	12	FALSE	NA	1	-0.0687728585630921	-0.0560560459982905	Down	0.0857107284849031	0.768609405266628	1	0.042725871174222	0.0348254158675405	Up	0.0625761110985014	0.454	1e-06	0.001
Glucose	Multiple sclerosis	0.00515399999999999	12	FALSE	NA	1	-0.108593264944017	-0.0885132475513124	Down	0.0860253130725958	0.892525080512733	1	-0.144301344965051	-0.117618534404169	Down	0.15140987901837	0.834	1e-06	0.001
Glucose	Migraine	0.0180244121212122	12	FALSE	NA	1	-0.226771325322965	-0.184838962768074	Down	0.986737334417473	0.935494239810647	1	-0.158325321352419	-0.129049332568943	Down	0.538682327486212	0.78	1e-06	0.001
Glucose	Osteoarthritis	0.441828984848485	12	FALSE	NA	1	0.280666424263444	0.228768300713484	Up	1.24721091701803	0.703186125785596	1	0.225578807581059	0.183866953885635	Up	1.02634648931804	0.374	1e-06	0.001
Glucose	Gout	0.0187353621212121	12	FALSE	NA	1	0.218640420973301	0.178211546694998	Up	0.512788889702486	0.982913800050758	1	0.0990271192686207	0.0807159811120467	Up	0.1846491155935	0.655	1e-06	0.001
Glucose	Hiatus hernia	0.214831997121212	12	FALSE	NA	1	0.237396826188228	0.193499698670329	Up	1.41969546477959	0.0550929861462732	1	0.245969629918757	0.200487302360119	Up	1.17144529819403	0.167	1e-06	0.001
Glucose	Gastric reflux	0.156061721242424	12	FALSE	NA	1	0.208295339066056	0.169779377386278	Up	1.67674417240167	0.429484000553433	1	0.23020411437168	0.187636993631379	Up	1.29754197439169	0.031	1e-06	0.001
Glucose	Allergic rhinitis	0.0181596378787878	12	FALSE	NA	1	0.0599013203282977	0.0488249469025767	Up	0.162682465648747	0.770554396095918	1	0.0934360470600632	0.0761587559588253	Up	0.324142635581864	0.602	1e-06	0.001
Glucose	Hypothyroidism	0.158036824242424	12	FALSE	NA	1	0.169186957315363	0.137902539748006	Up	0.436059899409566	0.143452377611366	1	0.140985922218289	0.114916167600181	Up	0.385265208464769	0.146	1e-06	0.001
Glucose	Kidney infection	0.0602990333333332	12	FALSE	NA	1	-0.261574075138925	-0.21320632433064	Down	0.75934684477244	0.494682179988678	1	-0.296619963550393	-0.241771865648687	Down	0.902429779843414	0.436	1e-06	0.001
Glucose	Angina	0.319115658333333	12	FALSE	NA	1	0.373809176120058	0.304687994784245	Up	0.981568928306502	0.0050414479951576	1	0.478049284866455	0.389653029724508	Up	1.60501166885007	0.008	1e-06	0.001
Glycated_haemoglobin_HbA1c	statins	0.0596815645931533	75	TRUE	0.995630414297129	1	0.0267659263581697	0.00405041827990699	Up	0.0843587959275528	0.146094637982442	1	0.0301351584964702	0.00456027544904088	Up	0.108132640266536	0.048	1e-06	0.001
Glycated_haemoglobin_HbA1c	Alanine_aminotransferase	0.195361305706922	75	TRUE	3.17213606710538e-06	0.0605326138417096	0.135722227937498	0.0205384930703118	Up	3.24542869451184	0.0188946342356838	0.0347915814890694	0.144287909766519	0.0218347155061008	Up	3.66371513820901	NA	1e-06	0.001
Glycated_haemoglobin_HbA1c	Albumin	0.15291675457009	75	TRUE	1	0.0727741126289177	0.0309674810097687	0.00468622865826404	Up	3.13726888764342	0.000237495149022892	0.00846355734794547	0.0324811477802728	0.00491528792843073	Up	4.39183082962079	NA	1e-06	0.001
Glycated_haemoglobin_HbA1c	Alkaline_phosphatase	0.0600773020870372	75	TRUE	1	1	0.0849539503263515	0.0128558611701902	Up	0.623656911192955	0.204924656008824	1	0.0803867236612445	0.0121647145935584	Up	0.666838840220507	NA	1e-06	0.001
Glycated_haemoglobin_HbA1c	Aspartate_aminotransferase	0.114880663358559	75	FALSE	NA	1	0.0275170499531691	0.00416408386722661	Up	0.402972483249596	0.0281935671718304	1	0.0224834109802997	0.0034023563246288	Up	0.361108726128412	0.002	1e-06	0.001
Glycated_haemoglobin_HbA1c	Calcium	0.208228072165838	75	FALSE	NA	0.125089549579276	0.00135047158539071	0.000204363365674879	Up	2.84682341508893	8.06342267537869e-08	0.00148218433152321	0.00147822207835282	0.000223695516747727	Up	5.24702732865768	NA	1e-06	0.001
Glycated_haemoglobin_HbA1c	C_reactive_protein	0.125499857066667	75	TRUE	6.90632432163874e-06	1	0.00364578228600368	0.000551706786388999	Up	0.124761753095048	0.0368372809546895	1	0.000289533061145578	4.38142879050225e-05	Up	0.00926623592578489	0.056	1e-06	0.001
Glycated_haemoglobin_HbA1c	Creatinine_in_urine	0.0364952464936937	75	FALSE	NA	1	1.69774332292548	0.256915097865405	Up	0.0369291879514671	0.678513499777622	1	7.87134738519764	1.19115060356472	Up	0.24526880508989	0.102	1e-06	0.001
Glycated_haemoglobin_HbA1c	Creatinine	0.171118962933333	75	FALSE	NA	1	-0.0794351219464761	-0.0120207111718531	Down	1.20174643852791	0.00238711287951303	1	-0.0740555022271462	-0.0112066272593988	Down	1.01632813147258	0.003	1e-06	0.001
Glycated_haemoglobin_HbA1c	Cystatin_C	0.0965050994252251	75	TRUE	1	1	-0.000506443003604207	-7.66387074401917e-05	Down	0.513836597278561	0.0325377743772106	1	-0.000617921413342614	-9.35084463230226e-05	Down	0.748085067982738	NA	1e-06	0.001
Glycated_haemoglobin_HbA1c	Direct_bilirubin	0.308200395581333	75	FALSE	NA	0.0156644767545269	-0.01548322296138	-0.00234303601061457	Down	3.94620698428525	0.000524214214147338	5.63525462844889e-05	-0.0154594998058444	-0.00233944604695881	Down	6.8143749158509	NA	1e-06	0.001
Glycated_haemoglobin_HbA1c	Gamma_glutamyltransferase	0.135590474192432	75	TRUE	0.0720042737566033	1	0.16164629726083	0.024461515306557	Up	0.755885874691919	0.00302645381230931	1	0.135119879577351	0.020447341253776	Up	0.667080303001908	NA	1e-06	0.001
Glycated_haemoglobin_HbA1c	Glucose	0.596779255781616	75	TRUE	1.1539861838221e-48	1.7792507529825e-09	0.0712593568893126	0.0107834938307969	Up	11.4408589111369	2.07565691962955e-63	6.21930526886038e-11	0.0598550908621088	0.00905771580363706	Up	13.1443435592603	NA	1e-06	0.001
Glycated_haemoglobin_HbA1c	HDL_cholesterol	0.256722341720121	75	TRUE	1	1	-0.00150131862279914	-0.000227190656971017	Down	0.596323957746667	1.03089887393738e-11	1	-0.00126617458785185	-0.000191606919467723	Down	0.545927574303706	NA	1e-06	0.001
Glycated_haemoglobin_HbA1c	IGF_1	0.150302671389139	75	FALSE	NA	0.599113338646465	0.0459069197671773	0.00694697521434538	Up	1.98771343565958	0.029762369330969	0.261175777754889	0.0471696498196109	0.00713806088119374	Up	2.55648049921826	NA	1e-06	0.001
Glycated_haemoglobin_HbA1c	LDL_direct	0.230443032114933	75	FALSE	NA	1	0.00271975641467235	0.00041157369079889	Up	0.399777713810469	3.2208214212205e-08	1	0.00195742176585392	0.000296211563754922	Up	0.354903950956372	NA	1e-06	0.001
Glycated_haemoglobin_HbA1c	Lipoprotein_A	0.0640991344864865	75	FALSE	NA	1	-0.27334995544876	-0.0413653404535904	Down	1.58614523814674	0.791200020233772	1	-0.233062619416311	-0.0352687622843548	Down	1.20291869021871	0.631	1e-06	0.001
Glycated_haemoglobin_HbA1c	uacr_lowcontrolonly	0.0170791927063063	75	TRUE	0.00168190406079188	0.743926835135803	0.0293509512577846	0.00444160339964857	Up	1.85909119962582	0.788764259008529	0.61411809259085	0.0275768879174494	0.004173138991309	Up	2.05021763479569	0.823	1e-06	0.001
Glycated_haemoglobin_HbA1c	Non_albumin_protein	0.11101825525	75	TRUE	1	1	0.00819476474811708	0.00124009251505617	Up	0.384013911575985	0.0799746476847677	1	0.00854984111862743	0.00129382530213152	Up	0.41407034069385	NA	1e-06	0.001
Glycated_haemoglobin_HbA1c	oestradiol_gt212_lowcontrolonly	0.00260883884684693	75	FALSE	NA	1	0.0119877926250472	0.00181408159517725	Up	0.689614741477789	0.955060622554211	1	0.00671398358058189	0.00101600973797359	Up	0.413935864472063	0.768	1e-06	0.001
Glycated_haemoglobin_HbA1c	Phosphate	0.166471336533333	75	FALSE	NA	1	0.000689089262687391	0.000104278092554219	Up	0.820411549040751	0.00106150060456424	1	0.00077877251297625	0.000117849626433173	Up	1.13479366032883	NA	1e-06	0.001
Glycated_haemoglobin_HbA1c	rheumatoidfactor_lowcontrolonly	0.00242344628252245	75	FALSE	NA	1	-0.00198527007946705	-0.00030042577689344	Down	0.0804266030845764	0.835755358691567	1	-0.00726121919294951	-0.00109882148519613	Down	0.337227017593678	0.71	1e-06	0.001
Glycated_haemoglobin_HbA1c	SHBG	0.408384917303093	75	TRUE	1	3.53445365554981e-06	-0.603718777085466	-0.0913591981801029	Down	7.96316594517155	4.59637443192677e-12	9.94967943206325e-07	-0.594812932904707	-0.0900114998570543	Down	8.70506363389505	NA	1e-06	0.001
Glycated_haemoglobin_HbA1c	Sodium_in_urine	0.0440686854846846	75	FALSE	NA	0.28618152817732	0.307023154390819	0.046461018395491	Up	2.40934658094423	0.394047350525052	0.269993315407172	0.320530119281704	0.048504992393178	Up	2.53403792365086	0.176	1e-06	0.001
Glycated_haemoglobin_HbA1c	Testosterone	0.177598095948727	75	FALSE	NA	0.000863641747273089	-0.0364683198169529	-0.00551865634118039	Down	5.34773790541938	0.0562284202598877	0.00164191795086613	-0.0361594437924446	-0.00547191493275117	Down	5.19446020540307	NA	1e-06	0.001
Glycated_haemoglobin_HbA1c	Total_bilirubin	0.42970326614512	75	TRUE	1	0.000863641747273089	-0.103511108321126	-0.0156640678042272	Down	5.34877394538511	5.99599752756386e-08	4.06068668516825e-07	-0.103516150056878	-0.0156648307570344	Down	9.1228287013699	NA	1e-06	0.001
Glycated_haemoglobin_HbA1c	Urate	0.190767746991015	75	FALSE	NA	1	0.188212560099531	0.0284817190234309	Up	0.391861253451847	3.08524346868106e-06	1	0.135027692786893	0.0204333908656504	Up	0.315083071698939	NA	1e-06	0.001
Glycated_haemoglobin_HbA1c	Urea	0.214069032168	75	FALSE	NA	0.208962393786361	0.0105701115766379	0.00159954759561695	Up	2.57445717157657	0.000585887540602031	0.588947930047418	0.00976121291526645	0.00147713905721001	Up	2.07529130183022	0.001	1e-06	0.001
Glycated_haemoglobin_HbA1c	Vitamin_D	0.189860039522667	75	TRUE	1	1	-0.119546593367423	-0.0180906762051306	Down	1.09414305671527	0.000558980590593762	1	-0.110721528559329	-0.0167552020152318	Down	1.43179558515215	0.001	1e-06	0.001
Glycated_haemoglobin_HbA1c	Basal metabolic rate	0.37748828184	75	FALSE	NA	1	-5.40208662082164	-0.817483770440785	Down	1.0186489178004	6.24657680902075e-26	1	-4.8167425894983	-0.728905174924219	Down	0.903026180664768	NA	1e-06	0.001
Glycated_haemoglobin_HbA1c	SBP	0.218201622943086	75	FALSE	NA	0.0440096095717949	0.208684641948254	0.0315797061223348	Up	3.41154203280797	7.41087091235094e-05	0.00374814261591194	0.230518631457188	0.0348837871784829	Up	4.78663393421513	NA	1e-06	0.001
Glycated_haemoglobin_HbA1c	DBP	0.210912542632072	75	FALSE	NA	1	0.0280041293565089	0.00423779233121376	Up	0.384538879333456	6.39274658283156e-08	1	0.0243477839108278	0.00368448704924203	Up	0.366624523105733	NA	1e-06	0.001
Glycated_haemoglobin_HbA1c	RBC	0.39826997509392	75	FALSE	NA	0.466072238121855	-0.00465575360375976	-0.000704543128867105	Down	2.13345504554493	2.50582612008777e-31	0.943712844344422	-0.003213273943424	-0.000486256419622138	Down	1.78537983772252	NA	1e-06	0.001
Glycated_haemoglobin_HbA1c	Hemoglobin	0.425179960041557	75	TRUE	1	1.95135286097739e-05	-0.0431686077580972	-0.00653259355352603	Down	7.1602515980342	1.29307804439166e-17	6.32311043210125e-06	-0.0415931128338916	-0.00629417798906882	Down	7.82939128845556	NA	1e-06	0.001
Glycated_haemoglobin_HbA1c	RBC distr width	0.312455500363707	75	TRUE	1	1	-0.000162137082725755	-2.45357845992407e-05	Down	0.0195556593308995	1.46167349180984e-10	1	-0.00157659276493195	-0.0002385816978496	Down	0.242304328278261	NA	1e-06	0.001
Glycated_haemoglobin_HbA1c	Reticulocyte count	0.312900266952	75	FALSE	NA	1	-0.000151534172883203	-2.29312737270298e-05	Down	0.430539958405173	4.4652972247413e-13	1	-9.66231932352488e-05	-1.46217374622486e-05	Down	0.351813110930007	NA	1e-06	0.001
Glycated_haemoglobin_HbA1c	Eosinophill count	0.114377653098847	75	TRUE	1	1	0.000888649777328946	0.000134477068133672	Up	1.44082487821101	0.0570503032532919	0.351081981808967	0.00114822286802287	0.000173757591342529	Up	2.37734333789655	NA	1e-06	0.001
Glycated_haemoglobin_HbA1c	Monocyte count	0.140552101279423	75	TRUE	1	1	-0.000866194625310053	-0.000131078988164449	Down	0.816996668943913	0.00180945161665579	1	-0.00110746100541834	-0.000167589204296733	Down	1.12003393480424	NA	1e-06	0.001
Glycated_haemoglobin_HbA1c	Basophill count	0.184647517138739	75	TRUE	2.83687861171706e-05	1	6.25071452290981e-05	9.45904431898964e-06	Up	0.145989698578929	4.7118958888991e-05	1	-7.32533311029684e-06	-1.1085236781763e-06	Down	0.0173381427861364	NA	1e-06	0.001
Glycated_haemoglobin_HbA1c	Lymphocyte count	0.248848726133333	75	TRUE	0.000238299546508182	1	0.00548087928351178	0.000829407259918118	Up	0.782010497824466	1.04421098089384e-08	1	0.00609078282521002	0.000921702382501108	Up	1.08954075374264	NA	1e-06	0.001
Glycated_haemoglobin_HbA1c	Platelet distr width	0.273733465215242	75	FALSE	NA	0.373476740951762	0.00477262227004259	0.000722228561305569	Up	2.25934761383188	1.78445229722184e-08	0.253419640994252	0.00520077718614561	0.000787020135324317	Up	2.57923638021693	NA	1e-06	0.001
Glycated_haemoglobin_HbA1c	Platelet count	0.325900611464208	75	TRUE	1	1	0.462186231739802	0.0699414448321092	Up	0.927002730367831	6.6775533506249e-22	0.134199757936508	0.643055192741786	0.0973118760328441	Up	2.93123850682934	NA	1e-06	0.001
Glycated_haemoglobin_HbA1c	Platelet volume	0.191510175602119	75	FALSE	NA	1	-0.00271639918901942	-0.000411065650540076	Down	0.365664185513831	5.48870582316069e-07	1	-0.00246743133259734	-0.000373389989953292	Down	0.319502207389193	NA	1e-06	0.001
Glycated_haemoglobin_HbA1c	time_aggregated_depression	0.0256683511351351	75	FALSE	NA	1	0.0104040777343903	0.00157442212449655	Up	1.46320257147922	0.581135338823326	1	0.00984155062232674	0.00148929635424836	Up	1.55205434203904	0.785	1e-06	0.001
Glycated_haemoglobin_HbA1c	Mood swings	0.133400512814414	75	FALSE	NA	1	0.0041235849958555	0.000624011432388378	Up	0.31200771456528	0.00838122681967153	1	0.00539565026687153	0.000816509773675397	Up	0.515193580189499	0.011	1e-06	0.001
Glycated_haemoglobin_HbA1c	FEV FVC ratio	0.270245604252048	75	FALSE	NA	1	0.000308627392120475	4.67037835342187e-05	Up	0.65727976810485	9.763820302531e-10	1	0.000302426193390216	4.57653721989162e-05	Up	0.73813009412447	NA	1e-06	0.001
Glycated_haemoglobin_HbA1c	FVC	0.377900301115733	75	TRUE	1	1	-0.00482534917630085	-0.000730207587403659	Down	1.155110890332	3.13976567762776e-14	1	-0.00489254387816373	-0.000740375987521641	Down	1.25701446241826	NA	1e-06	0.001
Glycated_haemoglobin_HbA1c	townsend	0.0286984596396396	75	TRUE	0.353410257198066	1	-0.00560468960461439	-0.000848143154993242	Down	0.390488918780851	0.917825640908965	1	-0.00501968670521324	-0.00075961618208652	Down	0.311315513227596	0.09	1e-06	0.001
Glycated_haemoglobin_HbA1c	Sleep duration	0.0486188226898737	75	FALSE	NA	1	-0.00294890731216469	-0.000446250502340545	Down	0.486469519405848	0.557160005179449	1	-0.00288461156355011	-0.00043652079330586	Down	0.58609505178866	0.006	1e-06	0.001
Glycated_haemoglobin_HbA1c	Neuroticism score	0.104212391386666	75	FALSE	NA	1	0.0166741677518384	0.00252325859977821	Up	1.09334718514028	0.0179856319418836	1	0.0188615138051753	0.00285426401017806	Up	1.44863624762396	0.083	1e-06	0.001
Glycated_haemoglobin_HbA1c	Menarche	0.129753111337586	75	FALSE	NA	1	-0.0104933079964293	-0.00158792510883744	Down	1.08219548418225	0.111047870583719	1	-0.0082756601674889	-0.00125233420925348	Down	0.77080006211991	NA	1e-06	0.001
Glycated_haemoglobin_HbA1c	Num children (f)	0.00114991946666676	75	FALSE	NA	1	-0.00127442724229349	-0.000192855772280097	Down	0.12323140184644	0.991659168298878	1	-0.00142019620983469	-0.000214914612421523	Down	0.172090138193658	0.976	1e-06	0.001
Glycated_haemoglobin_HbA1c	chronotype_quantitative_time_averaged	0.18698574624	75	FALSE	NA	1	0.00597496530068246	0.00090417601662075	Up	1.67307483933595	0.0201463645478852	1	0.0056386730816617	0.000853285786516817	Up	1.56239028057022	0.006	1e-06	0.001
Glycated_haemoglobin_HbA1c	alcohol_continuous	0.0458247063783784	75	FALSE	NA	1	-0.00498577127649678	-0.000754483848140525	Down	0.358242428565716	0.172763488285537	1	-0.00587603933423736	-0.000889205806455601	Down	0.498236893318136	0.4	1e-06	0.001
Glycated_haemoglobin_HbA1c	physical_activity	0.0971650779963964	75	FALSE	NA	1	-0.00967027505663292	-0.0014633776667012	Down	0.313792689291439	0.016692519910639	1	-0.012567116063687	-0.00190174911000358	Down	0.467621716750878	0.13	1e-06	0.001
Glycated_haemoglobin_HbA1c	Summer outdoor time	0.0711409021189189	75	FALSE	NA	1	0.000592928226198573	8.97262920748675e-05	Up	0.0394846733163057	0.0804195891383289	1	0.00032618266640527	4.93603777025057e-05	Up	0.0208349216048156	0.236	1e-06	0.001
Glycated_haemoglobin_HbA1c	Height	0.432344608695803	75	FALSE	NA	1	-0.0240227746748845	-0.00363530424373075	Down	0.373059910487726	3.89508943975435e-30	1	-0.0162296283311794	-0.00245598760114054	Down	0.299690250007264	NA	1e-06	0.001
Glycated_haemoglobin_HbA1c	Pulse rate	0.232174165333333	75	FALSE	NA	0.255183800571588	0.102718325360516	0.0155440980130575	Up	2.4701667924895	6.56918061043204e-07	0.261113961439458	0.0976842565462713	0.0147823054236781	Up	2.55759575470517	0.004	1e-06	0.001
Glycated_haemoglobin_HbA1c	Water intake	0.0851663840936936	75	FALSE	NA	1	0.0033362926911231	0.000504872527945234	Up	0.236044313609757	0.0333293867215448	1	0.00357328428283178	0.000540735851425839	Up	0.299363114830314	0.154	1e-06	0.001
Glycated_haemoglobin_HbA1c	Bread intake	0.131314018654414	75	FALSE	NA	1	0.034276593931402	0.00518698814212061	Up	0.87963956075147	0.0055054654142773	1	0.0284744968921306	0.00430897183156292	Up	0.693529240403474	NA	1e-06	0.001
Glycated_haemoglobin_HbA1c	Coffee intake	0.144361293626667	75	FALSE	NA	1	-0.00367598272899253	-0.000556276941171107	Down	0.213652725859053	0.00997841761141115	1	-0.00681593696728222	-0.00103143807980131	Down	0.593680698468591	0.003	1e-06	0.001
Glycated_haemoglobin_HbA1c	Beer intake	0.201219906133333	75	FALSE	NA	1	-0.015859885698051	-0.00240003540654642	Down	0.507558586729351	2.62626634609427e-05	1	-0.0119556616378664	-0.00180921929614501	Down	0.355991991797672	0.003	1e-06	0.001
Glycated_haemoglobin_HbA1c	Body mass index (BMI)	0.383334731637333	75	TRUE	2.2724307545304e-31	1	-0.0231461269467335	-0.00350264341459946	Down	0.614838477939179	3.71140584104239e-22	1	-0.038431029297396	-0.00581566808108256	Down	1.61139913052153	NA	1e-06	0.001
Glycated_haemoglobin_HbA1c	Waist circumference	0.292267718602667	75	TRUE	1.9195138774237e-10	1	0.0196387997075027	0.00297188867167385	Up	0.187986688350945	3.688019321732e-10	1	0.00970764487971935	0.00146903274519618	Up	0.103516490187524	NA	1e-06	0.001
Glycated_haemoglobin_HbA1c	Intelligence	0.0930801755459461	75	FALSE	NA	1	-0.00327853071707544	-0.000496131558085442	Down	0.143122065249231	0.0203188825649268	1	-0.00519624996701526	-0.000786335042984253	Down	0.272069733011951	0.02	1e-06	0.001
Glycated_haemoglobin_HbA1c	smoking_current	0.108519932252252	75	TRUE	0.00178530060702814	1	0.0113080629364865	0.0017112198627231	Up	0.681026198183056	0.0187241780360945	1	0.00982928991617433	0.00148744097335626	Up	0.628968910585065	0.116	1e-06	0.001
Glycated_haemoglobin_HbA1c	Crohns disease	0.00650703236036043	75	FALSE	NA	1	-0.0245402375942187	-0.00371361056646355	Down	0.253666314330914	0.920204382796579	1	-0.00476305469617452	-0.000720780725143614	Down	0.0566591339576948	0.6	1e-06	0.001
Glycated_haemoglobin_HbA1c	Atrial fibrillation	0.103821771608216	75	FALSE	NA	1	-0.0164263711176151	-0.0024857601772119	Down	0.537409990074863	0.0169734865117388	1	-0.0128715036418305	-0.00194781129347487	Down	0.46262912429661	0.001	1e-06	0.001
Glycated_haemoglobin_HbA1c	Myocardial infarction	0.146013096189333	75	FALSE	NA	1	0.027590196932772	0.00417515301011145	Up	1.35549543009488	0.0264345835325027	1	0.0273190175384151	0.00413411613504353	Up	1.38936211604174	0.001	1e-06	0.001
Glycated_haemoglobin_HbA1c	Heart failure	0.0967719820828831	75	FALSE	NA	0.315988331215584	0.0596878479971196	0.009032407374238	Up	2.3529342832801	0.0846591202017335	0.798359071937972	0.0569758377927335	0.00862200589736974	Up	1.88637939256808	0.019	1e-06	0.001
Glycated_haemoglobin_HbA1c	Cardiomyopathy	0.0746251584144143	75	FALSE	NA	0.0972468911532521	0.126098508408194	0.0190821605309266	Up	2.97954446586737	0.539341332467291	0.319282105500509	0.112907862189798	0.0170860542183024	Up	2.43458997063324	0.258	1e-06	0.001
Glycated_haemoglobin_HbA1c	Asthma	0.155911619985586	75	FALSE	NA	1	0.00696499778363956	0.00105399506689424	Up	0.466147833911086	0.000321150130794976	1	0.00665253005752458	0.00100671013556771	Up	0.409524160368594	0.033	1e-06	0.001
Glycated_haemoglobin_HbA1c	Diabetes	0.537604337207382	75	TRUE	6.00546541731372e-20	1.10009901317861e-08	0.242582246886929	0.0367093428422224	Up	10.6124646073994	3.43071125600079e-71	1.26073349364935e-12	0.233371334477973	0.0353154793346935	Up	14.9193662471241	NA	1e-06	0.001
Glycated_haemoglobin_HbA1c	Malignant melanoma	0.00730205068828826	75	FALSE	NA	1	-0.0222296261641812	-0.00336395172601287	Down	0.500610638726889	0.949438172612358	1	-0.02585483808271	-0.00391254565199383	Down	0.766438702357132	0.804	1e-06	0.001
Glycated_haemoglobin_HbA1c	Non-melanoma skin cancer	0.0811960621477477	75	FALSE	NA	1	-0.00691785109630796	-0.00104686048086686	Down	0.260819335332309	0.0527240110815926	1	-0.00812246463757609	-0.00122915152667206	Down	0.332772985082907	0.207	1e-06	0.001
Glycated_haemoglobin_HbA1c	Lung cancer	0.056970261736937	75	FALSE	NA	0.0738749699032622	-0.102981777030056	-0.0155839654715529	Down	3.12953609098697	0.317177088418518	0.105972782097042	-0.102192068025935	-0.0154644608542535	Down	3.06393263672148	0.423	1e-06	0.001
Glycated_haemoglobin_HbA1c	Breast cancer	0.0338657592288287	75	FALSE	NA	1	-0.00684553678877609	-0.00103591734408891	Down	0.19013784555962	0.416839760795834	1	-0.00806657193944177	-0.00122069342949257	Down	0.268064020021701	0.303	1e-06	0.001
Glycated_haemoglobin_HbA1c	Prostate cancer	0.0994816566558557	75	FALSE	NA	1	0.0074286201595294	0.00112415383969924	Up	0.184301721965536	0.0275569276482129	1	0.00994629987829691	0.00150514778772803	Up	0.24900809952381	NA	1e-06	0.001
Glycated_haemoglobin_HbA1c	Colorectal cancer	0.0970200568216216	75	FALSE	NA	1	0.00945630183770407	0.00143099765392816	Up	0.202023853001817	0.068698734256326	1	0.00468806885559024	0.000709433312191323	Up	0.0798759621538602	0.082	1e-06	0.001
Glycated_haemoglobin_HbA1c	Bladder cancer	0.0848884983063063	75	FALSE	NA	1	0.00836519829137936	0.00126588378153061	Up	0.0982253381176902	0.0733413003876817	1	0.0077075836892094	0.00116636866779535	Up	0.0910963317666975	0.11	1e-06	0.001
Glycated_haemoglobin_HbA1c	IBD	0.00888056222270284	75	FALSE	NA	1	0.0137516190751641	0.00208099688144592	Up	0.215613595824082	0.970920138220991	1	0.020804507042354	0.00314829214207577	Up	0.4760864083104	0.403	1e-06	0.001
Glycated_haemoglobin_HbA1c	Respiratory failure	0.0492614712792793	75	FALSE	NA	1	-0.00561815400112001	-0.00085018068722749	Down	0.0758501654388277	0.231888342860795	1	-0.0054910026768511	-0.000830939206800418	Down	0.0691432786304175	0.595	1e-06	0.001
Glycated_haemoglobin_HbA1c	Respiratory infection	0.149604754075676	75	FALSE	NA	1	0.00369525433154869	0.000559193262849349	Up	0.0856684967836521	0.00558359799801342	1	0.0033680582220596	0.000509679523431003	Up	0.0781512591232892	0.092	1e-06	0.001
Glycated_haemoglobin_HbA1c	Helicobacter pylori	0.00453287063063068	75	FALSE	NA	1	-0.0346278882913069	-0.00524014860733099	Down	0.552018690676418	0.917136683604959	1	-0.0351003732196216	-0.00531164852722979	Down	0.672143285541646	0.97	1e-06	0.001
Glycated_haemoglobin_HbA1c	Stroke	0.111874477837838	75	FALSE	NA	1	0.0103538826911276	0.00156682623866502	Up	0.236750841621669	0.0303228702912187	1	0.00858517435514052	0.00129917218925756	Up	0.191641013694466	0.207	1e-06	0.001
Glycated_haemoglobin_HbA1c	Multiple sclerosis	0.0752788058666666	75	FALSE	NA	1	-0.00416509637851644	-0.000630293242362153	Down	0.0369242198179326	0.0886776280952948	1	-0.00702001773404108	-0.00106232109342079	Down	0.073515658545469	0.072	1e-06	0.001
Glycated_haemoglobin_HbA1c	Migraine	0.0803738029045046	75	FALSE	NA	1	0.00725326625287024	0.00109761798738159	Up	0.291333395225196	0.056555411801309	1	0.0070019854389328	0.00105959231292734	Up	0.241614664615352	0.357	1e-06	0.001
Glycated_haemoglobin_HbA1c	Osteoarthritis	0.0973113152792794	75	FALSE	NA	1	-0.00999503346212048	-0.00151252251468958	Down	0.72611477537651	0.0969721149038935	1	-0.00998771458429867	-0.00151141496787348	Down	0.621954705134386	0.239	1e-06	0.001
Glycated_haemoglobin_HbA1c	Gout	0.22124401008	75	FALSE	NA	1	0.00665138921196141	0.00100653749436479	Up	0.12606786802386	8.84898360371133e-06	1	0.00555222886393837	0.000840204407043024	Up	0.110848983745249	0.005	1e-06	0.001
Glycated_haemoglobin_HbA1c	Hiatus hernia	0.0910346501477477	75	FALSE	NA	1	-0.00115484172688582	-0.00017475920610347	Down	0.0488920707887357	0.0872447116141924	1	-0.00322067749983194	-0.000487376780629254	Down	0.16914425791006	0.071	1e-06	0.001
Glycated_haemoglobin_HbA1c	Gastric reflux	0.0112790186018018	75	FALSE	NA	1	0.0108742461854107	0.00164557149788887	Up	0.675625601242188	0.972964209203101	1	0.0130801122019653	0.00197937948633352	Up	1.02116361669237	0.528	1e-06	0.001
Glycated_haemoglobin_HbA1c	Allergic rhinitis	0.0630801231048649	75	FALSE	NA	1	-0.00794896809931431	-0.00120289674510118	Down	0.391261725217354	0.143056120516419	1	-0.00604174119789428	-0.000914281040116094	Down	0.260293849854309	0.164	1e-06	0.001
Glycated_haemoglobin_HbA1c	Hypothyroidism	0.0146384401441443	75	FALSE	NA	1	0.0146530230145222	0.00221740400387088	Up	0.846544420869583	0.732775177106544	1	0.017199133369784	0.00260270028645088	Up	1.1754356327131	0.634	1e-06	0.001
Glycated_haemoglobin_HbA1c	Kidney infection	0.0412427612540542	75	FALSE	NA	1	-0.0143049549589943	-0.00216473176694187	Down	0.454262434548129	0.522028717157061	1	-0.0151504358462914	-0.00229267619880626	Down	0.591068857939056	0.127	1e-06	0.001
Glycated_haemoglobin_HbA1c	Angina	0.175220751786667	75	FALSE	NA	1	0.026537225638943	0.00401580959267577	Up	1.27738518412557	4.49564475172978e-05	1	0.0223409041491568	0.00338079113513568	Up	1.20182033359484	NA	1e-06	0.001
HDL_cholesterol	statins	0.00197552721189598	269	TRUE	0.961031970069604	1	0.828370611475356	2.39186188624217	Up	0.722459999921703	0.689198619123697	1	0.842806840906716	2.43354548351082	Up	0.668124626507843	0.628	1e-06	0.001
HDL_cholesterol	Alanine_aminotransferase	0.246088183504796	269	TRUE	8.29568843857367e-06	0.320433013395574	-0.9674794335357	-2.79352882724287	Down	2.34247678421713	3.71743292523604e-25	0.144345198434036	-0.919380853015394	-2.65464755847843	Down	2.8858930613058	NA	1e-06	0.001
HDL_cholesterol	Albumin	0.274436692769403	269	TRUE	1	1	-0.0190953998458571	-0.0551366241886758	Down	0.115242837444216	6.89127055686279e-30	1	0.0028805171135341	0.00831729059564242	Up	0.0177035484039994	NA	1e-06	0.001
HDL_cholesterol	Alkaline_phosphatase	0.30932695942287	269	TRUE	1	0.00302332147560467	-3.14266967073836	-9.07423766893492	Down	4.75151358984062	5.35080520811597e-38	0.000105533154601892	-2.92539746606748	-8.44687945741349	Down	6.49298978262694	NA	1e-06	0.001
HDL_cholesterol	Aspartate_aminotransferase	0.189293114456065	269	FALSE	NA	1.00240783670072e-05	-1.07475636332864	-3.10328341786966	Down	7.47246068969639	2.38484179999521e-09	0.000177257370952661	-0.988211052349251	-2.85338991863518	Down	6.25262305519487	NA	1e-06	0.001
HDL_cholesterol	Calcium	0.140748535477836	269	TRUE	1	1	0.00265029123460688	0.00765252956066091	Up	0.856169949498333	3.40866439735103e-09	1	0.00334391021889235	0.00965530559967516	Up	1.08886829252611	NA	1e-06	0.001
HDL_cholesterol	C_reactive_protein	0.166206954066796	269	TRUE	1	1	0.122671047264597	0.354204022249202	Up	0.746825556799552	4.07756621340924e-12	1	0.130595376549023	0.377084965786894	Up	0.877129248920637	NA	1e-06	0.001
HDL_cholesterol	Creatinine_in_urine	0.0403956149866447	269	TRUE	3.50200223080481e-05	0.00119776665862886	-353.473783515731	-1020.63069218656	Down	5.19342643876598	0.4044112482339	0.0121760782881289	-361.228622292887	-1043.02224380377	Down	4.20239194259133	0.136	1e-06	0.001
HDL_cholesterol	Creatinine	0.118847805177748	269	FALSE	NA	1	-0.0434664993140692	-0.125506460028232	Down	0.0492734364807331	4.62602893985479e-06	1	0.0456979746572628	0.131949688155275	Up	0.0579771868966933	NA	1e-06	0.001
HDL_cholesterol	Cystatin_C	0.176217569278227	269	TRUE	1	1	0.00225369081761913	0.00650737374716429	Up	0.256983822722456	8.27466932550805e-13	1	0.00137538993571897	0.00397134171637033	Up	0.166947680326858	NA	1e-06	0.001
HDL_cholesterol	Direct_bilirubin	0.126654763050135	269	FALSE	NA	1	0.0164249366266669	0.0474258494411066	Up	0.451020933570214	4.96513821942931e-07	1	0.0178878905599333	0.0516500260425385	Up	0.553737949326473	NA	1e-06	0.001
HDL_cholesterol	Gamma_glutamyltransferase	0.110244113768519	269	FALSE	NA	1	1.30775168144523	3.77604101375224	Up	1.20119418601204	0.000727060599127927	1	1.13673588563848	3.28224492988705	Up	0.874962567587306	NA	1e-06	0.001
HDL_cholesterol	Glucose	0.0714087825610216	269	FALSE	NA	0.0678062937837364	-0.0712837447089135	-0.205826799883931	Down	3.17929446924621	0.0747784744260279	0.205867494333598	-0.0680820345435801	-0.196582086938821	Down	2.69587779929263	0.001	1e-06	0.001
HDL_cholesterol	Glycated_haemoglobin_HbA1c	0.145927317645695	269	TRUE	1	1	-0.244065228536246	-0.70472118373818	Down	1.60619714411309	4.98283339545474e-08	1	-0.261052015162452	-0.753769335541377	Down	1.54467845678021	NA	1e-06	0.001
HDL_cholesterol	IGF_1	0.207685174150378	269	FALSE	NA	1	0.135512125138848	0.391281731574241	Up	0.556987331011973	2.93027467965672e-19	1	0.0835705855483547	0.241304188747161	Up	0.335766153857423	NA	1e-06	0.001
HDL_cholesterol	LDL_direct	0.462368808263524	269	FALSE	NA	1	-0.0527416272282049	-0.152287739615553	Down	0.493001968952287	2.06103649807324e-111	1	-0.055815678742685	-0.161163847183801	Down	1.48732285660461	NA	1e-06	0.001
HDL_cholesterol	Lipoprotein_A	0.00912049212171273	269	FALSE	NA	0.276032983328221	-3.0493252978358	-8.804712356535	Down	2.42835004287087	0.715546433211336	0.086065091081205	-2.90266822995644	-8.38125038655526	Down	3.18207251823641	0.66	1e-06	0.001
HDL_cholesterol	uacr_lowcontrolonly	0.0998451430511358	269	FALSE	NA	1	-0.0234769751480084	-0.0677881147434292	Down	0.117101559640773	6.14932102102155e-05	1	-0.0213640810625226	-0.0616872816589006	Down	0.0906276657690029	NA	1e-06	0.001
HDL_cholesterol	Non_albumin_protein	0.211653137124815	269	FALSE	NA	1	0.13484012996038	0.389341392753851	Up	1.20315571066887	2.88173917452706e-16	1	0.117828912309396	0.340222698084697	Up	0.948448071570924	NA	1e-06	0.001
HDL_cholesterol	oestradiol_gt212_lowcontrolonly	0.0070376342877323	269	FALSE	NA	1	-0.0695217391668011	-0.200739132792482	Down	0.874147424502284	0.728298592930755	1	-0.0493283111201333	-0.142432029391778	Down	0.430795827384513	0.601	1e-06	0.001
HDL_cholesterol	Phosphate	0.130809531900157	269	TRUE	1	1	-0.00152967405988796	-0.00441682627502073	Down	0.239446967623365	4.00232155257219e-08	1	-0.00269431576861513	-0.00777964730662531	Down	0.467458754722776	NA	1e-06	0.001
HDL_cholesterol	rheumatoidfactor_lowcontrolonly	0.123371838474074	269	FALSE	NA	1	0.184348876004629	0.532294415300095	Up	1.6010523775195	1.88447216309906e-05	1	0.163135557208907	0.471042449084365	Up	1.4409027378938	0.001	1e-06	0.001
HDL_cholesterol	SHBG	0.1918148006024	269	TRUE	7.40270697507561e-05	0.220417653278316	1.97425850687298	5.70053260070218	Up	2.54454805353593	5.08385384958683e-16	0.0234471230939975	2.1270577806018	6.14172975812731	Up	3.87378067548304	NA	1e-06	0.001
HDL_cholesterol	Sodium_in_urine	0.080408058845656	269	FALSE	NA	1	-0.369004454469004	-1.06547441238414	Down	0.186422801964912	0.00503481924911484	1	-0.628035841842597	-1.81340932728396	Down	0.421520110342324	0.01	1e-06	0.001
HDL_cholesterol	Testosterone	0.111257830805884	269	FALSE	NA	1	0.0717180653820726	0.20708087028448	Up	0.687601688225206	1.5609158753644e-06	1	0.0614806834602871	0.177521149919688	Up	0.647814632929672	NA	1e-06	0.001
HDL_cholesterol	Total_bilirubin	0.199881863155556	269	FALSE	NA	1	-0.173870426624507	-0.502038629602201	Down	1.20874407795684	1.25115284380782e-12	1	-0.186505881139127	-0.538522615936578	Down	1.70255712630384	NA	1e-06	0.001
HDL_cholesterol	Urate	0.229325262156205	269	TRUE	1	0.00664609909933787	-6.00242313245823	-17.3315746801482	Down	4.3775093924802	4.84654460592228e-21	0.00669948832362368	-6.00633014068276	-17.3428558916399	Down	4.50829064965868	NA	1e-06	0.001
HDL_cholesterol	Urea	0.123402303774795	269	FALSE	NA	1	-0.0313426722682561	-0.0904997620303091	Down	0.552928455175121	4.68757874167477e-06	1	-0.0320480556799511	-0.0925365070261459	Down	0.754486179906661	NA	1e-06	0.001
HDL_cholesterol	Vitamin_D	0.337031192124934	269	TRUE	5.20070521893995e-08	1.5403547366479e-08	-3.42930389247086	-9.90187382690242	Down	10.4503656322286	9.77723396608141e-48	2.3314704357792e-11	-3.69006887317689	-10.6548143706363	Down	13.5913056597616	NA	1e-06	0.001
HDL_cholesterol	Basal metabolic rate	0.249315451920182	269	FALSE	NA	5.67486082275155e-06	-96.1333480700736	-277.578282064033	Down	7.74119763434252	3.95125671480409e-21	1.47931759229631e-05	-97.5209175259556	-281.58479128836	Down	7.43432489913819	NA	1e-06	0.001
HDL_cholesterol	SBP	0.121686799817611	269	FALSE	NA	0.00299436819783838	-1.17638091405139	-3.39671716142957	Down	4.75692127384425	0.000142932632882794	0.0895943878139041	-1.07348222348104	-3.09960442866241	Down	3.15893439287565	NA	1e-06	0.001
HDL_cholesterol	DBP	0.0889609777226182	269	FALSE	NA	1	-0.189073938838278	-0.545937701946607	Down	0.756702364272594	0.0123860140215255	1	-0.163014893037508	-0.470694039775046	Down	0.459263805036255	NA	1e-06	0.001
HDL_cholesterol	RBC	0.316881628618558	269	FALSE	NA	0.0291517340441451	-0.0332697870007353	-0.0960641702977913	Down	3.62437168492814	3.25630908840174e-38	0.0263784449562774	-0.0304116675689757	-0.0878115514331766	Down	3.8097986177178	NA	1e-06	0.001
HDL_cholesterol	Hemoglobin	0.180249451915687	269	TRUE	1	1	-0.0378259810271033	-0.109219860138821	Down	0.523841663748871	6.96829802585796e-12	1	-0.0324550125285643	-0.0937115663076546	Down	0.466147190112319	NA	1e-06	0.001
HDL_cholesterol	RBC distr width	0.286243197612722	269	FALSE	NA	0.00518977181135189	0.150450692948854	0.434415795584745	Up	4.49414408625088	6.51769779518791e-39	4.82184943668507e-07	0.145738725609717	0.420810321257708	Up	9.04401842291405	NA	1e-06	0.001
HDL_cholesterol	Reticulocyte count	0.219030746202074	269	TRUE	1.62792330983641e-24	8.79460596117605e-05	-0.00507039280832118	-0.0146404026633683	Down	6.44584968792847	6.74076638517728e-17	7.38630901225342e-08	-0.00501590543190334	-0.0144830741957359	Down	9.90271008116666	NA	1e-06	0.001
HDL_cholesterol	Eosinophill count	0.255351242317294	269	TRUE	1	1	-0.00617847155756793	-0.0178399021272107	Down	1.55843918466534	7.93010826258912e-23	1	-0.00637626073570069	-0.0184110044697291	Down	1.57635157170676	NA	1e-06	0.001
HDL_cholesterol	Monocyte count	0.153744462471587	269	FALSE	NA	1	-0.00920865927465036	-0.0265893560651529	Down	1.50007970888155	2.729296563494e-10	1	-0.00814519199595833	-0.0235186690852771	Down	1.37913228192217	NA	1e-06	0.001
HDL_cholesterol	Basophill count	0.105865523844444	269	FALSE	NA	1	0.000863897465951912	0.00249444318015023	Up	0.601192110028426	0.000116852157028837	1	0.0011146139523995	0.00321836940336388	Up	0.649998119304381	NA	1e-06	0.001
HDL_cholesterol	Lymphocyte count	0.1519131414	269	TRUE	2.05884059474122e-07	0.779452227715525	-0.0604943746565413	-0.174673252610121	Down	1.83112813942287	5.3926877958392e-08	0.327524539736041	-0.0640185295146829	-0.184849001930092	Down	2.41946184788173	NA	1e-06	0.001
HDL_cholesterol	Platelet distr width	0.369395196922584	269	TRUE	1	1.30236034740891e-07	-0.108926929782659	-0.314518849562387	Down	9.47874929512597	6.2501847135599e-58	2.3021072127737e-14	-0.114051563538128	-0.3293158691462	Down	16.7693560052594	NA	1e-06	0.001
HDL_cholesterol	Platelet count	0.223481764815462	269	FALSE	NA	0.0540158553519545	4.21624545069889	12.1741122353526	Up	3.30654084551836	5.06730218009829e-20	0.0140781692702622	4.83487408615228	13.9603589157407	Up	4.13182623585752	NA	1e-06	0.001
HDL_cholesterol	Platelet volume	0.273445711104533	269	FALSE	NA	0.598583009837581	-0.067077614350884	-0.193681894267327	Down	1.98893644539927	2.86417611069978e-30	0.164813783805168	-0.0744383331060285	-0.214935452037105	Down	2.81378133437435	NA	1e-06	0.001
HDL_cholesterol	time_aggregated_depression	0.0690123100674652	269	FALSE	NA	1	-0.0538079920320384	-0.155366792995509	Down	0.838164418257833	0.00736623895197141	1	-0.05536954264038	-0.159875660562501	Down	0.868010810879575	NA	1e-06	0.001
HDL_cholesterol	Mood swings	0.105053247022222	269	FALSE	NA	1	-0.0711042135286647	-0.205308416226326	Down	1.24222611162384	0.000142851215485877	1	-0.0752258712477266	-0.217209413038371	Down	1.58426931184082	0.003	1e-06	0.001
HDL_cholesterol	FEV FVC ratio	0.13170754562596	269	FALSE	NA	1	0.0021525304835072	0.00621528039642251	Up	0.803347534698521	1.17302533045264e-07	1	0.00216973033123603	0.00626494374717621	Up	0.974501467940244	NA	1e-06	0.001
HDL_cholesterol	FVC	0.129693147643644	269	FALSE	NA	1	-0.000535267966726994	-0.0015455486117022	Down	0.0124938677587643	1.60364827330557e-07	1	0.000472262645409431	0.00136362517718837	Up	0.0116491920953867	NA	1e-06	0.001
HDL_cholesterol	townsend	0.0166372252116755	269	FALSE	NA	0.286593663821259	-0.118823766783085	-0.343095270415258	Down	2.40728064778622	0.648485307692361	0.625587671117134	-0.120702162906541	-0.348519007125277	Down	2.04110369160408	0.157	1e-06	0.001
HDL_cholesterol	Sleep duration	0.126584549425976	269	FALSE	NA	1	0.0286696747339712	0.0827816696261273	Up	1.08389677652802	1.09525952510486e-07	1	0.0322435237305591	0.0931009072761676	Up	1.07733267204674	NA	1e-06	0.001
HDL_cholesterol	Neuroticism score	0.0791098243570293	269	FALSE	NA	1	-0.107260925511341	-0.309708379389157	Down	1.19734242129459	0.0025992883751904	1	-0.120908530103238	-0.349114877893158	Down	1.30273454723383	NA	1e-06	0.001
HDL_cholesterol	Menarche	0.130517710479407	269	FALSE	NA	1	0.0681376198094352	0.196742585484995	Up	1.01416705054275	6.76828521826508e-07	1	0.0652746900539002	0.18847607714876	Up	0.993643976457138	NA	1e-06	0.001
HDL_cholesterol	Num children (f)	0.0710717906666666	269	FALSE	NA	1	-0.0262830092891176	-0.0758903409941405	Down	0.444845179434985	0.0157792101243002	1	-0.0235045873149352	-0.0678678429336303	Down	0.373378269894248	0.086	1e-06	0.001
HDL_cholesterol	chronotype_quantitative_time_averaged	0.102137105585185	269	FALSE	NA	1	-0.0196027135538511	-0.0566014568441437	Down	0.727563994611886	7.20821336899211e-05	1	-0.0180272410306207	-0.0520523907269561	Down	0.556090538023108	NA	1e-06	0.001
HDL_cholesterol	alcohol_continuous	0.0731798074888889	269	FALSE	NA	1	-0.0384933815594995	-0.111146932241793	Down	0.416089604090446	0.00652781293610361	1	-0.0282903698868025	-0.0816864535541883	Down	0.300226968577441	0.002	1e-06	0.001
HDL_cholesterol	physical_activity	0.0502333948448024	269	TRUE	0.853636040751434	1	0.0918693894012605	0.265266401266763	Up	0.63932633194902	0.0667227855226974	1	0.12281727594721	0.354626247286851	Up	0.74284482849508	0.001	1e-06	0.001
HDL_cholesterol	Summer outdoor time	0.0575187413495998	269	FALSE	NA	1	-0.032588122807421	-0.0940959128769967	Down	0.486598204001455	0.0554533530333078	1	-0.0221612150543485	-0.0639889500025912	Down	0.258060472349442	0.003	1e-06	0.001
HDL_cholesterol	Height	0.253245694771647	269	FALSE	NA	1	-0.271223528941621	-0.78313886627648	Down	0.965700319621926	4.28658398887434e-31	1	-0.281935808016867	-0.814069818775188	Down	1.3017136864551	NA	1e-06	0.001
HDL_cholesterol	Pulse rate	0.237521214350613	269	FALSE	NA	0.499173740326727	-0.63114455098957	-1.82238550632876	Down	2.09463660994285	1.2196922432562e-24	1	-0.532705593365423	-1.53814993881719	Down	1.57942363835521	NA	1e-06	0.001
HDL_cholesterol	Water intake	0.109936476111992	269	FALSE	NA	1	0.0288141575015186	0.0831988534568041	Up	0.27878665480133	5.06451434700159e-06	1	0.0353071398331577	0.101946883326468	Up	0.434687799938897	NA	1e-06	0.001
HDL_cholesterol	Bread intake	0.0681261068033044	269	FALSE	NA	1	-0.133287356269172	-0.384857867917854	Down	0.425764844496872	0.00877617026971041	1	-0.112562542087959	-0.325016424422886	Down	0.397915456246402	0.001	1e-06	0.001
HDL_cholesterol	Coffee intake	0.0825628963855543	269	FALSE	NA	1	0.0387118841425342	0.111777843084315	Up	0.542706338854787	0.000908803537513605	1	0.0336774115679768	0.0972411575698825	Up	0.462096571544434	0.007	1e-06	0.001
HDL_cholesterol	Beer intake	0.0787587071391752	269	FALSE	NA	1	-0.113846194620009	-0.32872288083751	Down	0.54298583530772	0.00435766392918838	1	-0.104799563109188	-0.302601368545962	Down	0.552357575366943	NA	1e-06	0.001
HDL_cholesterol	Body mass index (BMI)	0.275678549124395	269	TRUE	9.18007991697982e-26	0.0149949127291599	-0.406792289138474	-1.1745841275979	Down	3.96856934202021	9.94294875558083e-26	0.00390363731816913	-0.443550343521032	-1.28072042465155	Down	4.76718967278903	NA	1e-06	0.001
HDL_cholesterol	Waist circumference	0.255442294911809	269	TRUE	1	1.94347484459359e-05	-1.40017069876677	-4.04289442698673	Down	7.16608639623671	3.83033653598058e-21	2.72654236642419e-05	-1.35892572860009	-3.92380247614462	Down	7.16252512147917	NA	1e-06	0.001
HDL_cholesterol	Intelligence	0.121071961847482	269	FALSE	NA	1	0.0785036867154084	0.226673874691977	Up	0.76574267972003	4.26534357552763e-05	1	0.0684309748169406	0.197589627439249	Up	0.619805696235306	NA	1e-06	0.001
HDL_cholesterol	smoking_current	0.060457624639956	269	FALSE	NA	1	0.0174929295821145	0.0505096039943501	Up	0.099575367368143	0.0206593265867556	1	0.0251024554217544	0.0724815747234821	Up	0.177961320617997	NA	1e-06	0.001
HDL_cholesterol	Crohns disease	0.0483580487264217	269	FALSE	NA	1	-0.147842062052525	-0.426883557321136	Down	0.315540321543378	0.0171890265844812	1	-0.136105684555302	-0.392995592647738	Down	0.259772054900134	0.124	1e-06	0.001
HDL_cholesterol	Atrial fibrillation	0.0269895825746935	269	FALSE	NA	1	-0.102536344915196	-0.296066485169525	Down	0.688978151765476	0.187636851479391	1	-0.111330925902312	-0.321460219299093	Down	0.800420701878509	0.714	1e-06	0.001
HDL_cholesterol	Myocardial infarction	0.133390860401762	269	TRUE	1	1.29158986624589e-07	-0.62129316942163	-1.79394033484058	Down	9.48518512114786	0.000352858756537482	1.65720026620999e-08	-0.652425213099137	-1.88383192162736	Down	10.5903919618906	NA	1e-06	0.001
HDL_cholesterol	Heart failure	0.0251696736778466	269	FALSE	NA	0.324768718761303	-0.341131235483279	-0.984992452721065	Down	2.3344238374293	0.264838836853076	0.944921696392651	-0.32331427471706	-0.933547231469804	Down	1.78254580951349	0.268	1e-06	0.001
HDL_cholesterol	Cardiomyopathy	0.0228360958629766	269	FALSE	NA	1	-0.217264875534169	-0.627337049154585	Down	0.394919490726128	0.232977387976869	1	-0.199110617009285	-0.57491790434533	Down	0.370876778477206	0.303	1e-06	0.001
HDL_cholesterol	Asthma	0.0994710142340388	269	FALSE	NA	0.0413494577494098	-0.156929363011618	-0.453122499784528	Down	3.44272074700389	0.00143729016031553	0.32093344881604	-0.153906899341935	-0.444395348490265	Down	2.43099239484874	NA	1e-06	0.001
HDL_cholesterol	Diabetes	0.152511498096123	269	TRUE	0.080911628155296	0.000344785934287299	-0.403838150925632	-1.16605426125534	Down	5.79320253229436	3.98322215728986e-06	3.15632353859427e-05	-0.434140207524062	-1.25354931871936	Down	7.08371589116292	NA	1e-06	0.001
HDL_cholesterol	Malignant melanoma	0.0338322256505577	269	FALSE	NA	1	-0.00351575028378989	-0.010151481702574	Down	0.00815251264597905	0.134202328737634	1	-0.0228619897929965	-0.0660123877791055	Down	0.0596136684052282	0.218	1e-06	0.001
HDL_cholesterol	Non-melanoma skin cancer	0.0512210761439068	269	FALSE	NA	1	-0.0743879939486273	-0.214790101260163	Down	0.524530387066458	0.0210059139236257	1	-0.0768295756128439	-0.221839996613629	Down	0.519734368154251	0.006	1e-06	0.001
HDL_cholesterol	Lung cancer	0.0142877383119924	269	FALSE	NA	1	-0.0826840591902012	-0.238744406232135	Down	0.17435362717455	0.447927876019134	1	-0.0996923778692827	-0.287854730323788	Down	0.215514657369005	0.678	1e-06	0.001
HDL_cholesterol	Breast cancer	0.0083645017348204	269	FALSE	NA	1	-0.0509513344596633	-0.147118395147064	Down	0.24400947919348	0.863172667269016	1	-0.0387601115471478	-0.111917096323589	Down	0.186535047378245	0.524	1e-06	0.001
HDL_cholesterol	Prostate cancer	0.026572648408371	269	FALSE	NA	0.828171331260783	0.291834793167901	0.842652442261874	Up	1.79358297626407	0.502426062280147	1	0.251026754321013	0.724822099878867	Up	1.45005201474024	0.117	1e-06	0.001
HDL_cholesterol	Colorectal cancer	0.024791988716233	269	FALSE	NA	1	0.15498663764863	0.447513016919255	Up	0.642835362308744	0.338583972561359	1	0.13078447787008	0.377630982553072	Up	0.485814052266281	0.523	1e-06	0.001
HDL_cholesterol	Bladder cancer	0.0312133077560237	269	FALSE	NA	1	0.0054785884477887	0.015819038866352	Up	0.0109956964100967	0.179968765716963	1	0.0154049129016347	0.0444806026672961	Up	0.0283630454227997	0.606	1e-06	0.001
HDL_cholesterol	IBD	0.0223947859692137	269	FALSE	NA	1	-0.201805989322286	-0.582700602349569	Down	0.750900707576079	0.554707653537414	1	-0.22742097314592	-0.656662066790396	Down	0.904456402894741	0.055	1e-06	0.001
HDL_cholesterol	Respiratory failure	0.00428309235825408	269	FALSE	NA	1	-0.109907238629457	-0.317349422418208	Down	0.186268098868236	0.785174593236953	1	-0.0684686743645183	-0.197698482231694	Down	0.130934977064498	0.423	1e-06	0.001
HDL_cholesterol	Respiratory infection	0.037037394710175	269	FALSE	NA	0.412475567910641	-0.280801135120604	-0.810793530582045	Down	2.20181512436135	0.573885433880589	0.757953934037657	-0.254716098974083	-0.735474823114875	Down	1.92373043728737	0.296	1e-06	0.001
HDL_cholesterol	Helicobacter pylori	0.000348878452430257	269	FALSE	NA	1	-0.0493938486901883	-0.142621264516443	Down	0.0939392683645373	0.969451136960791	1	-0.0179938099403514	-0.0519558608048138	Down	0.0318559326282489	0.986	1e-06	0.001
HDL_cholesterol	Stroke	0.0215055315985132	269	FALSE	NA	1	-0.0304227113285024	-0.0878434395121678	Down	0.0972890640193249	0.305734691079463	1	-0.0421924451095654	-0.121827718109404	Down	0.14540116766832	0.585	1e-06	0.001
HDL_cholesterol	Multiple sclerosis	0.0282354461462205	269	FALSE	NA	0.12771724312304	0.65750748436387	1.89850662249828	Up	2.83590255475112	0.290417309241904	0.696928889773647	0.58289394056106	1.68306526189575	Up	1.9767976537729	0.617	1e-06	0.001
HDL_cholesterol	Migraine	0.00670717925925923	269	FALSE	NA	1	-0.152307530483066	-0.439777283384409	Down	1.16364549836306	0.924649936096517	1	-0.136660449416775	-0.394597437171919	Down	1.03980647242886	0.563	1e-06	0.001
HDL_cholesterol	Osteoarthritis	0.0296975093176373	269	FALSE	NA	1	-0.0076475582466352	-0.0220817866297372	Down	0.0454530161359512	0.164652953877532	1	-0.0119772410037853	-0.0345834411100946	Down	0.0792852986877014	0.092	1e-06	0.001
HDL_cholesterol	Gout	0.0245442683470742	269	FALSE	NA	1	0.0410801584936423	0.118616068726448	Up	0.144377717104455	0.240477616455606	1	0.0749574019966789	0.216434226955821	Up	0.288668092003707	0.349	1e-06	0.001
HDL_cholesterol	Hiatus hernia	0.069143497350406	269	FALSE	NA	1	0.0192675697158554	0.0556337525806099	Up	0.140677696047439	0.00284838304461679	1	0.0151477360845789	0.0437380226937679	Up	0.115127533191832	0.005	1e-06	0.001
HDL_cholesterol	Gastric reflux	0.0806119109185185	269	TRUE	0.332405340337813	1	-0.0782548550718567	-0.225955390820076	Down	0.64626764228534	0.00217958343140634	1	-0.0813264871001623	-0.234824512292142	Down	0.800162089454184	0.014	1e-06	0.001
HDL_cholesterol	Allergic rhinitis	0.0761504203933333	269	FALSE	NA	1	-0.0453864813629482	-0.131050273173418	Down	0.217542386216188	0.0116013408657772	1	-0.0201087045699391	-0.0580624703197502	Down	0.104815722564221	NA	1e-06	0.001
HDL_cholesterol	Hypothyroidism	0.123977721657045	269	TRUE	3.08141593007722e-11	0.0625637016766098	-0.220689324026128	-0.637224903353961	Down	3.22350293120803	6.34223541277848e-06	0.263875660133094	-0.225416461767805	-0.650874181151487	Down	2.5451705160522	NA	1e-06	0.001
HDL_cholesterol	Kidney infection	0.0315221326922759	269	FALSE	NA	1	-0.0189359136006383	-0.0546761188713284	Down	0.0867792642828955	0.0851205231471664	1	-0.0168847044057135	-0.0487533965703622	Down	0.0772151462866975	0.633	1e-06	0.001
HDL_cholesterol	Angina	0.211076751073614	269	TRUE	3.12786188190344e-07	4.46742727490755e-10	-0.583087489261705	-1.68362412015773	Down	12.0778652460157	5.25174562802887e-09	4.0609671098838e-09	-0.588892317692207	-1.70038515403164	Down	11.2271509165296	NA	1e-06	0.001
IGF_1	statins	0.0306167309900209	241	FALSE	NA	1	0.118889990490364	0.021736440480732	Up	1.2842284999467	0.156417869054851	1	0.1216432343612	0.0222398110443979	Up	1.27736710884052	0.326	1e-06	0.001
IGF_1	Alanine_aminotransferase	0.15699230677873	241	FALSE	NA	0.639018390352419	-0.061155629445682	-0.0111809723764383	Down	1.94732340451734	9.81204453102906e-09	1	-0.0527062363756147	-0.00963618522649975	Down	1.6215998116393	NA	1e-06	0.001
IGF_1	Albumin	0.192756475137344	241	TRUE	1	0.754347585621585	-0.0121104100829165	-0.00221412422424162	Down	1.84996707127604	1.52447647508434e-09	0.577907069278589	-0.0119261926986203	-0.00218044409530264	Down	2.08903451635287	NA	1e-06	0.001
IGF_1	Alkaline_phosphatase	0.193459910565622	241	FALSE	NA	1	0.0542835899848074	0.00992456991474702	Up	0.522648999940399	7.32779574477353e-14	1	0.0511148060588269	0.00934522691943441	Up	0.549990978277637	NA	1e-06	0.001
IGF_1	Aspartate_aminotransferase	0.163144399498843	241	TRUE	5.83797457430354e-09	0.0204000154831	-0.0710712270810559	-0.0129938230373159	Down	3.80766975843533	5.74332924080683e-06	0.0140781692702622	-0.0700557055927747	-0.0128081570927239	Down	4.13189015454387	NA	1e-06	0.001
IGF_1	Calcium	0.181173431038672	241	TRUE	1	1	0.000292041418303083	5.33934007452715e-05	Up	1.02587285408443	9.0555335092444e-10	1	0.000268077999731547	4.90122125615843e-05	Up	0.910043429515205	NA	1e-06	0.001
IGF_1	C_reactive_protein	0.223251114201783	241	TRUE	2.30428969569681e-06	1.17673475112213e-06	-0.055951816499967	-0.0102295687309265	Down	8.46234933535703	1.85040590370736e-13	4.04886946107024e-09	-0.0565899926454634	-0.0103462453135857	Down	11.2338416455551	NA	1e-06	0.001
IGF_1	Creatinine_in_urine	0.0890275606859504	241	FALSE	NA	1	-1.99679708777569	-0.365070775693713	Down	0.0906110088282077	0.000921787262328322	1	-3.77513179484251	-0.690200472109248	Down	0.18514585420524	NA	1e-06	0.001
IGF_1	Creatinine	0.232156607540704	241	FALSE	NA	1	0.0737048617840461	0.0134753256746147	Up	1.32556549581302	3.93296325606985e-22	0.695925091509846	0.0790891008193162	0.0144597162935513	Up	1.97794095147447	NA	1e-06	0.001
IGF_1	Cystatin_C	0.275971682551818	241	FALSE	NA	1	0.000124828851572499	2.28222316386144e-05	Up	0.121015510668965	2.70474372534786e-31	1	0.000111083537530419	2.03092009004308e-05	Up	0.14061381565573	NA	1e-06	0.001
IGF_1	Direct_bilirubin	0.0688470016203629	241	FALSE	NA	1	-0.00105430491199959	-0.000192756647331719	Down	0.35859887045347	0.00956832561628615	1	-0.00101378954239904	-0.000185349296079987	Down	0.337580328503946	NA	1e-06	0.001
IGF_1	Gamma_glutamyltransferase	0.178156424169069	241	TRUE	0.0409701943382544	0.00841960731270147	-0.310103674637686	-0.0566956901823006	Down	4.25801415830239	1.11273246542119e-08	0.00276838616358903	-0.311161389510001	-0.0568890702664678	Down	4.93655075266619	NA	1e-06	0.001
IGF_1	Glucose	0.110091367281447	241	TRUE	0.00191892572016248	1	-0.00102720891024494	-0.000187802734668621	Down	0.202081041957009	1.63989954247981e-05	1	-0.00130292587311997	-0.000238211564952336	Down	0.308683714403195	NA	1e-06	0.001
IGF_1	Glycated_haemoglobin_HbA1c	0.166110316095506	241	FALSE	NA	1	-0.00469560072795201	-0.000858488131115488	Down	0.139926718169179	3.12548994959743e-10	1	-0.00241930797448688	-0.000442317671782946	Down	0.0807388780733345	NA	1e-06	0.001
IGF_1	HDL_cholesterol	0.228121178388876	241	FALSE	NA	1	0.000288141497205428	5.26803852721514e-05	Up	0.168076720125707	1.36126878066235e-21	1	0.000249648739274573	4.56428244291209e-05	Up	0.148614836069976	NA	1e-06	0.001
IGF_1	LDL_direct	0.184488930297375	241	FALSE	NA	0.00807094397971269	-0.00657278814806151	-0.00120169088906084	Down	4.27747975235448	1.69729632170816e-09	0.00301944172426127	-0.00662914015376882	-0.00121199362365586	Down	4.88776179840037	NA	1e-06	0.001
IGF_1	Lipoprotein_A	0.0523859062041768	241	FALSE	NA	1	0.0281489222628536	0.00514641620240402	Up	0.13951293672082	0.0883424314423165	1	0.0211424880674011	0.0038654425961023	Up	0.100591179354026	0.081	1e-06	0.001
IGF_1	uacr_lowcontrolonly	0.0458202856524125	241	FALSE	NA	1	0.0127058733094214	0.00232299168169539	Up	1.01988814887003	0.0644427394024654	1	0.0121231392555719	0.00221645147570032	Up	1.04849748146122	0.085	1e-06	0.001
IGF_1	Non_albumin_protein	0.18796680785866	241	TRUE	1	1	-0.016679763499869	-0.00304953078936426	Down	1.44179193657715	1.66635145412029e-13	0.916114185558965	-0.0164965748863007	-0.00301603874870422	Down	1.80140386172683	NA	1e-06	0.001
IGF_1	oestradiol_gt212_lowcontrolonly	0.00914332623949798	241	FALSE	NA	1	0.000610375621636324	0.000111593863502437	Up	0.0403988484358454	0.568820720152318	1	-0.000611667320596265	-0.000111830022471296	Down	0.0443114813179521	0.365	1e-06	0.001
IGF_1	Phosphate	0.325424216888143	241	TRUE	1	5.79716916403974e-05	0.00190864262322063	0.000348953655455006	Up	6.64487320443281	1.40639345137014e-31	9.03904201894603e-09	0.00211033370171163	0.000385828468086685	Up	10.8743291498793	NA	1e-06	0.001
IGF_1	rheumatoidfactor_lowcontrolonly	0.0585707871487191	241	FALSE	NA	1	-0.00942411504965863	-0.00172299379464647	Down	0.808692117639629	0.0300421721402335	1	-0.0103641466826122	-0.0018948580664445	Down	0.978026350456878	0.052	1e-06	0.001
IGF_1	SHBG	0.37627884523965	241	TRUE	1	0.0104606871349227	-0.326410262535822	-0.0596769939558962	Down	4.14624877298491	1.70984211800829e-50	6.26161017499035e-06	-0.347138267862697	-0.0634666574272582	Down	7.83698967069332	NA	1e-06	0.001
IGF_1	Sodium_in_urine	0.178159133529752	241	TRUE	6.63538772352091e-05	1	-0.0517471273305602	-0.00946083306618438	Down	0.294756544981867	2.93813770593365e-10	1	-0.0876056668153327	-0.0160167845472295	Down	0.652843026662517	NA	1e-06	0.001
IGF_1	Testosterone	0.25778388206281	241	FALSE	NA	1	-0.0108156113859553	-0.00197739853610804	Down	0.859074559675475	5.79709348123166e-21	1	-0.0064748531743632	-0.00118378561614429	Down	0.634170097950411	NA	1e-06	0.001
IGF_1	Total_bilirubin	0.147703262822314	241	FALSE	NA	1	0.00020759004293288	3.79533095594693e-05	Up	0.00963723491361185	1.26269050015672e-07	1	-0.00101595114430034	-0.000185744497819652	Down	0.0513267633557129	NA	1e-06	0.001
IGF_1	Urate	0.370799273800132	241	TRUE	1	1	-0.431363138972773	-0.0788653372516112	Down	1.47862209331993	4.08956793254702e-47	0.240795709413919	-0.449978730300044	-0.0822687919178108	Down	2.60980023209978	NA	1e-06	0.001
IGF_1	Urea	0.22702457769069	241	TRUE	1	1	0.00104504062695432	0.000191062874965748	Up	0.138957951095921	1.85322567370063e-20	1	0.00109984600548411	0.000201082842530077	Up	0.17551243729966	NA	1e-06	0.001
IGF_1	Vitamin_D	0.136458831206612	241	TRUE	1	0.0356518374884473	0.124024112106347	0.0226751025873262	Up	3.51964930167986	1.13658806678928e-05	0.00695761815246855	0.131658954587785	0.0240709669363186	Up	4.48350352605995	NA	1e-06	0.001
IGF_1	Basal metabolic rate	0.48581850692403	241	FALSE	NA	5.51783210718907e-05	12.5661092739914	2.29743887758681	Up	6.6700168415299	1.44268575855389e-131	2.44687187758686e-06	12.0271229466881	2.19889698877822	Up	8.27647293193481	NA	1e-06	0.001
IGF_1	SBP	0.294073515638998	241	FALSE	NA	1	-0.0379824144158309	-0.0069442556674367	Down	0.480792118468651	1.95873369023462e-37	1	-0.0285825866175345	-0.00522570226673339	Down	0.366034938754805	NA	1e-06	0.001
IGF_1	DBP	0.29872521325712	241	FALSE	NA	1	0.0107044966900103	0.00195708363857141	Up	0.169273213222363	2.85894198066923e-36	1	0.00694944043126416	0.00127055354017216	Up	0.129241146877191	NA	1e-06	0.001
IGF_1	RBC	0.223715955035706	241	TRUE	1	1	-0.000880953780493535	-0.000161063175604557	Down	0.716735669004246	9.79474985469242e-21	1	-0.000787362640444604	-0.000143952077884666	Down	0.648421509915796	NA	1e-06	0.001
IGF_1	Hemoglobin	0.192050663161666	241	FALSE	NA	1	0.00677543405240109	0.00123874027076382	Up	1.06135351708931	1.84092913518557e-17	1	0.00557463558256093	0.00101920047299463	Up	1.04148844628572	NA	1e-06	0.001
IGF_1	RBC distr width	0.185504977491825	241	FALSE	NA	1	-0.000812174567275026	-0.000148488397288321	Down	0.208334878838037	3.86189148706387e-12	1	-0.000731050780550014	-0.000133656683075485	Down	0.183248982636373	NA	1e-06	0.001
IGF_1	Reticulocyte count	0.221612213419008	241	FALSE	NA	1	-4.68166397470561e-05	-8.5594009989616e-06	Down	0.280520217195244	5.40045922674247e-19	1	-5.05052464612191e-05	-9.23378224811925e-06	Down	0.335993694713924	NA	1e-06	0.001
IGF_1	Eosinophill count	0.153910019453327	241	TRUE	1	1	-0.000429383126629828	-7.85033352002524e-05	Down	1.248631260907	1.72300424158692e-08	0.682819240184398	-0.000562592311093396	-0.000102857727842027	Down	1.99192932076321	NA	1e-06	0.001
IGF_1	Monocyte count	0.134727083969623	241	FALSE	NA	1	-0.000423956669830499	-7.7511225984385e-05	Down	0.533790850008012	9.90744672798493e-08	1	-0.000540773960096021	-9.88687184570816e-05	Down	0.898536216340642	NA	1e-06	0.001
IGF_1	Basophill count	0.115848745231405	241	TRUE	4.47299639615071e-07	0.470700348462826	-0.000196547803882453	-3.59344771001205e-05	Down	2.1287082863475	0.000510773366774614	0.674504987870769	-0.000200019081520279	-3.65691244699747e-05	Down	2.00252693828622	NA	1e-06	0.001
IGF_1	Lymphocyte count	0.182199722498412	241	TRUE	1	0.568879277261358	-0.0049602799041857	-0.000906878942965701	Down	2.02102157897942	2.25415620966912e-13	0.469123382337616	-0.00536679133677836	-0.00098120068799102	Down	2.21144391680505	NA	1e-06	0.001
IGF_1	Platelet distr width	0.120641339766632	241	FALSE	NA	1	0.000624285599130605	0.00011413699935976	Up	0.281184380806169	9.43887732751401e-06	1	0.000795294876865775	0.000145402314226151	Up	0.445593343629037	NA	1e-06	0.001
IGF_1	Platelet count	0.270648919214962	241	FALSE	NA	1	-0.233680745289391	-0.0427234251641027	Down	0.955885022235114	5.69497483913624e-26	1	-0.272100012180554	-0.0497475497741623	Down	1.74962122838923	NA	1e-06	0.001
IGF_1	Platelet volume	0.193326143161441	241	FALSE	NA	1	-0.00457916486463215	-0.000837200374236746	Down	1.40188283812264	3.10027963220305e-13	1	-0.00399418020171503	-0.000730248693483861	Down	1.39099323900754	NA	1e-06	0.001
IGF_1	time_aggregated_depression	0.116972610045266	241	FALSE	NA	1	-0.00311010211767765	-0.000568614307151265	Down	0.397811416179409	5.10516423971996e-06	1	-0.00246778352284667	-0.000451180368022953	Down	0.318435271467591	NA	1e-06	0.001
IGF_1	Mood swings	0.0291339996285068	241	FALSE	NA	1	-0.00379963238709395	-0.00069467987077872	Down	0.763327974282808	0.370637491323539	1	-0.00338635031363133	-0.000619120261811455	Down	0.604903337070069	NA	1e-06	0.001
IGF_1	FEV FVC ratio	0.19994640913078	241	FALSE	NA	0.760152058208102	-0.000368507667043829	-6.73735857691132e-05	Down	1.84455635033055	2.17539439518454e-13	0.367632533471138	-0.000372523004711882	-6.81077026436431e-05	Down	2.34954769758956	NA	1e-06	0.001
IGF_1	FVC	0.463526022402696	241	TRUE	1.1635267190131e-16	2.4969439715628e-11	0.0146825745300301	0.00268438836658649	Up	13.3792710096752	1.10172224242055e-86	1.28223883964163e-12	0.0147799914604513	0.00270219892659395	Up	14.8959337902913	NA	1e-06	0.001
IGF_1	townsend	0.0868740218459586	241	TRUE	0.107169124949212	1	-0.00525134616778763	-0.000960094057952569	Down	0.696827858778464	0.003989007432458	1	-0.00512759629698563	-0.000937469094403565	Down	0.608672952557058	NA	1e-06	0.001
IGF_1	Sleep duration	0.181847465512397	241	FALSE	NA	1	0.00127018077184729	0.00023222483771051	Up	0.298714468545489	2.63364031378977e-14	1	0.00125840239422207	0.000230071418375928	Up	0.313318512515566	NA	1e-06	0.001
IGF_1	Neuroticism score	0.11357476404313	241	FALSE	NA	1	-0.00419227656375542	-0.000766466290652307	Down	0.368186108185821	1.41951109574114e-05	1	-0.00570953441508294	-0.00104386378091434	Down	0.487588801889831	NA	1e-06	0.001
IGF_1	Menarche	0.232346417385909	241	FALSE	NA	0.103688493687455	-0.0160130991279467	-0.0029276457561403	Down	2.94506915598144	9.41355593255217e-23	0.0180833048081361	-0.016564907873909	-0.00302853194440465	Down	4.0069806618365	NA	1e-06	0.001
IGF_1	Num children (f)	0.0185840462912453	241	FALSE	NA	1	0.00230449241950439	0.00042132615292719	Up	0.418215757874632	0.397137669083461	1	0.00149149119704975	0.000272686619777594	Up	0.257557853082585	0.279	1e-06	0.001
IGF_1	chronotype_quantitative_time_averaged	0.214254932703697	241	FALSE	NA	0.907445090999516	-0.00451143755150244	-0.000824817912898396	Down	1.73932002441872	4.55136980173652e-21	1	-0.00411950706230752	-0.000753161975204801	Down	1.58017253875706	NA	1e-06	0.001
IGF_1	alcohol_continuous	0.0466583272904221	241	FALSE	NA	1	0.000140541196218176	2.56948910003896e-05	Up	0.0129080118241071	0.060412841634814	1	-0.000120547824758459	-2.20395393013033e-05	Down	0.0116141558475732	0.005	1e-06	0.001
IGF_1	physical_activity	0.123477570603306	241	FALSE	NA	1	-0.000875006071355803	-0.00015997576677278	Down	0.0391572125930983	1.47400847162239e-05	1	0.000153512389213283	2.8066390597112e-05	Up	0.00634726546655975	NA	1e-06	0.001
IGF_1	Summer outdoor time	0.158592622492507	241	FALSE	NA	1	0.00518218451895727	0.000947449359629776	Up	0.719269314753961	3.7805078882428e-10	1	0.00518076024458872	0.000947188962140361	Up	0.739433548145508	NA	1e-06	0.001
IGF_1	Height	0.600711655879797	241	FALSE	NA	1.90557048162579e-06	0.138170888872694	0.0252615320243849	Up	8.2409047761631	5.25613693942082e-268	2.07360417916059e-10	0.140303319079359	0.0256514003562379	Up	12.5824415080381	NA	1e-06	0.001
IGF_1	Pulse rate	0.240371595036909	241	FALSE	NA	1	0.0103393576548548	0.00189032593363667	Up	0.199578275643155	1.33578806230117e-21	1	0.0136343469068685	0.0024927428189072	Up	0.295256654921415	NA	1e-06	0.001
IGF_1	Water intake	0.161764803917355	241	FALSE	NA	1	0.00572293538549089	0.00104631385593289	Up	0.965469660583299	3.45515944585186e-08	1	0.0056834668159993	0.00103909788923902	Up	0.950782468704026	NA	1e-06	0.001
IGF_1	Bread intake	0.133481882557526	241	FALSE	NA	1	0.0204690408408423	0.00374231746591571	Up	0.96300689066052	1.13637041671724e-06	1	0.0206314503034385	0.0037720104922392	Up	0.962655165605715	NA	1e-06	0.001
IGF_1	Coffee intake	0.194321182997521	241	FALSE	NA	1	0.00226311145225044	0.000413760546032609	Up	0.251431022501392	2.34515509058017e-14	1	0.00255653164333085	0.000467406025294223	Up	0.303013261144226	NA	1e-06	0.001
IGF_1	Beer intake	0.122712980236364	241	TRUE	3.03989489272765e-06	1	0.00604543991800864	0.00110527677238133	Up	0.292302009898153	2.81595524979163e-06	1	0.00542659663541329	0.000992134781844076	Up	0.25961453120626	NA	1e-06	0.001
IGF_1	Body mass index (BMI)	0.215415786662644	241	TRUE	1.81706486437231e-110	1	-0.00810147441759182	-0.00148117781621347	Down	0.350148865662721	6.73550019121452e-17	1	-0.00766184501653985	-0.00140080117331753	Down	0.418664927922447	NA	1e-06	0.001
IGF_1	Waist circumference	0.2491427757	241	FALSE	NA	1	0.00100577357701326	0.00018388375172436	Up	0.0130474839278027	1.53535035793224e-23	1	0.0118626863140283	0.00216883333864317	Up	0.228107113901881	NA	1e-06	0.001
IGF_1	Intelligence	0.19803637814281	241	FALSE	NA	1	-0.00291632434461384	-0.000533186269741912	Down	0.216741954344374	1.10918923087121e-13	1	-0.00565542435787193	-0.00103397093768065	Down	0.483237378401628	NA	1e-06	0.001
IGF_1	smoking_current	0.0813847094824979	241	FALSE	NA	1	-0.00551776917528974	-0.00100880369129834	Down	0.574597835824266	0.0036553084356144	1	-0.0045309584601002	-0.000828386885072713	Down	0.417257129951647	NA	1e-06	0.001
IGF_1	Crohns disease	0.114708287738843	241	FALSE	NA	1	0.0110488317869178	0.00202003779735708	Up	0.183860160691709	8.45229023632955e-06	1	0.0131962101121628	0.00241263906651173	Up	0.265500285794909	NA	1e-06	0.001
IGF_1	Atrial fibrillation	0.0729364670330579	241	FALSE	NA	1	-0.00374941819535306	-0.000685499301535152	Down	0.180311711645801	0.00817047202045831	1	-0.00279121571784809	-0.000510312887314143	Down	0.142821853475626	NA	1e-06	0.001
IGF_1	Myocardial infarction	0.0154730591577107	241	FALSE	NA	1	-0.000223060177559622	-4.07816861045103e-05	Down	0.0105726519725124	0.768757036314192	1	0.00352338722275728	0.000644174470383548	Up	0.186073953913958	0.053	1e-06	0.001
IGF_1	Heart failure	0.0114182477244607	241	FALSE	NA	1	0.0152710749344497	0.00279198282395664	Up	0.773298977972234	0.76159881235339	1	0.0178585341345881	0.0032650432781476	Up	0.933861005384942	0.635	1e-06	0.001
IGF_1	Cardiomyopathy	0.032764251830527	241	FALSE	NA	1	0.0174689363720667	0.00319381382862419	Up	0.388123077370082	0.229251885333467	1	0.0158875458297057	0.00290469107523639	Up	0.324137280017529	0.227	1e-06	0.001
IGF_1	Asthma	0.149881451883471	241	FALSE	NA	0.381671800599054	-0.014035129112556	-0.0025660170998095	Down	2.24651866406095	3.08168241091423e-06	0.827312811785466	-0.0121248756835529	-0.00221676894366631	Down	1.86612488011654	NA	1e-06	0.001
IGF_1	Diabetes	0.102631176788656	241	FALSE	NA	1	0.00490201834349488	0.000896227087910054	Up	0.286835503783798	2.54371694833126e-05	1	0.00423851287867668	0.000774919591920052	Up	0.283976847165667	NA	1e-06	0.001
IGF_1	Malignant melanoma	0.0543107465289256	241	FALSE	NA	1	0.00643502055456509	0.00117650309079575	Up	0.195912484525781	0.02833315959657	1	0.011621234077919	0.00212468906596316	Up	0.429602863564697	0.081	1e-06	0.001
IGF_1	Non-melanoma skin cancer	0.14626581722314	241	FALSE	NA	1	0.00639201942844363	0.00116864127320549	Up	0.396429733374488	1.1113121790751e-07	1	0.00694896863572197	0.00127046728265225	Up	0.475665651393207	NA	1e-06	0.001
IGF_1	Lung cancer	0.0186645011494805	241	FALSE	NA	1	-0.00700980781556439	-0.00128159039912393	Down	0.140042098110192	0.527106076236049	1	-0.00331530099519025	-0.000606130444290894	Down	0.0695474532371595	0.367	1e-06	0.001
IGF_1	Breast cancer	0.0459301394210417	241	FALSE	NA	1	0.00914767498811587	0.00167245276154999	Up	0.642344609629991	0.0508793144626882	1	0.00947223038588799	0.00173179063395857	Up	0.603206295864057	0.007	1e-06	0.001
IGF_1	Prostate cancer	0.112457661909091	241	FALSE	NA	1	0.0070537724488113	0.00128962837296754	Up	0.267513725760651	2.65049958235424e-05	1	0.00919435298290055	0.00168098681434293	Up	0.391219373413624	NA	1e-06	0.001
IGF_1	Colorectal cancer	0.050406196167484	241	FALSE	NA	1	0.00799592206778276	0.00146187987229268	Up	0.26683710541511	0.04018401299991	1	0.00864481752272492	0.00158051624677966	Up	0.312540566135743	0.121	1e-06	0.001
IGF_1	Bladder cancer	0.0343037767737732	241	FALSE	NA	1	0.00954231373113794	0.00174460384435948	Up	0.203660203996555	0.111720548577244	1	0.00994166077254388	0.0018176157367894	Up	0.237144287260171	0.294	1e-06	0.001
IGF_1	IBD	0.0167826952700524	241	FALSE	NA	1	0.00694812991118926	0.00127031394017312	Up	0.217973844267102	0.784004958443946	1	0.00673530434567734	0.00123140342955362	Up	0.213434922777606	0.145	1e-06	0.001
IGF_1	Respiratory failure	0.0486035296653063	241	FALSE	NA	1	0.00123170416950172	0.00022519023056372	Up	0.0211546586543636	0.0402304257725826	1	0.00429170495035021	0.000784644601529437	Up	0.0842701654120204	0.092	1e-06	0.001
IGF_1	Respiratory infection	0.0160603724466238	241	FALSE	NA	1	0.00488156401703697	0.000892487460647977	Up	0.224790156483522	0.354219469037772	1	0.00479474264164537	0.000876614066673673	Up	0.232288478794966	0.408	1e-06	0.001
IGF_1	Helicobacter pylori	0.0064997255392476	241	FALSE	NA	1	-0.00138974759511592	-0.000254085022295683	Down	0.0262900897014632	0.821191929353959	1	-0.00126982189870849	-0.000232159225587997	Down	0.0244389226370352	0.908	1e-06	0.001
IGF_1	Stroke	0.0306408711573678	241	FALSE	NA	1	-0.00522515329408823	-0.000955305262547354	Down	0.20659700357937	0.191608108484746	1	-0.00484713093090724	-0.000886192122208301	Down	0.181533587462931	0.072	1e-06	0.001
IGF_1	Multiple sclerosis	0.0094145987047769	241	FALSE	NA	1	0.00467757300934907	0.000855192156149051	Up	0.093019848991312	0.714451766945171	1	-0.00408518415454763	-0.000746886780475864	Down	0.0731319316782199	0.219	1e-06	0.001
IGF_1	Migraine	0.0798513242148761	241	FALSE	NA	1	0.00132400447647817	0.00024206532762338	Up	0.0632666183614048	0.00561024708586183	1	0.00387700869087175	0.000708826439507914	Up	0.203657453844252	0.004	1e-06	0.001
IGF_1	Osteoarthritis	0.0647331531647406	241	FALSE	NA	1	0.0019767830468454	0.000361411645032957	Up	0.157421486536994	0.00942912090892544	1	6.33323867857527e-05	1.15789449573788e-05	Up	0.00416248067935174	0.003	1e-06	0.001
IGF_1	Gout	0.0832564389727273	241	FALSE	NA	1	-0.024703662081552	-0.00451652555675234	Down	1.4172765186898	0.00902661211549446	1	-0.0243009971868977	-0.00444290706725433	Down	1.51329209538351	NA	1e-06	0.001
IGF_1	Hiatus hernia	0.0454739583580467	241	FALSE	NA	1	-0.000100722962569646	-1.84149958453866e-05	Down	0.00804665467788764	0.0645103676128125	1	-0.000939819265888827	-0.000171825445114267	Down	0.0784504993414843	0.006	1e-06	0.001
IGF_1	Gastric reflux	0.0464636860663216	241	FALSE	NA	1	-0.00231658920607364	-0.000423537786389234	Down	0.203735412612587	0.153083421926404	1	-0.00370074160462549	-0.000676599849085112	Down	0.31359123558513	0.003	1e-06	0.001
IGF_1	Allergic rhinitis	0.0978343202892561	241	FALSE	NA	1	0.00579596496506139	0.00105966572098999	Up	0.447624514577863	0.000251520274682396	1	0.0078522986361648	0.00143562146180643	Up	0.650517827909626	0.001	1e-06	0.001
IGF_1	Hypothyroidism	0.0896532889917355	241	TRUE	9.53083164106893e-35	1	-0.00514735870351278	-0.000941082219204582	Down	0.330383294406374	0.00131969902886174	1	-0.00668702764634476	-0.00122257708851918	Down	0.529597175254045	NA	1e-06	0.001
IGF_1	Kidney infection	0.060647808807997	241	FALSE	NA	1	0.0114544083186213	0.00209418861615514	Up	0.773117407176145	0.0187000892483885	1	0.0123201130032288	0.00225246382732514	Up	0.921281991718909	0.084	1e-06	0.001
IGF_1	Angina	0.0921162377456191	241	FALSE	NA	1	0.00684905057527452	0.00125219944559626	Up	0.464427495211863	0.000616658188903018	1	0.0056590134654628	0.00103462712768627	Up	0.409520935779753	0.011	1e-06	0.001
LDL_direct	statins	0.0397970244712099	121	TRUE	0.912021202126959	1	-0.0469166270971109	-0.0553789985431744	Down	0.0298667421363015	0.24085191570468	1	-0.0161655689179246	-0.0190813592738098	Down	0.0121357466434497	0.043	1e-06	0.001
LDL_direct	Alanine_aminotransferase	0.143324630969374	121	FALSE	NA	1	-0.330994387110139	-0.390695981696009	Down	1.35942499500769	0.000298721885909631	1	-0.28162096661376	-0.33241705691139	Down	0.865556687399549	NA	1e-06	0.001
LDL_direct	Albumin	0.215965592295946	121	TRUE	1	1	0.0756095746388323	0.0892473049076407	Up	0.961585845656583	1.50047205569323e-08	1	0.0791206333451722	0.0933916547259031	Up	1.61221683768063	NA	1e-06	0.001
LDL_direct	Alkaline_phosphatase	0.347540028656107	121	FALSE	NA	1	0.126440371974885	0.149246474195644	Up	0.0848468562447415	6.63812937616664e-27	1	0.167199716478127	0.197357598535287	Up	0.167547669144826	NA	1e-06	0.001
LDL_direct	Aspartate_aminotransferase	0.0795792924262295	121	FALSE	NA	1	-0.136576678611039	-0.161211070654695	Down	0.515230972122941	0.0575412356576365	1	-0.167331741255024	-0.197513436675832	Down	0.808472618423399	NA	1e-06	0.001
LDL_direct	Calcium	0.326684672943115	121	TRUE	1	1	0.00187000745505854	0.00220730147363448	Up	0.839111024773525	1.47260444879876e-20	1	0.00191663502058981	0.00226233927245755	Up	0.748115972463875	NA	1e-06	0.001
LDL_direct	C_reactive_protein	0.262020340129887	121	FALSE	NA	0.0949416560957966	-0.212909423907879	-0.251311984811214	Down	2.99331185989715	7.64294486376289e-09	0.0332640752391866	-0.211299203972192	-0.249411328839334	Down	3.68953557422384	NA	1e-06	0.001
LDL_direct	Creatinine_in_urine	0.135196459147541	121	FALSE	NA	0.701989279907427	-150.612484900411	-177.778521133233	Down	1.89091557384036	0.000939851591618654	0.667242457592279	-150.967268852519	-178.197297613611	Down	2.00775967770412	0.039	1e-06	0.001
LDL_direct	Creatinine	0.119068808954331	121	FALSE	NA	1.9452811307711e-05	-0.856559438843963	-1.01105741931741	Down	7.16363920327572	0.0383122865254715	0.000332036374821273	-0.840245280381749	-0.991800669341712	Down	5.95590801554174	0.003	1e-06	0.001
LDL_direct	Cystatin_C	0.173390367736228	121	FALSE	NA	1	-0.00442578334847008	-0.00522406372265459	Down	1.36831216069097	4.8911833766959e-05	0.254900880617002	-0.00607014073089186	-0.007165014526665	Down	2.57446607811419	NA	1e-06	0.001
LDL_direct	Direct_bilirubin	0.397851121284238	121	TRUE	1	2.03653536297138e-30	-0.129237656490549	-0.152548306077061	Down	32.8286565486847	0.00671388315599299	1.28293260051879e-21	-0.13057567783416	-0.154127666884162	Down	24.238121557748	NA	1e-06	0.001
LDL_direct	Gamma_glutamyltransferase	0.211118496248295	121	FALSE	NA	1	-0.0155246406829809	-0.0183248265478796	Down	0.00908156299935227	4.67845504389125e-09	1	-0.087729803836112	-0.103553664861219	Down	0.0665232978096519	NA	1e-06	0.001
LDL_direct	Glucose	0.0459500472795015	121	FALSE	NA	1	-0.0286081924191024	-0.0337682639253043	Down	1.03960279803445	0.177114259098306	1	-0.0272365093714235	-0.0321491698386413	Down	1.44043525014694	0.221	1e-06	0.001
LDL_direct	Glycated_haemoglobin_HbA1c	0.187937124383769	121	FALSE	NA	1	-0.161166149101909	-0.190235754114414	Down	0.800451117946188	0.000632645203055461	1	-0.150801486066939	-0.178001612518386	Down	1.14223186453573	NA	1e-06	0.001
LDL_direct	HDL_cholesterol	0.319006829247002	121	FALSE	NA	0.257347660523395	-0.0302196753148878	-0.0356704106579186	Down	2.46360742159477	1.01875840596058e-26	0.000248351635667709	-0.031876095871165	-0.0376256004754451	Down	6.09634535189906	NA	1e-06	0.001
LDL_direct	IGF_1	0.31166572957877	121	FALSE	NA	1	0.048893346266534	0.0577122593672563	Up	0.266395644617415	7.58915684777826e-21	1	0.0827726626052166	0.0977024020149827	Up	0.534901421103609	NA	1e-06	0.001
LDL_direct	Lipoprotein_A	0.120204003139629	121	TRUE	0.290953020175579	3.10128403702449e-10	4.1544757134367	4.90382021720893	Up	12.2480669519625	0.414347655558774	3.58627836190056e-09	4.19900269856304	4.95637855307011	Up	11.2919943203708	0.496	1e-06	0.001
LDL_direct	uacr_lowcontrolonly	0.0671104846091315	121	FALSE	NA	1	0.0733976240888383	0.0866363839215233	Up	1.0195146412861	0.214766850620499	1	0.072432844097571	0.0854975861639546	Up	0.807810527854974	0.195	1e-06	0.001
LDL_direct	Non_albumin_protein	0.254926431383607	121	TRUE	1	0.0013369812087818	0.282278853450608	0.333193607069269	Up	5.14299251657769	0.000165182158287766	2.41126098665633e-06	0.296103483914667	0.349511791851486	Up	8.28853231638367	NA	1e-06	0.001
LDL_direct	oestradiol_gt212_lowcontrolonly	0.0170338053901911	121	TRUE	7.0451347808013e-29	1	-0.0563089090620544	-0.066465370293153	Down	1.06940094959288	0.862531012226526	1	-0.0491720109449722	-0.0580411869090705	Down	0.715022533130089	0.179	1e-06	0.001
LDL_direct	Phosphate	0.0941540967200921	121	FALSE	NA	0.00633733825605317	0.00613476956187099	0.00724130048663463	Up	4.40045508264693	0.0440689668965187	0.0340598288319968	0.00641550487762755	0.00757267214747718	Up	3.67799684038772	0.052	1e-06	0.001
LDL_direct	rheumatoidfactor_lowcontrolonly	0.0612689427204985	121	FALSE	NA	1	-0.080209442891573	-0.0946768533007946	Down	1.01619868603945	0.163629887180762	1	-0.0753606151289303	-0.0889534404679052	Down	0.916192419228702	0.083	1e-06	0.001
LDL_direct	SHBG	0.236304937018379	121	FALSE	NA	1	-0.275629659662205	-0.325345095445467	Down	0.32284696033262	7.46850952624448e-12	1	-0.237359076568594	-0.280171631440889	Down	0.298558190783951	NA	1e-06	0.001
LDL_direct	Sodium_in_urine	0.0886945288431108	121	FALSE	NA	0.130975644224072	-1.3510014228463	-1.59468210860024	Down	2.81933346185376	0.182084919593173	0.259223806945895	-1.42719856527929	-1.68462296114823	Down	2.56269290715361	0.005	1e-06	0.001
LDL_direct	Testosterone	0.0878988422090199	121	FALSE	NA	0.718217800560668	-0.0777059790826875	-0.091721838688636	Down	1.87785982540243	0.112648609910792	0.740246275079488	-0.0809515953744524	-0.0955528681341526	Down	1.93738985021327	NA	1e-06	0.001
LDL_direct	Total_bilirubin	0.220066419189781	121	TRUE	1	1	0.052900668346126	0.0624423837887841	Up	0.493932717225015	5.13310524404379e-08	1	0.0411128645923334	0.0485284089935093	Up	0.364641731350717	NA	1e-06	0.001
LDL_direct	Urate	0.198361792327869	121	TRUE	1	0.0395782637801997	-2.87748305251846	-3.39649586155442	Down	3.46421315523374	1.49747946619873e-05	0.0943786331852342	-2.85925391945595	-3.37497873221725	Down	3.12990523476406	NA	1e-06	0.001
LDL_direct	Urea	0.168584176316622	121	FALSE	NA	1	-0.0255921365963187	-0.0302082008655633	Down	0.822350637210188	1.77237512387511e-05	1	-0.0216200658664365	-0.0255196860942813	Down	0.715090120782256	NA	1e-06	0.001
LDL_direct	Vitamin_D	0.418632574851393	121	TRUE	1	9.81307223185107e-37	-2.94004974814474	-3.47034773796418	Down	39.1871361939398	2.25847825204657e-05	2.27335112779491e-18	-2.88780457509128	-3.40867908142528	Down	20.910477633452	NA	1e-06	0.001
LDL_direct	Basal metabolic rate	0.283821214134467	121	FALSE	NA	0.821113536387643	-29.3847368181034	-34.6848739589279	Down	1.79878345799937	1.46180039615802e-20	1	-26.3617682084268	-31.1166512500612	Down	1.47766238806431	NA	1e-06	0.001
LDL_direct	SBP	0.123885591636066	121	FALSE	NA	0.062316452378774	0.546892601432288	0.645535846285433	Up	3.22597597608384	0.0441011532701846	0.356505035828487	0.540246877326197	0.637691430171978	Up	2.36872550947631	NA	1e-06	0.001
LDL_direct	DBP	0.174030524198347	121	TRUE	7.045653284201e-79	0.0720170174213254	-0.372068109931177	-0.439178188900735	Down	3.14396955847326	0.000163485179179204	0.205867494333598	-0.376660575534163	-0.444598999425135	Down	2.69606508873414	NA	1e-06	0.001
LDL_direct	RBC	0.284360154530966	121	TRUE	1	0.00951192715796391	-0.0153142658646611	-0.0180765063365154	Down	4.19527764184493	6.86180182365935e-09	0.211338690865327	-0.0142197354856146	-0.0167845550600262	Down	2.68049761572469	NA	1e-06	0.001
LDL_direct	Hemoglobin	0.201359724037705	121	FALSE	NA	1	-0.0144243042405107	-0.0170260219659042	Down	0.346558483293079	2.6649838955312e-06	1	-0.0140959426022638	-0.0166384336030735	Down	0.288921851528236	NA	1e-06	0.001
LDL_direct	RBC distr width	0.422263882638903	121	FALSE	NA	1	-0.0407149242119928	-0.0480586919420781	Down	1.59453815370819	7.82974132536412e-34	0.252178698282969	-0.0439771606831948	-0.0519093393556751	Down	2.58288916421772	NA	1e-06	0.001
LDL_direct	Reticulocyte count	0.15569198705	121	FALSE	NA	1	0.000221751755210466	0.000261749211070269	Up	0.213948498571103	1.50525079309989e-05	1	0.000258710422518994	0.000305374128496668	Up	0.229305424801871	NA	1e-06	0.001
LDL_direct	Eosinophill count	0.144638522793209	121	FALSE	NA	1	0.00252846066842281	0.00298452016559569	Up	0.506921367798208	0.00383332345635459	1	0.001925303780535	0.00227257162022164	Up	0.608312061340072	NA	1e-06	0.001
LDL_direct	Monocyte count	0.129120957377049	121	FALSE	NA	0.168623769762674	-0.00923215175048362	-0.0108973587824663	Down	2.69374438011225	0.00363852868548861	0.025876198488703	-0.0105255184327402	-0.0124240105484644	Down	3.82216241136727	NA	1e-06	0.001
LDL_direct	Basophill count	0.0425642380327869	121	FALSE	NA	1	0.000794569293243788	0.000937886085500561	Up	0.927621675674413	0.13264819825623	1	0.00075717399849656	0.000893745785963644	Up	0.838348920124074	0.23	1e-06	0.001
LDL_direct	Lymphocyte count	0.0908943198347107	121	FALSE	NA	1	-0.0188809034269091	-0.0222864597919275	Down	0.839548024112401	0.0097875922054121	1	-0.0195230360601669	-0.0230444141539941	Down	0.901235477959861	0.031	1e-06	0.001
LDL_direct	Platelet distr width	0.235012907933672	121	FALSE	NA	1	-0.008047095428638	-0.00949855336141101	Down	0.612508767742572	1.44186083835878e-09	1	-0.00439420738350887	-0.00518679238782554	Down	0.28594880268877	NA	1e-06	0.001
LDL_direct	Platelet count	0.300097509383455	121	TRUE	1	1	-0.705361538542755	-0.832587891165261	Down	0.353438547151098	1.16187285560963e-20	1	-0.638986668446411	-0.754240958280242	Down	0.3530306291356	NA	1e-06	0.001
LDL_direct	Platelet volume	0.359028804639344	121	TRUE	1	1	0.0173265491077825	0.0204517459409868	Up	0.502330106027394	6.98404470351821e-24	1	0.0223394445076252	0.0263688193586978	Up	0.819145730565663	NA	1e-06	0.001
LDL_direct	time_aggregated_depression	0.148994827295082	121	FALSE	NA	1	-0.0478034784574641	-0.0564258116504201	Down	1.46598115457258	0.000227602591935923	1	-0.0484787437940834	-0.0572228748752656	Down	1.44348773553366	0.007	1e-06	0.001
LDL_direct	Mood swings	0.0819847076098361	121	FALSE	NA	0.0131048042035071	-0.0770999168780754	-0.0910064607933577	Down	4.03314276922826	0.405973968442445	0.114340984552298	-0.0740994255491408	-0.0874647696016627	Down	3.02063295498831	0.001	1e-06	0.001
LDL_direct	FEV FVC ratio	0.261883147940984	121	FALSE	NA	1	0.00152303925389124	0.00179775047442902	Up	0.768141970596172	2.22020234637327e-10	1	0.00126066294828494	0.00148804924599545	Up	0.774082300960303	NA	1e-06	0.001
LDL_direct	FVC	0.180732531728885	121	FALSE	NA	1	-0.00343641388426807	-0.00405624127874156	Down	0.148509010298321	1.54417244400111e-07	1	-0.0043511289305926	-0.00513594385652864	Down	0.186966136897226	NA	1e-06	0.001
LDL_direct	townsend	0.0901557423248882	121	FALSE	NA	1	-0.0525018239991936	-0.0619715997219328	Down	1.37260661467605	0.0272087227986143	1	-0.0534547758881608	-0.0630964359374944	Down	1.16797091697695	0.28	1e-06	0.001
LDL_direct	Sleep duration	0.129615000754098	121	FALSE	NA	1	0.0104658564096668	0.012353587261598	Up	0.410543001414982	0.00970556929465436	1	0.00852502779653256	0.0100626905882962	Up	0.326717462677476	0.005	1e-06	0.001
LDL_direct	Neuroticism score	0.111586565103279	121	FALSE	NA	1	-0.0877628904951004	-0.103592719374583	Down	1.2233131094132	0.100855874050914	1	-0.0725175507001721	-0.0855975713315229	Down	1.21800418537462	0.001	1e-06	0.001
LDL_direct	Menarche	0.0471023507480016	121	FALSE	NA	1	0.00306174242189816	0.00361399016964531	Up	0.0618270400616614	0.115832564005231	1	-0.00162917561232246	-0.00192303069175526	Down	0.0254505415010849	0.134	1e-06	0.001
LDL_direct	Num children (f)	0.0194485014645712	121	FALSE	NA	1	-0.023433881916251	-0.0276606608956529	Down	0.663148656773132	0.541291230724115	1	-0.0190947591983522	-0.0225388888173705	Down	0.549993546720146	0.439	1e-06	0.001
LDL_direct	chronotype_quantitative_time_averaged	0.18673051852459	121	FALSE	NA	1	-0.0144815013086628	-0.0170935356929101	Down	0.766200131317713	2.77803819976585e-06	1	-0.0143520453897823	-0.0169407297563654	Down	0.689564473927117	NA	1e-06	0.001
LDL_direct	alcohol_continuous	0.0468812308630266	121	FALSE	NA	1	-0.017594387758749	-0.0207678947602738	Down	0.357365074649539	0.214185511747346	1	-0.0214860206576324	-0.0253614630956903	Down	0.40023114770964	0.364	1e-06	0.001
LDL_direct	physical_activity	0.0865576149817098	121	FALSE	NA	1	-0.00695996194896816	-0.00821533316610035	Down	0.04288505461636	0.0305425071996455	1	-0.00957801677086234	-0.0113056076197078	Down	0.0663602863964455	0.281	1e-06	0.001
LDL_direct	Summer outdoor time	0.0493825245075193	121	FALSE	NA	1	-0.0495856245676429	-0.0585294041920373	Down	1.1126980235889	0.400812579672118	1	-0.0523957632392682	-0.0618464087388462	Down	1.46772882594307	0.034	1e-06	0.001
LDL_direct	Height	0.391532704851656	121	FALSE	NA	0.625784024912387	-0.265798467515545	-0.313740647102651	Down	1.95968074853066	6.73184030457773e-31	0.324412564914371	-0.26374438749738	-0.311316071821524	Down	2.42495676795383	NA	1e-06	0.001
LDL_direct	Pulse rate	0.287963166352459	121	FALSE	NA	0.000323153214545113	-0.760439298824818	-0.897600049863462	Down	5.82754790455588	1.1552215394543e-13	0.000327433744043726	-0.767120751799115	-0.905486639275868	Down	5.96432415043861	NA	1e-06	0.001
LDL_direct	Water intake	0.0715650300742756	121	TRUE	1.25037936524637e-07	1	-0.0107635334554123	-0.0127049564392789	Down	0.173131743532987	0.0464637510023437	1	-0.0123714405028811	-0.0146028823463358	Down	0.219652252599868	0.001	1e-06	0.001
LDL_direct	Bread intake	0.0348510765614957	121	FALSE	NA	0.199452726137162	0.225331002063617	0.265974048159602	Up	2.60378985833877	0.637170521669261	0.547418412886354	0.228899281628665	0.270185939786539	Up	2.11776651242043	0.106	1e-06	0.001
LDL_direct	Coffee intake	0.110335854712645	121	FALSE	NA	1	0.0290510064754852	0.0342909485362966	Up	0.748059094926029	0.00228810973313764	1	0.0378880124515355	0.044721888937463	Up	0.874956738163063	NA	1e-06	0.001
LDL_direct	Beer intake	0.111002775918033	121	FALSE	NA	1	-0.0788652559231856	-0.0930902147726242	Down	0.636523932428057	0.00109417507682632	1	-0.0929210229157253	-0.109681226274621	Down	0.826002609828201	0.008	1e-06	0.001
LDL_direct	Body mass index (BMI)	0.269124171921005	121	FALSE	NA	1	-0.127877320534334	-0.150942605761445	Down	1.36791417002971	9.43370143539592e-13	1	-0.143602433325793	-0.169504063654975	Down	1.55744117687024	NA	1e-06	0.001
LDL_direct	Waist circumference	0.272560406278688	121	FALSE	NA	0.000256799593662068	-0.677181450730874	-0.799324949252355	Down	5.94327205463428	8.84792080164365e-09	0.00145960534000248	-0.708309656909318	-0.836067762861687	Down	5.25611023726168	NA	1e-06	0.001
LDL_direct	Intelligence	0.101168983194689	121	FALSE	NA	1	0.0754680257785942	0.0890802248209011	Up	1.10930192338375	0.04334421903299	1	0.0535096330494219	0.063161187707635	Up	0.866654846717169	0.039	1e-06	0.001
LDL_direct	smoking_current	0.0376383716447636	121	FALSE	NA	0.627009585749294	-0.08948977880885	-0.10563108724816	Down	1.95842113521081	0.823141198209424	0.814334206409351	-0.0864194867066218	-0.102007005288805	Down	1.87489884642655	0.16	1e-06	0.001
LDL_direct	Crohns disease	0.00171784740550074	121	TRUE	4.2982801705148e-37	1	-0.0209651376806028	-0.0247466282405252	Down	0.0684790726129539	0.820249702245021	1	-0.0276892897684514	-0.0326836184232654	Down	0.0813772375275946	0.86	1e-06	0.001
LDL_direct	Atrial fibrillation	0.0570584868175044	121	FALSE	NA	0.554922759415482	0.128456814474004	0.151626623262838	Up	2.03469152052541	0.13409558255903	0.771994432479667	0.136092389640904	0.160639430282593	Up	1.91216856710112	0.276	1e-06	0.001
LDL_direct	Myocardial infarction	0.219954758527315	121	FALSE	NA	2.57194674807848e-16	0.559315418097337	0.660199371533569	Up	18.5015074888208	0.0779401008167978	6.40289082584385e-14	0.555910585573565	0.656180407958386	Up	16.2566480733129	0.179	1e-06	0.001
LDL_direct	Heart failure	0.147165817606557	121	FALSE	NA	0.41032574641721	0.258113569896443	0.304669621319579	Up	2.20502973148012	0.00274686560535183	0.327783429124855	0.274642900953139	0.324180354659674	Up	2.41726121193863	0.045	1e-06	0.001
LDL_direct	Cardiomyopathy	0.000422280005419329	121	FALSE	NA	1	0.103502504004043	0.12217129348601	Up	0.275598808047435	0.926441691301696	1	-0.00966779711119204	-0.0114115816771786	Down	0.0234057316259677	0.811	1e-06	0.001
LDL_direct	Asthma	0.069092254177117	121	FALSE	NA	1	-0.0359137375165932	-0.0423915132154468	Down	0.63083399582171	0.0466086664144217	1	-0.0369009832567178	-0.0435568288782916	Down	0.610004011532261	0.014	1e-06	0.001
LDL_direct	Diabetes	0.145785831311475	121	TRUE	3.5767755949682e-13	0.900600251023143	-0.124438403761211	-0.14688341014675	Down	1.74512180938821	0.000147666040127432	0.866263048248703	-0.119492295323635	-0.14104517008333	Down	1.83395002594789	0.002	1e-06	0.001
LDL_direct	Malignant melanoma	0.000479158420268355	121	FALSE	NA	1	0.0272818540173047	0.0322026933170661	Up	0.122152454507423	0.999454356997601	1	0.0193506149174446	0.0228408933384021	Up	0.09219291549364	0.927	1e-06	0.001
LDL_direct	Non-melanoma skin cancer	0.0275460516005961	121	FALSE	NA	1	-0.0201268423627794	-0.0237571292492955	Down	0.158815670583234	0.345431780258661	1	-0.00777308367663636	-0.00917511799630042	Down	0.0611240206684403	0.176	1e-06	0.001
LDL_direct	Lung cancer	0.0292244907830916	121	FALSE	NA	1	-0.220908398852361	-0.260753738176827	Down	1.09538537264708	0.350425232268623	1	-0.257259323111132	-0.303661293688069	Down	1.25868585966852	0.155	1e-06	0.001
LDL_direct	Breast cancer	0.0841976090868446	121	FALSE	NA	1	0.124139474604608	0.146530563014458	Up	1.17998258148533	0.0179095178905215	1	0.143220898194216	0.169053710873816	Up	1.59888512262466	NA	1e-06	0.001
LDL_direct	Prostate cancer	0.0990213586004607	121	FALSE	NA	1	0.024982387023395	0.029488470509825	Up	0.111250492904568	0.00224084954268437	1	0.0297977886743309	0.0351724281494056	Up	0.146264542749449	0.019	1e-06	0.001
LDL_direct	Colorectal cancer	0.011670438111367	121	FALSE	NA	1	0.0152830603283662	0.0180396722447245	Up	0.0650315041713923	0.432895092962249	1	0.0234172496461855	0.0276410286561524	Up	0.111252039295673	0.71	1e-06	0.001
LDL_direct	Bladder cancer	0.0174247121460506	121	FALSE	NA	1	-0.0897372593609969	-0.105923205969918	Down	0.358497634002435	0.957183721011424	1	-0.0869926794880177	-0.102683585089399	Down	0.308703000235326	0.428	1e-06	0.001
LDL_direct	IBD	0.0375887680531094	121	FALSE	NA	1	0.0284510515679653	0.0335827795138145	Up	0.154959776734258	0.28545827039554	1	0.0246257252861696	0.029067477547451	Up	0.109382508913956	0.81	1e-06	0.001
LDL_direct	Respiratory failure	0.00925220255114489	121	FALSE	NA	1	-0.0282366578544594	-0.0333297155174762	Down	0.069257943922163	0.899442601771509	1	0.0255742249035827	0.0301870584333957	Up	0.0705023803844325	0.391	1e-06	0.001
LDL_direct	Respiratory infection	0.0110021655602222	121	FALSE	NA	1	-0.0577662952707034	-0.0681856258553988	Down	0.497389674740413	0.978963532973487	1	-0.0501327694554201	-0.05917523782966	Down	0.472915303012391	0.996	1e-06	0.001
LDL_direct	Helicobacter pylori	0.0782823798211624	121	FALSE	NA	1	-0.230979039825162	-0.272640824829651	Down	0.740274518717407	0.170591332752575	1	-0.178106476634545	-0.210231615534907	Down	0.559470699508746	0.02	1e-06	0.001
LDL_direct	Stroke	0.117899449344262	121	TRUE	0.916287455000992	0.208962393786361	0.231050523551882	0.272725202105743	Up	2.57387866809804	0.0236435586152107	0.700778060964836	0.222348755240622	0.262453892242934	Up	1.97388891467277	0.018	1e-06	0.001
LDL_direct	Multiple sclerosis	0.105390661217721	121	FALSE	NA	1	0.340121326434665	0.401469150843705	Up	1.24078465562135	0.00251750597108241	1	0.368447370243362	0.434904374896977	Up	1.43395105934059	0.004	1e-06	0.001
LDL_direct	Migraine	0.0393780860858962	121	FALSE	NA	1	-0.101448566577619	-0.119746886515955	Down	1.06525808213823	0.734707318330498	1	-0.0871159544230741	-0.102829095175509	Down	0.974744584805196	0.296	1e-06	0.001
LDL_direct	Osteoarthritis	0.0387121175805378	121	FALSE	NA	1	-0.0186386725778443	-0.022000537664369	Down	0.270526819038625	0.198738476464492	1	-0.0347948628473878	-0.0410708266591078	Down	0.455567087705305	0.116	1e-06	0.001
LDL_direct	Gout	0.0507572617951498	121	FALSE	NA	1	-0.0102710103584031	-0.0121235967474303	Down	0.0484752013133268	0.121064364023223	1	-0.0293588177005787	-0.0346542797994486	Down	0.158636744910185	0.315	1e-06	0.001
LDL_direct	Hiatus hernia	0.0306433862254438	121	FALSE	NA	1	-0.0641067457002805	-0.0756697059529692	Down	1.15602892614407	0.756444098803491	1	-0.0704743080557478	-0.0831857881657229	Down	1.55394220398096	0.142	1e-06	0.001
LDL_direct	Gastric reflux	0.127381837819672	121	FALSE	NA	1	-0.0755773106317544	-0.0892092214282536	Down	1.06446826667818	0.00533014405516294	1	-0.0732217086854365	-0.0864287385840069	Down	1.18444656561206	0.001	1e-06	0.001
LDL_direct	Allergic rhinitis	0.121988357918981	121	FALSE	NA	1	0.002184019264442	0.00257795172303097	Up	0.0182377104699137	0.00101380327807904	1	-0.00457277783238592	-0.00539757166246834	Down	0.0355478131798459	0.012	1e-06	0.001
LDL_direct	Hypothyroidism	0.130743923726229	121	FALSE	NA	1	0.100375407635718	0.118480161451574	Up	1.38215118941066	0.000504872894138331	1	0.090204646763935	0.106474896232153	Up	1.15521761974043	0.003	1e-06	0.001
LDL_direct	Kidney infection	0.000534806123831388	121	FALSE	NA	1	-0.0138984005110351	-0.0164052607630966	Down	0.093828190339331	0.959329891002727	1	-0.0065097730554081	-0.00768394351549711	Down	0.051096599679393	0.983	1e-06	0.001
LDL_direct	Angina	0.299063885268344	121	FALSE	NA	2.10240576181886e-31	0.575015112190109	0.67873082594721	Up	33.83503535237	0.00863765788672797	1.61288002518643e-18	0.581803124121942	0.686743194400423	Up	21.0742653462278	0.031	1e-06	0.001
Lipoprotein_A	statins	0.0792393595882489	131	FALSE	NA	1	0.000702487287496222	1.4282461237617e-05	Up	0.107733269180236	0.0129537588195789	1	0.000846439697116414	1.72091970619618e-05	Up	0.112668518812593	0.373	1e-06	0.001
Lipoprotein_A	Alanine_aminotransferase	0.00414414839775601	131	FALSE	NA	1	-1.16207710872468e-06	-2.36265076335229e-08	Down	0.000600964711285505	0.849101515712723	1	0.000232738743535986	4.73187507049697e-06	Up	0.105498403988192	0.494	1e-06	0.001
Lipoprotein_A	Albumin	0.265301590742576	131	FALSE	NA	0.000373828853244993	-0.00115488985980833	-2.34803817094244e-05	Down	5.75348350235898	6.65302839935185e-10	8.65461210007624e-05	-0.00117400689191499	-2.38690553194691e-05	Down	6.5974351130612	NA	1e-06	0.001
Lipoprotein_A	Alkaline_phosphatase	0.138558689906431	131	FALSE	NA	1	-0.00076955124387967	-1.56459568830709e-05	Down	0.138132833509461	0.000100310184003887	1	-0.00176778650549587	-3.5941351097066e-05	Down	0.463640876828398	NA	1e-06	0.001
Lipoprotein_A	Aspartate_aminotransferase	0.0110690711214435	131	FALSE	NA	1	-0.000249502004775705	-5.07269352107089e-06	Down	0.145203010178414	0.791069579257505	1	-0.000210256078345368	-4.27477385340904e-06	Down	0.125048742960975	0.492	1e-06	0.001
Lipoprotein_A	Calcium	0.154597446181818	131	FALSE	NA	0.0671999358672209	-2.53245815769939e-05	-5.14880996667475e-07	Down	3.18499422104028	6.1706757851916e-05	0.0987778892873448	-2.46481449552681e-05	-5.01128178642913e-07	Down	3.10418339637294	NA	1e-06	0.001
Lipoprotein_A	C_reactive_protein	0.0318783913254685	131	FALSE	NA	1	7.08703314459757e-05	1.44088409824735e-06	Up	0.072938013414136	0.698739374208607	1	7.87689510682998e-05	1.60147309479504e-06	Up	0.105594955246118	0.24	1e-06	0.001
Lipoprotein_A	Creatinine_in_urine	0.0343838226266482	131	FALSE	NA	0.154939277489356	-1.40679148914137	-0.0286018626538907	Down	2.73653361262898	0.679580909274389	0.0973539286701753	-1.24569478477742	-0.0253265614825533	Down	3.11344740533155	0.193	1e-06	0.001
Lipoprotein_A	Creatinine	0.237055590562651	131	FALSE	NA	0.867220763049186	0.00384294620422121	7.81319906808023e-05	Up	1.76659525824325	8.65169237581472e-12	0.382914251630011	0.00398112467742386	8.09413350241341e-05	Up	2.32105778247615	NA	1e-06	0.001
Lipoprotein_A	Cystatin_C	0.0621285708651399	131	FALSE	NA	1	-1.11590497944536e-05	-2.26877694407785e-07	Down	0.447076032482475	0.0700537460626134	1	-1.26371547337609e-05	-2.56929450327853e-07	Down	0.651991610562824	0.355	1e-06	0.001
Lipoprotein_A	Direct_bilirubin	0.0752047962712237	131	FALSE	NA	0.0202196560454759	-0.000219358260676286	-4.45983281267136e-06	Down	3.81531121722146	0.364296168387104	0.0701283474502038	-0.000214718631602761	-4.36550324460796e-06	Down	3.2887773932766	0.051	1e-06	0.001
Lipoprotein_A	Gamma_glutamyltransferase	0.0437224711636711	131	FALSE	NA	1	0.00444175816046299	9.03066003938512e-05	Up	1.25269375346513	0.408945166354909	1	0.0040037844826831	8.14020377244214e-05	Up	0.853482702660693	0.062	1e-06	0.001
Lipoprotein_A	Glucose	0.0600763151746472	131	FALSE	NA	1	5.99557230270031e-05	1.21897620832189e-06	Up	0.247310206219001	0.0490104769258292	1	6.04259085094062e-05	1.22853567800404e-06	Up	0.322592008402912	0.122	1e-06	0.001
Lipoprotein_A	Glycated_haemoglobin_HbA1c	0.142438922378788	131	FALSE	NA	0.0478785367002236	0.00207341544958158	4.21551767771804e-05	Up	3.36446380988971	0.00109418005784781	0.00454530884828928	0.00205252674221852	4.17304827527801e-05	Up	4.69400505591488	0.022	1e-06	0.001
Lipoprotein_A	HDL_cholesterol	0.265125774200718	131	FALSE	NA	1	-4.74774903738334e-05	-9.6527784629449e-07	Down	0.382911185001781	1.2064679005591e-13	1	-1.60641234989038e-05	-3.26604089886282e-07	Down	0.207395747903412	NA	1e-06	0.001
Lipoprotein_A	IGF_1	0.357396053169816	131	FALSE	NA	1	0.00236327623643528	4.80484157385551e-05	Up	1.38148797564072	3.04107775931504e-24	0.00374757055579839	0.00269729811629701	5.48395059640373e-05	Up	4.78849854685706	NA	1e-06	0.001
Lipoprotein_A	LDL_direct	0.359829281556247	131	TRUE	1.60360105526594e-11	6.6046243850056e-10	0.000799016412235114	1.62450212823662e-05	Up	11.8929671954557	1.93465356163635e-16	2.82386932862781e-14	0.000852047877449926	1.73232185106807e-05	Up	16.6701715207701	NA	1e-06	0.001
Lipoprotein_A	uacr_lowcontrolonly	0.0533249601445756	131	FALSE	NA	1	-0.000515166747174234	-1.04739960827616e-05	Down	0.983453387481493	0.0536938179554568	1	-0.000527746214514578	-1.0729752674911e-05	Down	1.00715617501827	0.321	1e-06	0.001
Lipoprotein_A	Non_albumin_protein	0.148693528828832	131	FALSE	NA	0.0204000154831	0.0013249523255225	2.69379682277417e-05	Up	3.80773761537414	0.0234651807160754	6.94707808393548e-05	0.00140683479791288	2.86027431763732e-05	Up	6.70106610290894	0.003	1e-06	0.001
Lipoprotein_A	oestradiol_gt212_lowcontrolonly	0.00185580684709685	131	FALSE	NA	0.605435509176973	0.000619879313477419	1.26029359168859e-05	Up	1.98106557289149	0.888133160479425	0.253419640994252	0.000622163664390302	1.26493796802779e-05	Up	2.5784650235025	0.955	1e-06	0.001
Lipoprotein_A	Phosphate	0.111491924496877	131	FALSE	NA	1	8.23683514878564e-06	1.67465348949543e-07	Up	0.304014223778318	0.00309291883381778	1	8.77652933659408e-06	1.78438019138372e-07	Up	0.393976848388028	0.086	1e-06	0.001
Lipoprotein_A	rheumatoidfactor_lowcontrolonly	0.025954954163775	131	FALSE	NA	1	-4.65320654160975e-05	-9.46056152817209e-07	Down	0.075280389226275	0.707307900096957	1	-2.70487723594069e-05	-5.49935991191063e-07	Down	0.0343949063538037	0.565	1e-06	0.001
Lipoprotein_A	SHBG	0.177813416585891	131	FALSE	NA	0.413807743262298	-0.00959410656170498	-0.000195060405385422	Down	2.19947164679554	2.19423021510214e-06	0.00301944172426127	-0.0099878122465606	-0.0002030649433793	Down	4.88836555506362	NA	1e-06	0.001
Lipoprotein_A	Sodium_in_urine	0.014317290993523	131	FALSE	NA	1	0.00185755393286745	3.7766437222688e-05	Up	0.359824337905018	0.472993260829962	1	0.00154445685088995	3.1400774787866e-05	Up	0.242458291244781	0.328	1e-06	0.001
Lipoprotein_A	Testosterone	0.201996842893939	131	FALSE	NA	0.151732715153351	-0.000867691089543492	-1.76412649356267e-05	Down	2.74927571639114	5.71655603694198e-07	0.0271918910480085	-0.000847481461827558	-1.72303774653235e-05	Down	3.79421407941874	NA	1e-06	0.001
Lipoprotein_A	Total_bilirubin	0.0604864007601204	131	FALSE	NA	1	-0.000528984306037378	-1.07549246523941e-05	Down	1.32326609605244	0.135400256056783	1	-0.000534924973466787	-1.08757059872258e-05	Down	1.24238661410036	0.032	1e-06	0.001
Lipoprotein_A	Urate	0.190769497586742	131	FALSE	NA	0.709434762188197	0.0130649718215265	0.000265627516586931	Up	1.88476573706653	4.40033528225239e-05	1	0.0125726834116209	0.000255618666238529	Up	1.64689589241916	NA	1e-06	0.001
Lipoprotein_A	Urea	0.0552763380488087	131	FALSE	NA	1	8.91613446633598e-05	1.81276369226126e-06	Up	0.463934346086839	0.243595299367957	1	5.4021468972635e-05	1.09832526557278e-06	Up	0.261296404076995	0.036	1e-06	0.001
Lipoprotein_A	Vitamin_D	0.0124544535245199	131	FALSE	NA	1	-0.000594389386306915	-1.20846932337194e-05	Down	0.124500693621437	0.945205521763578	1	0.000261574066210199	5.31813390492583e-06	Up	0.074219884656276	0.147	1e-06	0.001
Lipoprotein_A	Basal metabolic rate	0.254949740685172	131	FALSE	NA	1	-0.0943380416597073	-0.00191801253520152	Down	0.408628224948862	7.24955922539753e-14	1	-0.0904946564124897	-0.00183987161821744	Down	0.626608262040824	NA	1e-06	0.001
Lipoprotein_A	SBP	0.215536615030303	131	FALSE	NA	1	-0.00114062463803862	-2.31903515827611e-05	Down	0.423388124872074	1.72871387315403e-05	1	-0.000309171992810715	-6.2858603730955e-06	Down	0.0832145512695602	NA	1e-06	0.001
Lipoprotein_A	DBP	0.140903906539209	131	FALSE	NA	1	-0.00153047003173811	-3.11164049409956e-05	Down	1.31988323437942	2.45611687122345e-05	1	-0.00172483578945793	-3.50681083382878e-05	Down	1.7476598857344	NA	1e-06	0.001
Lipoprotein_A	RBC	0.0734299961450382	131	FALSE	NA	0.047245059950834	-6.44590470273981e-05	-1.31053452065138e-06	Down	3.37104587675483	0.061014724502123	0.560808792855478	-6.2277556428927e-05	-1.26618203845353e-06	Down	2.10502957445946	0.194	1e-06	0.001
Lipoprotein_A	Hemoglobin	0.0992559406212121	131	FALSE	NA	1	-0.000219681803300642	-4.4664108462861e-06	Down	1.2881770113054	0.00361857775568787	1	-0.000214303843051349	-4.35707006508601e-06	Down	1.13405479553794	0.035	1e-06	0.001
Lipoprotein_A	RBC distr width	0.140531885636364	131	FALSE	NA	1	3.4423044786378e-05	6.99864341452361e-07	Up	0.23244831714006	6.41157116739474e-05	1	5.4115547680414e-05	1.1002380055199e-06	Up	0.363429952010495	NA	1e-06	0.001
Lipoprotein_A	Reticulocyte count	0.0996476780823503	131	FALSE	NA	1	-3.24431439933505e-06	-6.59610436742527e-08	Down	0.827886519252491	0.00784617027918829	1	-2.8726590007808e-06	-5.84048160839695e-08	Down	0.615339910465518	0.348	1e-06	0.001
Lipoprotein_A	Eosinophill count	0.129538292795512	131	FALSE	NA	1	-2.84990145457458e-06	-5.79421261857479e-08	Down	0.12134028913893	0.00193033686651941	1	-5.4819486564556e-07	-1.11454997956607e-08	Down	0.0206269615035034	0.032	1e-06	0.001
Lipoprotein_A	Monocyte count	0.173586032424242	131	FALSE	NA	1	1.22584771915991e-05	2.49230453614676e-07	Up	0.352681159482121	1.05249822987482e-06	1	9.1173589251801e-06	1.85367518752468e-07	Up	0.23759003351598	0.001	1e-06	0.001
Lipoprotein_A	Basophill count	0.0395732137982883	131	FALSE	NA	1	8.73057910639159e-07	1.77503792436468e-08	Up	0.113985871181392	0.129185072076843	1	9.59549696917789e-07	1.95088674140159e-08	Up	0.113046135446437	0.259	1e-06	0.001
Lipoprotein_A	Lymphocyte count	0.00507729192690265	131	FALSE	NA	1	2.49127729771484e-05	5.06508403356109e-07	Up	0.113176952979744	0.889059535894012	1	1.44317903780996e-05	2.93416678612466e-07	Up	0.0826758507049685	0.864	1e-06	0.001
Lipoprotein_A	Platelet distr width	0.0296634365151516	131	FALSE	NA	1	-3.46063093793339e-05	-7.03590344031638e-07	Down	0.425660196851106	0.332150203008348	1	-4.18436071905695e-05	-8.50733825905136e-07	Down	0.666846796619735	0.18	1e-06	0.001
Lipoprotein_A	Platelet count	0.0653451382986352	131	FALSE	NA	1	-0.00348835421327874	-7.09226838991013e-05	Down	0.562724979608896	0.0945561557767955	1	-0.00309246673480771	-6.28737872623051e-05	Down	0.394494815492882	0.395	1e-06	0.001
Lipoprotein_A	Platelet volume	0.00602555019662254	131	FALSE	NA	0.399011761196586	0.000177659162098778	3.6120370309149e-06	Up	2.2209740914896	0.961750712980185	0.792420924539685	0.000160980100003423	3.27293045618134e-06	Up	1.89511878971038	0.788	1e-06	0.001
Lipoprotein_A	time_aggregated_depression	0.00640470955355088	131	FALSE	NA	1	0.000209099276137905	4.25125459123624e-06	Up	0.69868411533228	0.949343824423032	1	0.000195985802656043	3.98464097412332e-06	Up	0.916031279091127	0.737	1e-06	0.001
Lipoprotein_A	Mood swings	0.0190434967638216	131	FALSE	NA	1	8.04255917107893e-05	1.6351547089426e-06	Up	0.253158172570013	0.379657292529357	1	4.06772855844189e-05	8.27021022233182e-07	Up	0.124384617865991	0.396	1e-06	0.001
Lipoprotein_A	FEV FVC ratio	0.0234810865301874	131	FALSE	NA	1	3.44760425406697e-06	7.00941853294675e-08	Up	0.378796266272832	0.815234614289874	1	2.61417462113229e-06	5.31494994418456e-08	Up	0.228772749388931	0.236	1e-06	0.001
Lipoprotein_A	FVC	0.0493606109414758	131	FALSE	NA	1	-9.28590021004962e-05	-1.88794177726849e-06	Down	1.32798126737337	0.311687240562638	1	-8.61712417770798e-05	-1.75197109240939e-06	Down	1.1296837101599	0.343	1e-06	0.001
Lipoprotein_A	townsend	0.0680523698519546	131	FALSE	NA	1	0.000334059434917948	6.79185376760501e-06	Up	0.914231079915112	0.0367729231500421	1	0.000321432965905359	6.53514157159784e-06	Up	1.00214644083341	0.083	1e-06	0.001
Lipoprotein_A	Sleep duration	0.0628705048380754	131	FALSE	NA	1	4.37417339057189e-05	8.89325159464823e-07	Up	0.146314140994954	0.0671782612886614	1	3.84907273406111e-05	7.82565508351524e-07	Up	0.215672855762735	0.018	1e-06	0.001
Lipoprotein_A	Neuroticism score	0.0163645765556328	131	FALSE	NA	1	0.000411674285981349	8.36986253944689e-06	Up	1.22521586879247	0.761618120720182	1	0.000347218066799873	7.05938551250463e-06	Up	1.01676985625475	0.808	1e-06	0.001
Lipoprotein_A	Menarche	0.0957604496032847	131	FALSE	NA	1	-2.6451438350777e-05	-5.37791430035267e-07	Down	0.0608311286673225	0.0043871865833388	1	-3.65359464519901e-05	-7.42822323290806e-07	Down	0.0868452028644761	0.002	1e-06	0.001
Lipoprotein_A	Num children (f)	0.0198390163856119	131	FALSE	NA	1	-0.000156194673940344	-3.17563664963431e-06	Down	0.893152677795517	0.46650024424318	1	-0.000144584638002699	-2.93958983256269e-06	Down	0.752075732392829	0.829	1e-06	0.001
Lipoprotein_A	chronotype_quantitative_time_averaged	0.0318294749790653	131	FALSE	NA	0.208962393786361	-0.000136906817659203	-2.78348996656197e-06	Down	2.57429592275411	0.484907663553319	1	-0.000143466496058121	-2.91685658277178e-06	Down	1.56688892699068	0.118	1e-06	0.001
Lipoprotein_A	alcohol_continuous	0.00127833288688417	131	FALSE	NA	1	-0.000371452277815621	-7.55209788697378e-06	Down	1.19008439686254	0.985753238849678	1	-0.000314162933393552	-6.38733255157105e-06	Down	1.40472425560407	0.809	1e-06	0.001
Lipoprotein_A	physical_activity	0.0083411789440202	131	FALSE	NA	1	0.000141345761784149	2.87373935402983e-06	Up	0.161936130025713	0.76471125599617	1	0.000291725075127307	5.9311423163214e-06	Up	0.427967700105086	0.597	1e-06	0.001
Lipoprotein_A	Summer outdoor time	0.0676954537576914	131	FALSE	NA	1	0.000120612268941863	2.45220103851696e-06	Up	0.402105898950532	0.0754091338750021	1	0.000183840105971183	3.7377034918471e-06	Up	0.572788795771354	0.014	1e-06	0.001
Lipoprotein_A	Height	0.304578161213428	131	FALSE	NA	1	-0.00125710386447075	-2.55585226032416e-05	Down	0.92906085058461	1.32644191870823e-18	1	-0.00101030459059275	-2.05407790434999e-05	Down	1.13889097746274	NA	1e-06	0.001
Lipoprotein_A	Pulse rate	0.0671400806037474	131	FALSE	NA	1	-0.00129695862899619	-2.63688207247887e-05	Down	0.957419592927573	0.0468207784340114	1	-0.00128231669719848	-2.6071131603481e-05	Down	1.122831892376	0.439	1e-06	0.001
Lipoprotein_A	Water intake	0.0447634610536896	131	FALSE	NA	1	5.23139053258399e-05	1.06360832189251e-06	Up	0.110659295980168	0.340876515750868	1	7.82216823512071e-05	1.59034642477899e-06	Up	0.232207085049416	0.037	1e-06	0.001
Lipoprotein_A	Bread intake	0.0802301691486583	131	FALSE	NA	0.00280982159803451	0.00225811571589959	4.59103684243726e-05	Up	4.78949700747467	0.308844122661473	0.0341237355079269	0.00216221404511302	4.3960565317595e-05	Up	3.67591472038861	0.02	1e-06	0.001
Lipoprotein_A	Coffee intake	0.00766210856083749	131	FALSE	NA	1	-5.25942534503795e-05	-1.06930815631378e-06	Down	0.12713827025031	0.753471602391851	1	-6.30482019506156e-05	-1.28185024339812e-06	Down	0.193107898849682	0.42	1e-06	0.001
Lipoprotein_A	Beer intake	0.125436741136364	131	FALSE	NA	0.0222055815195781	0.00157946459502744	3.21125268117955e-05	Up	3.76429317683671	0.0074365557737218	0.0168946879148198	0.00161128848237873	3.2759546972324e-05	Up	4.04229896971838	0.039	1e-06	0.001
Lipoprotein_A	Body mass index (BMI)	0.0604689587807079	131	FALSE	NA	1	-0.000127334093664797	-2.58886429600242e-06	Down	0.124875235488019	0.0749905031078993	1	-0.000281548568352236	-5.72424097285747e-06	Down	0.420699664996905	0.018	1e-06	0.001
Lipoprotein_A	Waist circumference	0.0691635690111034	131	FALSE	NA	1	-0.000592891101987486	-1.20542312053011e-05	Down	0.306135260270243	0.0885027775078972	1	-0.000711701042329389	-1.4469788607948e-05	Down	0.430983460601939	0.093	1e-06	0.001
Lipoprotein_A	Intelligence	0.0918775827272729	131	FALSE	NA	1	-0.000328819116494872	-6.68531142003156e-06	Down	1.00963303932538	0.0087196376177115	1	-0.000320472417845562	-6.51561240619498e-06	Down	0.765008175521595	0.008	1e-06	0.001
Lipoprotein_A	smoking_current	0.0557948557483229	131	FALSE	NA	1	-4.05056472194065e-05	-8.23531395675078e-07	Down	0.0848693131172778	0.106449565378126	1	-6.322632954812e-05	-1.28547180431743e-06	Down	0.116068830439321	0.373	1e-06	0.001
Lipoprotein_A	Crohns disease	0.000714711075641916	131	FALSE	NA	1	-0.000607827903513063	-1.23579154037204e-05	Down	0.199522229607172	0.992063956651117	1	-0.000334495924998362	-6.80072816685049e-06	Down	0.171744950817363	0.947	1e-06	0.001
Lipoprotein_A	Atrial fibrillation	0.0313649509264399	131	FALSE	NA	1	-1.74986529763807e-05	-3.55769901169939e-07	Down	0.0119040714386913	0.400139384335825	1	1.22767176210777e-05	2.49601304776857e-07	Up	0.0127224807395718	0.32	1e-06	0.001
Lipoprotein_A	Myocardial infarction	0.266796417762226	131	FALSE	NA	1.56243655693544e-19	0.00417874901094192	8.49592894175034e-05	Up	21.7878582396606	0.15715172373139	1.09561459543758e-17	0.00434192370659791	8.82768387983229e-05	Up	20.2132459045337	NA	1e-06	0.001
Lipoprotein_A	Heart failure	0.0119477987476291	131	FALSE	NA	0.286859356274703	0.00139601501102642	2.83827631289678e-05	Up	2.40567581334101	0.665462646913452	0.214926242983796	0.00161011002555831	3.27355874442907e-05	Up	2.67142054186559	0.667	1e-06	0.001
Lipoprotein_A	Cardiomyopathy	0.0521627035021974	131	FALSE	NA	1	-0.000664705410465845	-1.35143075588593e-05	Down	0.264369467413999	0.111735072707772	1	-0.000535580265456632	-1.08890289079546e-05	Down	0.222587001038984	0.355	1e-06	0.001
Lipoprotein_A	Asthma	0.0495218804418228	131	FALSE	NA	1	0.000100266967597323	2.0385551505512e-06	Up	0.260590750618342	0.0707507145544446	1	9.18202730707307e-05	1.86682309317544e-06	Up	0.195831996393484	0.198	1e-06	0.001
Lipoprotein_A	Diabetes	0.101924391464261	131	FALSE	NA	0.623327594678443	0.000897299915402856	1.82432500749378e-05	Up	1.96179915965996	0.0249010395733477	0.230670617534345	0.000834600607172633	1.69684932852239e-05	Up	2.63386132135208	0.262	1e-06	0.001
Lipoprotein_A	Malignant melanoma	0.0530918622831368	131	FALSE	NA	1	0.00149913621330797	3.04793485057823e-05	Up	1.5702261115652	0.266375802859782	1	0.00126673774672259	2.57543916990655e-05	Up	1.5598155401542	0.432	1e-06	0.001
Lipoprotein_A	Non-melanoma skin cancer	0.0123343358582002	131	FALSE	NA	1	-0.000294493474464447	-5.98742740065918e-06	Down	0.56840715886539	0.627993659313685	1	-0.000299012904113722	-6.07931316134244e-06	Down	0.485803488123259	0.165	1e-06	0.001
Lipoprotein_A	Lung cancer	0.0490540573282443	131	FALSE	NA	1	-0.00050523938474749	-1.02721601612076e-05	Down	0.29849211389399	0.321098146116166	1	-0.000554944041684943	-1.1282719140244e-05	Down	0.30985223478556	0.65	1e-06	0.001
Lipoprotein_A	Breast cancer	0.00658658487161701	131	FALSE	NA	1	-0.000302920500889491	-6.15875958048132e-06	Down	0.567600520439902	0.905263751379768	1	-0.000378771027163246	-7.70089738231817e-06	Down	0.547000387539197	0.438	1e-06	0.001
Lipoprotein_A	Prostate cancer	0.147772204216274	131	FALSE	NA	1	0.000499421153434036	1.0153868108547e-05	Up	0.277533563394615	0.000175027064797963	1	0.000595834913281235	1.21140826381202e-05	Up	0.518442695522249	NA	1e-06	0.001
Lipoprotein_A	Colorectal cancer	0.0401126112653249	131	FALSE	NA	1	-0.000362331115342372	-7.3666530372449e-06	Down	0.262838402125768	0.19626898702102	1	-0.000362095691383634	-7.36186656832947e-06	Down	0.305372114862346	0.7	1e-06	0.001
Lipoprotein_A	Bladder cancer	0.0233809814480684	131	FALSE	NA	1	-0.00126769459205694	-2.57738455833442e-05	Down	1.35022353531976	0.734035480290472	1	-0.00129519721754644	-2.63330089866942e-05	Down	1.03942690323395	0.845	1e-06	0.001
Lipoprotein_A	IBD	0.0791125070390932	131	FALSE	NA	1	-0.000223970061649426	-4.55359660001225e-06	Down	0.110488245597591	0.0314675192913889	1	-0.000112737559084149	-2.2920981579351e-06	Down	0.06896708878404	0.276	1e-06	0.001
Lipoprotein_A	Respiratory failure	0.0224122768066158	131	FALSE	NA	1	-1.80008418687808e-05	-3.65980040936639e-07	Down	0.00901046064415416	0.43713243773665	1	8.33978434798697e-05	1.69558437284674e-06	Up	0.0340730590675418	0.298	1e-06	0.001
Lipoprotein_A	Respiratory infection	0.0109655715533195	131	FALSE	NA	0.597909188581845	0.00118246364153469	2.40409918096938e-05	Up	1.98998016670182	0.701511017999397	0.0799040118320013	0.00141455634276202	2.87597320172609e-05	Up	3.22364872583208	0.428	1e-06	0.001
Lipoprotein_A	Helicobacter pylori	0.0219955430279897	131	FALSE	NA	1	0.00100972122943982	2.05289185682962e-05	Up	0.626683958839007	0.431104232830072	1	0.00111408860319075	2.26508401981984e-05	Up	0.628898794660139	0.315	1e-06	0.001
Lipoprotein_A	Stroke	0.00478543679504984	131	FALSE	NA	0.069820005369955	0.00131732548079634	2.67829047609636e-05	Up	3.16104697185988	0.847104991114031	0.272593450160025	0.00134410120933402	2.73272894235122e-05	Up	2.52798064140127	0.894	1e-06	0.001
Lipoprotein_A	Multiple sclerosis	0.00147453722299329	131	FALSE	NA	1	-0.00172319791568432	-3.50348082784859e-05	Down	1.25245423163492	0.99934697085224	1	-0.00123976914001222	-2.52060855776177e-05	Down	0.79878733792252	0.886	1e-06	0.001
Lipoprotein_A	Migraine	0.0219972623132083	131	FALSE	NA	1	-0.000175529499342144	-3.56873827474918e-06	Down	0.262536578265492	0.344141649689235	1	-0.000155745824104172	-3.16651096081297e-06	Down	0.200343644564519	0.721	1e-06	0.001
Lipoprotein_A	Osteoarthritis	0.050057838755494	131	FALSE	NA	1	2.07400170868013e-05	4.21670961713094e-07	Up	0.0325509706063164	0.131334750590347	1	4.43601004853078e-05	9.01897339575148e-07	Up	0.069669281071782	0.104	1e-06	0.001
Lipoprotein_A	Gout	0.0217379137693731	131	FALSE	NA	1	0.000576377784041266	1.17184944202101e-05	Up	0.666216422323927	0.710745252518625	1	0.000523900230384938	1.06515589193374e-05	Up	0.557918156822712	0.264	1e-06	0.001
Lipoprotein_A	Hiatus hernia	0.0443742369916724	131	FALSE	NA	1	8.05746496322508e-05	1.63818524632502e-06	Up	0.205448990864408	0.155968519378767	1	4.19195924441177e-05	8.5227870288405e-07	Up	0.0764406438729257	0.096	1e-06	0.001
Lipoprotein_A	Gastric reflux	0.0377986923895444	131	FALSE	NA	1	-0.000337687750040511	-6.86562203504308e-06	Down	0.958764119713187	0.15809447233145	1	-0.000355288318496857	-7.22346400771955e-06	Down	1.020694578509	0.684	1e-06	0.001
Lipoprotein_A	Allergic rhinitis	0.0250418466227157	131	FALSE	NA	1	-0.000669718576945632	-1.36162316181266e-05	Down	1.4659632629611	0.52719199811763	0.547418412886354	-0.000724489182146652	-1.4729787777317e-05	Down	2.11786844079557	0.272	1e-06	0.001
Lipoprotein_A	Hypothyroidism	0.032478654191418	131	FALSE	NA	1	0.000190186464903932	3.86673305162754e-06	Up	0.553744967928065	0.240711622966133	1	0.000245324620032977	4.98776196896369e-06	Up	0.414271381783182	0.173	1e-06	0.001
Lipoprotein_A	Kidney infection	0.0212549059703909	131	FALSE	NA	1	-0.000499011699432889	-1.0145543387226e-05	Down	1.33134903898006	0.399143455295683	1	-0.000544550997208644	-1.10714153095332e-05	Down	0.963311613199927	0.605	1e-06	0.001
Lipoprotein_A	Angina	0.326136373936335	131	FALSE	NA	5.13155307732124e-10	0.0035644388913462	7.24695823051182e-05	Up	12.0100545152031	4.84927662187141e-08	8.12537697257043e-15	0.00394549775866261	8.02169943915272e-05	Up	17.243357281517	NA	1e-06	0.001
uacr_lowcontrolonly	statins	0.337536514285714	6	TRUE	1	1	-0.12516737017181	-0.595557678172502	Down	0.0778318072849362	0.103962366000695	1	-0.0494739349207217	-0.235401461027728	Down	0.0283057711790976	0.177	1e-06	0.001
uacr_lowcontrolonly	Alanine_aminotransferase	0.0764567428571429	6	FALSE	NA	1	-0.0393758549375929	-0.187353882329722	Down	0.186780279058641	0.914885426428862	1	0.0702094646826007	0.334062988738268	Up	0.184068663674783	0.366	1e-06	0.001
uacr_lowcontrolonly	Albumin	0.348810428571429	6	FALSE	NA	1	-0.0353762017645513	-0.168323170459989	Down	0.583500957013765	0.21729634947183	1	-0.0347786436349251	-0.165479934784711	Down	1.06824180112265	0.018	1e-06	0.001
uacr_lowcontrolonly	Alkaline_phosphatase	0.350346619047619	6	TRUE	1	1	0.303770037011309	1.44536533517084	Up	0.256108731878958	0.105907117128305	1	0.269474896537201	1.28218595219488	Up	0.317778145465453	0.044	1e-06	0.001
uacr_lowcontrolonly	Aspartate_aminotransferase	0.431583942857143	6	TRUE	0.211278988614427	1	0.0898077172465385	0.427313248587906	Up	0.230940239842149	0.00391160936026624	1	0.00685994783017625	0.0326402527792694	Up	0.0172036644309589	0.036	1e-06	0.001
uacr_lowcontrolonly	Calcium	0.571576351428571	6	FALSE	NA	1	0.00313282224382118	0.0149062518378094	Up	1.39404389789338	0.0102317918461956	1	0.00323243485369838	0.0153802176531312	Up	1.53374100268534	0.002	1e-06	0.001
uacr_lowcontrolonly	C_reactive_protein	0.337063885714286	6	TRUE	1	1	0.0926175977763772	0.440682914515981	Up	1.52392885952539	0.070590906595961	1	0.0932607040652242	0.443742872456123	Up	0.917833238903634	0.373	1e-06	0.001
uacr_lowcontrolonly	Creatinine_in_urine	0.318991238095238	6	FALSE	NA	1	46.0046608316566	218.894340852625	Up	0.444291133061823	0.133673644061275	1	44.1192490690385	209.923381007398	Up	0.337469845213279	0.452	1e-06	0.001
uacr_lowcontrolonly	Creatinine	0.478913442857143	6	FALSE	NA	0.855720027813912	-0.473436080904854	-2.25265173119604	Down	1.77421876530346	0.270147504908625	0.72839295763864	-0.57248519294055	-2.7239363727768	Down	1.95095063812708	0.087	1e-06	0.001
uacr_lowcontrolonly	Cystatin_C	0.263178131428571	6	TRUE	1	1	-0.000102737364397857	-0.000488833680202464	Down	0.0159998514591924	0.093747273377187	1	-0.00164796117633458	-0.00784114846025015	Down	0.453012851105165	0.048	1e-06	0.001
uacr_lowcontrolonly	Direct_bilirubin	0.15666851047619	6	FALSE	NA	1	0.0101766007838621	0.0484211877760644	Up	0.966714144713358	0.602951963519679	1	0.0117868258851908	0.0560827845753426	Up	0.924141296621974	0.078	1e-06	0.001
uacr_lowcontrolonly	Gamma_glutamyltransferase	0.236172228571428	6	TRUE	1	1	0.411982932761709	1.96025208922637	Up	0.474181210057076	0.0898669360981839	1	0.394884314287314	1.87889531465653	Up	0.317382523608537	0.217	1e-06	0.001
uacr_lowcontrolonly	Glucose	0.632220028571429	6	TRUE	1.94819494309414e-10	0.304444189882875	0.0299999876087762	0.14274265681992	Up	2.37269749482662	0.170947245520725	1	0.0279217378022105	0.132854156104744	Up	0.788517893520857	0.224	1e-06	0.001
uacr_lowcontrolonly	Glycated_haemoglobin_HbA1c	0.422128285714286	6	TRUE	1	0.0265764682431213	0.169363512182691	0.805846922757994	Up	3.67526267661021	0.611411166188202	0.67727626561135	0.170118656587187	0.80943996819475	Up	1.99809971580347	0.849	1e-06	0.001
uacr_lowcontrolonly	HDL_cholesterol	0.519494322857143	6	FALSE	NA	1	0.00412372542694143	0.019621058885547	Up	0.513803949334472	0.00309289429371097	1	0.00398185582839692	0.0189460304927922	Up	0.508025329662333	0.039	1e-06	0.001
uacr_lowcontrolonly	IGF_1	0.446864371428571	6	FALSE	NA	1	0.0544091370845904	0.258883599687277	Up	0.460053212340228	0.0056853116377515	1	0.0534008852670551	0.254086246266491	Up	0.29186312281213	0.175	1e-06	0.001
uacr_lowcontrolonly	LDL_direct	0.0358818095238095	6	FALSE	NA	1	-0.00199721175488148	-0.00950291432921653	Down	0.144835324461609	0.813151654834991	1	-0.0020614616782047	-0.00980862128067373	Down	0.160659733329331	0.91	1e-06	0.001
uacr_lowcontrolonly	Lipoprotein_A	0.107983514285714	6	FALSE	NA	1	0.224616264427234	1.06874451974539	Up	0.198431999231261	0.591267363112786	1	0.150140345559464	0.714381355769269	Up	0.0860547991331187	0.427	1e-06	0.001
uacr_lowcontrolonly	Non_albumin_protein	0.238140857142857	6	TRUE	1	1	0.0610227097928221	0.290351577332992	Up	1.37367972396726	0.679615087486251	1	0.0547630843531894	0.260567712832683	Up	0.724492529485125	0.578	1e-06	0.001
uacr_lowcontrolonly	oestradiol_gt212_lowcontrolonly	0.338377205714286	6	FALSE	NA	1	0.0157819377891724	0.0750918886757855	Up	0.0823720541296995	0.407740911123698	1	0.0274381039809446	0.13055298260175	Up	0.344788954327651	0.08	1e-06	0.001
uacr_lowcontrolonly	Phosphate	0.0474241904761905	6	FALSE	NA	1	-0.00177099902672723	-0.00842657369053661	Down	0.730627683379856	0.719942649929667	1	-0.00177003529015967	-0.00842198814470499	Down	0.912523147630391	0.853	1e-06	0.001
uacr_lowcontrolonly	rheumatoidfactor_lowcontrolonly	0.307336761904762	6	FALSE	NA	1	0.0685660416921448	0.326243433377252	Up	1.4913808756637	0.636646218264127	1	0.0677534445417994	0.32237702257478	Up	0.91622852287338	0.761	1e-06	0.001
uacr_lowcontrolonly	SHBG	0.0271708571428572	6	FALSE	NA	1	-0.0668229814663156	-0.317949795030575	Down	0.14701726182526	0.521430366959562	1	-0.0796555709806785	-0.379008417622264	Down	0.143256704598476	0.753	1e-06	0.001
uacr_lowcontrolonly	Sodium_in_urine	0.29298519047619	6	FALSE	NA	1	0.927587373419371	4.41354469345708	Up	1.09217063756486	0.188331833692451	1	0.872984978303186	4.15374155456061	Up	0.864286852178227	0.256	1e-06	0.001
uacr_lowcontrolonly	Testosterone	0.00754342857142842	6	FALSE	NA	1	0.00164808770745334	0.00784175050676756	Up	0.0043420644970838	0.995329616793214	1	-0.0131009425873655	-0.062335470805952	Down	0.316340383118373	0.864	1e-06	0.001
uacr_lowcontrolonly	Total_bilirubin	0.327814657142857	6	FALSE	NA	1	-0.00367033554930113	-0.0174637888041853	Down	0.0271937936041723	0.00335571446565356	1	0.0307649623242733	0.146382475766318	Up	0.205051183799066	0.069	1e-06	0.001
uacr_lowcontrolonly	Urate	0.511403855427178	6	FALSE	NA	0.195492104180172	5.0556893911775	24.055427794305	Up	2.61481069630987	0.000110891290328727	1	4.34082489224723	20.6540377946073	Up	1.22629320971649	0.003	1e-06	0.001
uacr_lowcontrolonly	Urea	0.710396036571429	6	TRUE	1	1	0.034818129543975	0.16566781231447	Up	0.8698918706055	4.51932750267604e-08	1	0.0186742171949954	0.0888536159150307	Up	0.265226681165675	0.004	1e-06	0.001
uacr_lowcontrolonly	Vitamin_D	0.29777774	6	TRUE	1	1	0.333379520071058	1.58624993599569	Up	0.653205596095573	0.044827972247137	1	0.149068643723794	0.709282101418325	Up	0.297405667673636	0.094	1e-06	0.001
uacr_lowcontrolonly	Basal metabolic rate	0.395161990285714	6	FALSE	NA	1	15.5447522387543	73.963338355449	Up	0.46885036177312	0.0095476603426168	1	22.2052748528225	105.654707903319	Up	1.07736223823816	0.001	1e-06	0.001
uacr_lowcontrolonly	SBP	0.330774990476191	6	TRUE	1.30188049540849e-13	1	0.341282901698497	1.62385494124017	Up	1.15504766046574	0.20143871617776	1	0.311771503901233	1.48343703897348	Up	0.663671388359075	0.23	1e-06	0.001
uacr_lowcontrolonly	DBP	0.522156571428571	6	FALSE	NA	1	0.262963789462314	1.25120551530841	Up	0.997785311745288	0.556474396676179	1	0.241695358943861	1.15000839755675	Up	1.1196614500051	0.436	1e-06	0.001
uacr_lowcontrolonly	RBC	0.551029389142857	6	FALSE	NA	0.700280982257407	-0.0120416671574984	-0.0572953424187303	Down	1.89254970087436	0.000303419397696935	1	-0.00918776956462026	-0.0437162393200268	Down	0.818511114240195	0.033	1e-06	0.001
uacr_lowcontrolonly	Hemoglobin	0.381203142857143	6	FALSE	NA	1	0.0390868075073359	0.185978568490266	Up	1.05305865609606	0.00514982031367657	1	0.0398033384766481	0.1893878877069	Up	0.754577522352148	0.129	1e-06	0.001
uacr_lowcontrolonly	RBC distr width	0.370946257142857	6	TRUE	1	1	-0.00279026932487466	-0.0132763540395336	Down	0.101144024976999	0.00926694099923685	1	-0.00271818912141589	-0.0129333899063479	Down	0.0760170672965951	0.142	1e-06	0.001
uacr_lowcontrolonly	Reticulocyte count	0.286974271428571	6	FALSE	NA	1	0.000417367025841453	0.00198587009149993	Up	0.493227452034651	0.0621789726956075	1	0.000460917210554111	0.00219308581278458	Up	0.352790621889446	0.109	1e-06	0.001
uacr_lowcontrolonly	Eosinophill count	0.285056885714286	6	FALSE	NA	1	0.000218183223794161	0.00103813553005612	Up	0.0413256950015087	0.121987016522985	1	0.000391697790838098	0.0018637335476221	Up	0.0800307500758663	0.199	1e-06	0.001
uacr_lowcontrolonly	Monocyte count	0.102824857142857	6	FALSE	NA	1	0.0017300943864466	0.00823194570914997	Up	0.685245744454949	0.469765470664087	1	0.00170246167663352	0.00810046677438204	Up	0.467921595709464	0.798	1e-06	0.001
uacr_lowcontrolonly	Basophill count	0.35481782	6	FALSE	NA	0.201794955083218	0.00160127443400208	0.00761900871387043	Up	2.59756908078619	0.715292656798811	0.866776914377293	0.00174177250687761	0.00828751126333365	Up	1.83323021806554	0.591	1e-06	0.001
uacr_lowcontrolonly	Lymphocyte count	0.0760335714285715	6	FALSE	NA	1	0.0172848269890548	0.0822427715392978	Up	0.492049404852589	0.7087540596167	1	0.0181935509715159	0.086566562510949	Up	1.00323299573714	0.497	1e-06	0.001
uacr_lowcontrolonly	Platelet distr width	0.463939650857143	6	FALSE	NA	1	0.0113637998749616	0.0540699885238408	Up	0.766172179523835	2.40695167706334e-05	1	0.00983757023048566	0.0468080497120366	Up	0.530429677485842	0.015	1e-06	0.001
uacr_lowcontrolonly	Platelet count	0.151418857142857	6	FALSE	NA	1	-0.398412832131936	-1.89568432198367	Down	0.319564085568747	0.655133397650177	1	-0.328541354500888	-1.56322950623329	Down	0.277123671760418	0.675	1e-06	0.001
uacr_lowcontrolonly	Platelet volume	0.405643672571429	6	FALSE	NA	1	0.00721190275254813	0.0343148861609683	Up	0.192773802220582	0.0448292845392066	1	0.0148053559363924	0.0704452238142588	Up	0.617676969996455	0.007	1e-06	0.001
uacr_lowcontrolonly	time_aggregated_depression	0.219404757142857	6	FALSE	NA	1	0.0275075646459476	0.130883482733826	Up	0.467740366422831	0.109245876114825	1	0.0135425614726047	0.064436733439889	Up	0.289335649923681	0.088	1e-06	0.001
uacr_lowcontrolonly	Mood swings	0.346920028571429	6	FALSE	NA	1	0.0216684438802289	0.103100417538585	Up	0.528437367855381	0.0216407762457887	1	0.0223608294162792	0.106394850597971	Up	0.380608015409391	0.27	1e-06	0.001
uacr_lowcontrolonly	FEV FVC ratio	0.361569057142857	6	FALSE	NA	1	-0.00118052059137735	-0.00561702384152086	Down	0.902219275592777	0.0690208573671459	1	-0.00110690444128873	-0.00526675153522732	Down	0.455250518526019	0.15	1e-06	0.001
uacr_lowcontrolonly	FVC	0.0560410476190476	6	TRUE	1	1	-0.00318788030953493	-0.0151682230986591	Down	0.237104376640972	0.601187308478605	1	-0.00352232811761836	-0.0167595560457254	Down	0.260296487935861	0.773	1e-06	0.001
uacr_lowcontrolonly	townsend	0.323204142857143	6	FALSE	NA	1	0.0423721638487346	0.201610591372644	Up	0.964786284111857	0.0807326203437828	1	0.0426915787865582	0.203130396562149	Up	0.647164940413492	0.406	1e-06	0.001
uacr_lowcontrolonly	Sleep duration	0.149855619047619	6	FALSE	NA	1	0.0101588067767973	0.0483365222796307	Up	0.0793221127852477	0.959240533818823	1	0.0024093649435954	0.0114639765116761	Up	0.0885434334216056	0.499	1e-06	0.001
uacr_lowcontrolonly	Neuroticism score	0.3058316	6	FALSE	NA	0.609256786585163	0.0665088641306731	0.316455196311818	Up	1.97709209342789	0.196992691850789	1	0.0674030703257363	0.320709910336793	Up	0.948788843293572	0.544	1e-06	0.001
uacr_lowcontrolonly	Menarche	0.426448742857143	6	FALSE	NA	1	-0.0215823785509575	-0.102690910910766	Down	0.32101758979188	0.005968225638977	1	-0.021010528453867	-0.0999699963815368	Down	0.287388859022639	0.081	1e-06	0.001
uacr_lowcontrolonly	Num children (f)	0.354583857142857	6	FALSE	NA	1	-0.0240222397986221	-0.114299991597911	Down	0.216950777136177	0.387765925958467	1	-0.0174670470554461	-0.0831097911108321	Down	0.323887337993272	0.073	1e-06	0.001
uacr_lowcontrolonly	chronotype_quantitative_time_averaged	0.250378457142857	6	FALSE	NA	1	0.00353953865767542	0.0168414453533174	Up	0.152884305143816	0.0746905187951691	1	0.00429527896416019	0.0204373261456808	Up	0.134746939556883	0.238	1e-06	0.001
uacr_lowcontrolonly	alcohol_continuous	0.09014	6	FALSE	NA	1	0.0198737473340534	0.0945610889052735	Up	0.508914065152108	0.325685879113697	1	0.0213997568981138	0.101821980554538	Up	0.401019981156213	0.63	1e-06	0.001
uacr_lowcontrolonly	physical_activity	0.226426380952381	6	FALSE	NA	1	-0.00368111894629727	-0.0175150971832702	Down	0.0334796653680988	0.159719730893694	1	-0.0021923945826541	-0.0104316118928695	Down	0.0144245574042281	0.558	1e-06	0.001
uacr_lowcontrolonly	Summer outdoor time	0.333954276190476	6	FALSE	NA	1	-0.0137391724262635	-0.0653722261557909	Down	0.192919935207182	0.411594731400838	1	-0.00413772987876224	-0.0196876933350768	Down	0.0449107619622718	0.208	1e-06	0.001
uacr_lowcontrolonly	Height	0.251830468095238	6	FALSE	NA	1	0.0232349079437582	0.110553795358505	Up	0.0451775165881367	0.208551023628772	1	0.0324798535664687	0.154542083538842	Up	0.135078742179395	0.001	1e-06	0.001
uacr_lowcontrolonly	Pulse rate	0.388424627619048	6	TRUE	1	1	0.152656318622325	0.726352583363212	Up	0.38022653054564	2.5990373698091e-05	1	0.126905456204177	0.603827648856393	Up	0.372215523988986	0.007	1e-06	0.001
uacr_lowcontrolonly	Water intake	0.433211314285714	6	FALSE	NA	1	0.00625061328547703	0.0297409838550023	Up	0.098637064135404	0.0271458829010929	1	0.0052193427745145	0.0248341054071004	Up	0.0676315164609724	0.201	1e-06	0.001
uacr_lowcontrolonly	Bread intake	0.080158	6	FALSE	NA	1	0.0655685609531193	0.311981148671179	Up	0.706513250551819	0.57957957003379	1	0.0662779075122269	0.315356283813684	Up	0.590960176180741	0.856	1e-06	0.001
uacr_lowcontrolonly	Coffee intake	0.0576317142857141	6	FALSE	NA	1	0.00670967838979834	0.0319252571786675	Up	0.168618337597213	0.766418355333523	1	0.00589681270177489	0.0280575686496137	Up	0.172755807575056	0.898	1e-06	0.001
uacr_lowcontrolonly	Beer intake	0.0143641904761905	6	FALSE	NA	1	-0.0173053638718587	-0.0823404878867995	Down	0.132435175625955	0.776449236515456	1	-0.0232220393888929	-0.110492565609517	Down	0.19245051375369	0.708	1e-06	0.001
uacr_lowcontrolonly	Body mass index (BMI)	0.409381684285714	6	FALSE	NA	1	0.127771599826618	0.607948838620441	Up	1.39720420335383	0.000660760502806858	1	0.126688800892324	0.602796783269669	Up	1.20081777617806	0.019	1e-06	0.001
uacr_lowcontrolonly	Waist circumference	0.302066957142857	6	TRUE	4.56231942034815e-14	1	0.255885102822599	1.21752448347182	Up	0.883740988737819	0.000494232137590313	1	0.344732932241867	1.64027049888282	Up	1.00346194067598	0.029	1e-06	0.001
uacr_lowcontrolonly	Intelligence	0.305629142857143	6	FALSE	NA	1	-0.0461310384728159	-0.219495657109717	Down	0.426295415324419	0.226416810178886	1	-0.0431149264680893	-0.205144723154825	Down	0.508116647192688	0.148	1e-06	0.001
uacr_lowcontrolonly	smoking_current	0.0340727619047618	6	FALSE	NA	1	0.043799398552592	0.208401503295374	Up	1.26815931062146	0.819788312519829	1	0.044368711344996	0.211110345099213	Up	1.33497630998557	0.935	1e-06	0.001
uacr_lowcontrolonly	Crohns disease	0.0105488571428571	6	FALSE	NA	1	0.0756350742825467	0.359878530373272	Up	0.369133436588907	0.619790833534342	1	0.0772613615215845	0.36761655227781	Up	0.338845868380233	0.796	1e-06	0.001
uacr_lowcontrolonly	Atrial fibrillation	0.1714736	6	TRUE	0.0199565294007198	1	0.0501499885426974	0.238618185361484	Up	0.373383707149221	0.127098528756773	1	0.0574864399455319	0.2735256852754	Up	0.360924860316535	0.199	1e-06	0.001
uacr_lowcontrolonly	Myocardial infarction	0.184729028571429	6	FALSE	NA	1	-0.0189565888870787	-0.0901971659879286	Down	0.164156212912713	0.126554968402752	1	-0.0194284359090346	-0.0924422568327945	Down	0.103370608525535	0.256	1e-06	0.001
uacr_lowcontrolonly	Heart failure	0.100634285714286	6	TRUE	0.774893151043007	1	-0.0496382762163591	-0.236183411789522	Down	0.499002586225317	0.589583687331197	1	-0.0497551196866703	-0.236739363598629	Down	0.399063798156356	0.878	1e-06	0.001
uacr_lowcontrolonly	Cardiomyopathy	0.00374742857142862	6	FALSE	NA	1	0.101484835691986	0.48287403523358	Up	0.476570045443438	0.769302462555194	1	0.105071515452698	0.499939782222638	Up	0.512083834309264	0.91	1e-06	0.001
uacr_lowcontrolonly	Asthma	0.312023171428571	6	FALSE	NA	1	0.0220874162242025	0.105093925879081	Up	0.253910764548225	0.0203843424752918	1	0.0225686707479004	0.107383778468858	Up	0.253939230657011	0.168	1e-06	0.001
uacr_lowcontrolonly	Diabetes	0.277464380952381	6	TRUE	2.8079085321337e-18	1	0.0855498541976872	0.407053950754376	Up	1.15938753405758	0.98505755294784	0.262797486083436	0.0841064116658494	0.400185920518886	Up	2.55305672018998	0.983	1e-06	0.001
uacr_lowcontrolonly	Malignant melanoma	0.174320666666667	6	FALSE	NA	1	-0.0607185119298681	-0.288904176363257	Down	0.250081100255848	0.379703040573994	1	-0.0532910225086944	-0.25356350931678	Down	0.226943892104113	0.421	1e-06	0.001
uacr_lowcontrolonly	Non-melanoma skin cancer	0.238074485714286	6	FALSE	NA	1	0.0559940389400173	0.266424706190143	Up	0.489610395060921	0.0633100673302782	1	0.0547482352632512	0.260497059518529	Up	0.457813439874996	0.178	1e-06	0.001
uacr_lowcontrolonly	Lung cancer	0.361010885714286	6	FALSE	NA	1	-0.119538119130577	-0.56877319212502	Down	0.409978059210427	0.0528659437709918	1	-0.120685993472804	-0.574234882157751	Down	0.316671788168234	0.254	1e-06	0.001
uacr_lowcontrolonly	Breast cancer	0.213824	6	FALSE	NA	1	0.0438666664162965	0.208721569880367	Up	0.407699304582712	0.729681196942223	1	0.037496740966323	0.178412887945844	Up	0.359647353704332	0.781	1e-06	0.001
uacr_lowcontrolonly	Prostate cancer	0.419305809523809	6	FALSE	NA	1	-0.0566651949297265	-0.269618127146213	Down	0.4221553391243	0.0523793319104287	1	-0.0548573442930052	-0.261016210159298	Down	0.27593854241911	0.405	1e-06	0.001
uacr_lowcontrolonly	Colorectal cancer	0.0511571428571429	6	FALSE	NA	1	0.0647262057483732	0.307973146351992	Up	0.52528383450796	0.485744988967061	1	0.066542387299519	0.316614702583903	Up	0.422664695292991	0.732	1e-06	0.001
uacr_lowcontrolonly	Bladder cancer	0.0417579047619049	6	TRUE	0.996402946222648	1	-0.116000591150732	-0.551941313758839	Down	0.823932994459959	0.691832679180685	1	-0.119870122215546	-0.570352892858197	Down	0.688525803923302	0.908	1e-06	0.001
uacr_lowcontrolonly	IBD	0.190581142857143	6	FALSE	NA	1	0.0606758714731378	0.288701289210066	Up	0.332213754035305	0.789213253289259	1	0.0549198810526915	0.261313765723085	Up	0.398525412232805	0.872	1e-06	0.001
uacr_lowcontrolonly	Respiratory failure	0.383590571428571	6	FALSE	NA	1	-0.268354110383358	-1.27685315021466	Down	1.00340147439215	0.455439775929318	1	-0.24764227189739	-1.17830434773958	Down	0.846584641346839	0.447	1e-06	0.001
uacr_lowcontrolonly	Respiratory infection	0.452450628571429	6	TRUE	0.998143850745045	0.0354919203686533	-0.17612936600011	-0.838039467706614	Down	3.52330150632727	0.27574022930802	1	-0.174069385326252	-0.828237893178691	Down	1.30532482332678	0.55	1e-06	0.001
uacr_lowcontrolonly	Helicobacter pylori	0.0875245714285714	6	FALSE	NA	1	0.16312692211054	0.776172662621461	Up	0.340325061256036	0.999998515694267	1	0.0540262159465147	0.257061626248013	Up	0.177870605182905	0.643	1e-06	0.001
uacr_lowcontrolonly	Stroke	0.344887733333333	6	FALSE	NA	0.154174065109428	0.210800778733321	1.00300918815379	Up	2.74050986362913	0.452701795796648	0.944606078020684	0.214318506006738	1.01974685296631	Up	1.7835881977459	0.63	1e-06	0.001
uacr_lowcontrolonly	Multiple sclerosis	0.0288345714285715	6	FALSE	NA	1	0.0376553271760029	0.179167455487668	Up	0.0751235267771955	0.687749636811932	1	0.0185541290871824	0.0882822258269665	Up	0.0525726069912214	0.563	1e-06	0.001
uacr_lowcontrolonly	Migraine	0.4070392	6	FALSE	NA	1	-0.0275932385656077	-0.131291126999282	Down	0.178774768045618	0.0491001522456849	1	-0.0193206497618909	-0.0919294005872414	Down	0.0869365686581754	0.11	1e-06	0.001
uacr_lowcontrolonly	Osteoarthritis	0.345085028571429	6	FALSE	NA	1	-0.0316121910235735	-0.150413666613771	Down	0.420132827219071	0.0494097727066899	1	-0.0295785999191792	-0.140737656046297	Down	0.257315229674326	0.228	1e-06	0.001
uacr_lowcontrolonly	Gout	0.330762681142857	6	TRUE	6.56864063666787e-08	1	0.298590349034985	1.42071991088331	Up	0.959078775301433	0.66155693233491	0.781038993134281	0.323562333677726	1.5395388744261	Up	1.90469747202539	0.292	1e-06	0.001
uacr_lowcontrolonly	Hiatus hernia	0.441283714285714	6	FALSE	NA	0.177820251825184	0.0836642929108005	0.398082279459143	Up	2.6659159852801	0.841394151797814	0.781038993134281	0.080056898341589	0.380917969536016	Up	1.9046494203884	0.838	1e-06	0.001
uacr_lowcontrolonly	Gastric reflux	0.142414571428571	6	FALSE	NA	1	0.0288068654647922	0.137065673650329	Up	0.571779439912654	0.715769339228568	1	0.0274272130317526	0.130501162479581	Up	0.560874231354484	0.861	1e-06	0.001
uacr_lowcontrolonly	Allergic rhinitis	0.12801474	6	FALSE	NA	1	0.0301602782292407	0.143505334102551	Up	0.196969521150439	0.9961364930076	1	0.0553425552778509	0.263324887949378	Up	0.501030085385823	0.326	1e-06	0.001
uacr_lowcontrolonly	Hypothyroidism	0.152562857142857	6	FALSE	NA	1	0.0503580600374967	0.239608208369609	Up	1.26362837038458	0.890841020219394	1	0.0490737257161017	0.233497229402827	Up	1.16389713575334	0.957	1e-06	0.001
uacr_lowcontrolonly	Kidney infection	0.0159448571428572	6	TRUE	0.986691800579535	1	0.024511751313207	0.1166291316978	Up	0.34482476749556	0.949817245982256	1	0.0244322333461059	0.116250778011894	Up	0.59573410405471	0.984	1e-06	0.001
uacr_lowcontrolonly	Angina	0.338908514285714	6	FALSE	NA	1	0.018184642642004	0.0865241758726964	Up	0.112645953376281	0.121325808647375	1	0.0132119668556	0.0628637343247891	Up	0.087184673766611	0.178	1e-06	0.001
Non_albumin_protein	statins	0.0356108325937066	189	FALSE	NA	1	-0.00832184167584039	-0.00229332714694369	Down	0.0257843426999376	0.169026229419169	1	-0.0386894682027957	-0.0106620158357346	Down	0.147236285476993	0.158	1e-06	0.001
Non_albumin_protein	Alanine_aminotransferase	0.242467924519368	189	TRUE	1	0.00738950985337759	-0.151209705770841	-0.0416702620205303	Down	4.31909948127748	3.51520430450184e-13	0.0395363624840207	-0.145017129619746	-0.0399637163362917	Down	3.59460048156357	NA	1e-06	0.001
Non_albumin_protein	Albumin	0.596795100285851	189	TRUE	2.92166630708296e-09	5.65977075970107e-81	-0.163682712825358	-0.0451075643385001	Down	83.6302623310823	5.54020475762512e-16	2.73536062923459e-42	-0.165237127549759	-0.0455359288308728	Down	45.3530083063696	NA	1e-06	0.001
Non_albumin_protein	Alkaline_phosphatase	0.314242006942471	189	TRUE	1	0.481065524596889	-0.261817876764424	-0.0721515822732083	Down	2.116073558755	6.80668710445702e-29	0.134199757936508	-0.279078463804523	-0.076908242442094	Down	2.92962020581635	NA	1e-06	0.001
Non_albumin_protein	Aspartate_aminotransferase	0.294472323529653	189	TRUE	0.02317061341215	1	-0.014022570304963	-0.00386432984463749	Down	0.140298724972762	2.96408001153003e-27	1	-0.00992802067230629	-0.00273595680020179	Down	0.112239583722172	NA	1e-06	0.001
Non_albumin_protein	Calcium	0.11884643513816	189	TRUE	1	1	-0.000318817436351381	-8.78594799305381e-05	Down	0.649251195219816	0.000111937153250342	1	-0.000375258358330979	-0.000103413428637604	Down	0.780091192636833	NA	1e-06	0.001
Non_albumin_protein	C_reactive_protein	0.121315644077152	189	TRUE	1	1	0.0239247400039212	0.00659316265218677	Up	1.01655575292804	6.05257572533379e-05	0.881233919117415	0.0300230122374848	0.00827372013062161	Up	1.82282422351753	NA	1e-06	0.001
Non_albumin_protein	Creatinine_in_urine	0.129474498497611	189	FALSE	NA	1	-6.85199934944556	-1.88826905521933	Down	0.19869813805151	6.04174090096731e-06	1	-5.18119223487435	-1.42782923163114	Down	0.139763348406342	NA	1e-06	0.001
Non_albumin_protein	Creatinine	0.200689850611579	189	FALSE	NA	1	-0.00151497757749372	-0.000417496431777101	Down	0.0114615186685406	3.69781171450207e-11	1	-0.00407003025152576	-0.00112161601100918	Down	0.0315547495540802	NA	1e-06	0.001
Non_albumin_protein	Cystatin_C	0.227919690007006	189	TRUE	1	0.06108926277568	0.00191956271961236	0.000528991714409602	Up	3.23807641728435	3.28792728823107e-14	0.0139920316579953	0.00207835957939615	0.000572752838879061	Up	4.13748678567344	NA	1e-06	0.001
Non_albumin_protein	Direct_bilirubin	0.0595969855394598	189	FALSE	NA	0.0401621016328447	-0.00820566697748323	-0.00226131180708161	Down	3.45702544664178	0.259296584505537	0.0681639471062842	-0.00815757865757048	-0.00224805966244793	Down	3.30756630413116	0.01	1e-06	0.001
Non_albumin_protein	Gamma_glutamyltransferase	0.150056797145074	189	TRUE	1	1	-0.0900882982554531	-0.0248264684740384	Down	0.289194719416401	2.16051442478566e-06	1	-0.0402104186794429	-0.0110811582747668	Down	0.138572333633965	NA	1e-06	0.001
Non_albumin_protein	Glucose	0.055629901715834	189	FALSE	NA	1	-0.00130373419671396	-0.000359282132752305	Down	0.173452763781697	0.0798115946867037	1	-0.00108312219903043	-0.000298486037015717	Down	0.144085416375974	0.004	1e-06	0.001
Non_albumin_protein	Glycated_haemoglobin_HbA1c	0.158340003920418	189	TRUE	1.75151647535682e-09	0.016027767366772	0.0866003049488398	0.023865249785916	Up	3.93366363033953	2.3836817079189e-07	0.000294348119216414	0.0955390204399201	0.026328574575429	Up	6.01772556749139	NA	1e-06	0.001
Non_albumin_protein	HDL_cholesterol	0.342210142116887	189	FALSE	NA	0.00252313562181641	-0.00651434597313646	-0.0017952187804953	Down	4.84503447977609	1.22638964899246e-30	0.00136533200614663	-0.00603142906234229	-0.00166213688535932	Down	5.29096380147463	NA	1e-06	0.001
Non_albumin_protein	IGF_1	0.261780241199067	189	TRUE	1	0.000542969258058844	-0.0856734814316036	-0.0236098364272751	Down	5.57044975533132	2.95942077995685e-19	0.000956647794761555	-0.0803763234448913	-0.0221500494371135	Down	5.45601729489173	NA	1e-06	0.001
Non_albumin_protein	LDL_direct	0.222923304776248	189	TRUE	1	0.717534379656322	-0.00646661247151286	-0.00178206441643069	Down	1.87866330201762	6.92797942673451e-14	1	-0.00540363886945937	-0.00148913091528623	Down	1.4331492042067	NA	1e-06	0.001
Non_albumin_protein	Lipoprotein_A	0.0286052223558897	189	FALSE	NA	1	-0.155549582765998	-0.0428662422031723	Down	0.705437306254753	0.258207287343121	1	-0.148508222399305	-0.0409257891749405	Down	0.639111548834153	0.643	1e-06	0.001
Non_albumin_protein	uacr_lowcontrolonly	0.188064799263158	189	TRUE	0.00180631005254241	0.00157125055597299	0.0636960082770914	0.0175533001736725	Up	5.06606755290207	4.87830247686951e-06	0.0014445995630718	0.0609591036328966	0.0167990659592256	Up	5.2643716422445	NA	1e-06	0.001
Non_albumin_protein	oestradiol_gt212_lowcontrolonly	0.0799825192718518	189	FALSE	NA	0.0068165398418255	0.0336549056367947	0.00927459470284806	Up	4.3619764739097	0.0582983801665838	0.0320299653071624	0.0336058780136812	0.00926108370571353	Up	3.7072300222188	0.003	1e-06	0.001
Non_albumin_protein	Phosphate	0.149830825115789	189	FALSE	NA	0.286859356274703	-0.00106899308615941	-0.000294592346247313	Down	2.40530182458056	0.000460627700711518	0.287542957526471	-0.00112780861027777	-0.000310800686104816	Down	2.49317098265977	NA	1e-06	0.001
Non_albumin_protein	rheumatoidfactor_lowcontrolonly	0.348174921708737	189	TRUE	1	1	0.0498842855716061	0.013747075558933	Up	1.25774595854551	1.25350650980587e-40	0.161082828718719	0.0524659975500498	0.0144585418901111	Up	2.82625304103496	NA	1e-06	0.001
Non_albumin_protein	SHBG	0.190615491848842	189	FALSE	NA	1	0.162295665711019	0.0447253228917974	Up	1.47966333234204	1.53546183799559e-08	1	0.139683763840008	0.0384939512285557	Up	1.13446758358867	NA	1e-06	0.001
Non_albumin_protein	Sodium_in_urine	0.164607551200842	189	FALSE	NA	1	-0.0031807213373046	-0.000876540899700191	Down	0.00936009474647308	2.77395985430638e-08	1	0.016047387115028	0.00442232740563304	Up	0.0485148987212994	NA	1e-06	0.001
Non_albumin_protein	Testosterone	0.189558817001949	189	FALSE	NA	0.00715886682404762	0.0287806602171561	0.00793135365391351	Up	4.33398014013389	3.29890807778459e-08	0.0165678180162622	0.0298563860399491	0.00822780140288254	Up	4.05370838091885	NA	1e-06	0.001
Non_albumin_protein	Total_bilirubin	0.186658110406199	189	FALSE	NA	1.58314438219641e-06	-0.0758146710874722	-0.0208929525595605	Down	8.32862762572112	6.42137541552934e-06	1.36717163502992e-06	-0.0728265949962778	-0.020069500698302	Down	8.56311938932221	NA	1e-06	0.001
Non_albumin_protein	Urate	0.307403309217705	189	TRUE	1	1.21009773947487e-05	1.26872254362379	0.349633646561542	Up	7.38011739625131	4.0596285836388e-22	9.35157535482174e-06	1.29238149643603	0.356153563770504	Up	7.64952898881073	NA	1e-06	0.001
Non_albumin_protein	Urea	0.190221596064288	189	FALSE	NA	1	0.00278330261041797	0.000767020532625811	Up	0.264302893240272	7.7368494803645e-12	1	0.00275579141561625	0.000759439017338539	Up	0.309974399829574	NA	1e-06	0.001
Non_albumin_protein	Vitamin_D	0.129249947845168	189	FALSE	NA	1	0.048250289092209	0.0132967799837251	Up	0.522978621519764	6.38689984239272e-06	1	0.0640648481786989	0.01765494480862	Up	0.70378811855315	0.001	1e-06	0.001
Non_albumin_protein	Basal metabolic rate	0.361628902206006	189	FALSE	NA	1	4.50161690097603	1.24055234962233	Up	0.717445235104347	2.13278259683997e-38	1	3.93860325228353	1.08539745303318	Up	0.763642413688887	NA	1e-06	0.001
Non_albumin_protein	SBP	0.15463436220536	189	TRUE	1	0.573081726249234	0.126918313796707	0.0349760576819569	Up	2.01612115723792	6.93088138072754e-08	1	0.10859179866802	0.0299256498166513	Up	1.69043698850205	NA	1e-06	0.001
Non_albumin_protein	DBP	0.165752957584463	189	TRUE	1	0.0949416560957966	0.0903522527356468	0.0248992088599488	Up	2.99530708553932	6.24648798654719e-08	0.111846806275133	0.0925358135950149	0.0255009529919395	Up	3.0319408945687	NA	1e-06	0.001
Non_albumin_protein	RBC	0.408054797513603	189	FALSE	NA	1.85753826623e-17	-0.0123676249674127	-0.00340826119815862	Down	19.6795544989521	2.33586923949279e-35	6.94293901336133e-17	-0.0124330867439044	-0.00342630110746757	Down	19.3842081172077	NA	1e-06	0.001
Non_albumin_protein	Hemoglobin	0.226817288391771	189	FALSE	NA	1	0.0137843461450372	0.00379868020189053	Up	1.17467524073919	6.73545015782482e-21	1	0.0127717331368803	0.00351962503701082	Up	1.47977233982347	NA	1e-06	0.001
Non_albumin_protein	RBC distr width	0.253555960451358	189	TRUE	1	1	0.0053356621059268	0.00147039792765644	Up	1.04905492301252	1.55297925332415e-18	1	0.00500896428124339	0.00138036677597411	Up	1.08596923578437	NA	1e-06	0.001
Non_albumin_protein	Reticulocyte count	0.142622111361412	189	FALSE	NA	0.0763113957982853	-0.000346293217206037	-9.54312358677352e-05	Down	3.10953666786331	0.000163466237247896	0.187599224352406	-0.000328643396349887	-9.05673109236195e-05	Down	2.74536461594822	NA	1e-06	0.001
Non_albumin_protein	Eosinophill count	0.428720614998559	189	TRUE	1	1	0.001152918054398	0.000317720328665761	Up	1.00426634437293	1.81223032012915e-82	0.880772215216618	0.0012839933517934	0.000353841964899634	Up	1.82442980727256	NA	1e-06	0.001
Non_albumin_protein	Monocyte count	0.32296689907854	189	TRUE	1	0.510954000921235	0.00271966510446306	0.000749483354480032	Up	2.08050788892698	6.64863690757992e-34	0.0109029992063106	0.00302489727956924	0.000833599017882266	Up	4.2595613957114	NA	1e-06	0.001
Non_albumin_protein	Basophill count	0.148347365325547	189	TRUE	4.06867524145847e-07	1	0.000374438713019796	0.000103187551371943	Up	1.15974856811968	6.17124552295442e-06	1	0.00033086993447498	9.11808986996048e-05	Up	1.71538077302969	NA	1e-06	0.001
Non_albumin_protein	Lymphocyte count	0.289338621137571	189	FALSE	NA	0.217586700108776	0.0156115843719656	0.00430222919897296	Up	2.55238923810146	4.31386190076137e-26	0.0152999608804803	0.015025942908089	0.00414083854534118	Up	4.09122775671417	NA	1e-06	0.001
Non_albumin_protein	Platelet distr width	0.384388740908854	189	FALSE	NA	1	-9.01127274058886e-05	-2.48332006417548e-05	Down	0.0150665709711444	1.28512429762084e-53	1	-0.000852299905439929	-0.00023487619527267	Down	0.187127044009095	NA	1e-06	0.001
Non_albumin_protein	Platelet count	0.442716936884298	189	TRUE	1	2.93281478712083e-05	1.37764964103534	0.379651697764909	Up	6.9732724287125	6.558657664689e-61	2.41126098665633e-06	1.30524638219871	0.359698859741171	Up	8.28647422665878	NA	1e-06	0.001
Non_albumin_protein	Platelet volume	0.269684671480832	189	FALSE	NA	1	-0.00363315398094045	-0.00100122196240604	Down	0.348797828633375	4.24247090468951e-24	1	-0.00464569506336422	-0.00128025730604392	Down	0.691871620418194	NA	1e-06	0.001
Non_albumin_protein	time_aggregated_depression	0.0479611651146756	189	FALSE	NA	1	0.00569607033359357	0.00156971896796049	Up	0.61449750104136	0.186474644253255	1	0.0055603637851105	0.00153232105488101	Up	0.507497097546305	0.001	1e-06	0.001
Non_albumin_protein	Mood swings	0.115182838421053	189	FALSE	NA	0.329753744659565	0.0138761731995252	0.00382398583555725	Up	2.32629770232773	0.00159222560961933	0.407252990559334	0.0141948947609205	0.00391181889433631	Up	2.28868310743415	0.005	1e-06	0.001
Non_albumin_protein	FEV FVC ratio	0.283689220902053	189	FALSE	NA	1	2.86944829302391e-05	7.90760497913272e-06	Up	0.0399325934146358	9.023566037182e-23	1	6.73922115359716e-05	1.85718972107707e-05	Up	0.110754498795065	NA	1e-06	0.001
Non_albumin_protein	FVC	0.204496230853477	189	TRUE	1	0.24670772917625	-0.00773291522745918	-0.00213103121964352	Down	2.48681553368131	3.2957964313211e-10	0.0633824049773868	-0.00753438659037388	-0.00207632084054615	Down	3.34241362144575	NA	1e-06	0.001
Non_albumin_protein	townsend	0.136404214610972	189	FALSE	NA	1	0.00628713425392638	0.00173260393824458	Up	0.345953899502409	1.13516073649318e-06	1	0.00835305136376865	0.00230192789030814	Up	0.570555830547157	NA	1e-06	0.001
Non_albumin_protein	Sleep duration	0.116334811578947	189	FALSE	NA	1	0.00249044279521964	0.000686314435273218	Up	0.435092202133538	0.000628025603233841	1	0.00401111579417356	0.00110538040720222	Up	0.751121180424642	0.001	1e-06	0.001
Non_albumin_protein	Neuroticism score	0.0753272371019214	189	FALSE	NA	1	0.0109138385010527	0.00300762776880105	Up	0.769487795093405	0.0409388455260665	1	0.0102614214868627	0.00282783515701493	Up	0.60620014760733	NA	1e-06	0.001
Non_albumin_protein	Menarche	0.142723435284211	189	FALSE	NA	1	-0.00138311801062935	-0.000381158667126735	Down	0.101334597948512	6.7100018288512e-06	1	-0.00163265387125455	-0.000449925580221118	Down	0.110241158527024	NA	1e-06	0.001
Non_albumin_protein	Num children (f)	0.0936637829746588	189	FALSE	NA	1	-0.00153796892649652	-0.000423832371208159	Down	0.128277296817597	0.00054157697374509	1	-0.0028045510374342	-0.000772876158868695	Down	0.271168984492924	0.011	1e-06	0.001
Non_albumin_protein	chronotype_quantitative_time_averaged	0.153588557263158	189	FALSE	NA	1	-0.00282249279606186	-0.000777820535814026	Down	0.605771234475815	7.58758557800892e-07	1	-0.00317145381414587	-0.000873986962329987	Down	0.666184770701814	NA	1e-06	0.001
Non_albumin_protein	alcohol_continuous	0.00211232685380125	189	TRUE	0.795259868708425	1	0.00816975408494804	0.00225141495797244	Up	0.931566236453415	0.983111651254609	1	0.00452183527874512	0.00124612411563413	Up	0.370999840316954	0.551	1e-06	0.001
Non_albumin_protein	physical_activity	0.117218894410526	189	TRUE	0.20951535096422	1	-0.00375098878677682	-0.00103369479349389	Down	0.0969351114233196	0.000407423593620271	1	-0.00395746524601079	-0.00109059542770576	Down	0.107453403314064	NA	1e-06	0.001
Non_albumin_protein	Summer outdoor time	0.175782536863158	189	FALSE	NA	1	0.00375272675148144	0.00103417374055787	Up	0.231753679650091	3.56315169466107e-10	1	0.00376716755807253	0.00103815332765759	Up	0.24814103259265	NA	1e-06	0.001
Non_albumin_protein	Height	0.284610678410374	189	FALSE	NA	1	0.00659750270785341	0.00181813505367209	Up	0.114891875276804	2.42631914370558e-26	1	0.00351353962470385	0.000968258724098109	Up	0.0617922211195723	NA	1e-06	0.001
Non_albumin_protein	Pulse rate	0.0741570091291563	189	TRUE	1	1	0.0483860283338657	0.0133341869063659	Up	1.22668565059503	0.0203847870714814	1	0.0522578858966319	0.0144011906302614	Up	1.05223072046097	NA	1e-06	0.001
Non_albumin_protein	Water intake	0.0644332245808967	189	FALSE	NA	1	-0.0116534060885393	-0.0032114372729288	Down	1.45444572286677	0.099568758908693	1	-0.0111730223639443	-0.00307905347142462	Down	1.60554234345369	0.381	1e-06	0.001
Non_albumin_protein	Bread intake	0.0915929860913952	189	FALSE	NA	1	0.00348667254916137	0.000960854714733279	Up	0.0540224583749198	0.00389015727300713	1	0.0053414310073232	0.00147198771735633	Up	0.100678172264339	0.001	1e-06	0.001
Non_albumin_protein	Coffee intake	0.118270845900919	189	TRUE	0.00106258360853592	1	0.0120598251572427	0.00332343794773122	Up	1.10738040000897	1.94795472515811e-05	0.853317555147792	0.0133793146498028	0.00368706191358725	Up	1.84571939070838	NA	1e-06	0.001
Non_albumin_protein	Beer intake	0.12502734289056	189	FALSE	NA	1	0.000942699771801853	0.000259788525461522	Up	0.0248147898350554	1.43946876319924e-05	1	-0.000731867848737577	-0.000201687615658185	Down	0.0173490854135286	0.002	1e-06	0.001
Non_albumin_protein	Body mass index (BMI)	0.247630452263618	189	TRUE	4.29317739304877e-14	1	0.0243293613554137	0.00670466791337249	Up	0.778577911921684	2.0637171844616e-21	1	0.022915535551274	0.0063150468145842	Up	0.869513401602248	NA	1e-06	0.001
Non_albumin_protein	Waist circumference	0.212616942018567	189	FALSE	NA	1	0.0325637724921282	0.00897390101519256	Up	0.407359798395263	4.57707540216057e-12	1	0.0381605329223815	0.0105162522313786	Up	0.582857039839312	NA	1e-06	0.001
Non_albumin_protein	Intelligence	0.136417202852632	189	TRUE	3.75263619850989e-13	1	-0.00585523756376789	-0.00161358215883593	Down	0.285062717202485	3.33472022638199e-06	1	-0.00996457468834794	-0.00274603032966601	Down	0.549068873617275	NA	1e-06	0.001
Non_albumin_protein	smoking_current	0.0855519497599555	189	TRUE	4.38411032779495e-15	1	0.00603026756529636	0.00166181680083833	Up	0.33104175109172	0.00185285308791773	1	0.0072569898159591	0.00199987603685722	Up	0.394146304803898	NA	1e-06	0.001
Non_albumin_protein	Crohns disease	0.115646704748983	189	FALSE	NA	1	-0.0474058104086596	-0.0130640591551588	Down	0.731727285507908	4.24963669390622e-05	1	-0.0511976240508409	-0.0141090044329585	Down	0.776798365273621	NA	1e-06	0.001
Non_albumin_protein	Atrial fibrillation	0.0595874759491234	189	FALSE	NA	1	-0.0224980165167379	-0.00619998721917672	Down	1.02102833071532	0.0446652237247229	1	-0.0224828816338856	-0.00619581635903986	Down	1.06194752631193	NA	1e-06	0.001
Non_albumin_protein	Myocardial infarction	0.145571735585074	189	FALSE	NA	0.317081235490799	-0.0422656622113239	-0.0116475408098884	Down	2.34888160797122	0.000836361949986024	0.51718897809606	-0.0379684250830193	-0.0104633112911022	Down	2.15321500589829	0.001	1e-06	0.001
Non_albumin_protein	Heart failure	0.0251488031262044	189	FALSE	NA	1	-0.0384631974320342	-0.0105996602993809	Down	1.3704350523298	0.233743396012639	1	-0.0455012215949825	-0.012539193938983	Down	1.62830211362775	0.171	1e-06	0.001
Non_albumin_protein	Cardiomyopathy	0.0639046487602338	189	FALSE	NA	1	0.00440361082989606	0.00121354390700494	Up	0.0399017940087671	0.0259468410881496	1	-0.00201802542465577	-0.000556125995886395	Down	0.0187568678170106	0.083	1e-06	0.001
Non_albumin_protein	Asthma	0.231619070616895	189	FALSE	NA	1	0.00545323813475172	0.00150279944516149	Up	0.226318580066545	4.96559212977392e-16	1	0.00570341097675563	0.00157174189712633	Up	0.283732971567384	NA	1e-06	0.001
Non_albumin_protein	Diabetes	0.080516203404319	189	FALSE	NA	1	-0.0116596146302788	-0.00321314821839841	Down	0.538122983390351	0.00202004818104085	1	-0.0111944455356371	-0.00308495725367986	Down	0.559652170138074	0.002	1e-06	0.001
Non_albumin_protein	Malignant melanoma	0.00693094983589293	189	FALSE	NA	1	-0.0119102408268467	-0.0032822156054881	Down	0.314538400589519	0.750911250670349	1	-0.0151358925845764	-0.0041711383981512	Down	0.342981267716068	0.443	1e-06	0.001
Non_albumin_protein	Non-melanoma skin cancer	0.119147453857916	189	FALSE	NA	1	-0.00239740065877065	-0.000660673950193146	Down	0.0841552420679106	0.000416666351898229	1	-0.00278457693435999	-0.000767371709901716	Down	0.0821962737934854	NA	1e-06	0.001
Non_albumin_protein	Lung cancer	0.0291803478134224	189	FALSE	NA	1	0.0187707696490829	0.00517283520668775	Up	0.333062602815073	0.135253914696376	1	0.0188055306474531	0.00518241461763096	Up	0.291386295374318	0.58	1e-06	0.001
Non_albumin_protein	Breast cancer	0.0492837055728209	189	FALSE	NA	1	-0.00910086970800067	-0.00250801113204881	Down	0.253825366779725	0.0693011974004134	1	-0.0100868378186649	-0.00277972351523095	Down	0.348343721040747	0.104	1e-06	0.001
Non_albumin_protein	Prostate cancer	0.0523387699966584	189	FALSE	NA	1	-0.0334456118723262	-0.00921691767768486	Down	1.22340678046928	0.137752818636744	1	-0.0281436088265609	-0.0077557954896322	Down	0.933077753622381	0.03	1e-06	0.001
Non_albumin_protein	Colorectal cancer	0.103246564005013	189	FALSE	NA	1	-0.0249798071607201	-0.00688391730083145	Down	0.663887066852084	0.000509667721784457	1	-0.0236998469934921	-0.00653118679803512	Down	0.569387877231197	0.042	1e-06	0.001
Non_albumin_protein	Bladder cancer	0.00106568116791983	189	FALSE	NA	1	0.0222809222834381	0.00614016054642028	Up	0.323149936872911	0.846065998423441	1	0.00554815684874365	0.00152895707613188	Up	0.0735267755833917	0.628	1e-06	0.001
Non_albumin_protein	IBD	0.113150077219536	189	FALSE	NA	1	0.0237974275714951	0.00655807798357623	Up	0.441830196769222	0.000282425364497964	1	0.0238554911865576	0.00657407911287662	Up	0.453026814294737	NA	1e-06	0.001
Non_albumin_protein	Respiratory failure	0.00397655118351425	189	FALSE	NA	1	0.0127110611801595	0.00350290510279121	Up	0.161243041794601	0.86700643351381	1	0.0144995738472733	0.00399578213793747	Up	0.202840914687777	0.627	1e-06	0.001
Non_albumin_protein	Respiratory infection	0.004496748748538	189	FALSE	NA	1	-0.0105158081724386	-0.00289793885696226	Down	0.31192739976622	0.902151758057278	1	-0.00581584138141916	-0.00160272538722387	Down	0.16442338640459	0.543	1e-06	0.001
Non_albumin_protein	Helicobacter pylori	0.0250683703430798	189	FALSE	NA	0.511785428935232	0.107944776384022	0.0297473438807335	Up	2.0789181655278	0.438713044570048	0.165057616885074	0.105452803933555	0.0290606079041668	Up	2.81062649344944	0.423	1e-06	0.001
Non_albumin_protein	Stroke	0.114083195752158	189	FALSE	NA	1	-0.0291136599559972	-0.00802312148256934	Down	0.796721312977118	0.000580863446099952	1	-0.0297468384123628	-0.00819761234641968	Down	0.952891450865695	0.039	1e-06	0.001
Non_albumin_protein	Multiple sclerosis	0.0790946357052631	189	FALSE	NA	1	0.0133451413741872	0.00367764446685827	Up	0.14571336767012	0.0153342350333982	1	0.0251957803161199	0.00694343502774607	Up	0.298058719505432	0.011	1e-06	0.001
Non_albumin_protein	Migraine	0.0324084795789473	189	FALSE	NA	1	0.0115849496804883	0.0031925721052074	Up	0.379038276149452	0.25243812634585	1	0.0124411028058014	0.00342851016804287	Up	0.483312301735243	0.083	1e-06	0.001
Non_albumin_protein	Osteoarthritis	0.129341378863158	189	FALSE	NA	1	0.00747003696176096	0.00205858741615018	Up	0.324699957829873	1.38000471775996e-05	1	0.00748932828508844	0.00206390370516537	Up	0.363833208657574	NA	1e-06	0.001
[truncated: 4,756 more rows]
