# Supplementary material for: Graphical analysis for phenome-wide causal discovery in genotyped population-scale biobanks
Source: Nat Commun. 2021 Jan 13;12:350. doi: 10.1038/s41467-020-20516-2 (PMC7806647; doi:10.1038/s41467-020-20516-2)
Supplement: Supplementary file 5 — Supplementary Data 11–16 [file 41467_2020_20516_MOESM5_ESM.zip › SData 11-16/SD13.txt]

tr1->	tr2	pi1	numIVs	is_skeleton_edge	MS_test	qvalue_ivw	Est_ivw	Est_by_sd_ivw	direction_ivw	log10p_ivw	p_het_ivw	qvalue_mrpresso	Est_mrpresso	Est_by_sd_mrpresso	direction_mrpresso	log10p_mrpresso	mrpresso_globaltest	p1	p2
Alanine_aminotransferase	statins	0.0662427786341464	40	TRUE	1	1	0.0873956345132466	0.00644564180903795	Up	0.624774938103683	0.530020598832033	1	0.105532193364821	0.0077832573851119	Up	0.763009918820287	0.073	1e-07	0.01
Alanine_aminotransferase	Albumin	0.294992095707317	40	FALSE	NA	0.080480407088072	0.0172065571153077	0.00126902567330427	Up	3.04737037534599	0.000231991443244986	0.0903544051332941	0.0176276575992258	0.00130008286397593	Up	3.07155874737545	NA	1e-07	0.01
Alanine_aminotransferase	Alkaline_phosphatase	0.442690457470098	40	TRUE	1	1	0.00465343963921708	0.000343202555384226	Up	0.0201525001038891	3.50121075914584e-20	1	-0.0258401537652919	-0.00190577454342173	Down	0.158833805036832	NA	1e-07	0.01
Alanine_aminotransferase	Aspartate_aminotransferase	0.838584672851088	40	TRUE	4.61548725815409e-100	5.45928362356469e-99	0.51998833193891	0.0383504113360414	Up	101.701517265638	0.100973978042455	5.61321966879089e-21	0.506536103088013	0.037358276555065	Up	23.404069156315	NA	1e-07	0.01
Alanine_aminotransferase	Calcium	0.232349313707317	40	TRUE	1	0.998399436030043	0.000446063845186066	3.28982996238301e-05	Up	1.67185541400641	0.000170147816801102	1	0.000405190104680131	2.98837612871711e-05	Up	1.2911664587855	NA	1e-07	0.01
Alanine_aminotransferase	C_reactive_protein	0.114197239853659	40	FALSE	NA	1	-0.0038587322202819	-0.000284590939438296	Down	0.226039189960476	0.100242824854018	1	-0.00425126371446423	-0.000313541097239167	Down	0.258833588732458	0.015	1e-07	0.01
Alanine_aminotransferase	Creatinine_in_urine	0.0803817951219512	40	FALSE	NA	1	0.623236594061485	0.0459652232056995	Up	0.0264243548690778	0.257298000367434	1	0.0153661625396769	0.00113329207187347	Up	0.000574534723909258	0.226	1e-07	0.01
Alanine_aminotransferase	Creatinine	0.0735316894117073	40	FALSE	NA	1	-0.0205697124149822	-0.00151706660270085	Down	0.409203331417542	0.139742897648463	1	-0.0163943529963893	-0.00120912363293886	Down	0.286588393145343	NA	1e-07	0.01
Alanine_aminotransferase	Cystatin_C	0.0443165902439026	40	FALSE	NA	1	-2.79007721225567e-05	-2.05775018740019e-06	Down	0.0427391476267412	0.463009544571483	1	4.308928280124e-05	3.17794000000121e-06	Up	0.0570897397896061	0.183	1e-07	0.01
Alanine_aminotransferase	Direct_bilirubin	0.257018080341463	40	FALSE	NA	0.156594503354061	0.00576056531055182	0.000424855781598091	Up	2.70892774442008	0.00143200363016083	0.101002110676801	0.00649578945500543	0.000479080360559023	Up	3.01655968013751	0.002	1e-07	0.01
Alanine_aminotransferase	Gamma_glutamyltransferase	0.399981351241951	40	TRUE	3.91323239598295e-06	0.0844595230872284	0.348516134052426	0.0257039173327599	Up	3.02319728538993	1.59865353390873e-11	0.123700634965053	0.327327561416822	0.0241412082750989	Up	2.90611867757925	NA	1e-07	0.01
Alanine_aminotransferase	Glucose	0.146930534146341	40	TRUE	1	1	0.00369483697602685	0.000272503264298038	Up	0.946684001344785	0.0278802200377431	1	0.00382921024942285	0.000282413621878739	Up	1.05694476820959	0.095	1e-07	0.01
Alanine_aminotransferase	Glycated_haemoglobin_HbA1c	0.377125398048781	40	TRUE	1	1	0.0100096064581241	0.000738232959092732	Up	0.267438120472781	9.5626606033359e-11	1	0.0181884953478316	0.00134144601970601	Up	0.632521017124258	NA	1e-07	0.01
Alanine_aminotransferase	HDL_cholesterol	0.206510453099707	40	TRUE	1	1	-0.00199409908299808	-0.000147069684799742	Down	1.22245519072302	5.55814162010446e-05	0.358789596335259	-0.00216431315254547	-0.00015962338876072	Down	2.3208615217528	NA	1e-07	0.01
Alanine_aminotransferase	IGF_1	0.33229855902439	40	FALSE	NA	1	-0.00895067832129538	-0.000660134418936526	Down	0.284196071870736	4.03017478134988e-09	1	-0.0157547344693648	-0.00116195020210806	Down	0.680549600431224	NA	1e-07	0.01
Alanine_aminotransferase	LDL_direct	0.355713604599944	40	FALSE	NA	1	-0.00190736943481131	-0.000140673161111239	Down	0.39654811435019	9.73346366018315e-11	1	-0.00326340048375347	-0.000240683767729014	Down	1.10661744581547	NA	1e-07	0.01
Alanine_aminotransferase	Lipoprotein_A	0.0373774731707317	40	FALSE	NA	1	0.119359635498295	0.00880306506342407	Up	0.632589024690541	0.787830462848086	1	0.108625326093456	0.00801138348943776	Up	0.675096359473233	0.535	1e-07	0.01
Alanine_aminotransferase	uacr_lowcontrolonly	0.0691142970731707	40	FALSE	NA	1	0.0033754167176903	0.000248945238965827	Up	0.145632198801094	0.313741766625177	1	0.00184215742329988	0.000135863615758194	Up	0.0819110501114217	0.129	1e-07	0.01
Alanine_aminotransferase	Non_albumin_protein	0.307018350897561	40	TRUE	1	1	0.00237940386889028	0.000175486855188187	Up	0.111982720361185	1.37636704239187e-07	1	-0.00180734247798306	-0.000133295928386127	Down	0.0941670218785723	NA	1e-07	0.01
Alanine_aminotransferase	oestradiol_gt212_lowcontrolonly	0.0180802780487805	40	FALSE	NA	1	0.00595815775100652	0.000439428707379088	Up	0.52727395746283	0.754098227905045	1	0.00773903351891103	0.000570772651161177	Up	0.820609958015173	0.647	1e-07	0.01
Alanine_aminotransferase	Phosphate	0.26767843902439	40	FALSE	NA	1	-5.09500909928209e-05	-3.75769383112422e-06	Down	0.0568367018562467	0.000150585122582177	1	-4.45470479666917e-05	-3.28545374654618e-06	Down	0.0552041955481181	0.02	1e-07	0.01
Alanine_aminotransferase	rheumatoidfactor_lowcontrolonly	0.0309326000000001	40	FALSE	NA	1	0.000465881717419028	3.43599161741578e-05	Up	0.0270507322653227	0.452107658023665	1	0.00066040492036583	4.87064781818041e-05	Up	0.0339935808629645	0.51	1e-07	0.01
Alanine_aminotransferase	SHBG	0.545170372411707	40	TRUE	1	1	0.0398651200233286	0.00294015010905076	Up	0.138880680584164	4.7815869776389e-42	1	0.0231521120710578	0.00170752489370763	Up	0.112714813778161	NA	1e-07	0.01
Alanine_aminotransferase	Sodium_in_urine	0.0397541707317074	40	FALSE	NA	1	0.0482879919010032	0.00356135751179215	Up	0.33877229389314	0.376778629553546	1	0.0541807471812674	0.00399596262698406	Up	0.376028219058883	0.431	1e-07	0.01
Alanine_aminotransferase	Testosterone	0.535705413020634	40	TRUE	1	1	0.00793779036351759	0.000585431454596425	Up	0.302474339834413	8.00932610340029e-27	1	0.00568679011282052	0.000419414680316369	Up	0.322102185237754	NA	1e-07	0.01
Alanine_aminotransferase	Total_bilirubin	0.292647556878049	40	FALSE	NA	0.00619840185868381	0.0342505896160426	0.00252606475875981	Up	4.34337360542908	0.0117499466970288	0.0168442674050058	0.0372054003157173	0.00274398927512372	Up	3.94502207216881	NA	1e-07	0.01
Alanine_aminotransferase	Urate	0.422342359318293	40	TRUE	1	1	-0.13570929629565	-0.0100088925373701	Down	0.274528862606502	5.35432399863541e-16	1	-0.0814036261464521	-0.00600371653594823	Down	0.192947383492942	NA	1e-07	0.01
Alanine_aminotransferase	Urea	0.149332736097561	40	FALSE	NA	1	-0.000313789100293551	-2.31427136531167e-05	Down	0.0374923639617798	0.00581934031690439	1	-0.000316413353920657	-2.33362587768589e-05	Down	0.0437193654266177	0.012	1e-07	0.01
Alanine_aminotransferase	Vitamin_D	0.0674738590243903	40	FALSE	NA	1	-0.048737691820643	-0.00359452398080053	Down	0.79295740935878	0.292482101527387	1	-0.0494575868185237	-0.00364761799770767	Down	0.78476082304587	0.021	1e-07	0.01
Alanine_aminotransferase	Basal metabolic rate	0.309009745600098	40	FALSE	NA	1	-1.12100424575178	-0.0826768050231563	Down	0.18643160183346	5.85898844291996e-08	1	-0.817854146587647	-0.0603187437255961	Down	0.176046486456053	NA	1e-07	0.01
Alanine_aminotransferase	SBP	0.157163207560976	40	FALSE	NA	1	0.0213835789610933	0.00157709125113791	Up	0.216677989234144	0.00628156956558122	1	0.00803648610963749	0.000592710507275746	Up	0.0950089463510139	NA	1e-07	0.01
Alanine_aminotransferase	DBP	0.170655620487805	40	TRUE	2.51360996548888e-69	1	-0.00162831300576806	-0.000120092066916547	Down	0.0286401671088308	0.00333998894083927	1	-0.00141011379567523	-0.000103999341472002	Down	0.0253833174234093	0.009	1e-07	0.01
Alanine_aminotransferase	RBC	0.306638811960488	40	FALSE	NA	0.574451008700268	0.00208785849429632	0.000153984670712032	Up	2.00122881460354	1.31238301605185e-05	0.618883543325082	0.00207572938686128	0.000153090119371739	Up	1.99656843661802	NA	1e-07	0.01
Alanine_aminotransferase	Hemoglobin	0.372432685756098	40	FALSE	NA	1	0.00870283726649948	0.000641855534943226	Up	1.09676555840916	1.8722564813494e-07	1	0.00932995331352541	0.000688106877293927	Up	1.65830071074331	NA	1e-07	0.01
Alanine_aminotransferase	RBC distr width	0.288175736829268	40	FALSE	NA	0.603686437764625	-0.00562352805158423	-0.00041474894856556	Down	1.96651598747653	0.00193187140033578	0.0194820363516967	-0.00715731945286737	-0.000527869815958027	Down	3.87721965245405	NA	1e-07	0.01
Alanine_aminotransferase	Reticulocyte count	0.320688636097561	40	TRUE	1	1	9.50732204816612e-05	7.01188255305355e-06	Up	0.506766625861619	1.82505647463401e-07	1	6.69782586355103e-05	4.93981039856363e-06	Up	0.400458165711673	NA	1e-07	0.01
Alanine_aminotransferase	Eosinophill count	0.193071357073171	40	FALSE	NA	1	-0.00044080022962316	-3.25100951016257e-05	Down	1.09832574737981	0.004002927520464	1	-0.000443903005688011	-3.27389324255844e-05	Down	1.12594797098023	0.056	1e-07	0.01
Alanine_aminotransferase	Monocyte count	0.203944092682927	40	FALSE	NA	0.0749166699828604	0.00118353836416859	8.72888492105308e-05	Up	3.08694600866489	0.664870944285594	0.129992558581549	0.00110537066869687	8.1523790476707e-05	Up	2.87684425091315	0.647	1e-07	0.01
Alanine_aminotransferase	Basophill count	0.103587824878049	40	FALSE	NA	1	-1.0039850496277e-05	-7.40463530881337e-07	Down	0.038844721411501	0.0760324286417764	1	4.08078224690778e-05	3.00967672020984e-06	Up	0.178032299886338	0.002	1e-07	0.01
Alanine_aminotransferase	Lymphocyte count	0.198976853658537	40	FALSE	NA	1	0.000835225040215778	6.15998896186769e-05	Up	0.17168868423864	0.00175584085170443	1	0.000852405800363655	6.28670127025355e-05	Up	0.181120194417859	0.173	1e-07	0.01
Alanine_aminotransferase	Platelet distr width	0.2368045203	40	TRUE	1	1	0.000853475537455916	6.29459084295928e-05	Up	0.400095010060659	0.000225552070566316	1	0.00102177051655746	7.53580747762272e-05	Up	0.487661686089359	NA	1e-07	0.01
Alanine_aminotransferase	Platelet count	0.523730164672683	40	FALSE	NA	1	-0.409896664741626	-0.0302308816036272	Down	1.44215475150468	2.49773254843076e-20	0.383720533752471	-0.430833980210529	-0.0317750598306864	Down	2.28066155612456	NA	1e-07	0.01
Alanine_aminotransferase	Platelet volume	0.485485038439024	40	FALSE	NA	1	0.00132738005333327	9.78975256132631e-05	Up	0.159335776114348	2.86061398907948e-11	1	0.00365241336435894	0.000269374419172306	Up	0.794703503677787	NA	1e-07	0.01
Alanine_aminotransferase	time_aggregated_depression	0.144175024390244	40	FALSE	NA	1	0.00287445727724259	0.000211998254920616	Up	0.392843475382056	0.00941581976326048	1	0.00253943345243301	0.000187289428395772	Up	0.310539309486692	0.131	1e-07	0.01
Alanine_aminotransferase	Mood swings	0.0644773268292683	40	FALSE	NA	1	0.00220995506013108	0.000162989591082113	Up	0.317361408546158	0.20172675785753	1	0.0029598813799502	0.000218298491436757	Up	0.429700292081839	0.283	1e-07	0.01
Alanine_aminotransferase	FEV FVC ratio	0.178358930731707	40	TRUE	1.69800729405645e-18	1	-3.13401835076965e-05	-2.31141518961696e-06	Down	0.0903446413151081	0.00632795034184194	1	-3.37940857707702e-05	-2.4923964835941e-06	Down	0.0987897621831083	0.095	1e-07	0.01
Alanine_aminotransferase	FVC	0.369505070731707	40	TRUE	1.14996667799202e-10	1	-0.000605319013266066	-4.46437577968722e-05	Down	0.131999243215588	6.00501998026263e-08	1	-0.000831871715326381	-6.13525737060828e-05	Down	0.196737047944809	NA	1e-07	0.01
Alanine_aminotransferase	townsend	0.0698695229268294	40	FALSE	NA	1	-0.00867550490006884	-0.000639839706065886	Down	1.31645143549529	0.167554700203482	1	-0.00911148988878764	-0.000671994665373068	Down	1.23833451434285	0.3	1e-07	0.01
Alanine_aminotransferase	Sleep duration	0.0501626746341463	40	FALSE	NA	1	0.00238402457501435	0.000175827643566765	Up	1.13161489904424	0.266055483503141	1	0.00215812821926808	0.000159167234803593	Up	0.666335899363469	0.317	1e-07	0.01
Alanine_aminotransferase	Neuroticism score	0.0774591375609757	40	FALSE	NA	1	-0.00260952264243856	-0.000192458677592	Down	0.216686966481383	0.131064067782831	1	-0.00174441920476855	-0.000128655183080577	Down	0.110694716711234	0.139	1e-07	0.01
Alanine_aminotransferase	Menarche	0.272411965853659	40	FALSE	NA	1	0.00467901713589232	0.000345088958324815	Up	0.476668580068454	7.15607668941611e-06	1	0.00492911015445828	0.000363533930154305	Up	0.578397733600856	0.002	1e-07	0.01
Alanine_aminotransferase	Num children (f)	0.0490122240487805	40	FALSE	NA	1	0.00299974221296134	0.000221238325368173	Up	0.592640986198947	0.655481652638405	1	0.00216729909850827	0.000159843609578895	Up	0.331756639417703	0.303	1e-07	0.01
Alanine_aminotransferase	chronotype_quantitative_time_averaged	0.315337793170732	40	FALSE	NA	1	-0.00368191033704226	-0.000271549893055259	Down	1.07185821494069	0.000144768707867558	1	-0.00358364815198776	-0.000264302816564971	Down	1.07303311823335	NA	1e-07	0.01
Alanine_aminotransferase	alcohol_continuous	0.0617379292682926	40	FALSE	NA	1	-0.0012107455188868	-8.92954434178201e-05	Down	0.131493067842482	0.298181724238671	1	-0.000310224237051716	-2.28797962696221e-05	Down	0.0282519100550941	0.482	1e-07	0.01
Alanine_aminotransferase	physical_activity	0.050078419512195	40	FALSE	NA	1	-0.0168282681052417	-0.00124112593354311	Down	0.805676134653749	0.773905635924606	1	-0.0122840318871708	-0.000905977397572441	Down	0.864854515510814	0.479	1e-07	0.01
Alanine_aminotransferase	Summer outdoor time	0.19348458	40	FALSE	NA	1	0.00703364526028351	0.000518748541756434	Up	0.861313135510437	0.000866421941654182	1	0.00730331188364132	0.000538637114815009	Up	1.01348169703865	0.034	1e-07	0.01
Alanine_aminotransferase	Height	0.439394327356098	40	FALSE	NA	1	0.00516725816139753	0.000381097928159652	Up	0.107771076966265	9.63954354147243e-15	1	-0.00210625216341398	-0.000155341248799104	Down	0.0542675895518685	NA	1e-07	0.01
Alanine_aminotransferase	Pulse rate	0.190030342717073	40	TRUE	1	1	0.018368514782463	0.00135472289332518	Up	0.387712846960557	0.0205502018892273	1	0.0243978540329314	0.00179940141039461	Up	0.625340158418385	NA	1e-07	0.01
Alanine_aminotransferase	Water intake	0.0953465104243902	40	FALSE	NA	1	-0.00543258251867832	-0.000400666248474164	Down	0.777288647821963	0.106245609973794	1	-0.00615575519672514	-0.000454002002310541	Down	1.05835385467286	0.005	1e-07	0.01
Alanine_aminotransferase	Bread intake	0.138501946341463	40	FALSE	NA	1	-0.011734599883271	-0.000865455443412096	Down	0.427483494987553	0.014481323869111	1	-0.0128740679264157	-0.000949493998654154	Down	0.475271870633753	0.265	1e-07	0.01
Alanine_aminotransferase	Coffee intake	0.227255893170732	40	FALSE	NA	1	0.00537700396149641	0.000396567193940685	Up	0.714818740543735	0.00511252418202063	1	0.00473245083934565	0.000349029824649646	Up	0.526163787202072	0.001	1e-07	0.01
Alanine_aminotransferase	Beer intake	0.0558467268292682	40	FALSE	NA	1	-0.00336492042259316	-0.0002481711115292	Down	0.145260025965382	0.31935149375891	1	-0.00225441359960379	-0.000166268517110742	Down	0.0925973313123823	0.305	1e-07	0.01
Alanine_aminotransferase	Body mass index (BMI)	0.363715071174146	40	FALSE	NA	1	-0.00120263142667069	-8.86970092703728e-05	Down	0.0292090492407075	5.22411334553663e-13	1	0.000318506387687741	2.34906251365974e-05	Up	0.00928872240425751	NA	1e-07	0.01
Alanine_aminotransferase	Waist circumference	0.260620596780488	40	TRUE	1	1	0.0434556375887306	0.00320495956165714	Up	0.791426783713582	0.000307717506192771	1	0.0423399925808407	0.00312267801353463	Up	0.998353404972672	NA	1e-07	0.01
Alanine_aminotransferase	Intelligence	0.190118458487805	40	FALSE	NA	1	0.00206079261664745	0.00015198849603416	Up	0.111407698236442	0.0479935674185886	1	0.000899621258967907	6.63492682603499e-05	Up	0.054803382106144	0.002	1e-07	0.01
Alanine_aminotransferase	smoking_current	0.137809287804878	40	FALSE	NA	1	0.0021379727021182	0.000157680716114787	Up	0.155262841546594	0.0560224766275799	1	0.00143048930390179	0.000105502085040797	Up	0.0916067253888714	0.076	1e-07	0.01
Alanine_aminotransferase	Crohns disease	0.0540417785365854	40	FALSE	NA	1	-0.0218142130962169	-0.00160885157190462	Down	0.501974963208246	0.241326521967521	1	-0.0169655248727432	-0.00125124895586692	Down	0.339469925471172	0.303	1e-07	0.01
Alanine_aminotransferase	Atrial fibrillation	0.119089029268293	40	FALSE	NA	1	-0.00227926123676162	-0.000168101091126737	Down	0.0915359070453242	0.0604360735365038	1	-0.00256708611188723	-0.000189328879667016	Down	0.109323781577382	0.14	1e-07	0.01
Alanine_aminotransferase	Myocardial infarction	0.152288404878049	40	FALSE	NA	1	-0.00873487694102376	-0.000644218539306223	Down	0.455631406706603	0.1458746018432	1	-0.00654461508606986	-0.000482681370274147	Down	0.328531692258337	0.245	1e-07	0.01
Alanine_aminotransferase	Heart failure	0.041584643902439	40	FALSE	NA	1	-0.0215478845426805	-0.00158920918966007	Down	0.848459251867568	0.595581952800626	1	-0.0198628912985807	-0.00146493681653061	Down	0.936310839783304	0.674	1e-07	0.01
Alanine_aminotransferase	Cardiomyopathy	0.00756131512195124	40	FALSE	NA	1	0.00404070922462995	0.000298012188612149	Up	0.0552937291718744	0.962262925737988	1	0.0104446884534817	0.000770321320430867	Up	0.191098138388159	0.718	1e-07	0.01
Alanine_aminotransferase	Asthma	0.125290149268293	40	FALSE	NA	1	-0.0105795325330159	-0.000780266401115819	Down	1.20955582905274	0.198300829423811	1	-0.0105972858526008	-0.000781575751858599	Down	1.32167048595615	0.081	1e-07	0.01
Alanine_aminotransferase	Diabetes	0.170056890243902	40	FALSE	NA	1	0.00629424749053127	0.000464216147721329	Up	0.318906377142849	0.0410380837187054	1	0.0063694185175687	0.000469760194828479	Up	0.374388117068642	0.028	1e-07	0.01
Alanine_aminotransferase	Malignant melanoma	0.0243568731707317	40	FALSE	NA	1	-0.00129354328305962	-9.54019810431783e-05	Down	0.0363435230347605	0.810264145877129	1	0.00694910013763173	0.000512513132169335	Up	0.199227997609788	0.383	1e-07	0.01
Alanine_aminotransferase	Non-melanoma skin cancer	0.0199135024390245	40	FALSE	NA	1	-0.00643330959774008	-0.000474472318264288	Down	0.513457472388372	0.932673824015333	1	-0.00526941909376953	-0.000388632546800672	Down	0.358230086338701	0.676	1e-07	0.01
Alanine_aminotransferase	Lung cancer	0.0040621463414634	40	FALSE	NA	1	0.00379420246706852	0.00027983171230349	Up	0.0700039529173719	0.97738384302277	1	0.00295367648916379	0.000217840865564525	Up	0.070545046861987	0.969	1e-07	0.01
Alanine_aminotransferase	Breast cancer	0.0732963599999999	40	FALSE	NA	1	0.003912945250119	0.000288589282990109	Up	0.169714792228774	0.294874721538088	1	0.00560873255099822	0.000413657744208569	Up	0.276762025511417	0.34	1e-07	0.01
Alanine_aminotransferase	Prostate cancer	0.028093556097561	40	FALSE	NA	1	-0.00813465408618764	-0.00059995063565841	Down	0.30295199202674	0.679129917594361	1	-0.00839742730913882	-0.000619330803576215	Down	0.37290064390001	0.771	1e-07	0.01
Alanine_aminotransferase	Colorectal cancer	0.0723953317073172	40	FALSE	NA	1	-0.0140972937170275	-0.00103970989263758	Down	0.408951881226323	0.466482221315414	1	-0.00752841106629582	-0.000555238730112832	Down	0.219043049777464	0.225	1e-07	0.01
Alanine_aminotransferase	Bladder cancer	0.106313851219512	40	FALSE	NA	1	0.0153682533635221	0.00113344627524607	Up	0.326789520750198	0.139861183119912	1	0.0160158332418603	0.00118120687520917	Up	0.284004044533486	0.02	1e-07	0.01
Alanine_aminotransferase	IBD	0.171113912195122	40	FALSE	NA	1	0.00590765096834972	0.000435703708622046	Up	0.128748971440649	0.00158776574609568	1	0.00479884673266346	0.000353926684181604	Up	0.108297206381859	0.037	1e-07	0.01
Alanine_aminotransferase	Respiratory failure	0.00416565853658535	40	FALSE	NA	1	0.00494591290866608	0.000364773174375507	Up	0.0865724390859312	0.688648897225171	1	0.00834871997808351	0.000615738518776118	Up	0.181033659655526	0.831	1e-07	0.01
Alanine_aminotransferase	Respiratory infection	0.137615170731707	40	FALSE	NA	1	-0.00194304771182962	-0.00014330452130794	Down	0.0778517484951247	0.03954163566705	1	-0.00273715060047942	-0.000201871551666684	Down	0.105657459251141	0.496	1e-07	0.01
Alanine_aminotransferase	Helicobacter pylori	0.0096163292682927	40	FALSE	NA	1	-0.008741043002403	-0.000644673301414702	Down	0.159878440811114	0.857809051450583	1	-0.0156721437172976	-0.00115585893213183	Down	0.343353979259384	0.694	1e-07	0.01
Alanine_aminotransferase	Stroke	0.0868413658536585	40	FALSE	NA	1	0.00705184231255545	0.000520090618870223	Up	0.241842183866789	0.0657907323143776	1	0.00732240424440141	0.000540045223119661	Up	0.263179839360433	0.389	1e-07	0.01
Alanine_aminotransferase	Multiple sclerosis	0.0103310731707318	40	FALSE	NA	1	-0.000615263723297511	-4.53772044857652e-05	Down	0.00795180035810035	0.821322694938479	1	0.00620444196836936	0.000457592770803783	Up	0.106681365848278	0.638	1e-07	0.01
Alanine_aminotransferase	Migraine	0.0764605287804878	40	FALSE	NA	1	-0.011828219541963	-0.000872360122227851	Down	0.934591603795061	0.246070648274391	1	-0.0126639683022424	-0.000933998637482203	Down	0.796963121774754	0.231	1e-07	0.01
Alanine_aminotransferase	Osteoarthritis	0.0782282837560976	40	FALSE	NA	1	-0.00448839784701205	-0.00033103031952828	Down	0.306435567700148	0.40795896401894	1	-0.00654431866684614	-0.000482659508631376	Down	0.512949821210675	NA	1e-07	0.01
Alanine_aminotransferase	Gout	0.117355541463415	40	FALSE	NA	0.0853697679721396	-0.0343511436356826	-0.00253348086365645	Down	3.01790172871908	0.275321530964319	0.522337552949389	-0.0317452016442397	-0.00234128626783341	Down	2.09038375580221	0.474	1e-07	0.01
Alanine_aminotransferase	Hiatus hernia	0.0723843068292683	40	FALSE	NA	1	-0.00772343941092745	-0.000569622547555276	Down	0.960682991355922	0.271417047251768	1	-0.00825908413402389	-0.000609127656033637	Down	0.940813998111631	0.201	1e-07	0.01
Alanine_aminotransferase	Gastric reflux	0.113324868292683	40	FALSE	NA	1	0.00485008508051797	0.000357705637661334	Up	0.371753028914554	0.0240062305417433	1	0.00454184237836371	0.000334971984437097	Up	0.370277741884633	0.26	1e-07	0.01
Alanine_aminotransferase	Allergic rhinitis	0.0441973658536585	40	FALSE	NA	1	0.000313451794250098	2.31178365073848e-05	Up	0.0198181455076153	0.225472235409718	1	0.000144971789517551	1.0692024067904e-05	Up	0.00843375572826141	0.644	1e-07	0.01
Alanine_aminotransferase	Hypothyroidism	0.227462445414634	40	FALSE	NA	1	0.00450969610736757	0.000332601118323573	Up	0.223032231593598	0.000148184440011089	1	0.0068271408629245	0.000503518337355714	Up	0.352819120488151	NA	1e-07	0.01
Alanine_aminotransferase	Kidney infection	0.0238170780487804	40	FALSE	NA	1	-0.015359829644697	-0.00113282500537888	Down	0.897432266964678	0.735497277675982	1	-0.0139568946066835	-0.00102935511484318	Down	1.04948804681191	0.622	1e-07	0.01
Alanine_aminotransferase	Angina	0.137914653658537	40	FALSE	NA	1	0.00268227177790038	0.00019782410427167	Up	0.154155445926788	0.0242789240455457	1	0.00224107416549052	0.000165284701217554	Up	0.125425305976096	0.405	1e-07	0.01
Albumin	statins	0.0186167929040962	101	FALSE	NA	1	-0.555302809670708	-0.217784998090341	Down	1.27777112845662	0.697271978972376	1	-0.452421146567788	-0.177435692428287	Down	1.12019879653996	0.274	1e-07	0.01
Albumin	Alanine_aminotransferase	0.265942732477658	101	FALSE	NA	0.846732413534254	0.330790019938941	0.129733008020302	Up	1.7666137549027	2.0617040549368e-17	0.177915267884447	0.388599699205266	0.152405468287675	Up	2.70314410769322	NA	1e-07	0.01
Albumin	Alkaline_phosphatase	0.324300686388157	101	FALSE	NA	0.761680577676871	-0.619460527365077	-0.242947104570289	Down	1.83484473329161	4.4484043780678e-19	0.0529461099903389	-0.753939805082594	-0.29568872361282	Down	3.35586976858291	NA	1e-07	0.01
Albumin	Aspartate_aminotransferase	0.41037153447098	101	FALSE	NA	1	0.211945028099174	0.0831230217747458	Up	1.42748364426716	5.18988702497733e-23	1	0.160145380655175	0.0628076444288949	Up	1.09275509362439	NA	1e-07	0.01
Albumin	Calcium	0.891841661693306	101	TRUE	5.269547523888e-96	1.19116279323332e-105	0.0179292013160858	0.0070316789441432	Up	108.426350883617	0.0117397333824031	1.3079499710463e-41	0.0173054868176472	0.00678706346861208	Up	44.4816266333911	0.01	1e-07	0.01
Albumin	C_reactive_protein	0.233285830294257	101	TRUE	7.67711855805823e-10	0.00247780778734183	-0.145111125053955	-0.0569113383588014	Down	4.7959433834931	3.39332338932341e-09	0.00126851598661088	-0.1456295626324	-0.0571146651294665	Down	5.20968609266069	NA	1e-07	0.01
Albumin	Creatinine_in_urine	0.203520832186177	101	TRUE	8.16296177866768e-09	0.0149581550499901	-141.312773614286	-55.421657509671	Down	3.9107158969307	5.04069595209937e-05	0.0305824797407246	-143.806824139776	-56.3998027296693	Down	3.64503128307026	NA	1e-07	0.01
Albumin	Creatinine	0.241547583686275	101	FALSE	NA	1	-0.0754383280050116	-0.0295862650690575	Down	0.251074692394139	2.7331503242834e-09	1	-0.0681489785239723	-0.0267274447368691	Down	0.265114558450548	NA	1e-07	0.01
Albumin	Cystatin_C	0.25758428421887	101	TRUE	1	0.426974629291369	-0.00366732761498325	-0.00143829442912309	Down	2.17158063326907	9.01075649216161e-11	0.29821338500431	-0.00364607839101186	-0.00142996066577553	Down	2.42472062922086	NA	1e-07	0.01
Albumin	Direct_bilirubin	0.0787217800089303	101	TRUE	1	0.0391867578686081	0.021587411595163	0.00846639763234025	Up	3.43054024180945	0.560057368155911	0.0208718168775194	0.0228972971124797	0.0089801234949134	Up	3.84272218299229	0.003	1e-07	0.01
Albumin	Gamma_glutamyltransferase	0.226592058373726	101	FALSE	NA	1	0.576418216168053	0.22606627937258	Up	1.18279621562684	4.62896705914043e-07	1	0.501912824876879	0.196845904079161	Up	1.01378789331771	NA	1e-07	0.01
Albumin	Glucose	0.057279543070666	101	FALSE	NA	1	0.00114477805118066	0.000448972130787681	Up	0.0597256991367781	0.358571359655092	1	0.00305346329798129	0.00119754211024814	Up	0.171439082197181	0.06	1e-07	0.01
Albumin	Glycated_haemoglobin_HbA1c	0.162459462156863	101	TRUE	8.87042190990642e-09	1	0.06858558802313	0.0268986792368289	Up	0.843750142395601	0.000553125630398542	1	0.0572290200298659	0.0224447306962255	Up	0.714724283936677	NA	1e-07	0.01
Albumin	HDL_cholesterol	0.345299850222412	101	TRUE	1	1	-0.00211259214604494	-0.000828540516056271	Down	0.218292761293754	1.37833744389556e-31	1	-0.00138849801568985	-0.00054455701002985	Down	0.168644806385951	NA	1e-07	0.01
Albumin	IGF_1	0.357753557112412	101	TRUE	1	1	-0.0238878126459934	-0.00936859518966794	Down	0.165884993263221	5.58758994840225e-28	1	-0.0184099631500882	-0.00722022961105268	Down	0.163313663433359	NA	1e-07	0.01
Albumin	LDL_direct	0.313123780990196	101	TRUE	1	1	-0.00645602667364506	-0.00253199827608426	Down	0.4100242465347	4.91383072967825e-18	1	-0.00888465141525361	-0.00348448406492263	Down	0.702068155975946	NA	1e-07	0.01
Albumin	Lipoprotein_A	0.150794209695205	101	FALSE	NA	1	-0.495473373028596	-0.19432040630739	Down	0.641042977221478	0.000177559269221715	1	-0.536963329274739	-0.210592411210792	Down	0.848261045374518	0.005	1e-07	0.01
Albumin	uacr_lowcontrolonly	0.19890081876257	101	FALSE	NA	0.0198089957158465	0.134780947728946	0.0528599314330305	Up	3.77749536364371	0.000132520695724869	0.0272907569039174	0.13435808761227	0.0526940893229259	Up	3.70302517460309	NA	1e-07	0.01
Albumin	Non_albumin_protein	0.492468689017396	101	TRUE	1	1	-0.0995396167337128	-0.0390385837469829	Down	1.20462520652781	2.08468638503049e-42	0.39200701039524	-0.103139245058423	-0.0404503270952434	Down	2.26569074789748	NA	1e-07	0.01
Albumin	oestradiol_gt212_lowcontrolonly	0.0320530565521259	101	TRUE	0.0271259040875597	0.00176097117879901	-0.0865498242241429	-0.0339440985622813	Down	4.9566841459997	0.967816806932974	0.000792796185883516	-0.0875108253157155	-0.0343209949461067	Down	5.44378370876817	0.926	1e-07	0.01
Albumin	Phosphate	0.304788516707843	101	TRUE	1	0.00962647621706627	0.0055030232255368	0.00215823849941498	Up	4.12274712110092	1.17391080694303e-12	0.000639856796678365	0.00622050002578119	0.0024396267453411	Up	5.54032300551724	NA	1e-07	0.01
Albumin	rheumatoidfactor_lowcontrolonly	0.0510630690382449	101	FALSE	NA	1	-0.015323163046154	-0.00600961309150145	Down	0.239799974912562	0.475363917698545	1	-0.00155477499660943	-0.000609769415480332	Down	0.0208452214131418	0.019	1e-07	0.01
Albumin	SHBG	0.526770238333152	101	TRUE	1	1	-0.16099157516858	-0.063139514657672	Down	0.163827448466219	7.03311996047682e-71	1	-0.292009756068546	-0.114523721220609	Down	0.5162778799712	NA	1e-07	0.01
Albumin	Sodium_in_urine	0.173220068983032	101	TRUE	8.10699753066263e-10	1	-0.51649855747086	-0.202566303273629	Down	0.949704847406379	1.49589256865309e-06	1	-0.419060151196086	-0.164351796242661	Down	0.75481490326589	NA	1e-07	0.01
Albumin	Testosterone	0.399143173795916	101	FALSE	NA	1	-0.00247008505149278	-0.000968746166692969	Down	0.0280434516789988	4.80276330832976e-33	1	0.00220170689985805	0.000863490557999185	Up	0.0316264257927672	NA	1e-07	0.01
Albumin	Total_bilirubin	0.160460871548631	101	TRUE	1	4.28718768814715e-06	0.149887417676336	0.0587845593501754	Up	7.79287725001396	0.0402383857750023	0.000131542464408639	0.147355626829454	0.0577916126998959	Up	6.29486605432985	0.008	1e-07	0.01
Albumin	Urate	0.203599357188482	101	FALSE	NA	0.297792276044796	1.56361030695331	0.613234548400352	Up	2.36964428293386	2.73352818697569e-06	0.262857203639791	1.53984614777117	0.603914449038402	Up	2.49403724954948	NA	1e-07	0.01
Albumin	Urea	0.152941358940392	101	FALSE	NA	1	0.00142063296305511	0.000557160060705438	Up	0.0575514620187955	0.000205372929710566	1	0.00124835029584898	0.000489592276615285	Up	0.0538871977154304	0.001	1e-07	0.01
Albumin	Vitamin_D	0.131439205588235	101	FALSE	NA	1	-0.0886573909288373	-0.0347706681433525	Down	0.31171565586444	0.00680720305319455	1	-0.070450188718893	-0.0276299596335674	Down	0.233234046583941	0.001	1e-07	0.01
Albumin	Basal metabolic rate	0.297122346675069	101	FALSE	NA	0.519348963941726	-18.4595239294809	-7.23966692355574	Down	2.05872262652292	1.6695033274891e-10	0.327854385152767	-19.8060155619876	-7.76774939046785	Down	2.37072954007297	NA	1e-07	0.01
Albumin	SBP	0.300603070049157	101	TRUE	1	1	0.269944092487635	0.105869757262313	Up	1.27268636248753	5.19648774731343e-14	1	0.189956120381131	0.0744991608073892	Up	0.78858192050912	NA	1e-07	0.01
Albumin	DBP	0.221148744809804	101	FALSE	NA	1	0.1475751749965	0.0578777176075394	Up	1.1262461560882	1.12334975709894e-09	1	0.168188159430747	0.0659619532668381	Up	1.57811350352258	NA	1e-07	0.01
Albumin	RBC	0.432568809570784	101	TRUE	1	0.174849591684216	-0.0118124880202653	-0.00463275646392133	Down	2.65079368124665	8.17093968087259e-33	0.0846559150599154	-0.0105466769137273	-0.00413631620714758	Down	3.10572537422426	NA	1e-07	0.01
Albumin	Hemoglobin	0.161633015915882	101	FALSE	NA	1	-0.0164130394679128	-0.00643705327422302	Down	0.737056209120049	0.000613222569105749	1	-0.0179429582118277	-0.00703707428063475	Down	0.912754328724991	NA	1e-07	0.01
Albumin	RBC distr width	0.354230381064392	101	TRUE	1	1	-0.01849533803013	-0.00725371290658632	Down	1.48436121581644	8.05882400371842e-18	0.152366808841476	-0.0235724639763823	-0.0092449181467771	Down	2.78693846411302	NA	1e-07	0.01
Albumin	Reticulocyte count	0.313148241078431	101	FALSE	NA	0.410410700149229	-0.00080740081521336	-0.000316655673151831	Down	2.19519133668683	1.58831420821272e-09	0.12459677699495	-0.000922775597311021	-0.00036190467290696	Down	2.9000774866775	NA	1e-07	0.01
Albumin	Eosinophill count	0.206576454515686	101	TRUE	1	1	-0.000802445157694802	-0.000314712106786922	Down	0.361833795528183	4.92151902248355e-07	1	-0.000841701182367079	-0.000330107982891629	Down	0.4177665803463	NA	1e-07	0.01
Albumin	Monocyte count	0.253613005550099	101	TRUE	1	0.100101251335828	-0.00585171530164756	-0.00229499254028672	Down	2.93848523917906	1.06675334489341e-09	0.0467408978293537	-0.00582462442995649	-0.00228436773281815	Down	3.42047220943224	NA	1e-07	0.01
Albumin	Basophill count	0.154982114903716	101	TRUE	3.39759121301985e-05	1	0.000274632877759664	0.000107708658621592	Up	0.357330252133949	8.37289299043514e-05	1	0.000264480880237338	0.000103727132285855	Up	0.355090250416787	NA	1e-07	0.01
Albumin	Lymphocyte count	0.114531066148612	101	FALSE	NA	1	-0.000250920251963549	-9.84087702115437e-05	Down	0.0120643482112132	0.00296943962888088	1	5.09398540764783e-05	1.99781737631522e-05	Up	0.00246034517864953	0.001	1e-07	0.01
Albumin	Platelet distr width	0.268359915724314	101	FALSE	NA	0.00148240407782692	0.0172895661981989	0.00678081953824515	Up	5.03723740086798	2.92387788197776e-09	0.000300021893051516	0.0178492705246287	0.00700033077344843	Up	5.89244450864383	NA	1e-07	0.01
Albumin	Platelet count	0.521035613876353	101	FALSE	NA	1	0.955366634067987	0.37468659792925	Up	0.730988083952767	1.19286324217378e-67	1	1.21576310106601	0.476811858382236	Up	1.36474315998243	NA	1e-07	0.01
Albumin	Platelet volume	0.343264842759802	101	FALSE	NA	1	-0.0217050974344587	-0.00851255300890222	Down	1.47783582132397	2.26590328086812e-20	0.463452173280674	-0.0246519168636919	-0.00966827030870969	Down	2.15873985482122	NA	1e-07	0.01
Albumin	time_aggregated_depression	0.017830912556785	101	FALSE	NA	1	0.00600552267383597	0.00235531447216781	Up	0.203479527855684	0.670249138763012	1	0.00683757688145294	0.00268163899432244	Up	0.23837791304742	0.169	1e-07	0.01
Albumin	Mood swings	0.21374044404902	101	FALSE	NA	1	0.00165817360566574	0.000650321462910501	Up	0.0408968742003851	1.68459267327355e-08	1	0.00318129142630814	0.0012476752055589	Up	0.0849335521722279	NA	1e-07	0.01
Albumin	FEV FVC ratio	0.232222561395651	101	FALSE	NA	0.263853178920512	0.0015638112688162	0.000613313363918955	Up	2.43182986276298	1.22013200514793e-08	0.322580295942397	0.00157656797498661	0.000618316434641052	Up	2.38079494334	NA	1e-07	0.01
Albumin	FVC	0.322213303387412	101	FALSE	NA	1	0.00786157736817528	0.00308324320046283	Up	0.453309404477795	3.95017667097898e-19	1	0.00555252444392421	0.00217765245260273	Up	0.400023294727499	NA	1e-07	0.01
Albumin	townsend	0.124528447157833	101	TRUE	0.00273581913215268	1	-0.0449126871363615	-0.0176143705954321	Down	1.56372166890522	0.02795020423148	0.835407053066846	-0.0445073552326413	-0.0174554029000768	Down	1.81427348009902	0.015	1e-07	0.01
Albumin	Sleep duration	0.114226694209435	101	FALSE	NA	1	0.000989764106671969	0.000388176991593588	Up	0.0507835901111557	0.00201984992751966	1	0.00271145885659472	0.00106341090234298	Up	0.157141335245022	NA	1e-07	0.01
Albumin	Neuroticism score	0.0996468488759463	101	FALSE	NA	1	0.00983534566353833	0.00385733819323141	Up	0.166824943723823	0.00851330691390645	1	0.010110748946265	0.00396534899807187	Up	0.174048036321277	NA	1e-07	0.01
Albumin	Menarche	0.175358677411765	101	FALSE	NA	1	0.00233321489958463	0.000915066867303835	Up	0.0507958989016825	6.24017886208538e-06	1	-0.000111197384418382	-4.36106602226069e-05	Down	0.00267639690797069	NA	1e-07	0.01
Albumin	Num children (f)	0.0846853177072414	101	FALSE	NA	1	-0.0112179497089637	-0.00439958363868705	Down	0.549315806328709	0.0100515996244609	1	-0.0126444259220156	-0.00495903537191283	Down	0.627979859308155	0.163	1e-07	0.01
Albumin	chronotype_quantitative_time_averaged	0.0895627556602602	101	FALSE	NA	1	-0.00399527141353054	-0.00156691117353091	Down	0.301915451175951	0.0276083946168996	1	-0.00535218013662468	-0.0020990791340047	Down	0.437357634514774	0.002	1e-07	0.01
Albumin	alcohol_continuous	0.0878398570568821	101	FALSE	NA	1	0.00482136239507163	0.00189089696957624	Up	0.115781868030084	0.0110011918926703	1	0.00703229770374624	0.0027580068303441	Up	0.201974831196828	0.256	1e-07	0.01
Albumin	physical_activity	0.187282707647059	101	FALSE	NA	1	-0.0289818054696284	-0.0113664154744697	Down	0.37301923051922	3.1515167044496e-06	1	-0.0286947160395666	-0.0112538214628982	Down	0.375090345117197	0.001	1e-07	0.01
Albumin	Summer outdoor time	0.128480422666667	101	FALSE	NA	0.868926045340966	-0.0355159688827767	-0.0139290583094633	Down	1.75148208118192	0.0720262412274687	0.634361387984615	-0.0383818268651835	-0.015053023224382	Down	1.98144077809596	0.009	1e-07	0.01
Albumin	Height	0.512058347879373	101	FALSE	NA	1	-0.156793403892402	-0.0614930278986593	Down	1.22949092750221	8.76049773815926e-44	0.377369077954881	-0.175087712037324	-0.0686678986088734	Down	2.29136165035346	NA	1e-07	0.01
Albumin	Pulse rate	0.139063512333528	101	FALSE	NA	1	0.10710872153783	0.042007121716902	Up	0.772774572435942	0.000489048123583262	1	0.0959082779292408	0.0376144038205996	Up	0.659321681782127	NA	1e-07	0.01
Albumin	Water intake	0.0868879934125412	101	FALSE	NA	1	0.0157671383617872	0.00618373640149276	Up	0.54722182706609	0.0252096910200235	1	0.0162662072552574	0.00637946694007189	Up	0.634103571579287	0.004	1e-07	0.01
Albumin	Bread intake	0.151623966317647	101	FALSE	NA	1	0.0574455585047365	0.0225296552284175	Up	0.502898069446973	0.0053042062284189	1	0.0570071296413475	0.0223577071894141	Up	0.590698943788197	0.002	1e-07	0.01
Albumin	Coffee intake	0.107232519998058	101	FALSE	NA	1	-0.00353293881856464	-0.00138558829606977	Down	0.100270217009211	0.0108851299807675	1	-0.00395774286026517	-0.00155219279689226	Down	0.11984241301636	0.078	1e-07	0.01
Albumin	Beer intake	0.166763854509804	101	FALSE	NA	1	-0.0580886547364079	-0.0227818720534494	Down	0.778586323193392	0.00302016763582302	1	-0.0570494052746465	-0.0223742873301175	Down	0.860215604575242	NA	1e-07	0.01
Albumin	Body mass index (BMI)	0.398963074457812	101	FALSE	NA	1	-0.0912135415003412	-0.0357731684686501	Down	1.53213683449619	7.48020605113847e-25	0.540297528565587	-0.10204781966873	-0.0400222794205864	Down	2.06920871449782	NA	1e-07	0.01
Albumin	Waist circumference	0.240503790478485	101	FALSE	NA	0.519348963941726	-0.238064821368978	-0.0933669806172332	Down	2.05901134050633	4.63241715833312e-09	0.620475114329632	-0.221251005372533	-0.0867727462267237	Down	1.99449323623581	NA	1e-07	0.01
Albumin	Intelligence	0.199284937333333	101	FALSE	NA	1	0.0484447404706159	0.0189996116121518	Up	1.39123079554101	0.000312808917747227	1	0.0454669563054465	0.0178317502085522	Up	1.42371411238496	0.001	1e-07	0.01
Albumin	smoking_current	0.0454803866181325	101	FALSE	NA	1	-0.0359208784847754	-0.0140878603817063	Down	1.16864802864386	0.221249191065756	1	-0.0413886555234933	-0.0162322756290229	Down	1.44917793442623	0.152	1e-07	0.01
Albumin	Crohns disease	0.0423476278528441	101	FALSE	NA	0.35599758808544	-0.228941371967489	-0.0897888420307224	Down	2.26868235271306	0.170434840374868	0.310320986340893	-0.230437385186002	-0.0903755655809421	Down	2.40005466103947	0.411	1e-07	0.01
Albumin	Atrial fibrillation	0.00769610871675408	101	TRUE	3.07702323361833e-06	1	-0.0182955394219319	-0.0071753536064944	Down	0.290486035209918	0.623527846276869	1	-0.0190435168966519	-0.00746870395528898	Down	0.314825978697873	0.791	1e-07	0.01
Albumin	Myocardial infarction	0.0875465334653465	101	FALSE	NA	1	0.0288490740123222	0.0113143593355982	Up	0.338166252454736	0.072867165882314	1	0.0217157699620224	0.00851673868265463	Up	0.2885031884884	0.028	1e-07	0.01
Albumin	Heart failure	0.0276707189594253	101	FALSE	NA	1	-0.0423925353438028	-0.0166259886824084	Down	0.449366498196353	0.355368287992519	1	-0.0458937245607726	-0.0179991250571079	Down	0.476369730513127	0.36	1e-07	0.01
Albumin	Cardiomyopathy	0.0256285909978644	101	FALSE	NA	1	0.127166469039646	0.0498735982145987	Up	0.924124737585668	0.764704912983865	1	0.126727617723427	0.0497014844932196	Up	0.919125323832255	0.836	1e-07	0.01
Albumin	Asthma	0.161877096215686	101	FALSE	NA	1	-0.04677475189693	-0.0183446564201427	Down	1.3983675760928	0.108410669286198	1	-0.0280445199653186	-0.0109988201405162	Down	0.756361344729556	NA	1e-07	0.01
Albumin	Diabetes	0.144016323823529	101	FALSE	NA	1	-0.0151116739744634	-0.00592666889191856	Down	0.250952734715724	0.000556378272061599	1	-0.00926563725395612	-0.00363390344243934	Down	0.140804161647283	0.019	1e-07	0.01
Albumin	Malignant melanoma	0.0751875362764511	101	FALSE	NA	1	-0.0633908723255271	-0.0248613563049439	Down	0.623560948955442	0.0575246173092931	1	-0.0662969088442583	-0.0260010788971232	Down	0.675512654423418	0.15	1e-07	0.01
Albumin	Non-melanoma skin cancer	0.121788077821561	101	FALSE	NA	1	-0.0388670068038627	-0.0152433066340435	Down	0.804158372156931	0.00244344358601256	1	-0.0443620354586809	-0.0173984097314069	Down	0.90672057815134	NA	1e-07	0.01
Albumin	Lung cancer	0.0650845565230053	101	FALSE	NA	1	-0.0385474803727203	-0.0151179911089205	Down	0.19479584706621	0.0824895013794655	1	-0.0545660405391937	-0.0214003329852999	Down	0.313667677553888	0.086	1e-07	0.01
Albumin	Breast cancer	0.0143931103300331	101	FALSE	NA	1	0.0156536369832005	0.00613922213452297	Up	0.18222315404316	0.787945475633699	1	-0.00148081711319809	-0.000580763768080393	Down	0.016957665278514	0.402	1e-07	0.01
Albumin	Prostate cancer	0.0933803099009901	101	FALSE	NA	1	0.0160784259721709	0.00630582073179384	Up	0.133807228586598	0.00721254806060229	1	0.0124667510711166	0.0048893528196371	Up	0.109420883204481	0.08	1e-07	0.01
Albumin	Colorectal cancer	0.0410983367054941	101	FALSE	NA	1	-0.084718217698859	-0.0332257581961525	Down	0.915600091712485	0.290531387670201	1	-0.0791916189976941	-0.0310582735974468	Down	0.857208290879978	0.058	1e-07	0.01
Albumin	Bladder cancer	0.059087435662978	101	FALSE	NA	1	0.00159816954024376	0.000626788383218201	Up	0.00757421505240239	0.0928394757182707	1	0.00739553373594386	0.0029004648860226	Up	0.0366420145063301	0.318	1e-07	0.01
Albumin	IBD	0.00908427785944477	101	FALSE	NA	1	-0.126492965266439	-0.0496094558126384	Down	1.65631815766276	0.963586515133179	0.394509864265679	-0.149179896362037	-0.0585070755604304	Down	2.25898623243361	0.32	1e-07	0.01
Albumin	Respiratory failure	0.000391509998058703	101	FALSE	NA	1	0.0136477342395524	0.00535252428681378	Up	0.0634386741202415	0.997650125930077	1	-0.0148842467786095	-0.00583747389676969	Down	0.0890018718180023	0.973	1e-07	0.01
Albumin	Respiratory infection	0.0499396726053193	101	TRUE	0.969868905686637	1	-0.0399816354476836	-0.0156804544259121	Down	0.536206032662655	0.22300942633323	1	-0.0352425539119193	-0.0138218273034806	Down	0.443087390391979	0.095	1e-07	0.01
Albumin	Helicobacter pylori	0.0159262546107553	101	FALSE	NA	1	0.0655188014376991	0.0256959118475416	Up	0.388284618076493	0.940493653243413	1	0.0782336056516016	0.0306825489817673	Up	0.566921725577441	0.935	1e-07	0.01
Albumin	Stroke	0.139617139798098	101	FALSE	NA	1	-0.0206293530009809	-0.00809065527074818	Down	0.166446662931412	0.000395159855224543	1	-0.017490200406624	-0.00685950655357761	Down	0.15090499775074	0.042	1e-07	0.01
Albumin	Multiple sclerosis	0.0589360103125608	101	FALSE	NA	1	0.119144202800813	0.0467273342175905	Up	0.824908290044778	0.276090263602775	1	0.109263191792376	0.0428520864678462	Up	0.699585887457762	0.298	1e-07	0.01
Albumin	Migraine	0.134981417994564	101	FALSE	NA	1	-0.0310278509999294	-0.012168856978725	Down	0.410143948412474	0.000375659611905273	1	-0.0277604704281932	-0.0108874183488755	Down	0.377967893083069	0.003	1e-07	0.01
Albumin	Osteoarthritis	0.0396980011069695	101	FALSE	NA	1	-0.0181976823903275	-0.00713697491820048	Down	0.470940344436171	0.477204857328784	1	-0.0177662400798714	-0.00696776694532079	Down	0.412058131725955	0.17	1e-07	0.01
Albumin	Gout	0.0389600782780043	101	FALSE	NA	1	0.0224220275922829	0.00879372686636071	Up	0.225269174435241	0.287118442387028	1	0.037001548021488	0.0145116897030973	Up	0.40423190366995	0.146	1e-07	0.01
Albumin	Hiatus hernia	0.0284608233546885	101	FALSE	NA	1	-0.0069037348616267	-0.00270758558658685	Down	0.161523675272835	0.40845130438542	1	-0.00878116580222482	-0.00344389789528085	Down	0.209627618942265	0.223	1e-07	0.01
Albumin	Gastric reflux	0.0918602146237624	101	FALSE	NA	1	-0.01779117082722	-0.00697754457055364	Down	0.43524611716347	0.00695009268286169	1	-0.0179445847991517	-0.00703771221422897	Down	0.427343011485554	0.175	1e-07	0.01
Albumin	Allergic rhinitis	0.0670301531178411	101	FALSE	NA	1	-0.0170042335637759	-0.00666891452685186	Down	0.297940724112995	0.0607696398372211	1	-0.0157326008993454	-0.00617019110501498	Down	0.279878548305358	0.076	1e-07	0.01
Albumin	Hypothyroidism	0.135193332173588	101	FALSE	NA	1	-0.0112169140743655	-0.00439917747168219	Down	0.148351623897379	0.00531182900573472	1	-0.00628842696355688	-0.00246626710760135	Down	0.085599364312094	NA	1e-07	0.01
Albumin	Kidney infection	0.0914989131236653	101	FALSE	NA	1	-0.00432688381176574	-0.00169696671126394	Down	0.0463151966137931	0.0144282133971527	1	-0.0074061234605251	-0.00290461808515565	Down	0.0881994124544957	0.165	1e-07	0.01
Albumin	Angina	0.185504435490196	101	FALSE	NA	1	-0.0257093596655598	-0.0100829903039534	Down	0.398607187728445	2.81111170381264e-05	1	-0.0217924943209731	-0.00854682931802792	Down	0.350212442429691	0.005	1e-07	0.01
Alkaline_phosphatase	statins	0.000655438168394307	235	FALSE	NA	1	-0.00427237107312753	-0.000165815604809456	Down	0.130560050623927	0.791248175364623	1	-0.00468824194697353	-0.000181956028777576	Down	0.160839649604261	0.796	1e-07	0.01
Alkaline_phosphatase	Alanine_aminotransferase	0.308218559199413	235	TRUE	1.24005770056618e-13	1	0.00548777948435593	0.000212986994501224	Up	0.416633817136843	5.21667517472535e-41	1	0.0069078908206593	0.000268103138697363	Up	0.649609215185851	NA	1e-07	0.01
Alkaline_phosphatase	Albumin	0.271779766898052	235	FALSE	NA	1	-0.000332609849690878	-1.29089684505569e-05	Down	0.0982532869014673	1.43346370025199e-27	1	5.35868113411106e-06	2.07976539964539e-07	Up	0.00176422260710531	NA	1e-07	0.01
Alkaline_phosphatase	Aspartate_aminotransferase	0.253739038454942	235	FALSE	NA	0.281770556323007	0.0144080235482913	0.000559191862756415	Up	2.39718683076997	2.57222488834049e-17	0.20034882813484	0.0125742732136083	0.000488021916230113	Up	2.63637902113772	NA	1e-07	0.01
Alkaline_phosphatase	Calcium	0.216463359582638	235	FALSE	NA	1	1.69754713120538e-05	6.58837445145708e-07	Up	0.167762524603352	3.34583308942327e-15	1	1.90316941251938e-05	7.38641802854324e-07	Up	0.225139986696732	NA	1e-07	0.01
Alkaline_phosphatase	C_reactive_protein	0.209649043969085	235	TRUE	1	1	0.000182575397855791	7.08595988049874e-06	Up	0.034001076631626	1.15233767997211e-15	1	-0.000136873429816154	-5.31221426202011e-06	Down	0.0310418573600187	NA	1e-07	0.01
Alkaline_phosphatase	Creatinine_in_urine	0.0827990772758683	235	FALSE	NA	1	-1.81133980675904	-0.0703001683215984	Down	0.498859132662055	0.0017786061775502	1	-1.63179001186747	-0.0633316355505053	Down	0.455681453140991	NA	1e-07	0.01
Alkaline_phosphatase	Creatinine	0.296357830544848	235	FALSE	NA	1	-0.0105089831893557	-0.000407865649694096	Down	1.00651069469519	2.64624004064944e-35	0.907198370364203	-0.0143470306082948	-0.000556824657038204	Down	1.76203634655479	NA	1e-07	0.01
Alkaline_phosphatase	Cystatin_C	0.217341385121055	235	TRUE	1	1	-7.16125129695949e-06	-2.77936348381974e-07	Down	0.0468705011220908	1.03625061614918e-16	1	-1.8594220541791e-05	-7.21662953035693e-07	Down	0.128183237474362	NA	1e-07	0.01
Alkaline_phosphatase	Direct_bilirubin	0.135394058408511	235	FALSE	NA	0.742993596418413	0.000709764372880192	2.75467665956225e-05	Up	1.85109445521048	1.37120552244239e-06	0.67534500628656	0.00076084470790995	2.9529252784639e-05	Up	1.9416743879258	NA	1e-07	0.01
Alkaline_phosphatase	Gamma_glutamyltransferase	0.288765214455574	235	TRUE	1	1	0.0295420880016866	0.00114656220292867	Up	1.10632202407211	7.12232984600834e-34	0.648522551638728	0.044198637318018	0.00171539963481589	Up	1.96627898613398	NA	1e-07	0.01
Alkaline_phosphatase	Glucose	0.102503883330509	235	FALSE	NA	1	0.000345748044918581	1.34188768247355e-05	Up	0.356769772307034	0.00193782214843256	1	0.000556701596125786	2.16062252739701e-05	Up	0.836721796969122	0.002	1e-07	0.01
Alkaline_phosphatase	Glycated_haemoglobin_HbA1c	0.221065609685106	235	TRUE	1	1	-0.0031196421161578	-0.000121076876382155	Down	0.745681572523347	7.39400120778386e-18	1	-0.00403633274640942	-0.000156654687549916	Down	1.08032077910938	NA	1e-07	0.01
Alkaline_phosphatase	HDL_cholesterol	0.338764563031409	235	TRUE	1	1	-0.000355012824389763	-1.37784535059613e-05	Down	1.05553294336866	8.03543413755128e-38	0.824574397981046	-0.000371826222922268	-1.44310007212782e-05	Down	1.82207800029193	NA	1e-07	0.01
Alkaline_phosphatase	IGF_1	0.324645089957557	235	FALSE	NA	1	0.00516757782675119	0.000200559602168504	Up	1.3075815352025	4.09046596530115e-44	1	0.00442841235801248	0.000171871745436188	Up	1.28124203980312	NA	1e-07	0.01
Alkaline_phosphatase	LDL_direct	0.388948794209569	235	FALSE	NA	0.0012691323789173	-0.00191246403777566	-7.42249153156925e-05	Down	5.10971190464914	8.15640908883423e-56	5.39223934118405e-06	-0.00206163453816795	-8.00143929427307e-05	Down	7.78726735927904	NA	1e-07	0.01
Alkaline_phosphatase	Lipoprotein_A	0.0200622322967813	235	FALSE	NA	1	0.0312704972475901	0.00121364374139109	Up	1.47177659533276	0.513966871046269	1	0.0267317634093862	0.00103749029320758	Up	1.11800535524796	0.683	1e-07	0.01
Alkaline_phosphatase	uacr_lowcontrolonly	0.0182548002596835	235	TRUE	4.44686485520336e-11	1	0.00194416735110439	7.54553571439158e-05	Up	0.706806889519219	0.408812838143489	1	0.00179545885670361	6.96838104974963e-05	Up	0.708572220994692	0.267	1e-07	0.01
Alkaline_phosphatase	Non_albumin_protein	0.293116987933532	235	TRUE	1	1	0.00160735334427363	6.23832205492695e-05	Up	0.436364861650017	5.85590049794214e-35	1	0.00135306685339299	5.25140711803263e-05	Up	0.43005749929196	NA	1e-07	0.01
Alkaline_phosphatase	oestradiol_gt212_lowcontrolonly	0.0261730577799599	235	FALSE	NA	1	-7.16498131532297e-05	-2.78081114658194e-06	Down	0.0228981746589438	0.389130148108017	1	-0.000264720719716446	-1.02741137167293e-05	Down	0.0974359889265438	0.176	1e-07	0.01
Alkaline_phosphatase	Phosphate	0.352485155432787	235	FALSE	NA	1	-0.000125165573623411	-4.85781898071307e-06	Down	0.529338388339086	1.43269374864312e-57	1	-0.000145440463753841	-5.64471064154475e-06	Down	1.32531050786292	NA	1e-07	0.01
Alkaline_phosphatase	rheumatoidfactor_lowcontrolonly	0.0870862815581015	235	FALSE	NA	1	-0.000728898701042893	-2.82893917427866e-05	Down	0.219380021146757	0.000530233193133283	1	-0.000648174984373588	-2.51564120289741e-05	Down	0.195764893564948	0.011	1e-07	0.01
Alkaline_phosphatase	SHBG	0.25223697688452	235	TRUE	1	0.717807722393392	0.0243712456735268	0.000945875901729067	Up	1.87083756788929	2.9796740304535e-23	1	0.0202071258749099	0.000784261652618154	Up	1.48778268944925	NA	1e-07	0.01
Alkaline_phosphatase	Sodium_in_urine	0.102928232398074	235	FALSE	NA	1	0.00964813015347146	0.00037445495938795	Up	0.311491968713035	0.000146081650790777	1	0.0164962733292999	0.000640239223695894	Up	0.641100106030705	NA	1e-07	0.01
Alkaline_phosphatase	Testosterone	0.179406708072286	235	FALSE	NA	0.994636658293788	0.00203612280452975	7.90242533994772e-05	Up	1.67383259560917	1.80995051087291e-09	0.989749886219003	0.0022702875219563	8.81124537408149e-05	Up	1.71020017920769	NA	1e-07	0.01
Alkaline_phosphatase	Total_bilirubin	0.137728386334784	235	FALSE	NA	1	0.00166463805010307	6.46065054608226e-05	Up	0.543123936386395	1.94407918080938e-07	1	0.00161723861214626	6.27668790945942e-05	Up	0.565336768951693	NA	1e-07	0.01
Alkaline_phosphatase	Urate	0.20844816485966	235	FALSE	NA	1	0.0217390740485243	0.000843718312303536	Up	0.372559196805958	8.1873816669312e-14	1	0.0177749031597887	0.00068986430893333	Up	0.335363647537332	NA	1e-07	0.01
Alkaline_phosphatase	Urea	0.224934102130273	235	FALSE	NA	1	-6.64318264117259e-05	-2.57829511681284e-06	Down	0.0462884743414799	1.83108670650703e-16	1	-8.88468486261922e-05	-3.44824775006768e-06	Down	0.0698298143220118	NA	1e-07	0.01
Alkaline_phosphatase	Vitamin_D	0.136228546706383	235	TRUE	1	1	0.00630570529289077	0.0002447316300467	Up	0.492712573070678	2.75991964583222e-07	1	0.00576247462920986	0.000223648227058637	Up	0.408184517587523	NA	1e-07	0.01
Alkaline_phosphatase	Basal metabolic rate	0.277064672636596	235	FALSE	NA	1	0.482824678171017	0.018738977644386	Up	0.707276692986581	3.69038819508811e-28	1	0.736768632215387	0.0285948327671826	Up	1.66609108507708	NA	1e-07	0.01
Alkaline_phosphatase	SBP	0.206748749906898	235	FALSE	NA	0.12337655816051	0.0178152311685609	0.000691429485050027	Up	2.83793055606088	5.78801056682581e-15	0.235258347292219	0.0181306806014592	0.00070367243810994	Up	2.55259930042699	NA	1e-07	0.01
Alkaline_phosphatase	DBP	0.250250419364547	235	TRUE	6.09292140119039e-54	0.00926801706805186	0.0157509484958734	0.000611312314979687	Up	4.14487701582306	1.59254878085529e-24	0.00430871751445158	0.0163485978627327	0.00063450777004048	Up	4.61168722579798	NA	1e-07	0.01
Alkaline_phosphatase	RBC	0.324683694456681	235	TRUE	1	1.25695442098002e-09	0.00127594958544647	4.95210618637352e-05	Up	11.5056648151778	2.98674317135402e-15	2.92915506886706e-14	0.00133322784261124	5.17440964952414e-05	Up	16.4387543471674	NA	1e-07	0.01
Alkaline_phosphatase	Hemoglobin	0.145206288710558	235	FALSE	NA	1	-0.000775548772477552	-3.00999343377395e-05	Down	0.609842688978368	8.76527915234986e-08	1	-0.000693692888734172	-2.69230139256778e-05	Down	0.559973593291839	NA	1e-07	0.01
Alkaline_phosphatase	RBC distr width	0.195811225806381	235	TRUE	1	1	0.000162184286031144	6.29455752286927e-06	Up	0.1801270251255	6.97686872910885e-16	1	0.000235559455131891	9.14233170591325e-06	Up	0.290281774763802	NA	1e-07	0.01
Alkaline_phosphatase	Reticulocyte count	0.19388987536366	235	FALSE	NA	1	-4.22428733756141e-06	-1.63949420070836e-07	Down	0.108028158415045	5.05364142525645e-12	1	-2.80921964253691e-06	-1.09029025357779e-07	Down	0.0786916363180532	NA	1e-07	0.01
Alkaline_phosphatase	Eosinophill count	0.274418348061575	235	TRUE	1	1	0.000121689120094445	4.72289384555259e-06	Up	1.29743795211212	4.24815653243558e-32	1	9.98715705844069e-05	3.87612981088766e-06	Up	1.20250643857813	NA	1e-07	0.01
Alkaline_phosphatase	Monocyte count	0.194108899869106	235	TRUE	1	0.0234503050394829	0.000280216752054536	1.08755324442478e-05	Up	3.69743656460113	2.37172237937985e-11	0.0140084031952583	0.000304325350513183	1.18112147073529e-05	Up	4.03519321790409	NA	1e-07	0.01
Alkaline_phosphatase	Basophill count	0.109526117651064	235	TRUE	9.28614817186139e-05	1	-2.32569759917313e-05	-9.02629821731501e-07	Down	0.751405627395503	2.24037494922648e-05	1	-2.34639053729982e-05	-9.10660987545593e-07	Down	0.834418302160578	NA	1e-07	0.01
Alkaline_phosphatase	Lymphocyte count	0.030792887024832	235	FALSE	NA	1	0.000209239829553353	8.12083695300805e-06	Up	0.242060182184415	0.344934712155751	1	0.000289526662469962	1.12368607090059e-05	Up	0.411530113729236	NA	1e-07	0.01
Alkaline_phosphatase	Platelet distr width	0.336183578145894	235	FALSE	NA	5.90978740408841e-07	0.00129531561942657	5.02726797785199e-05	Up	8.71946913462751	2.77276502934768e-33	3.74867758971927e-06	0.00117366844547275	4.55514139106308e-05	Up	7.95828010733059	NA	1e-07	0.01
Alkaline_phosphatase	Platelet count	0.293706309152375	235	TRUE	1	1	-0.0268330354409522	-0.00104142077650994	Down	0.571874666668845	3.72476727101034e-31	1	-0.0295856661082715	-0.00114825351905645	Down	0.747156212309054	NA	1e-07	0.01
Alkaline_phosphatase	Platelet volume	0.324224071664289	235	FALSE	NA	0.0497072230510488	0.00158230272991195	6.14109775722123e-05	Up	3.30433879043129	9.12979299346952e-35	0.0389908403035706	0.00154881306786824	6.01112055085051e-05	Up	3.51658405078062	NA	1e-07	0.01
Alkaline_phosphatase	time_aggregated_depression	0.130826218766809	235	FALSE	NA	1	0.000948391500107347	3.68081581620036e-05	Up	0.96632045299959	1.6525892814278e-05	1	0.00109536419666533	4.25123365100698e-05	Up	1.06065571724864	NA	1e-07	0.01
Alkaline_phosphatase	Mood swings	0.103500567204459	235	FALSE	NA	0.603686437764625	-0.00150636378075329	-5.84637001546354e-05	Down	1.96643849085791	0.000122307559203212	0.923108169652153	-0.0016085607477114	-6.24300812567914e-05	Down	1.74930373626513	NA	1e-07	0.01
Alkaline_phosphatase	FEV FVC ratio	0.249942176239149	235	FALSE	NA	1	-2.69956038590416e-05	-1.04773024263706e-06	Down	0.518755394850072	3.69528195426502e-23	1	-2.7554554694297e-05	-1.06942376345261e-06	Down	0.483121030260368	NA	1e-07	0.01
Alkaline_phosphatase	FVC	0.231855134804247	235	TRUE	7.46374951340719e-23	1	1.39734252910698e-05	5.42324607633473e-07	Up	0.0134524470438437	4.11604956671749e-20	1	-4.26937377714886e-05	-1.65699276326515e-06	Down	0.0565735517193763	NA	1e-07	0.01
Alkaline_phosphatase	townsend	0.0219940151853064	235	TRUE	1	1	0.00131784902180582	5.11472268812825e-05	Up	1.22810592267224	0.494976310370456	1	0.00122929210674315	4.77102317842187e-05	Up	0.865657730471148	0.157	1e-07	0.01
Alkaline_phosphatase	Sleep duration	0.0910018713286852	235	FALSE	NA	1	9.81753008335685e-05	3.81029564296522e-06	Up	0.131280083390087	0.000527940599744099	1	0.000150999218771563	5.86045227762329e-06	Up	0.180882461090395	NA	1e-07	0.01
Alkaline_phosphatase	Neuroticism score	0.204659190820073	235	FALSE	NA	1	-0.00153141719869505	-5.943605194184e-05	Down	0.679277073196336	3.32778452937665e-16	1	-0.0013862235733619	-5.38009213815468e-05	Down	0.539736105334779	NA	1e-07	0.01
Alkaline_phosphatase	Menarche	0.128904107526023	235	FALSE	NA	1	-0.000949457681074934	-3.68495378640357e-05	Down	0.844436391814463	5.93793493890187e-07	1	-0.00106965442738545	-4.15145109772014e-05	Down	0.890090211648759	NA	1e-07	0.01
Alkaline_phosphatase	Num children (f)	0.0230267674566286	235	FALSE	NA	1	0.000833206627413261	3.23377015926287e-05	Up	0.982035666418097	0.232690430878895	1	0.000901092804246791	3.49724417116824e-05	Up	1.14481351410658	0.422	1e-07	0.01
Alkaline_phosphatase	chronotype_quantitative_time_averaged	0.132482670858411	235	FALSE	NA	1	-0.00011979206095675	-4.64926681201734e-06	Down	0.134619074591623	2.56430765892323e-08	1	-0.000205706566572863	-7.98370697809884e-06	Down	0.280758820922469	NA	1e-07	0.01
Alkaline_phosphatase	alcohol_continuous	0.085665828251682	235	TRUE	0.980670971183484	1	0.000582794918614201	2.26189369452757e-05	Up	0.261345947552908	0.00109357383543726	1	0.00053467397093632	2.07513079620631e-05	Up	0.302994156186223	0.003	1e-07	0.01
Alkaline_phosphatase	physical_activity	0.0275677948717948	235	TRUE	0.0623224320928549	1	-0.0019067265232127	-7.40022358173353e-05	Down	0.742481687485944	0.170469406477398	1	-0.00188332109143606	-7.30938442569016e-05	Down	0.75437406770213	0.81	1e-07	0.01
Alkaline_phosphatase	Summer outdoor time	0.0844011278993273	235	FALSE	NA	1	0.000553117056088513	2.14671051778758e-05	Up	0.368487989154409	0.000745314442308696	1	0.000750367420942719	2.91226173015554e-05	Up	0.538607998465129	0.001	1e-07	0.01
Alkaline_phosphatase	Height	0.376763270006368	235	FALSE	NA	1	0.000974035035775855	3.78034130927074e-05	Up	0.120911799463922	2.39704753598822e-67	1	-0.000979804331065405	-3.80273260373901e-05	Down	0.14045370191055	NA	1e-07	0.01
Alkaline_phosphatase	Pulse rate	0.199365660065532	235	TRUE	1	1	0.00734405636088258	0.00028503122186506	Up	1.27995370917318	7.6177792898015e-14	1	0.00517951083471109	0.000201022735847251	Up	0.713634110362131	NA	1e-07	0.01
Alkaline_phosphatase	Water intake	0.0532023829827241	235	FALSE	NA	1	0.000633345492540845	2.45808625003459e-05	Up	0.575603606536504	0.0243310776570822	1	0.000784787362319706	3.04584945695271e-05	Up	0.649971629104318	0.005	1e-07	0.01
Alkaline_phosphatase	Bread intake	0.0814418930392435	235	TRUE	9.02530072441336e-19	1	0.00512921379821257	0.000199070650369568	Up	1.08678826414864	0.0221571208726594	1	0.00381211169990431	0.000147952412442984	Up	0.89868857520113	NA	1e-07	0.01
Alkaline_phosphatase	Coffee intake	0.0950528640136169	235	TRUE	3.19158818917434e-77	1	-0.000328089618216269	-1.27335331002533e-05	Down	0.267119268167155	0.00309036313953892	1	-0.000277838087718037	-1.07832137624563e-05	Down	0.171243485679683	NA	1e-07	0.01
Alkaline_phosphatase	Beer intake	0.135072609813857	235	FALSE	NA	1	0.000753790707124912	2.92554789512156e-05	Up	0.157995717303557	1.82137052616528e-07	1	0.00139763229340527	5.42437068469741e-05	Up	0.339485897833212	NA	1e-07	0.01
Alkaline_phosphatase	Body mass index (BMI)	0.254739646906805	235	FALSE	NA	1	0.0021624971732625	8.39289871000765e-05	Up	0.461983213492634	3.00360139246346e-29	1	0.00188214726362864	7.30482866579716e-05	Up	0.501173839058045	NA	1e-07	0.01
Alkaline_phosphatase	Waist circumference	0.212523445920124	235	TRUE	1.74377153632306e-154	1	0.00505847682037713	0.00019632526740507	Up	0.467663203259482	6.1474031115755e-15	1	0.00555307709008764	0.000215521269216994	Up	0.694153494506785	NA	1e-07	0.01
Alkaline_phosphatase	Intelligence	0.152982867993817	235	TRUE	2.35077860485285e-37	1	0.000728592389662864	2.82775034480036e-05	Up	0.239836946049411	3.45708052211926e-09	1	0.00078339542137436	3.04044717504038e-05	Up	0.327632698625497	NA	1e-07	0.01
Alkaline_phosphatase	smoking_current	0.083373328335383	235	TRUE	0.64429504436872	1	0.000715220067666946	2.77585083463359e-05	Up	0.339499152931446	0.00205036862052109	1	0.00105872674887305	4.10903952834374e-05	Up	0.518328670850288	NA	1e-07	0.01
Alkaline_phosphatase	Crohns disease	0.0228140951773049	235	FALSE	NA	1	0.00867165956249697	0.000336557019614063	Up	1.44675775161442	0.319350823879572	1	0.00863938984075747	0.000335304594827994	Up	1.49441375535955	0.217	1e-07	0.01
Alkaline_phosphatase	Atrial fibrillation	0.0770919165106383	235	FALSE	NA	1	0.000437500520988929	1.69798952971391e-05	Up	0.119268609360642	0.00988936450198465	1	0.000579776310249015	2.25017813042537e-05	Up	0.148381552185577	0.013	1e-07	0.01
Alkaline_phosphatase	Myocardial infarction	0.0840192836170213	235	FALSE	NA	1	0.00128394101180159	4.98312182550419e-05	Up	0.32413374306712	0.00537213313265752	1	0.0014851548421205	5.76405570037788e-05	Up	0.43371636310387	0.002	1e-07	0.01
Alkaline_phosphatase	Heart failure	0.0149768503509728	235	FALSE	NA	1	0.000811369407409409	3.14901741236148e-05	Up	0.132849536433451	0.382414947994302	1	0.00108512443753202	4.21149197537228e-05	Up	0.200897825670704	0.728	1e-07	0.01
Alkaline_phosphatase	Cardiomyopathy	0.082969409479469	235	FALSE	NA	1	0.0062770926508781	0.000243621140704993	Up	0.689546429739397	0.0131295588586724	1	0.00528258845916444	0.000205023296273417	Up	0.564292530827002	0.002	1e-07	0.01
Alkaline_phosphatase	Asthma	0.11669820142057	235	FALSE	NA	1	0.000244170645423151	9.47654184399223e-06	Up	0.0949733280368951	2.56847454248279e-05	1	0.000391073779120378	1.51780203779199e-05	Up	0.173313947014128	NA	1e-07	0.01
Alkaline_phosphatase	Diabetes	0.131155512463066	235	FALSE	NA	1	0.000353026838663543	1.37013751298794e-05	Up	0.0947102917521474	4.03317224103717e-08	1	0.000413693456548287	1.60559159139361e-05	Up	0.121939687253929	NA	1e-07	0.01
Alkaline_phosphatase	Malignant melanoma	0.0739987827459538	235	FALSE	NA	1	0.00278025781081775	0.000107904983564427	Up	0.652037710507297	0.0069639350064717	1	0.00281092527630835	0.000109095222954044	Up	0.550091188713991	0.089	1e-07	0.01
Alkaline_phosphatase	Non-melanoma skin cancer	0.117395348574286	235	FALSE	NA	0.346843808017237	0.00402762147280811	0.000156316593064175	Up	2.28477322785105	2.08155399078566e-06	0.458167024438979	0.0039329151150567	0.000152640931067345	Up	2.16822659873143	NA	1e-07	0.01
Alkaline_phosphatase	Lung cancer	0.00654818073613384	235	FALSE	NA	1	0.000552282788144292	2.14347262853647e-05	Up	0.0644842370352218	0.535021540618607	1	0.000219260506685638	8.50975088647727e-06	Up	0.022510505869649	0.667	1e-07	0.01
Alkaline_phosphatase	Breast cancer	0.0469690596523731	235	FALSE	NA	1	0.00230829143458282	8.95874290295786e-05	Up	0.736734752701862	0.0613770834519381	1	0.00204745593866703	7.9464105289492e-05	Up	0.680155640762473	0.043	1e-07	0.01
Alkaline_phosphatase	Prostate cancer	0.025523515811784	235	FALSE	NA	1	0.00111262985632391	4.31824364966391e-05	Up	0.188303143617467	0.605194286281229	1	0.00218703195975833	8.48812102080517e-05	Up	0.501343554235847	0.011	1e-07	0.01
Alkaline_phosphatase	Colorectal cancer	0.0153515693776323	235	FALSE	NA	1	-0.000215786113333844	-8.37490570914768e-06	Down	0.0353619600639871	0.449233847015326	1	-0.000333779353470844	-1.29543582290389e-05	Down	0.0491140408410263	0.032	1e-07	0.01
Alkaline_phosphatase	Bladder cancer	0.0172681442371341	235	FALSE	NA	1	-0.000546596328887621	-2.12140283018024e-05	Down	0.044401131122037	0.320141618399868	1	0.000101372544233313	3.9343843138642e-06	Up	0.00994428468624847	0.368	1e-07	0.01
Alkaline_phosphatase	IBD	0.0395623999576651	235	FALSE	NA	0.598051035723724	0.00635746107678044	0.00024674033117803	Up	1.97361208186204	0.236081478692445	0.841709805644436	0.0065563905571227	0.000254461011693086	Up	1.80761297146386	0.047	1e-07	0.01
Alkaline_phosphatase	Respiratory failure	0.0495063011271868	235	FALSE	NA	1	0.00157204590335211	6.10128984095331e-05	Up	0.16027249563016	0.063849836083603	1	0.00309650236648822	0.00012017879624798	Up	0.376678801971174	0.171	1e-07	0.01
Alkaline_phosphatase	Respiratory infection	0.00282024991525731	235	TRUE	0.761153978869824	1	0.00394294855376515	0.000153030340292172	Up	1.60893925653611	0.984412110452774	1	0.00375399581084503	0.00014569686836021	Up	1.62616653409163	0.915	1e-07	0.01
Alkaline_phosphatase	Helicobacter pylori	0.0440025441294781	235	FALSE	NA	1	-0.00164558759887165	-6.38671356732356e-05	Down	0.141305885119477	0.120624064143216	1	-0.000717753542183766	-2.78568353881788e-05	Down	0.0641424943172764	0.18	1e-07	0.01
Alkaline_phosphatase	Stroke	0.0132754543444263	235	FALSE	NA	1	0.00520257905542721	0.000201918039860982	Up	1.32716773663642	0.404980428338698	0.476393520436054	0.00543893032605766	0.000211091102831466	Up	2.14417367832844	0.755	1e-07	0.01
Alkaline_phosphatase	Multiple sclerosis	0.0452948586767048	235	FALSE	NA	1	0.00452598116105377	0.000175658502206588	Up	0.483487140485133	0.0668720165608165	1	0.00593918879895069	0.000230506705976417	Up	0.796696359694897	0.251	1e-07	0.01
Alkaline_phosphatase	Migraine	0.0217595910980177	235	FALSE	NA	1	-0.00297547040278272	-0.000115481407393034	Down	1.28139869286743	0.456401341977966	1	-0.00308057567540416	-0.000119560663162273	Down	1.34937275553069	0.129	1e-07	0.01
Alkaline_phosphatase	Osteoarthritis	0.0677650040510639	235	FALSE	NA	1	-0.000889743924385426	-3.45319787121179e-05	Down	0.306246929696935	0.0296554630352426	1	-0.00124469417439609	-4.83080036349018e-05	Down	0.643806961051881	0.008	1e-07	0.01
Alkaline_phosphatase	Gout	0.0905814976170213	235	FALSE	NA	1	-0.000221893578934363	-8.61194343013891e-06	Down	0.0355135911906901	0.00448742859245332	1	-0.000531673019120391	-2.06348375918998e-05	Down	0.0889240571260763	0.004	1e-07	0.01
Alkaline_phosphatase	Hiatus hernia	0.0500927003746863	235	TRUE	1.6602298728569e-33	1	0.00109046658209204	4.23222544903451e-05	Up	0.579951400959173	0.0714049105555244	1	0.00137007779514854	5.3174285273928e-05	Up	0.887433220856964	0.047	1e-07	0.01
Alkaline_phosphatase	Gastric reflux	0.076125680093617	235	TRUE	0.00583414861997035	1	0.000786590293150047	3.05284683758622e-05	Up	0.331869280636716	0.0028912000887533	1	0.00128232902507109	4.97686552074771e-05	Up	0.661079610907839	0.008	1e-07	0.01
Alkaline_phosphatase	Allergic rhinitis	0.0880321298500818	235	FALSE	NA	1	-0.000590672770203015	-2.29246853700824e-05	Down	0.184731930634308	0.00127306195466073	1	-0.000687094191880585	-2.66669109582614e-05	Down	0.2315074831359	NA	1e-07	0.01
Alkaline_phosphatase	Hypothyroidism	0.151044631965922	235	FALSE	NA	1	-0.00223062106781636	-8.65729533155754e-05	Down	0.842455929907792	5.88653976013688e-08	1	-0.00227973768163498	-8.84792252397893e-05	Down	0.894338929857139	NA	1e-07	0.01
Alkaline_phosphatase	Kidney infection	0.0111345437388617	235	FALSE	NA	1	0.00044801027359219	1.73877908086663e-05	Up	0.101396712806063	0.631491143667944	1	0.000937390634395467	3.63812019893723e-05	Up	0.270300911709159	0.315	1e-07	0.01
Alkaline_phosphatase	Angina	0.0264705018839062	235	FALSE	NA	1	0.000410565184502332	1.59345041001142e-05	Up	0.154298100551234	0.44485523762649	1	0.000780752939024195	3.03019139899492e-05	Up	0.271088991256995	0.033	1e-07	0.01
Aspartate_aminotransferase	statins	0.00196141678520634	37	FALSE	NA	1	0.140788088364212	0.0134859533012284	Up	0.674409074304523	0.977098067258208	1	0.15381945855393	0.0147342155077222	Up	1.66760087568665	0.981	1e-07	0.01
Aspartate_aminotransferase	Alanine_aminotransferase	0.411014568812574	37	TRUE	7.96849632841355e-07	0.0535876994320148	0.172531655164855	0.0165266385215607	Up	3.2624297790902	4.42459786379017e-08	0.0290081721517915	0.147851860153403	0.0141625850929261	Up	3.66904158081418	NA	1e-07	0.01
Aspartate_aminotransferase	Albumin	0.365963969197474	37	FALSE	NA	0.0068465701483334	0.0363168016214698	0.00347875091144157	Up	4.29724253087226	5.30198252300016e-10	0.00185739008702127	0.0391837922790128	0.00375337714276492	Up	5.02059781827891	NA	1e-07	0.01
Aspartate_aminotransferase	Alkaline_phosphatase	0.095925281745377	37	FALSE	NA	1	0.0420189184185303	0.0040249511030684	Up	0.294598679191942	0.149663832606696	1	0.0358707082887325	0.00343602006735395	Up	0.269921227242536	NA	1e-07	0.01
Aspartate_aminotransferase	Calcium	0.204324347715505	37	FALSE	NA	1	0.000204310399521549	1.95706933655854e-05	Up	0.55411004187227	0.00129903758633912	1	0.000252178282899304	2.41559111021247e-05	Up	0.58998959909557	0.004	1e-07	0.01
Aspartate_aminotransferase	C_reactive_protein	0.0775404082503556	37	FALSE	NA	1	0.00107848881018747	0.000103307388423798	Up	0.0510695315352265	0.345366046065279	1	0.00118182729308811	0.000113206080641371	Up	0.0587196151789566	0.794	1e-07	0.01
Aspartate_aminotransferase	Creatinine_in_urine	0.0846172074766715	37	FALSE	NA	1	16.3225072630125	1.56351700818962	Up	0.995434361943356	0.313441773156446	1	18.4740090810985	1.769607263291	Up	0.987668223662684	0.007	1e-07	0.01
Aspartate_aminotransferase	Creatinine	0.073344759694168	37	FALSE	NA	1	-0.0377591258268399	-0.00361690973655846	Down	0.828160607598997	0.813330510815072	1	-0.0385287986040787	-0.00369063593919157	Down	0.625608992447217	0.004	1e-07	0.01
Aspartate_aminotransferase	Cystatin_C	0.257632266947368	37	FALSE	NA	1	0.000527442134855828	5.05231662877954e-05	Up	0.908427625566296	0.000187983823474511	1	0.000591787374159447	5.66867338345052e-05	Up	0.782117790744672	NA	1e-07	0.01
Aspartate_aminotransferase	Direct_bilirubin	0.333158970526316	37	TRUE	1	0.0563034604159742	0.00680616368842406	0.000651955763652059	Up	3.23744891641901	0.00259338096174346	0.130507051677599	0.00711870210631244	0.000681893513055821	Up	2.87296377074915	0.006	1e-07	0.01
Aspartate_aminotransferase	Gamma_glutamyltransferase	0.220715053162162	37	TRUE	2.16425846313163e-05	1	-0.0140470619132697	-0.00134555432340094	Down	0.0428996703282355	0.000171972093458644	1	-0.0326143168125329	-0.00312409351242454	Down	0.12529168168374	0.001	1e-07	0.01
Aspartate_aminotransferase	Glucose	0.0746508054054055	37	FALSE	NA	1	0.00342085521827024	0.000327680375945661	Up	0.669687556867353	0.209097077426267	1	0.00344543746288157	0.000330035085116868	Up	0.707564258551545	0.162	1e-07	0.01
Aspartate_aminotransferase	Glycated_haemoglobin_HbA1c	0.0512676595604553	37	FALSE	NA	1	-0.00652909048422012	-0.000625415192384058	Down	0.236078914231531	0.385675248820366	1	-0.00200459501848131	-0.000192018196434195	Down	0.053084712097605	0.141	1e-07	0.01
Aspartate_aminotransferase	HDL_cholesterol	0.408184670947368	37	FALSE	NA	1	-0.00232198034516936	-0.000222420226491861	Down	1.16858676346307	1.21522913820113e-10	0.294076332030825	-0.00314364925642327	-0.000301127087952864	Down	2.43140855305869	NA	1e-07	0.01
Aspartate_aminotransferase	IGF_1	0.223955414894737	37	TRUE	1	1	-0.0109423223426659	-0.00104815435620115	Down	0.46807369035905	0.000452384569953025	1	-0.0164739511237343	-0.00157802366750421	Down	0.617664848140334	NA	1e-07	0.01
Aspartate_aminotransferase	LDL_direct	0.254814425263158	37	FALSE	NA	1	-0.00323145268580961	-0.000309537692586749	Down	0.936614585549653	0.00268510920616117	1	-0.00319736786567262	-0.000306272740998948	Down	0.928657527594811	0.024	1e-07	0.01
Aspartate_aminotransferase	Lipoprotein_A	0.0904851974679942	37	FALSE	NA	1	0.171484361890325	0.01642631932299	Up	0.849397865598068	0.383720458655819	1	0.180000233619721	0.0172420463478842	Up	0.900844486060107	0.197	1e-07	0.01
Aspartate_aminotransferase	uacr_lowcontrolonly	0.141911323798009	37	FALSE	NA	0.000132923362306077	0.0396286976032187	0.00379599418867712	Up	6.18471783647372	0.770187290163645	0.00802892286282784	0.0420127568589645	0.00402436089330326	Up	4.30948881796292	0.52	1e-07	0.01
Aspartate_aminotransferase	Non_albumin_protein	0.53567521749111	37	TRUE	1	3.90099359307487e-06	0.0626540625189447	0.00600157137638583	Up	7.84354739256174	5.51540180912301e-11	4.77579653837545e-05	0.0656415590016326	0.0062877407428516	Up	6.76908533842455	NA	1e-07	0.01
Aspartate_aminotransferase	oestradiol_gt212_lowcontrolonly	0.0410631778662873	37	FALSE	NA	1	0.0128176190705105	0.00122778719582203	Up	0.909169027836544	0.971713269250447	1	0.012515200230587	0.00119881879089512	Up	0.946226089312798	0.103	1e-07	0.01
Aspartate_aminotransferase	Phosphate	0.11267232658606	37	FALSE	NA	0.79005558260248	-0.00061617174515245	-5.90224888853215e-05	Down	1.81116806024627	0.151546280508302	1	-0.000724696110718137	-6.94179317318651e-05	Down	1.51509934897995	0.035	1e-07	0.01
Aspartate_aminotransferase	rheumatoidfactor_lowcontrolonly	0.00181705120910391	37	FALSE	NA	1	0.00616394360806107	0.000590438130210791	Up	0.258137520835816	0.96720108134919	1	0.00799631218785212	0.000765958924511042	Up	0.608845937393308	0.943	1e-07	0.01
Aspartate_aminotransferase	SHBG	0.0876223379000001	37	FALSE	NA	1	0.0181171044282788	0.00173541971563095	Up	0.14608850527629	0.250283322779984	1	0.0517849961678403	0.00496043413997594	Up	0.446615142687161	0.001	1e-07	0.01
Aspartate_aminotransferase	Sodium_in_urine	0.0944884676671409	37	FALSE	NA	1	0.00617345759207037	0.000591349465434877	Up	0.0241215557715652	0.121769750711625	1	-0.0223502462854821	-0.00214090823434736	Down	0.0805335491591272	0.005	1e-07	0.01
Aspartate_aminotransferase	Testosterone	0.205882339473684	37	FALSE	NA	1	-5.91152536630888e-05	-5.66259233684815e-06	Down	0.00170011259909843	0.129742093246474	1	0.00197430973205047	0.000189117198464366	Up	0.117644595780922	0.011	1e-07	0.01
Aspartate_aminotransferase	Total_bilirubin	0.223046758947368	37	TRUE	1	0.139087017389543	0.0228944644866809	0.00219303836362406	Up	2.77347864640655	0.0941631587702468	1	0.0198878091852	0.0019050337926424	Up	1.4432780279424	0.132	1e-07	0.01
Aspartate_aminotransferase	Urate	0.260284552688478	37	FALSE	NA	1	0.0601921903890612	0.00576575105264285	Up	0.135556351921029	1.15633241061536e-05	1	0.0337344475728805	0.00323138974253059	Up	0.0675835305127902	NA	1e-07	0.01
Aspartate_aminotransferase	Urea	0.112838586201991	37	FALSE	NA	1	-0.00154723731053901	-0.000148208348861646	Down	0.258925797370271	0.180673742871351	1	-0.00119845261454503	-0.000114798603925059	Down	0.170236312703029	0.128	1e-07	0.01
Aspartate_aminotransferase	Vitamin_D	0.206329830789474	37	FALSE	NA	1	-0.0176389813486963	-0.00168962077341641	Down	0.164546187899538	0.00200767069750331	1	-0.0208646459572601	-0.00199860403174421	Down	0.192892766404939	0.003	1e-07	0.01
Aspartate_aminotransferase	Basal metabolic rate	0.325762307977368	37	FALSE	NA	0.0682441223533061	5.97038235140767	0.571897086728462	Up	3.1387993781857	0.00139638107408303	0.198616305482889	6.01061653782796	0.575751080098791	Up	2.64123127365529	0.001	1e-07	0.01
Aspartate_aminotransferase	SBP	0.29331114916074	37	FALSE	NA	1	0.0435554116091308	0.00417213028318831	Up	0.377015589311327	2.10229153044993e-09	1	0.0614105635083486	0.00588245782223599	Up	0.640738020731156	NA	1e-07	0.01
Aspartate_aminotransferase	DBP	0.245436835657895	37	FALSE	NA	1	0.0254829295970858	0.00244098490517006	Up	0.381307457022293	0.00334542458109999	1	0.0219859216215538	0.0021060099310796	Up	0.424152228687128	NA	1e-07	0.01
Aspartate_aminotransferase	RBC	0.325110251194168	37	FALSE	NA	0.425002127054126	-0.00242077356024038	-0.000231883531949063	Down	2.17450398349318	0.00253706061091265	0.180468628245809	-0.0028442185029716	-0.000272444908906903	Down	2.69161759207053	NA	1e-07	0.01
Aspartate_aminotransferase	Hemoglobin	0.236604173268421	37	TRUE	1	1	-0.00734482298450298	-0.000703553410843634	Down	1.21527979163725	0.0064902271973518	1	-0.00697315131396089	-0.000667951344997314	Down	1.13146352572065	0.002	1e-07	0.01
Aspartate_aminotransferase	RBC distr width	0.355916708894737	37	FALSE	NA	0.00225933886051777	0.00873295026793112	0.00083652076580938	Up	4.83826250622365	0.000529721793642197	0.0055067549659455	0.00924841854660753	0.000885896968123536	Up	4.48890229688381	NA	1e-07	0.01
Aspartate_aminotransferase	Reticulocyte count	0.135199908990043	37	FALSE	NA	1	6.87489833069813e-05	6.58539787816709e-06	Up	0.253000472780077	0.0575524775802119	1	8.68240905905905e-05	8.31679472838109e-06	Up	0.439271083896616	0.005	1e-07	0.01
Aspartate_aminotransferase	Eosinophill count	0.108685031536273	37	FALSE	NA	1	-7.21880839123733e-05	-6.91482596190213e-06	Down	0.101597748420026	0.114578841511089	1	1.68732395035135e-06	1.61627111092069e-07	Up	0.00202162278946735	0.098	1e-07	0.01
Aspartate_aminotransferase	Monocyte count	0.331250784710526	37	FALSE	NA	0.0110817881650302	-0.00224315945833804	-0.000214870050824878	Down	4.05432068356711	1.41143234662282e-06	0.0469200097071861	-0.00218876661839281	-0.000209659813879797	Down	3.41593185550452	NA	1e-07	0.01
Aspartate_aminotransferase	Basophill count	0.0618443739687055	37	FALSE	NA	1	-0.000129181314235618	-1.23741517582513e-05	Down	0.721565166805042	0.302694980632001	1	-0.000135369531128844	-1.29669150027101e-05	Down	0.698740466963454	0.168	1e-07	0.01
Aspartate_aminotransferase	Lymphocyte count	0.116615215618777	37	FALSE	NA	0.00926801706805186	-0.00706519948660144	-0.00067676854943639	Down	4.1438784407454	0.451183869294997	0.117087828522659	-0.00692355336600775	-0.000663200406067009	Down	2.93826805349477	0.026	1e-07	0.01
Aspartate_aminotransferase	Platelet distr width	0.242610630748677	37	FALSE	NA	1	-0.00187230055142097	-0.00017934583881136	Down	0.734149314557441	1.71550080551176e-05	1	-0.00262516286475458	-0.000251461783546729	Down	1.18529250057531	NA	1e-07	0.01
Aspartate_aminotransferase	Platelet count	0.248188517713737	37	TRUE	1	1	-0.139693389805896	-0.0133810931968836	Down	0.414458580352636	1.95944103533962e-05	1	-0.0740870292153095	-0.007096724075404	Down	0.232575293568445	NA	1e-07	0.01
Aspartate_aminotransferase	Platelet volume	0.072294460688478	37	FALSE	NA	1	0.00204906043452202	0.000196277495151949	Up	0.464799805234222	0.319340407387475	1	0.00191462015888503	0.000183399592624042	Up	0.437073901088429	0.011	1e-07	0.01
Aspartate_aminotransferase	time_aggregated_depression	0.136970041251778	37	FALSE	NA	1	0.00407348066646355	0.000390194729395506	Up	0.59259971816838	0.11350792923624	1	0.00375912206372354	0.000360082626264849	Up	0.501727319170071	0.662	1e-07	0.01
Aspartate_aminotransferase	Mood swings	0.0564798792176388	37	FALSE	NA	1	0.00505273838002943	0.000483996868116598	Up	0.79279585012249	0.381708597974496	1	0.00587836268604485	0.000563082612973642	Up	0.866396082643539	0.4	1e-07	0.01
Aspartate_aminotransferase	FEV FVC ratio	0.148349699573257	37	FALSE	NA	0.0323866309766999	0.000385254502162202	3.69031520039315e-05	Up	3.53591000163556	0.446984706957501	0.386116071976145	0.000382025955912532	3.65938927160202e-05	Up	2.27624326549525	0.723	1e-07	0.01
Aspartate_aminotransferase	FVC	0.216877586842105	37	FALSE	NA	1	0.000169692827789149	1.62547100234623e-05	Up	0.0312595638278944	0.000337305586371941	1	-8.03841961454972e-05	-7.69992353735606e-06	Down	0.0154717372046525	0.006	1e-07	0.01
Aspartate_aminotransferase	townsend	0.124475238975818	37	FALSE	NA	0.0192655505740266	0.018613304458915	0.00178295023130865	Up	3.79128621984913	0.289603708314584	0.119400137202514	0.0190616033871314	0.00182589234723025	Up	2.92618937696289	0.484	1e-07	0.01
Aspartate_aminotransferase	Sleep duration	0.113573014779516	37	FALSE	NA	1	-0.0033282058327502	-0.000318805581912814	Down	0.726881874794882	0.113253824449875	1	-0.00336164721708312	-0.000322008899414188	Down	0.816195048962229	0.084	1e-07	0.01
Aspartate_aminotransferase	Neuroticism score	0.0179445829302987	37	FALSE	NA	1	-0.002340926992998	-0.000224235107358564	Down	0.14390904663995	0.568454302306293	1	-0.00104151257359228	-9.97654708811155e-05	Down	0.0632479671681606	0.687	1e-07	0.01
Aspartate_aminotransferase	Menarche	0.158998277012802	37	FALSE	NA	0.93070329421366	-0.0104084792838411	-0.000997018051666122	Down	1.71315105419754	0.0195876192699333	1	-0.0108510133960104	-0.00103940796149626	Down	1.70090619003681	0.184	1e-07	0.01
Aspartate_aminotransferase	Num children (f)	0.117745226628734	37	FALSE	NA	1	-0.00137115316231822	-0.000131341420504404	Down	0.0853500108956152	0.522248472540145	1	0.000375009792192913	3.59218212547488e-05	Up	0.0353254633603545	0.12	1e-07	0.01
Aspartate_aminotransferase	chronotype_quantitative_time_averaged	0.183384206368421	37	FALSE	NA	1	0.000984665356690138	9.43201315675805e-05	Up	0.190645674828724	0.00430109038181332	1	0.000858608787526802	8.22452960839704e-05	Up	0.160494391881861	0.003	1e-07	0.01
Aspartate_aminotransferase	alcohol_continuous	0.0323726277382647	37	FALSE	NA	1	0.000614093852625107	5.88234495921944e-05	Up	0.0386808262140151	0.435233135299467	1	-0.000591437299632758	-5.66532005379478e-05	Down	0.0427823023291335	0.289	1e-07	0.01
Aspartate_aminotransferase	physical_activity	0.113472846230441	37	FALSE	NA	1	0.00736678704123021	0.000705657326357869	Up	0.27338463441173	0.0918865097640134	1	0.00813583507853509	0.000779323685763679	Up	0.345513932651164	0.209	1e-07	0.01
Aspartate_aminotransferase	Summer outdoor time	0.113885140768137	37	FALSE	NA	1	-0.00622750448543759	-0.000596526564495568	Down	0.446127514602525	0.0604758350783796	1	-0.00714089315098744	-0.000684019171523591	Down	0.77963794822808	0.052	1e-07	0.01
Aspartate_aminotransferase	Height	0.361075860215789	37	FALSE	NA	1	0.0348089742290697	0.00333431760009767	Up	1.22452857498028	0.000116970527572992	1	0.0375095253983317	0.00359300075560745	Up	1.57546381453773	NA	1e-07	0.01
Aspartate_aminotransferase	Pulse rate	0.348957907526316	37	FALSE	NA	1	-0.0353160175766012	-0.00338288678649658	Down	0.489549880201237	2.96094505744992e-09	1	-0.035341766369777	-0.00338535323821396	Down	0.638376814985367	NA	1e-07	0.01
Aspartate_aminotransferase	Water intake	0.146874908819346	37	TRUE	1.3806573551159e-21	1	0.00401974554480448	0.000385047494641843	Up	0.466376066947135	0.0465165413367149	1	0.00441238997699006	0.000422658520815759	Up	0.443062012885621	0.064	1e-07	0.01
Aspartate_aminotransferase	Bread intake	0.187617632631579	37	FALSE	NA	1	0.0145505021504286	0.00139377837138091	Up	0.358976622712578	0.0301732925600535	1	0.0120872994650035	0.00115783059502381	Up	0.306967491034172	0.069	1e-07	0.01
Aspartate_aminotransferase	Coffee intake	0.0861128601564722	37	TRUE	2.84824205617996e-90	1	-0.00217657074560489	-0.00020849158315235	Down	0.202372077688445	0.156087270232783	1	-4.35675662010569e-05	-4.17329455966237e-06	Down	0.00332280758972876	0.113	1e-07	0.01
Aspartate_aminotransferase	Beer intake	0.1820072956899	37	FALSE	NA	1	0.0102290085929444	0.000979826729697812	Up	0.350075279342406	0.00840635952461115	1	0.0119749016215178	0.00114706411551536	Up	0.469202331142809	0.074	1e-07	0.01
Aspartate_aminotransferase	Body mass index (BMI)	0.211251961052631	37	FALSE	NA	0.180346172444218	0.0273476249265508	0.00261960224720776	Up	2.63343121682003	0.0567303059132811	0.424434267576262	0.0288627657595126	0.00276473610587091	Up	2.21540399547107	0.003	1e-07	0.01
Aspartate_aminotransferase	Waist circumference	0.240364690526316	37	FALSE	NA	1	0.0524728577888621	0.00502632373196194	Up	1.37675911809103	0.000807141937776587	1	0.0614827737441891	0.00588937477010943	Up	1.6419517417171	0.018	1e-07	0.01
Aspartate_aminotransferase	Intelligence	0.210853414210526	37	FALSE	NA	1	0.0151259946819438	0.00144890423817401	Up	0.919029925710265	0.000659828523905387	1	0.0157733276776969	0.00151091163278034	Up	1.20201198007877	0.002	1e-07	0.01
Aspartate_aminotransferase	smoking_current	0.225472894736842	37	FALSE	NA	1	-0.00933036665814631	-0.00089374669758699	Down	0.736711377598118	0.00188573531222347	1	-0.00991926866639703	-0.000950157045042831	Down	0.789428039818944	0.142	1e-07	0.01
Aspartate_aminotransferase	Crohns disease	0.08386846628734	37	FALSE	NA	0.491816206027131	0.0647312544364717	0.00620054355878375	Up	2.0945158242144	0.265962031225651	0.637870132905937	0.069189560732572	0.00662760035890339	Up	1.97633092697735	0.597	1e-07	0.01
Aspartate_aminotransferase	Atrial fibrillation	0.149743858477952	37	FALSE	NA	0.144126297546856	0.0274671115820143	0.00263104775708308	Up	2.75536796875234	0.292335643959544	0.935857359428559	0.0270130609243126	0.00258755468861896	Up	1.74132387040511	0.166	1e-07	0.01
Aspartate_aminotransferase	Myocardial infarction	0.158940370526316	37	FALSE	NA	1	0.00940471528486285	0.000900868479831208	Up	0.359259628225958	0.0191174791745083	1	0.0126313331616664	0.00120994305079145	Up	0.566881684136973	0.033	1e-07	0.01
Aspartate_aminotransferase	Heart failure	0.00862345168477952	37	FALSE	NA	1	-0.0104464861010931	-0.00100065868752207	Down	0.363604287346466	0.988560852276846	1	-0.00400426764066911	-0.000383564881341274	Down	0.0889802093864382	0.27	1e-07	0.01
Aspartate_aminotransferase	Cardiomyopathy	0.113056943029872	37	FALSE	NA	1	-0.00668459031559329	-0.000640310369160821	Down	0.0751748146480305	0.126895659175318	1	-0.00689935095934943	-0.000660882081201861	Down	0.0718493582830959	0.054	1e-07	0.01
Aspartate_aminotransferase	Asthma	0.236494142219061	37	FALSE	NA	1	0.000995944506092717	9.5400550258452e-05	Up	0.0474304079237657	0.000200611629606284	1	0.00212846505158261	0.000203883585766737	Up	0.118690796339332	0.009	1e-07	0.01
Aspartate_aminotransferase	Diabetes	0.0231083987197723	37	FALSE	NA	1	0.00473269958005296	0.000453340664447588	Up	0.167433837408092	0.732391051714653	1	0.00542728740319145	0.000519874552756484	Up	0.272377049895491	0.147	1e-07	0.01
Aspartate_aminotransferase	Malignant melanoma	0.0706967311522049	37	FALSE	NA	1	0.025079012164987	0.00240229404935885	Up	0.609614826318664	0.687132601748878	1	0.0227909783463872	0.00218312552744921	Up	0.839772052437569	0.7	1e-07	0.01
Aspartate_aminotransferase	Non-melanoma skin cancer	0.0387778271266004	37	FALSE	NA	1	0.0031563539829183	0.000302344061279284	Up	0.171767835172937	0.315561283197675	1	0.00166327500925457	0.00015932348654298	Up	0.0693958000326161	0.38	1e-07	0.01
Aspartate_aminotransferase	Lung cancer	0.146082869630156	37	FALSE	NA	1	0.0310269678873303	0.00297204291122127	Up	0.561833498582378	0.0198250311422041	1	0.0323857936520445	0.00310220350236472	Up	0.614979812753052	0.006	1e-07	0.01
Aspartate_aminotransferase	Breast cancer	0.0525891840682787	37	FALSE	NA	1	-0.00159620008243858	-0.000152898444898948	Down	0.0534922736281405	0.715088149489471	1	-0.000181600539221779	-1.73953380564925e-05	Down	0.00623718492193565	0.585	1e-07	0.01
Aspartate_aminotransferase	Prostate cancer	0.0255254273115221	37	FALSE	NA	1	0.00681447002475703	0.000652751419486244	Up	0.217967357056898	0.744078321195871	1	0.00413135633526629	0.000395738583110828	Up	0.11707658526568	0.517	1e-07	0.01
Aspartate_aminotransferase	Colorectal cancer	0.102039379658606	37	FALSE	NA	1	-0.0054558929176092	-0.000522614647007906	Down	0.101462037508194	0.171123074698378	1	-0.00754921111542685	-0.000723131550024231	Down	0.183463758906113	0.313	1e-07	0.01
Aspartate_aminotransferase	Bladder cancer	0.0790180907965859	37	FALSE	NA	1	0.0234473809818782	0.00224600169397641	Up	0.546612206442262	0.335271293435162	1	0.0252941361266573	0.00242290056326758	Up	0.584910586454445	0.071	1e-07	0.01
Aspartate_aminotransferase	IBD	0.0398717570412517	37	FALSE	NA	1	0.0262073482783992	0.00251037626221056	Up	0.898785560323328	0.7136411916707	1	0.0281012544015889	0.00269179167761256	Up	0.985261120423017	0.57	1e-07	0.01
Aspartate_aminotransferase	Respiratory failure	0.0386548739971552	37	FALSE	NA	1	0.0348100417999578	0.00333441986166901	Up	0.840932369716851	0.557819765298257	1	0.0324299977553395	0.00310643777019011	Up	0.680144375968802	0.46	1e-07	0.01
Aspartate_aminotransferase	Respiratory infection	0.194110377112376	37	FALSE	NA	1	0.0326887927649053	0.00313122749106882	Up	1.38110557330912	0.000857714291827172	1	0.0322869485477335	0.00309273522648796	Up	1.52799487189328	0.062	1e-07	0.01
Aspartate_aminotransferase	Helicobacter pylori	0.0444998759601706	37	FALSE	NA	1	-0.0201991267136536	-0.00193485459424117	Down	0.369398841079257	0.289987728264049	1	-0.0196761761883433	-0.00188476167483919	Down	0.35173216107068	0.666	1e-07	0.01
Aspartate_aminotransferase	Stroke	0.0307364368421051	37	FALSE	NA	1	0.0205833910825116	0.00197166290234419	Up	0.764123960225999	0.784267570883485	1	0.0210010424368898	0.00201166931713951	Up	0.874969308827587	0.601	1e-07	0.01
Aspartate_aminotransferase	Multiple sclerosis	0.103626450213371	37	FALSE	NA	1	-0.0526688477924927	-0.00504509742274204	Down	0.939076592765708	0.204618679446745	1	-0.0475961644685172	-0.00455919004794993	Down	0.931745456532863	0.274	1e-07	0.01
Aspartate_aminotransferase	Migraine	0.0990702020085348	37	FALSE	NA	1	0.00688795305943925	0.000659790287515998	Up	0.330810671113276	0.0717348668128574	1	0.0108493467767188	0.00103924831766418	Up	0.592053777286023	0.025	1e-07	0.01
Aspartate_aminotransferase	Osteoarthritis	0.0137568091038408	37	FALSE	NA	1	-0.000810534012742997	-7.76402604219742e-05	Down	0.0550092854474648	0.877963007395443	1	-2.25701730683538e-05	-2.16197480580208e-06	Down	0.00124594234263355	0.669	1e-07	0.01
Aspartate_aminotransferase	Gout	0.175216497894737	37	FALSE	NA	1	-0.0135974684672828	-0.00130248820688807	Down	0.426509686879555	0.0125352259771924	1	-0.0134890114674025	-0.00129209921693465	Down	0.384821065281818	0.067	1e-07	0.01
Aspartate_aminotransferase	Hiatus hernia	0.0278432332859175	37	FALSE	NA	1	-0.00126282535242195	-0.000120964805533213	Down	0.0812715784469712	0.978276215830136	1	-0.00135357423422381	-0.000129657552173487	Down	0.110840465920888	0.928	1e-07	0.01
Aspartate_aminotransferase	Gastric reflux	0.00995213655761029	37	FALSE	NA	1	0.00982619764827731	0.000941241863235594	Up	0.830584636226288	0.846234572441659	1	0.00968401163401219	0.000927622003979413	Up	1.03548785988279	0.859	1e-07	0.01
Aspartate_aminotransferase	Allergic rhinitis	0.179016740369843	37	FALSE	NA	1	0.000189491091651356	1.81511663571858e-05	Up	0.00577028373278518	0.00800323106469034	1	-0.00384372441347488	-0.000368186602610981	Down	0.177270386663108	0.027	1e-07	0.01
Aspartate_aminotransferase	Hypothyroidism	0.235362435578947	37	FALSE	NA	1	-0.0220305558721844	-0.00211028540229761	Down	1.20517149088089	0.0496287176328158	1	-0.0209862904384075	-0.00201025623763156	Down	1.34956035249757	0.007	1e-07	0.01
Aspartate_aminotransferase	Kidney infection	0.120780219061166	37	FALSE	NA	1	0.000238958456880025	2.28895968960169e-05	Up	0.0079413916578208	0.0543860635985501	1	0.000470057580008226	4.50263558979524e-05	Up	0.0156435681863757	0.35	1e-07	0.01
Aspartate_aminotransferase	Angina	0.135626024480797	37	FALSE	NA	1	0.00477954094447169	0.000457827552936922	Up	0.182520974761803	0.103365621003647	1	0.00719024775384125	0.00068874680066481	Up	0.354474627598274	0.134	1e-07	0.01
Calcium	statins	0.00114796076236168	122	FALSE	NA	1	-9.65186703143248	-104.935101837254	Down	0.809733747857897	0.982857366097397	1	-12.5156674431218	-136.070340943173	Down	1.66863639933506	0.939	1e-07	0.01
Calcium	Alanine_aminotransferase	0.204312258273171	122	TRUE	1	0.150415651184486	7.68095420764403	83.5073369081409	Up	2.72872131244874	1.76222292209984e-06	0.0652909663785284	7.95619896094345	86.4997979650104	Up	3.24825146758905	NA	1e-07	0.01
Calcium	Albumin	0.340371862055558	122	TRUE	0.0456085067696805	0.00714911029119929	2.59112869213279	28.1707520728278	Up	4.27237975151024	1.16450078556387e-20	0.000608960414895186	2.63482364407341	28.6458036060421	Up	5.56355739206038	NA	1e-07	0.01
Calcium	Alkaline_phosphatase	0.268356356253984	122	FALSE	NA	0.2215998984451	15.9828441173514	173.765486992449	Up	2.5238158882653	4.40752704972979e-10	0.0743432157822314	15.7739772172835	171.494685979786	Up	3.17674806996018	NA	1e-07	0.01
Calcium	Aspartate_aminotransferase	0.209656005232845	122	FALSE	NA	1	2.93634845554896	31.9239814648548	Up	0.838018702942126	4.21476579137511e-09	1	3.18023942494558	34.5755641718559	Up	1.11685179908891	NA	1e-07	0.01
Calcium	C_reactive_protein	0.09427448573344	122	TRUE	0.154680663948953	0.000354623846025416	-3.05444759417075	-33.207955342428	Down	5.7228764412933	0.0362479124597752	0.00126817946678689	-3.07650314476954	-33.4477432964708	Down	5.21141280444799	0.038	1e-07	0.01
Calcium	Creatinine_in_urine	0.171725575268293	122	TRUE	5.49871300148718e-07	1	-1563.78923775998	-17001.5171553799	Down	1.16215263954455	4.1008216129088e-05	1	-1224.01070876109	-13307.4448658947	Down	0.823026223632213	NA	1e-07	0.01
Calcium	Creatinine	0.269017167314754	122	FALSE	NA	0.258028430587567	-10.0540551419214	-109.307691119146	Down	2.44409595167304	1.07665299118708e-15	0.0426744320013092	-11.1622692948188	-121.356195788042	Down	3.46973946284227	NA	1e-07	0.01
Calcium	Cystatin_C	0.231140193036829	122	FALSE	NA	1	-0.0524419710058884	-0.570149127638002	Down	1.05797864347334	3.06260785084634e-10	1	-0.0620956830317808	-0.675104288255687	Down	1.58720758029872	NA	1e-07	0.01
Calcium	Direct_bilirubin	0.145365656920228	122	FALSE	NA	1	-0.127526986752497	-1.38647344584121	Down	0.398623269121757	0.000180741023116321	1	-0.119597322593434	-1.30026213425179	Down	0.403215796172483	NA	1e-07	0.01
Calcium	Gamma_glutamyltransferase	0.181112083177369	122	TRUE	1	1	18.0498134708019	196.237578546596	Up	1.58778686347868	1.89810618986564e-05	1	15.6728026601431	170.394716158166	Up	1.60022801501334	NA	1e-07	0.01
Calcium	Glucose	0.0377418087005199	122	TRUE	1	1	0.354973384276394	3.85927076152745	Up	1.19287241379779	0.55509055061143	1	0.365887685617149	3.97793104962972	Up	1.41577692438352	0.161	1e-07	0.01
Calcium	Glycated_haemoglobin_HbA1c	0.152336906080733	122	FALSE	NA	1	-1.54688554624971	-16.8177402152005	Down	0.749417962555677	7.02993219431473e-05	1	-1.68709642558484	-18.3421129457621	Down	0.906099519787742	NA	1e-07	0.01
Calcium	HDL_cholesterol	0.181732507002932	122	TRUE	1	1	-0.0185846570750594	-0.202052398404453	Down	0.0970151524641321	2.26454883588978e-07	1	-0.00211052492740548	-0.0229456277698521	Down	0.0118557369544346	NA	1e-07	0.01
Calcium	IGF_1	0.195391344610048	122	TRUE	1	0.0497500138930252	3.16451744097978	34.404634756525	Up	3.30252702303305	9.1663064015355e-07	0.26940409287967	2.88240009676643	31.3374548887673	Up	2.48207183798665	NA	1e-07	0.01
Calcium	LDL_direct	0.214344065186992	122	TRUE	0.00184079194164956	1	0.208339368434292	2.26506568855175	Up	0.659865064040481	2.75926474438177e-10	1	0.271189579308365	2.94837320378023	Up	1.08955282313538	NA	1e-07	0.01
Calcium	Lipoprotein_A	0.0734122556209517	122	FALSE	NA	1	-4.96751609197924	-54.0068367386818	Down	0.293349042730765	0.19116959715147	1	-3.99917747983578	-43.4790589991724	Down	0.21345791586825	0.059	1e-07	0.01
Calcium	uacr_lowcontrolonly	0.105483515121951	122	FALSE	NA	1	-0.54738878251269	-5.95121104035916	Down	0.365189205725506	0.0340364222020569	1	-0.345707131651748	-3.75852805965947	Down	0.194174188675482	0.019	1e-07	0.01
Calcium	Non_albumin_protein	0.30490058323787	122	TRUE	1	1	0.671218588443811	7.2974887349806	Up	0.401654554954054	1.5967051749904e-19	1	0.688776345152092	7.48837667222808	Up	0.468469252338818	NA	1e-07	0.01
Calcium	oestradiol_gt212_lowcontrolonly	0.0529897282287085	122	FALSE	NA	1	-1.03152424958225	-11.2147320124701	Down	1.28908142858585	0.321383776398611	1	-0.917042631875511	-9.97008782358641	Down	1.15289380795261	0.191	1e-07	0.01
Calcium	Phosphate	0.753464716660602	122	TRUE	1	4.26975647322771e-35	-0.56204948507788	-6.11060220392097	Down	37.487914666743	2.22792588269569e-16	1.81666302439689e-28	-0.560860635235553	-6.09767702800759	Down	31.1233435888071	NA	1e-07	0.01
Calcium	rheumatoidfactor_lowcontrolonly	0.0149976051446088	122	FALSE	NA	1	1.1346103585477	12.3354842262198	Up	1.18345430691324	0.863586294078726	1	1.174092831853	12.7647376901958	Up	1.24847380638606	0.348	1e-07	0.01
Calcium	SHBG	0.123747017956412	122	FALSE	NA	1	2.5913926174048	28.17362146848	Up	0.264070506333325	0.000672264938676207	1	2.67250949746989	29.0555242177233	Up	0.261610565336632	NA	1e-07	0.01
Calcium	Sodium_in_urine	0.164446897154471	122	FALSE	NA	1	5.39991677890244	58.7078971624338	Up	0.31999477240107	0.000241221911206812	1	7.6473424128019	83.141909462528	Up	0.542381088914656	NA	1e-07	0.01
Calcium	Testosterone	0.100233452198374	122	FALSE	NA	0.916030520785957	0.950232726534638	10.330930544658	Up	1.72260322171225	0.00920084876456307	0.814374497803356	0.992047638464058	10.7855422821944	Up	1.8309236556932	NA	1e-07	0.01
Calcium	Total_bilirubin	0.21094494095156	122	FALSE	NA	1	-0.465662388072057	-5.06268165060579	Down	0.241524278747516	2.00200532825247e-05	1	-0.0902952055808321	-0.981689507551591	Down	0.043990956559561	NA	1e-07	0.01
Calcium	Urate	0.349090893330049	122	TRUE	1	0.113132444715678	49.5277888010791	538.466137659161	Up	2.88115131988017	7.48508255318774e-19	0.354749655985168	39.2585776699514	426.819270547978	Up	2.32636745685528	NA	1e-07	0.01
Calcium	Urea	0.344701343073171	122	FALSE	NA	1	-0.443237374401948	-4.81887689391868	Down	0.908546639217994	6.20233462670022e-19	1	-0.535328003028134	-5.82008624146512	Down	1.51731781169102	NA	1e-07	0.01
Calcium	Vitamin_D	0.24486732702	122	TRUE	1	0.000991165944676177	-14.9095395229843	-162.09651905645	Down	5.23104620563845	7.28767596993239e-06	0.00473167590528488	-14.0219525960153	-152.446673667202	Down	4.56690369156605	NA	1e-07	0.01
Calcium	Basal metabolic rate	0.259077127117885	122	FALSE	NA	1	50.6972089772678	551.180074235294	Up	0.112080247081058	1.57732798759986e-16	1	3.01930330645232	32.8258666337127	Up	0.00657504971611999	NA	1e-07	0.01
Calcium	SBP	0.0783664866778622	122	FALSE	NA	0.787698298927059	6.1669147937909	67.04669985617	Up	1.81283368915061	0.048271948970038	1	5.97881016411785	65.0016262547083	Up	1.55619686278283	0.001	1e-07	0.01
Calcium	DBP	0.129256852025494	122	FALSE	NA	1	0.102195960100495	1.11107451496975	Up	0.0216989881728882	9.1733819774403e-05	1	0.0800809226012197	0.870639819323439	Up	0.0175066866743212	NA	1e-07	0.01
Calcium	RBC	0.214697383930081	122	TRUE	1	0.000777121770233872	0.283838438689503	3.08589160752142	Up	5.34281182323386	4.29301242545549e-07	0.000165105509603639	0.301243771275244	3.27512238965383	Up	6.18219196197262	NA	1e-07	0.01
Calcium	Hemoglobin	0.213516957528455	122	FALSE	NA	1	-0.207243375263182	-2.25315005040125	Down	0.259448421266062	8.76745193308025e-07	1	-0.156730932881083	-1.70397875865508	Down	0.219548013662134	NA	1e-07	0.01
Calcium	RBC distr width	0.158151422453171	122	FALSE	NA	1	-0.130410815643196	-1.41782643457813	Down	0.351577552181204	0.00111322488331279	1	-0.137447704755742	-1.49433149554071	Down	0.480354407447232	NA	1e-07	0.01
Calcium	Reticulocyte count	0.154257217287485	122	FALSE	NA	1	0.0122722005457096	0.133423368746939	Up	1.16020277425687	7.23729708894077e-05	1	0.0129817456735898	0.141137543632457	Up	1.2708147506806	NA	1e-07	0.01
Calcium	Eosinophill count	0.165667362932694	122	FALSE	NA	1	0.0059358697614789	0.0645347781817732	Up	0.106529588389806	3.10048568556885e-05	1	0.00825623363859597	0.0897617750883631	Up	0.156375581502292	NA	1e-07	0.01
Calcium	Monocyte count	0.149567927203252	122	FALSE	NA	1	-0.0481124374579033	-0.523078437347089	Down	0.618038225106482	2.57724860298337e-05	1	-0.0519094550710835	-0.564359614203271	Down	0.817575658723827	NA	1e-07	0.01
Calcium	Basophill count	0.16037335377617	122	FALSE	NA	1	0.00457111505032981	0.0496971644712943	Up	0.244221442785217	1.22371150086883e-05	1	0.00741415531340583	0.0806066992340227	Up	0.443815224010684	NA	1e-07	0.01
Calcium	Lymphocyte count	0.206208396276423	122	FALSE	NA	1	-0.0699261261547677	-0.760236868705203	Down	0.136625839216731	6.01390609841432e-07	1	-0.0719506091767669	-0.782247048848531	Down	0.157977856071077	NA	1e-07	0.01
Calcium	Platelet distr width	0.276939230666667	122	FALSE	NA	1	0.14378161087774	1.56319372517721	Up	0.818303233341669	1.63600305619539e-15	1	0.140747573973983	1.5302076748683	Up	0.894800019069279	NA	1e-07	0.01
Calcium	Platelet count	0.303496481157031	122	TRUE	1	1	-7.10221702663912	-77.2153060680992	Down	0.23444928811058	6.28467412579677e-17	1	-10.8481425826906	-117.941010060801	Down	0.467179874025931	NA	1e-07	0.01
Calcium	Platelet volume	0.316542631579236	122	FALSE	NA	0.98406797235543	0.555447826291257	6.03882896721836	Up	1.67982385025758	1.93367881681649e-17	0.421353713921826	0.577021613243704	6.27337918672488	Up	2.21987847296906	NA	1e-07	0.01
Calcium	time_aggregated_depression	0.135175749630814	122	FALSE	NA	1	0.131734483294896	1.4322173497635	Up	0.155241439536894	0.00017585224952374	1	0.0739676212352497	0.804176004673822	Up	0.0852649209058269	0.002	1e-07	0.01
Calcium	Mood swings	0.0240013139224311	122	FALSE	NA	1	0.249044379668092	2.70761058532614	Up	0.437434442346633	0.404054840709527	1	0.121306479371576	1.31884408735849	Up	0.188156540872139	0.46	1e-07	0.01
Calcium	FEV FVC ratio	0.0650356853750766	122	FALSE	NA	1	-0.0167594954408023	-0.182209240460348	Down	0.812617716565337	0.155864902484061	1	-0.0141752583678633	-0.154113414073873	Down	0.666567164659479	NA	1e-07	0.01
Calcium	FVC	0.143098708558417	122	FALSE	NA	1	0.234608773670038	2.55066667172319	Up	1.17323399894139	0.000268838222648155	1	0.18684576071251	2.03138717766986	Up	0.863216290948243	NA	1e-07	0.01
Calcium	townsend	0.0991613234146341	122	FALSE	NA	0.839258301552027	0.979438483932506	10.6484555495922	Up	1.77260368033266	0.0623282257453261	0.846479845650128	1.00095070006051	10.8823363710732	Up	1.80304948217579	0.007	1e-07	0.01
Calcium	Sleep duration	0.15416561220978	122	FALSE	NA	1	-0.124359997158348	-1.35204193383454	Down	0.310380974255148	3.21855421947137e-05	1	-0.123291515301468	-1.34042539870224	Down	0.336929098889765	NA	1e-07	0.01
Calcium	Neuroticism score	0.0833919764227642	122	FALSE	NA	1	-0.150559499290761	-1.6368829304414	Down	0.120067316252402	0.0130171095743624	1	-0.205178860168449	-2.23070464154876	Down	0.171253922481143	0.14	1e-07	0.01
Calcium	Menarche	0.125922407934959	122	FALSE	NA	1	0.536084877674351	5.82831498289102	Up	0.792990220923309	0.00490670934606758	1	0.602016787741791	6.54512673285819	Up	1.08263866671143	NA	1e-07	0.01
Calcium	Num children (f)	0.00828702485139277	122	FALSE	NA	1	-0.0875276043251806	-0.951600145704716	Down	0.147147804106597	0.936135307720899	1	-0.105970256362147	-1.15210866528395	Down	0.208798874819187	0.938	1e-07	0.01
Calcium	chronotype_quantitative_time_averaged	0.173234786328455	122	FALSE	NA	1	0.0803894027993476	0.873993616148438	Up	0.238444161464199	8.23092022870252e-06	1	0.077526798605654	0.842871382324999	Up	0.222092510225786	0.001	1e-07	0.01
Calcium	alcohol_continuous	0.0242818875783021	122	FALSE	NA	1	0.144753631140618	1.57376152982483	Up	0.166109771805754	0.50523978987747	1	0.116524746865991	1.26685708983791	Up	0.132689825297771	0.294	1e-07	0.01
Calcium	physical_activity	0.13595073535919	122	FALSE	NA	1	0.417154542354931	4.53530433452221	Up	0.203606069703552	0.0017117468867573	1	0.290939257234499	3.16309170929659	Up	0.148583937853876	0.026	1e-07	0.01
Calcium	Summer outdoor time	0.106145484112542	122	FALSE	NA	1	0.143369642836501	1.55871480848469	Up	0.173613828338659	0.00379263675213073	1	0.103466006852567	1.12488246371508	Up	0.11447773701292	NA	1e-07	0.01
Calcium	Height	0.417788553418123	122	FALSE	NA	1	2.46717007023496	26.82307389097	Up	0.797882928994988	1.63875062101963e-37	1	2.4278174645972	26.3952323483222	Up	1.02667656815186	NA	1e-07	0.01
Calcium	Pulse rate	0.313424502691057	122	FALSE	NA	1	-4.73268497586048	-51.4537527597761	Down	1.20578318442136	5.1634647941352e-21	0.452528228796394	-5.97653436419103	-64.9768837570854	Down	2.17929341013108	NA	1e-07	0.01
Calcium	Water intake	0.15189083495935	122	FALSE	NA	1	0.347942346411431	3.78282931533069	Up	0.492671546235909	9.45932765159311e-05	1	0.382870848429119	4.16257200182985	Up	0.568844084423181	0.001	1e-07	0.01
Calcium	Bread intake	0.139658824632814	122	FALSE	NA	1	-0.270783416223253	-2.9439573985728	Down	0.0699892376383387	0.00170798788979795	1	0.310739200070682	3.37835669493308	Up	0.0947846473534857	0.001	1e-07	0.01
Calcium	Coffee intake	0.143115435121951	122	FALSE	NA	1	0.206081914960033	2.24052265356766	Up	0.213821921483756	0.00236433208646626	1	0.0340165022243047	0.369827424417472	Up	0.0344523382603793	NA	1e-07	0.01
Calcium	Beer intake	0.181333515772358	122	FALSE	NA	0.947498259282775	2.26171634372701	24.5893809024793	Up	1.70206347759839	1.16943383207229e-05	0.873188763209423	2.17343195387825	23.62955298429	Up	1.7866221158238	NA	1e-07	0.01
Calcium	Body mass index (BMI)	0.238169715160739	122	FALSE	NA	1	0.09287338070275	1.00971942840438	Up	0.0366011559494314	2.20138075865512e-12	1	0.131422554428595	1.42882605901688	Up	0.0588199721072101	NA	1e-07	0.01
Calcium	Waist circumference	0.232024936780811	122	FALSE	NA	1	2.70110343472745	29.3663975138719	Up	0.582374444979249	1.89179268034059e-09	1	2.72764705491493	29.6549797620973	Up	0.726550342024412	NA	1e-07	0.01
Calcium	Intelligence	0.119302120311875	122	FALSE	NA	1	0.191201242756131	2.07873998001466	Up	0.130358122034619	0.0123057983278014	1	0.105369267277405	1.14557471173847	Up	0.07635112651247	0.001	1e-07	0.01
Calcium	smoking_current	0.0727773619154473	122	FALSE	NA	0.276931082130364	1.31844925425504	14.3341807664719	Up	2.40673778658821	0.633293744453475	0.34602021056753	1.26624121534914	13.7665749487092	Up	2.3419214754543	0.063	1e-07	0.01
Calcium	Crohns disease	0.0343506532586966	122	FALSE	NA	0.064944485185396	6.80072785508449	73.9375156865196	Up	3.16464936885369	0.907086815310426	0.0660017718609747	6.7746114956158	73.6535786169826	Up	3.24174316879721	0.239	1e-07	0.01
Calcium	Atrial fibrillation	0.0987186880074636	122	FALSE	NA	1	-0.54538320582048	-5.9294064098401	Down	0.263221609666744	0.00615138815848377	1	-0.290335499808785	-3.15652765834707	Down	0.129769025406389	NA	1e-07	0.01
Calcium	Myocardial infarction	0.125566821300813	122	FALSE	NA	1	0.241460991512427	2.62516398657021	Up	0.10224219078265	0.000422310052065057	1	0.288870375744925	3.14059882899782	Up	0.133687585240534	NA	1e-07	0.01
Calcium	Heart failure	0.0232747832307078	122	FALSE	NA	1	-0.731139848041093	-7.94895269087433	Down	0.266485863458753	0.526022753805057	1	-1.17367978290811	-12.7602470219184	Down	0.505733023255027	0.248	1e-07	0.01
Calcium	Cardiomyopathy	0.0757135788351326	122	FALSE	NA	1	-0.672618729677473	-7.31271107097656	Down	0.118202534772878	0.0526945553811771	1	-0.184997267629375	-2.01129036020516	Down	0.0306466396124956	0.23	1e-07	0.01
Calcium	Asthma	0.0259077144235639	122	FALSE	NA	1	-0.524388017534697	-5.70114671524566	Down	0.730658085965665	0.574190080720533	1	-0.585683139241535	-6.36754730048862	Down	0.806860124386974	0.136	1e-07	0.01
Calcium	Diabetes	0.0985888386440993	122	FALSE	NA	1	-0.325371246602514	-3.53743631008992	Down	0.194080395438784	0.0336307255453241	1	-0.398602864453077	-4.33361048570071	Down	0.279466735524081	NA	1e-07	0.01
Calcium	Malignant melanoma	0.0586161640277223	122	FALSE	NA	1	0.319605158792365	3.47474740134407	Up	0.0996590446829714	0.0356882353888661	1	0.444150721081775	4.82880679935026	Up	0.145671686722706	0.26	1e-07	0.01
Calcium	Non-melanoma skin cancer	0.114922664656804	122	FALSE	NA	1	-1.3531715727017	-14.7116818251127	Down	1.18889827845128	0.0046256655136718	1	-1.42713166788578	-15.5157760065555	Down	1.34660846340658	0.004	1e-07	0.01
Calcium	Lung cancer	0.0535881228308677	122	FALSE	NA	1	0.623133499477063	6.77470763043918	Up	0.134565789855333	0.160457068430476	1	0.677697845822248	7.36793122352938	Up	0.154427919098384	0.237	1e-07	0.01
Calcium	Breast cancer	0.0188703348937759	122	FALSE	NA	1	-0.482898265829266	-5.25007011978145	Down	0.265214609875702	0.890352396599251	1	-0.362663618533576	-3.9428789911375	Down	0.191640411210764	0.064	1e-07	0.01
Calcium	Prostate cancer	0.0326265201655338	122	FALSE	NA	1	-0.0752507866420142	-0.818126579437686	Down	0.0254144097701039	0.168653474715848	1	-0.281882954952731	-3.0646315876319	Down	0.108983458772538	0.275	1e-07	0.01
Calcium	Colorectal cancer	0.0805737454804746	122	FALSE	NA	0.619980547923511	3.13378126651089	34.0704710566442	Up	1.95215513023623	0.0592739298404448	0.826372364885597	2.80496790274357	30.4956120475005	Up	1.82070397410176	0.511	1e-07	0.01
Calcium	Bladder cancer	0.0612343903807512	122	FALSE	NA	1	1.68528603059272	18.3224303307566	Up	0.415204557299398	0.0842102402022664	1	2.16490215293963	23.5368169854174	Up	0.587506796026293	NA	1e-07	0.01
Calcium	IBD	0.0541187457017194	122	FALSE	NA	0.158404562496035	3.60697404719892	39.2150231384793	Up	2.70278612221197	0.313813804111296	0.259462058249092	3.53497744448222	38.4322760478481	Up	2.50161204620267	0.735	1e-07	0.01
Calcium	Respiratory failure	0.043652681700653	122	FALSE	NA	0.836097358764188	-4.03750449368445	-43.8957503075204	Down	1.7749579516837	0.151695603470874	0.659219346420139	-4.37650056549568	-47.5813157221799	Down	1.95683290878103	0.754	1e-07	0.01
Calcium	Respiratory infection	0.0359006626389443	122	FALSE	NA	1	0.407454961800678	4.42985049124769	Up	0.193755666559723	0.299253777613645	1	0.18547914229534	2.01652930174685	Up	0.0806236689098347	0.312	1e-07	0.01
Calcium	Helicobacter pylori	0.0185669947487671	122	FALSE	NA	1	1.36667865294512	14.8585308063773	Up	0.307459356085692	0.461008968739624	1	1.56487643031901	17.0133371132727	Up	0.380548584688266	0.399	1e-07	0.01
Calcium	Stroke	0.0399444052459017	122	FALSE	NA	1	-0.451908725958974	-4.91315183116552	Down	0.165181090094375	0.175301449053153	1	-0.132429791936125	-1.43977674556103	Down	0.0469716849575409	0.331	1e-07	0.01
Calcium	Multiple sclerosis	0.0106504518896441	122	FALSE	NA	1	0.851268309955081	9.25498937201022	Up	0.184581549988635	0.811408522886328	1	-0.0770105056195016	-0.837258244793853	Down	0.0142442446611868	0.656	1e-07	0.01
Calcium	Migraine	0.130599686471545	122	FALSE	NA	1	-0.0037760377869755	-0.041053084178138	Down	0.00151853249486223	0.000574824311545269	1	-0.0216706977406818	-0.235603833631066	Down	0.00969143691814838	0.003	1e-07	0.01
Calcium	Osteoarthritis	0.0499316424443556	122	FALSE	NA	0.39865356593303	-1.31513731561346	-14.2981733683695	Down	2.21013307463113	0.602390584207102	0.806420649564178	-1.21483237804946	-13.2076580510966	Down	1.8364832286544	0.148	1e-07	0.01
Calcium	Gout	0.0529280494069039	122	FALSE	NA	1	0.299938083211565	3.26092694855589	Up	0.110615402568511	0.189543878714032	1	0.144990597587445	1.57633782911997	Up	0.0474605583023408	0.006	1e-07	0.01
Calcium	Hiatus hernia	0.145335000487805	122	FALSE	NA	1	-0.161288980223095	-1.75353385099685	Down	0.127756837859841	4.50120683693451e-05	1	-0.133606679750318	-1.45257187030023	Down	0.113574824211569	0.014	1e-07	0.01
Calcium	Gastric reflux	0.0157891951112888	122	FALSE	NA	1	0.215401774735802	2.34184817240193	Up	0.19278386268263	0.362787811118706	1	0.255914470284025	2.78230221297355	Up	0.244753821852963	0.535	1e-07	0.01
Calcium	Allergic rhinitis	0.10570819052619	122	FALSE	NA	1	-1.09678064003708	-11.924199512966	Down	1.1598933512307	0.00657347711444612	1	-1.10763735439665	-12.0422337153881	Down	1.19309788767259	0.047	1e-07	0.01
Calcium	Hypothyroidism	0.0645245436345995	122	FALSE	NA	1	0.0989016400835693	1.07525866656086	Up	0.0561639511103362	0.0574075140800418	1	0.178907901736277	1.94508677202522	Up	0.110282496277987	NA	1e-07	0.01
Calcium	Kidney infection	0.0557313184059708	122	FALSE	NA	0.0410684736664288	2.56501982873637	27.8868965005913	Up	3.40563920327836	0.692681591301397	0.0137281760536023	2.57998456688142	28.0495931390867	Up	4.04682633657668	0.943	1e-07	0.01
Calcium	Angina	0.0729045290657071	122	FALSE	NA	1	-0.986380975197288	-10.7239343171199	Down	0.844951687253243	0.0901570721356759	1	-0.880471005909377	-9.57248109292876	Down	0.699141266435154	0.001	1e-07	0.01
C_reactive_protein	statins	0.0477493527093596	29	FALSE	NA	1	0.0306093257956193	0.00705713224549107	Up	0.0712415332636454	0.327219150288028	1	0.041738821238854	0.00962309275350521	Up	0.0797049936623293	0.496	1e-07	0.01
C_reactive_protein	Alanine_aminotransferase	0.247733592551724	29	FALSE	NA	1	-0.0527662816428704	-0.0121655285759302	Down	0.207037744136101	0.00060553248849338	1	-0.0267695784042615	-0.00617185939397438	Down	0.135390208317196	NA	1e-07	0.01
C_reactive_protein	Albumin	0.192130999069852	29	TRUE	1	1	-0.0130748840321266	-0.00301447951925758	Down	0.31757882265124	0.00171819489785727	1	-0.00243731382337047	-0.000561934819804183	Down	0.0670684693670422	NA	1e-07	0.01
C_reactive_protein	Alkaline_phosphatase	0.408593858588769	29	TRUE	1	1	-0.141906423005205	-0.0327172313535783	Down	0.310789768125271	2.64204145061106e-16	1	-0.373706984354125	-0.0861600032375808	Down	1.38429765509665	NA	1e-07	0.01
C_reactive_protein	Aspartate_aminotransferase	0.315739433931034	29	FALSE	NA	1	-0.102502930485963	-0.0236325602471567	Down	0.89504372721948	1.56207630435706e-06	1	-0.0783380004645359	-0.0180612154876241	Down	0.776938250105194	NA	1e-07	0.01
C_reactive_protein	Calcium	0.0741861054187192	29	TRUE	1	1	-0.000380002186372562	-8.76113933613891e-05	Down	0.259294824850242	0.405636260803185	1	-0.000490121659628963	-0.000112999985412164	Down	0.507569606483783	0.02	1e-07	0.01
C_reactive_protein	Creatinine_in_urine	0.160180020689655	29	TRUE	3.63085871539783e-13	1	-38.9372511724747	-8.97717684586776	Down	1.56129196126423	0.138380840604602	1	-37.4151801715067	-8.62625580916869	Down	0.801005367856486	0.224	1e-07	0.01
C_reactive_protein	Creatinine	0.245341995862069	29	FALSE	NA	1	0.0271302592394187	0.00625501615375126	Up	0.145193909341363	0.00409137390312329	1	0.00359328334402248	0.000828449340034671	Up	0.0149993031043723	0.007	1e-07	0.01
C_reactive_protein	Cystatin_C	0.0574188489655173	29	TRUE	1	1	-0.000637585264507438	-0.000146998452675797	Down	0.466023773923088	0.654544965392322	1	-0.000389748114614694	-8.98583655723757e-05	Down	0.214574358036634	0.181	1e-07	0.01
C_reactive_protein	Direct_bilirubin	0.0222958098522168	29	FALSE	NA	0.755114093871621	-0.0102205313006015	-0.00235639430574614	Down	1.84010519370373	0.922158357454571	0.130507051677599	-0.0111445068068867	-0.00256942145253754	Down	2.87283696747393	0.889	1e-07	0.01
C_reactive_protein	Gamma_glutamyltransferase	0.133823831252335	29	TRUE	1	1	0.288150840277095	0.0664346088529616	Up	1.26374440304608	0.265021725725997	1	0.18755669692302	0.0432421289691611	Up	0.470481403676583	NA	1e-07	0.01
C_reactive_protein	Glucose	0.186484044729064	29	FALSE	NA	1	-0.0120935169508	-0.0027882204595012	Down	1.26955203245031	0.0310206959296957	1	-0.0128331102471795	-0.00295873737108818	Down	1.36447681548753	0.031	1e-07	0.01
C_reactive_protein	Glycated_haemoglobin_HbA1c	0.235756677682759	29	TRUE	1	1	0.00425286926181853	0.000980520152708908	Up	0.0441164598522631	0.000353112429750708	1	-0.00214215384903455	-0.000493884220245978	Down	0.0214169074357963	0.002	1e-07	0.01
C_reactive_protein	HDL_cholesterol	0.275325003172414	29	TRUE	1	1	-0.00322698209805725	-0.000743996766602467	Down	0.479377971050085	0.000223784160701853	1	-0.00192789659558692	-0.000444486145220359	Down	0.486275806892379	NA	1e-07	0.01
C_reactive_protein	IGF_1	0.265159165696552	29	TRUE	1	1	0.00434651505417401	0.0010021106557242	Up	0.0599807411429091	0.000396512468677297	1	0.00771651633468633	0.00177908120590383	Up	0.097205586711537	NA	1e-07	0.01
C_reactive_protein	LDL_direct	0.112196228591133	29	FALSE	NA	1	0.00271252781567504	0.000625386774037716	Up	0.102356788391247	0.177998665049069	1	-0.00403788166513748	-0.000930953693419707	Down	0.350110235429244	NA	1e-07	0.01
C_reactive_protein	Lipoprotein_A	0.0278630137931033	29	FALSE	NA	1	0.311558330804467	0.0718313221713054	Up	1.28924794700083	0.522775057423297	1	0.338068056753732	0.077943271289847	Up	0.859090984567732	0.651	1e-07	0.01
C_reactive_protein	uacr_lowcontrolonly	0.0143486295566503	29	TRUE	3.39391250674285e-50	1	-0.0282396550797954	-0.00651079288043945	Down	0.446982004725999	0.670224243911196	1	-0.0299618103425957	-0.00690784433848201	Down	1.00210837682765	0.683	1e-07	0.01
C_reactive_protein	Non_albumin_protein	0.219199490552138	29	TRUE	1	1	0.00399574251759634	0.000921238303446869	Up	0.0480008425167393	0.0497552185276586	1	0.000320969910304536	7.40012086174958e-05	Up	0.00672953247155445	NA	1e-07	0.01
C_reactive_protein	oestradiol_gt212_lowcontrolonly	0.0761868384236454	29	FALSE	NA	1	0.00973089925936306	0.00224350720428819	Up	0.213306004659666	0.252904413329798	1	0.00931941065078669	0.00214863645974366	Up	0.246169920909221	0.252	1e-07	0.01
C_reactive_protein	Phosphate	0.293275585554483	29	FALSE	NA	1	0.00100076644849364	0.000230731680306425	Up	0.571174913814157	4.7097934838778e-05	1	0.000630375486516222	0.00014533620251438	Up	0.323369154931395	NA	1e-07	0.01
C_reactive_protein	rheumatoidfactor_lowcontrolonly	0.0191457733990149	29	FALSE	NA	1	-0.027919250930925	-0.00643692211093345	Down	1.61149283096482	0.651794326718529	1	-0.0290887048331171	-0.00670654552236959	Down	1.09279734684938	0.874	1e-07	0.01
C_reactive_protein	SHBG	0.210275102813892	29	FALSE	NA	1	0.173104570641722	0.0399101194019902	Up	0.493618492255778	0.400545230982826	1	0.0722074390774227	0.0166477840799271	Up	0.200700099972664	NA	1e-07	0.01
C_reactive_protein	Sodium_in_urine	0.114408508374384	29	FALSE	NA	1	-0.155675357007569	-0.0358917275441487	Down	0.509612247114749	0.0917565272106527	1	-0.162407419086848	-0.037443837926963	Down	0.368516172128258	0.169	1e-07	0.01
C_reactive_protein	Testosterone	0.0216834818620689	29	FALSE	NA	1	0.00105181918824346	0.000242502143279533	Up	0.0385546945014459	0.894043821201983	1	-0.00619297834358415	-0.00142782194733575	Down	0.19644483052323	0.215	1e-07	0.01
C_reactive_protein	Total_bilirubin	0.249593776593103	29	TRUE	1	1	-0.0358298590796601	-0.00826075214955104	Down	0.589168635368085	0.00230825695510635	1	-0.0219333913954778	-0.00505685243456605	Down	0.558609719365157	NA	1e-07	0.01
C_reactive_protein	Urate	0.180855065537931	29	TRUE	1	1	0.286610203336535	0.0660794073465835	Up	0.436916507960053	0.00786968884168323	1	0.128671441316782	0.0296658405236888	Up	0.164382514171192	0.002	1e-07	0.01
C_reactive_protein	Urea	0.230479717082759	29	FALSE	NA	1	-0.00210727912115357	-0.000485843678343	Down	0.104516726094234	0.0012172732464323	1	-0.00350078632821767	-0.000807123693164617	Down	0.225096202210783	0.001	1e-07	0.01
C_reactive_protein	Vitamin_D	0.16170277862069	29	FALSE	NA	1	0.0570084590011975	0.0131435836571312	Up	0.397764188013997	0.00966549174856767	1	0.0459241520529006	0.0105880415812929	Up	0.182370645339638	0.056	1e-07	0.01
C_reactive_protein	Basal metabolic rate	0.125952751586207	29	FALSE	NA	1	-4.47864946101807	-1.03257490016736	Down	0.949363816800703	0.522978028227075	1	-3.63728152872494	-0.838593340267804	Down	0.492696041119821	0.034	1e-07	0.01
C_reactive_protein	SBP	0.155887981862069	29	FALSE	NA	1	-0.0257932351214322	-0.00594675859593886	Down	0.14137135883502	0.0375468782034839	1	-0.00395672313884289	-0.000912242191678886	Down	0.0160263257100769	0.014	1e-07	0.01
C_reactive_protein	DBP	0.158634325248276	29	FALSE	NA	1	0.0162196644063661	0.00373952426974369	Up	0.197945001287834	0.0834221936757682	1	0.0135244625652352	0.00311813208527833	Up	0.113137865347493	0.009	1e-07	0.01
C_reactive_protein	RBC	0.0488284393004925	29	FALSE	NA	1	-0.000227277560572673	-5.23999715676034e-05	Down	0.0629327162426953	0.713862604961951	1	-0.000656750114943912	-0.000151417004227645	Down	0.172258292869633	0.042	1e-07	0.01
C_reactive_protein	Hemoglobin	0.204776412413793	29	FALSE	NA	1	-0.00570176755104281	-0.00131457085691569	Down	0.199347837648799	0.00840384276110751	1	0.000894554876627241	0.000206244074350402	Up	0.0418307846407898	0.003	1e-07	0.01
C_reactive_protein	RBC distr width	0.335491551744828	29	TRUE	1	1	-0.00124867526567199	-0.000287888290658858	Down	0.0966185494497976	0.000150576278941257	1	-0.00412795308670043	-0.000951720107477742	Down	0.362596156805911	NA	1e-07	0.01
C_reactive_protein	Reticulocyte count	0.0884052731034484	29	FALSE	NA	1	-0.000109658025963699	-2.52822030832208e-05	Down	0.32295794910435	0.10955170823162	1	-8.98879918952727e-05	-2.07241234361769e-05	Down	0.224286064460956	0.082	1e-07	0.01
C_reactive_protein	Eosinophill count	0.161309485418719	29	TRUE	1	0.0249156871533739	0.00172346621021324	0.000397353703486368	Up	3.66693223190149	0.0876668003737981	0.705588102536564	0.00177011290655371	0.000408108331245503	Up	1.9139759452724	0.129	1e-07	0.01
C_reactive_protein	Monocyte count	0.16498915157931	29	TRUE	1	1	0.00188557857932229	0.000434729516174022	Up	1.09286536329186	0.122718483802865	1	0.00148672875084915	0.00034277270521972	Up	0.812610193762654	NA	1e-07	0.01
C_reactive_protein	Basophill count	0.299380822068966	29	TRUE	3.12340839411753e-14	1	-0.00026954929828274	-6.21459308630985e-05	Down	0.866456422720632	0.0014157985216501	1	-0.000369363668120733	-8.51586300858917e-05	Down	0.991006807866752	NA	1e-07	0.01
C_reactive_protein	Lymphocyte count	0.3191333	29	FALSE	NA	1	0.00830794055602902	0.00191543700057472	Up	1.36734662418073	0.00012307118969567	1	0.00898581150327767	0.00207172351769868	Up	0.783432684799443	0.014	1e-07	0.01
C_reactive_protein	Platelet distr width	0.221443010325123	29	FALSE	NA	1	-0.00267230474070194	-0.000616113144121761	Down	0.53047214267901	0.00051841579742146	1	-0.00227642074657824	-0.000524840121022245	Down	0.393024778446511	0.005	1e-07	0.01
C_reactive_protein	Platelet count	0.371214802771125	29	TRUE	1	1	0.52075499315509	0.120062652759285	Up	0.535608234629535	2.43576270241116e-07	1	0.379318604256762	0.0874537901059608	Up	0.581528909945462	NA	1e-07	0.01
C_reactive_protein	Platelet volume	0.153077282758621	29	FALSE	NA	1	0.00149906387222805	0.000345616628781328	Up	0.169848417239571	0.0364853180344173	1	0.00111976675826439	0.000258167793369287	Up	0.0765374201636597	0.067	1e-07	0.01
C_reactive_protein	time_aggregated_depression	0.0846778632384236	29	FALSE	NA	1	-0.0126228070619228	-0.0029102509261428	Down	1.04152126682536	0.286717425246025	1	-0.0127451377352113	-0.00293845487107257	Down	0.771753053036262	0.024	1e-07	0.01
C_reactive_protein	Mood swings	0.147282163349754	29	FALSE	NA	1	0.000449728526002706	0.000103687147628227	Up	0.0210849990979159	0.020283524081503	1	-0.000208122482047955	-4.79836729785947e-05	Down	0.00746493753445954	0.121	1e-07	0.01
C_reactive_protein	FEV FVC ratio	0.0769487201970445	29	FALSE	NA	1	-0.000198045861427245	-4.56604579955921e-05	Down	0.412908177905224	0.390163838090189	1	-0.000249370021605079	-5.7493498297825e-05	Down	0.33725144788012	0.303	1e-07	0.01
C_reactive_protein	FVC	0.239248140689655	29	TRUE	2.11893575871257e-31	1	-0.00641259115946323	-0.0014784547739067	Down	1.5126545662366	0.0058313357366455	1	-0.00714919803715324	-0.00164828315181696	Down	1.14923532991363	0.073	1e-07	0.01
C_reactive_protein	townsend	0.139191481674877	29	TRUE	0.00726395491512805	1	0.00264912859573699	0.000610769768673036	Up	0.0860264737697556	0.0418269579550508	1	0.00515522457985	0.00118856265760726	Up	0.132044778402575	0.042	1e-07	0.01
C_reactive_protein	Sleep duration	0.0507179990147782	29	FALSE	NA	1	-0.00426138133278985	-0.000982482652991623	Down	0.442905268417373	0.414273653402987	1	-0.00479835227875532	-0.00110628397429374	Down	0.590129972180184	0.61	1e-07	0.01
C_reactive_protein	Neuroticism score	0.0746258001576355	29	FALSE	NA	1	-0.00107735409032636	-0.000248389341909059	Down	0.0376649923882831	0.2545122291965	1	-0.00187009367320969	-0.000431159394081974	Down	0.0400485308078128	0.143	1e-07	0.01
C_reactive_protein	Menarche	0.387317293793103	29	FALSE	NA	1	0.0214893055186184	0.00495446622775191	Up	1.32112597532669	1.05446193295811e-06	1	0.0216160796102724	0.00498369462487761	Up	0.923406632658181	NA	1e-07	0.01
C_reactive_protein	Num children (f)	0.0368939064039409	29	FALSE	NA	1	0.0129866488507212	0.00299413645949727	Up	1.10707502089759	0.703878837992698	1	0.0132117694450807	0.00304603913178044	Up	1.09918640469893	0.602	1e-07	0.01
C_reactive_protein	chronotype_quantitative_time_averaged	0.104161235763547	29	FALSE	NA	1	0.00511433734976575	0.00117913590342838	Up	0.989535297821657	0.363043934557171	1	0.00350958016936448	0.000809151156962194	Up	0.333361231653505	0.031	1e-07	0.01
C_reactive_protein	alcohol_continuous	0.221483802955665	29	FALSE	NA	0.700952444863812	0.018714685545743	0.00431476379816214	Up	1.88384865866594	0.0240851435566836	1	0.0190028609297105	0.00438120406568495	Up	1.12713452128119	0.635	1e-07	0.01
C_reactive_protein	physical_activity	0.209441818167488	29	TRUE	0.425121207855738	0.14614314908075	-0.0553538102446405	-0.0127620961597316	Down	2.74472420724867	0.424234759180281	0.634361387984615	-0.0589354276101553	-0.0135878558504205	Down	1.98106286524312	0.099	1e-07	0.01
C_reactive_protein	Summer outdoor time	0.13898166502463	29	FALSE	NA	1	-0.019974719033124	-0.00460527078330676	Down	1.0606555401147	0.122611183030496	1	-0.0203939271191547	-0.00470192129175806	Down	1.38420322854911	0.405	1e-07	0.01
C_reactive_protein	Height	0.122193704157488	29	FALSE	NA	1	-0.00202442192588284	-0.000466740540024295	Down	0.0311934645775149	0.0528813562135764	1	-0.00419864526838142	-0.000968018541431371	Down	0.0548761093182779	NA	1e-07	0.01
C_reactive_protein	Pulse rate	0.117078291625616	29	TRUE	1	1	-0.0326479418605584	-0.00752714531484515	Down	0.341290205221725	0.0789327309589246	1	-0.0345222658735787	-0.00795928003480284	Down	0.298210267918556	0.249	1e-07	0.01
C_reactive_protein	Water intake	0.00343917931034476	29	FALSE	NA	1	-0.0125126954152391	-0.00288486413854728	Down	1.17584354470585	0.994122724855902	1	-0.0126859973564863	-0.00292481976272364	Down	0.999820953148305	0.919	1e-07	0.01
C_reactive_protein	Bread intake	0.0203140926896552	29	FALSE	NA	1	-0.0196426970762364	-0.00452872147040103	Down	0.274822634941131	0.948303028640021	1	-0.0310436298925109	-0.00715726321430063	Down	0.428937982143617	0.339	1e-07	0.01
C_reactive_protein	Coffee intake	0.0237987903448276	29	FALSE	NA	1	-0.00804753524004099	-0.00185539926029168	Down	0.267456100616251	0.951268906555455	1	-0.012948457718251	-0.00298533130402777	Down	0.800003117566597	0.446	1e-07	0.01
C_reactive_protein	Beer intake	0.0938967083743842	29	FALSE	NA	1	0.00272566624264498	0.000628415903697209	Up	0.0595131980312347	0.200867269431557	1	0.00030532735282875	7.0394739219855e-05	Up	0.00393400422075025	0.204	1e-07	0.01
C_reactive_protein	Body mass index (BMI)	0.386098386613793	29	TRUE	1.22482440500036e-16	1	0.00530775386652368	0.00122372904299431	Up	0.0493947934940826	3.24562959621197e-07	1	-0.0129154837582925	-0.00297772899361954	Down	0.202238344342034	NA	1e-07	0.01
C_reactive_protein	Waist circumference	0.16372463684532	29	FALSE	NA	1	0.0553670586156907	0.0127651506375454	Up	0.273377004796064	0.0133041047947309	1	0.0406144841779684	0.00936387125414399	Up	0.307292994052214	NA	1e-07	0.01
C_reactive_protein	Intelligence	0.115567730413793	29	FALSE	NA	1	0.0375019811379579	0.00864626820354068	Up	1.59782831401969	0.265673551989626	1	0.038561739891685	0.00889060085311636	Up	1.70242482948865	0.04	1e-07	0.01
C_reactive_protein	smoking_current	0.120084063054187	29	TRUE	3.76289318816472e-34	1	-0.0100113057468487	-0.00230815631410174	Down	0.27163457644054	0.139204490353011	1	-0.0106325604381106	-0.00245138967192351	Down	0.330352548993913	0.277	1e-07	0.01
C_reactive_protein	Crohns disease	0.109111273891626	29	FALSE	NA	1	0.0306124729455104	0.00705785783654545	Up	0.338569771747628	0.366297301583467	1	0.0165850929637351	0.00382377564048121	Up	0.110555854341699	0.555	1e-07	0.01
C_reactive_protein	Atrial fibrillation	0.0024863793103449	29	FALSE	NA	1	-0.00409333522346308	-0.000943738786995431	Down	0.0657819089765836	0.999983270644291	1	0.000420148537052795	9.68673341101661e-05	Up	0.00806855097916218	0.909	1e-07	0.01
C_reactive_protein	Myocardial infarction	0.189861536970345	29	FALSE	NA	0.537890267332894	-0.0427526976440282	-0.00985684699950436	Down	2.04050628417127	0.0639436142048997	1	-0.0433814127411525	-0.0100018003909893	Down	1.00799948887281	0.005	1e-07	0.01
C_reactive_protein	Heart failure	0.0842674266009853	29	FALSE	NA	0.350273545476319	0.0821992214494308	0.0189514391828931	Up	2.27689772418772	0.830522248113572	1	0.0749350060771224	0.0172766382126134	Up	1.46612047753291	0.645	1e-07	0.01
C_reactive_protein	Cardiomyopathy	0.0812715605911329	29	FALSE	NA	1	0.138574176644701	0.0319489653879163	Up	1.56362032716531	0.33837304043035	1	0.16054500844971	0.0370144498950459	Up	1.43841513253279	0.214	1e-07	0.01
C_reactive_protein	Asthma	0.120955133943793	29	TRUE	2.06735184050354e-13	1	0.00301063813961737	0.000694117591366214	Up	0.124320850396005	0.10778590957729	1	0.00392639418576552	0.000905249700757543	Up	0.124835959592513	0.008	1e-07	0.01
C_reactive_protein	Diabetes	0.198461523771428	29	FALSE	NA	0.0645488306975573	-0.040401628597359	-0.00931479634176006	Down	3.16841349932832	0.0475598038742645	1	-0.0404230514203129	-0.00931973548010198	Down	1.33482783740481	0.006	1e-07	0.01
C_reactive_protein	Malignant melanoma	0.00555619605911328	29	FALSE	NA	1	-0.0244315869978373	-0.00563282385120791	Down	0.411956444234557	0.864213911004764	1	-0.0325804811140448	-0.00751159190433539	Down	0.484279791651593	0.842	1e-07	0.01
C_reactive_protein	Non-melanoma skin cancer	0.120653141871921	29	FALSE	NA	1	0.00277916604195456	0.000640750548418099	Up	0.0535180872241592	0.10107974717327	1	0.00233355192739134	0.000538011998803258	Up	0.0391226434109311	0.205	1e-07	0.01
C_reactive_protein	Lung cancer	0.095641781280788	29	FALSE	NA	1	-0.0797052340354096	-0.0183764379849949	Down	1.10691325160346	0.113807311562971	1	-0.0767114226538261	-0.0176861998863526	Down	0.736919411969741	0.394	1e-07	0.01
C_reactive_protein	Breast cancer	0.207438653103448	29	FALSE	NA	0.306432443092421	-0.0568245948368664	-0.0131011928599096	Down	2.35273280732868	0.172721015059787	0.852183421548938	-0.0610808864296948	-0.014082502048048	Down	1.79971239899215	0.081	1e-07	0.01
C_reactive_protein	Prostate cancer	0.0640864167487685	29	FALSE	NA	1	0.04545600128316	0.0104801070937793	Up	1.55334622311174	0.36207388096266	1	0.043069253036634	0.00992983041911834	Up	0.783870198195427	0.538	1e-07	0.01
C_reactive_protein	Colorectal cancer	0.01165521182266	29	FALSE	NA	1	-0.0695791300676753	-0.0160418143703147	Down	1.10846225022548	0.947626545413592	0.844537725960917	-0.0675185834946494	-0.0155667451132872	Down	1.80446808186015	0.97	1e-07	0.01
C_reactive_protein	Bladder cancer	0.0283426206896551	29	FALSE	NA	1	-0.0017137344246676	-0.000395109991944372	Down	0.0193130775073518	0.433251975847023	1	0.000579032129117293	0.000133498736197379	Up	0.0040259883848393	0.723	1e-07	0.01
C_reactive_protein	IBD	0.0269274962561576	29	FALSE	NA	1	-0.0386502390251126	-0.0089110047683277	Down	0.672032432583	0.973279516685951	1	-0.0421983747258085	-0.00972904509472857	Down	0.5139401991329	0.382	1e-07	0.01
C_reactive_protein	Respiratory failure	0.0155405714285715	29	TRUE	0.936197926821225	1	-0.0403340042825348	-0.00929920521976307	Down	0.646920363576758	0.689409595323079	1	-0.0365657773221841	-0.00843042175920003	Down	0.321502793459344	0.76	1e-07	0.01
C_reactive_protein	Respiratory infection	0.117851166502463	29	TRUE	1	1	-0.0271435908450965	-0.00625808982172229	Down	0.657350664802168	0.0483740397990713	1	-0.028128273108621	-0.0064851132132168	Down	0.43125811024918	0.166	1e-07	0.01
C_reactive_protein	Helicobacter pylori	0.0471904232512315	29	FALSE	NA	1	-0.0652217212440306	-0.0150371921018774	Down	0.395023676094537	0.660350842537728	1	-0.0790817507472602	-0.0182326908130806	Down	0.655716105272605	0.304	1e-07	0.01
C_reactive_protein	Stroke	0.0247503142857142	29	FALSE	NA	1	0.021581362984941	0.00497569053430349	Up	0.388550904320405	0.654023416662044	1	0.0235761868580864	0.0054356070961137	Up	0.363870363646091	0.668	1e-07	0.01
C_reactive_protein	Multiple sclerosis	0.0287394078817734	29	FALSE	NA	1	0.068671305598936	0.0158325109255291	Up	0.995925754329943	0.964989972821082	1	0.050120480561792	0.0115555259823054	Up	0.493722065836194	0.938	1e-07	0.01
C_reactive_protein	Migraine	0.000608589162561568	29	FALSE	NA	1	-0.00567410834522106	-0.00130819388949757	Down	0.0761208027087894	0.985815651276912	1	-0.0141746379558841	-0.00326803325413158	Down	0.340445738503411	0.882	1e-07	0.01
C_reactive_protein	Osteoarthritis	0.133368842364532	29	FALSE	NA	1	0.00921875369658171	0.0021254294985059	Up	0.288398351745581	0.0282575884368897	1	0.0102720847928394	0.00236828021969501	Up	0.262340005787104	0.146	1e-07	0.01
C_reactive_protein	Gout	0.0980132916256158	29	FALSE	NA	1	-0.0203026095151148	-0.0046808675641342	Down	0.368605150219521	0.526360588256675	1	-0.0139982432683549	-0.00322736458192339	Down	0.172818612142282	0.339	1e-07	0.01
C_reactive_protein	Hiatus hernia	0.126752131034483	29	FALSE	NA	1	-0.0136842660631974	-0.00315497557624384	Down	0.550096292203294	0.591569700668507	1	-0.0086285453625335	-0.00198935403269589	Down	0.259026518099802	0.209	1e-07	0.01
C_reactive_protein	Gastric reflux	0.145790120197044	29	FALSE	NA	1	-0.0185478301180213	-0.00427629444972982	Down	1.18206960367446	0.237230112618122	1	-0.0166184190049141	-0.00383145912496529	Down	0.560820526715028	0.433	1e-07	0.01
C_reactive_protein	Allergic rhinitis	0.100177018719212	29	FALSE	NA	1	-0.00885629511110536	-0.00204186286955433	Down	0.332834839305406	0.31006116330466	1	-0.00684534538567596	-0.0015782284123256	Down	0.166523897008957	0.602	1e-07	0.01
C_reactive_protein	Hypothyroidism	0.042326115270936	29	FALSE	NA	1	0.0291506784880558	0.00672083385663605	Up	1.13800525742494	0.743208704844404	1	0.0338710897236796	0.00780914813592889	Up	1.17747927616101	0.471	1e-07	0.01
C_reactive_protein	Kidney infection	0.0510784920197045	29	FALSE	NA	1	-0.0304535503677026	-0.00702121744610129	Down	1.00817073514555	0.474879880560049	1	-0.0222230115489717	-0.00512362580088627	Down	0.424436718106149	0.274	1e-07	0.01
C_reactive_protein	Angina	0.157885763527093	29	FALSE	NA	1	-0.00554546814018792	-0.00127853525065438	Down	0.163717517613891	0.0235571550716064	1	-0.0116771676276787	-0.00269222905305185	Down	0.226183584705846	0.013	1e-07	0.01
Creatinine_in_urine	statins	0.5435995	3	FALSE	NA	1	-0.000684720011194412	-1.25511962051966e-07	Down	0.719370199413541	0.0736098698960477	NA	NA	NA	NA	NA	NA	1e-07	0.01
Creatinine_in_urine	Alanine_aminotransferase	0.2360215	3	FALSE	NA	1	0.000102556594222628	1.87990407054054e-08	Up	0.320639831408657	0.148536993538889	NA	NA	NA	NA	NA	NA	1e-07	0.01
Creatinine_in_urine	Albumin	0.566588646	3	TRUE	1	0.00364694774541136	-0.000149790086450289	-2.74571318771804e-08	Down	4.60848590030356	0.0067642613647444	NA	NA	NA	NA	NA	NA	1e-07	0.01
Creatinine_in_urine	Alkaline_phosphatase	0.560465305	3	FALSE	NA	0.0516805915077895	-0.00098003328379415	-1.79644085632412e-07	Down	3.28241829332353	0.00172705944267143	NA	NA	NA	NA	NA	NA	1e-07	0.01
Creatinine_in_urine	Aspartate_aminotransferase	0.0675166666666667	3	FALSE	NA	1	5.36119224662169e-05	9.82728336853328e-09	Up	0.169877121319413	0.326215048061365	NA	NA	NA	NA	NA	NA	1e-07	0.01
Creatinine_in_urine	Calcium	0.503991785485	3	TRUE	1	3.20975045385176e-09	7.06048243191012e-06	1.29421513695306e-09	Up	11.0759472481543	3.02884772635631e-05	NA	NA	NA	NA	NA	NA	1e-07	0.01
Creatinine_in_urine	C_reactive_protein	0.60698205	3	TRUE	0.161268284479154	1	5.39860282983705e-06	9.89585848864226e-10	Up	0.0400587292971556	0.000501124069624672	NA	NA	NA	NA	NA	NA	1e-07	0.01
Creatinine_in_urine	Creatinine	0.42135870246	3	TRUE	1	3.12143508673086e-05	0.000949934006707505	1.74126765761914e-07	Up	6.86511736939072	8.25699641106895e-06	NA	NA	NA	NA	NA	NA	1e-07	0.01
Creatinine_in_urine	Cystatin_C	0.638243375644	3	FALSE	NA	5.42176493804478e-10	1.24561782126582e-05	2.28326811189952e-09	Up	11.8855669171036	1.10826570931757e-05	NA	NA	NA	NA	NA	NA	1e-07	0.01
Creatinine_in_urine	Direct_bilirubin	0.5665583	3	FALSE	NA	1	2.83415158029778e-05	5.19511508032815e-09	Up	1.43542200591507	0.104541868413819	NA	NA	NA	NA	NA	NA	1e-07	0.01
Creatinine_in_urine	Gamma_glutamyltransferase	0.313642311666667	3	FALSE	NA	2.8481997886265e-83	-0.000481806072523929	-8.83170120667911e-08	Down	85.9647773181576	0.944649741568024	NA	NA	NA	NA	NA	NA	1e-07	0.01
Creatinine_in_urine	Glucose	0.723838	3	FALSE	NA	1	2.44161204309686e-05	4.47557414839138e-09	Up	1.09564727576259	0.00148087126979224	NA	NA	NA	NA	NA	NA	1e-07	0.01
Creatinine_in_urine	Glycated_haemoglobin_HbA1c	0.820845605	3	FALSE	NA	2.88801246170857e-05	0.00037520447444164	6.87765057073467e-08	Up	6.90717677709315	0.194832076937128	NA	NA	NA	NA	NA	NA	1e-07	0.01
Creatinine_in_urine	HDL_cholesterol	0.4774855	3	TRUE	1	1	-8.2861036088702e-06	-1.5188764819375e-09	Down	1.21744186906406	0.125155503243605	NA	NA	NA	NA	NA	NA	1e-07	0.01
Creatinine_in_urine	IGF_1	0.9760287945	3	FALSE	NA	0.113132444715678	-0.000215546163409037	-3.9510488141058e-08	Down	2.88146744098481	4.27278950387137e-08	NA	NA	NA	NA	NA	NA	1e-07	0.01
Creatinine_in_urine	LDL_direct	0.357248305	3	FALSE	NA	1	-1.72824804042102e-05	-3.16794892685149e-09	Down	0.908890596533687	0.00142615961996729	NA	NA	NA	NA	NA	NA	1e-07	0.01
Creatinine_in_urine	Lipoprotein_A	0.0791339999999999	3	FALSE	NA	1	0.000213708493770471	3.91736358245361e-08	Up	0.134794402988384	0.675718484863523	NA	NA	NA	NA	NA	NA	1e-07	0.01
Creatinine_in_urine	uacr_lowcontrolonly	0.0897856666666667	3	FALSE	NA	1	4.33654101089079e-05	7.94905599218978e-09	Up	0.367587089752297	0.362089141737615	NA	NA	NA	NA	NA	NA	1e-07	0.01
Creatinine_in_urine	Non_albumin_protein	0.5474105	3	FALSE	NA	1	0.000155034454766383	2.84184459125741e-08	Up	0.00235442691889735	0.820564587456859	NA	NA	NA	NA	NA	NA	1e-07	0.01
Creatinine_in_urine	oestradiol_gt212_lowcontrolonly	0.2426047	3	FALSE	NA	1	7.9122717931339e-05	1.45035159015193e-08	Up	1.31962786047652	0.140596055175707	NA	NA	NA	NA	NA	NA	1e-07	0.01
Creatinine_in_urine	Phosphate	0.5860564825	3	TRUE	1	0.000384594556859154	8.04635244474482e-06	1.47492911875013e-09	Up	5.68285487057357	2.31593804961253e-05	NA	NA	NA	NA	NA	NA	1e-07	0.01
Creatinine_in_urine	rheumatoidfactor_lowcontrolonly	0.62057715	3	FALSE	NA	0.0966541619832275	0.000176075379298195	3.22753329294561e-08	Up	2.95637699693793	0.523068817605602	NA	NA	NA	NA	NA	NA	1e-07	0.01
Creatinine_in_urine	SHBG	0.44652389	3	TRUE	1	1	0.000475263129158099	8.71176639449103e-08	Up	1.01112584302877	0.000143886632600215	NA	NA	NA	NA	NA	NA	1e-07	0.01
Creatinine_in_urine	Sodium_in_urine	0.556815154	3	TRUE	3.20916820878617e-07	0.000110806401267958	0.00227295982557998	4.16642777645997e-07	Up	6.2726177648216	0.000103976071043332	NA	NA	NA	NA	NA	NA	1e-07	0.01
Creatinine_in_urine	Testosterone	0.5332835	3	FALSE	NA	1	-6.77114992931605e-05	-1.24117931283184e-08	Down	0.000953394704916571	0.746180113828306	NA	NA	NA	NA	NA	NA	1e-07	0.01
Creatinine_in_urine	Total_bilirubin	0.433932	3	FALSE	NA	1	8.36576639998406e-05	1.53347899544926e-08	Up	1.19746162891432	0.0967762484295521	NA	NA	NA	NA	NA	NA	1e-07	0.01
Creatinine_in_urine	Urate	0.609944019	3	TRUE	1	1	-0.000369324115417162	-6.76986119892345e-08	Down	0.205722318957198	1.07318761917242e-08	NA	NA	NA	NA	NA	NA	1e-07	0.01
Creatinine_in_urine	Urea	0.72793535	3	TRUE	0.00111131343082597	1	-1.11939322951578e-06	-2.05189330306167e-10	Down	0.0230798649844357	0.000375493077267374	NA	NA	NA	NA	NA	NA	1e-07	0.01
Creatinine_in_urine	Vitamin_D	0.82768445145	3	TRUE	1	0.329926316893499	0.000597196814527423	1.09468604242733e-07	Up	2.3132686385533	6.19288869972335e-11	NA	NA	NA	NA	NA	NA	1e-07	0.01
Creatinine_in_urine	Basal metabolic rate	0.986139333303	3	FALSE	NA	2.81699981710452e-14	0.0999956678418439	1.83296124873485e-05	Up	16.3445170509917	0.0103322282386012	NA	NA	NA	NA	NA	NA	1e-07	0.01
Creatinine_in_urine	SBP	0.1091065	3	TRUE	3.04695570135794e-101	1	-0.000233957550181839	-4.28853701952877e-08	Down	0.667970738891406	0.475005869885801	NA	NA	NA	NA	NA	NA	1e-07	0.01
Creatinine_in_urine	DBP	0.162778	3	FALSE	NA	1	-4.45851877821365e-05	-8.17264619918117e-09	Down	0.162649484723834	0.142568924774611	NA	NA	NA	NA	NA	NA	1e-07	0.01
Creatinine_in_urine	RBC	0.62223176	3	FALSE	NA	0.504464458522098	-9.83947373794082e-06	-1.80361554243681e-09	Down	2.07583619957794	0.00043707022631818	NA	NA	NA	NA	NA	NA	1e-07	0.01
Creatinine_in_urine	Hemoglobin	0.752373	3	FALSE	NA	1	3.3650399911811e-05	6.16825512284542e-09	Up	0.560784507777943	0.027842378035736	NA	NA	NA	NA	NA	NA	1e-07	0.01
Creatinine_in_urine	RBC distr width	0.3719435	3	TRUE	1	1	2.68347663837279e-05	4.91892178549392e-09	Up	1.54545579257219	0.501789174985546	NA	NA	NA	NA	NA	NA	1e-07	0.01
Creatinine_in_urine	Reticulocyte count	0.136445333333333	3	FALSE	NA	1	3.4746903467861e-07	6.36924868293829e-11	Up	0.380102155909325	0.493637080660769	NA	NA	NA	NA	NA	NA	1e-07	0.01
Creatinine_in_urine	Eosinophill count	0.397454	3	FALSE	NA	0.631250694120194	3.72882370596108e-06	6.83508546310291e-10	Up	1.94145961619571	0.016436986961448	NA	NA	NA	NA	NA	NA	1e-07	0.01
Creatinine_in_urine	Monocyte count	0.3939195	3	TRUE	1	1	2.47116362200436e-06	4.52974339406515e-10	Up	0.474266764317011	0.170949454251332	NA	NA	NA	NA	NA	NA	1e-07	0.01
Creatinine_in_urine	Basophill count	0.0952813333333333	3	FALSE	NA	1	7.08552744569562e-07	1.29880598981035e-10	Up	0.655661547499497	0.84905157418897	NA	NA	NA	NA	NA	NA	1e-07	0.01
Creatinine_in_urine	Lymphocyte count	0.225969333333333	3	FALSE	NA	1	3.54799521781923e-06	6.50361949204149e-10	Up	0.0865625996406418	0.415636061221929	NA	NA	NA	NA	NA	NA	1e-07	0.01
Creatinine_in_urine	Platelet distr width	0.198586501666667	3	FALSE	NA	0.000695577547995197	-1.40121673360935e-06	-2.56848724471443e-10	Down	5.39715080479607	0.966792431977181	NA	NA	NA	NA	NA	NA	1e-07	0.01
Creatinine_in_urine	Platelet count	0.3405685	3	FALSE	NA	1	7.14524496855659e-05	1.30975245455598e-08	Up	0.0397079483858415	0.0580542156648897	NA	NA	NA	NA	NA	NA	1e-07	0.01
Creatinine_in_urine	Platelet volume	0.3650467778	3	FALSE	NA	0.563588143899254	3.3361271589124e-05	6.11525672573134e-09	Up	2.01141325702088	2.47771649654191e-06	NA	NA	NA	NA	NA	NA	1e-07	0.01
Creatinine_in_urine	time_aggregated_depression	0.420491755	3	FALSE	NA	1	4.19748240072317e-05	7.69415590577472e-09	Up	1.12096640656497	0.000383245847602675	NA	NA	NA	NA	NA	NA	1e-07	0.01
Creatinine_in_urine	Mood swings	0.187384506666667	3	FALSE	NA	1	5.87102914657634e-05	1.07618351355859e-08	Up	1.50036978249459	0.00220101584680618	NA	NA	NA	NA	NA	NA	1e-07	0.01
Creatinine_in_urine	FEV FVC ratio	0.6021255	3	FALSE	NA	1	-3.70573279494897e-07	-6.79275888436539e-11	Down	0.0863308091301261	0.0474845839071327	NA	NA	NA	NA	NA	NA	1e-07	0.01
Creatinine_in_urine	FVC	0.137010666666667	3	FALSE	NA	1	8.02939026528205e-06	1.47181988228816e-09	Up	0.475440397106226	0.310666974021037	NA	NA	NA	NA	NA	NA	1e-07	0.01
Creatinine_in_urine	townsend	0.137715166666667	3	FALSE	NA	1	3.59305505485194e-05	6.58621600540834e-09	Up	0.577391435198254	0.335326168746877	NA	NA	NA	NA	NA	NA	1e-07	0.01
Creatinine_in_urine	Sleep duration	0.9495015015	3	FALSE	NA	0.58006554066004	3.16855443715799e-05	5.80808911342371e-09	Up	1.99229267222114	5.24731179574748e-08	NA	NA	NA	NA	NA	NA	1e-07	0.01
Creatinine_in_urine	Neuroticism score	0.342847602135	3	FALSE	NA	0.00126255808495971	0.000199269092982101	3.65268349509328e-08	Up	5.11397641807007	5.79176499930263e-05	NA	NA	NA	NA	NA	NA	1e-07	0.01
Creatinine_in_urine	Menarche	0.91649167	3	FALSE	NA	1	-3.55117558453614e-05	-6.50944923354397e-09	Down	0.824082635659452	1.31993119847217e-07	NA	NA	NA	NA	NA	NA	1e-07	0.01
Creatinine_in_urine	Num children (f)	0.66582015	3	FALSE	NA	1	4.28111521065384e-05	7.84745824680032e-09	Up	1.2956630203185	0.0239238232536435	NA	NA	NA	NA	NA	NA	1e-07	0.01
Creatinine_in_urine	chronotype_quantitative_time_averaged	0.5340434415	3	FALSE	NA	0.00036830856430341	-4.67711905786102e-05	-8.57334939983379e-09	Down	5.70431877618967	0.00101432883972128	NA	NA	NA	NA	NA	NA	1e-07	0.01
Creatinine_in_urine	alcohol_continuous	0.5130464	3	FALSE	NA	0.0888764052038756	-9.33909211413173e-05	-1.71189355629319e-08	Down	2.99850474907074	0.381417273697902	NA	NA	NA	NA	NA	NA	1e-07	0.01
Creatinine_in_urine	physical_activity	0.6704293525	3	FALSE	NA	2.01559806538036e-06	-0.000329305471865509	-6.03630319145927e-08	Down	8.15238921591162	0.00246516029067267	NA	NA	NA	NA	NA	NA	1e-07	0.01
Creatinine_in_urine	Summer outdoor time	0.499347877	3	FALSE	NA	0.00926801706805186	9.98251418520386e-05	1.82983543800764e-08	Up	4.14384292605405	0.000154144538602807	NA	NA	NA	NA	NA	NA	1e-07	0.01
Creatinine_in_urine	Height	0.91594905	3	FALSE	NA	4.90338341819535e-05	0.000363922289562454	6.67084353468069e-08	Up	6.65282918716127	0.940078204146907	NA	NA	NA	NA	NA	NA	1e-07	0.01
Creatinine_in_urine	Pulse rate	0.5683391	3	TRUE	1	0.00315869442654937	-0.000515586633984978	-9.45091263308351e-08	Down	4.67734193685926	0.00149312504241359	NA	NA	NA	NA	NA	NA	1e-07	0.01
Creatinine_in_urine	Water intake	0.3751475	3	TRUE	9.46080430976312e-09	1	-4.83425136041897e-06	-8.86137929925777e-10	Down	0.0620983784893665	0.142735537741717	NA	NA	NA	NA	NA	NA	1e-07	0.01
Creatinine_in_urine	Bread intake	0.509796	3	FALSE	NA	1	0.000108075048038036	1.98105957272263e-08	Up	0.485625367994857	0.131145370247897	NA	NA	NA	NA	NA	NA	1e-07	0.01
Creatinine_in_urine	Coffee intake	0.0239540000000001	3	FALSE	NA	1	-1.20921094126234e-05	-2.21653282058743e-09	Down	0.212749464133396	0.34812880509059	NA	NA	NA	NA	NA	NA	1e-07	0.01
Creatinine_in_urine	Beer intake	0.512469	3	FALSE	NA	0.0217706265412255	0.000272598774163421	4.99684636622914e-08	Up	3.73224155718275	0.0393953931696671	NA	NA	NA	NA	NA	NA	1e-07	0.01
Creatinine_in_urine	Body mass index (BMI)	0.98852050598	3	TRUE	8.5729724551031e-19	3.92415327225486e-15	0.000573770448252235	1.05174456055333e-07	Up	17.2379396353927	0.00923849576692179	NA	NA	NA	NA	NA	NA	1e-07	0.01
Creatinine_in_urine	Waist circumference	0.98748237888	3	FALSE	NA	3.11528182104084e-19	0.00130643949303468	2.39475670919747e-07	Up	21.4183465435016	0.0215840421057372	NA	NA	NA	NA	NA	NA	1e-07	0.01
Creatinine_in_urine	Intelligence	0.3134571385	3	FALSE	NA	0.0639452977637141	-0.000134591734719496	-2.46712122100157e-08	Down	3.17386328001326	0.00485737810225745	NA	NA	NA	NA	NA	NA	1e-07	0.01
Creatinine_in_urine	smoking_current	0.452060819	3	FALSE	NA	0.00691128746307083	0.000165750385289235	3.03827195472668e-08	Up	4.28927030596972	0.0019825735956389	NA	NA	NA	NA	NA	NA	1e-07	0.01
Creatinine_in_urine	Crohns disease	0.7001305	3	FALSE	NA	1	-0.000287021217798305	-5.26121562207147e-08	Down	0.656013530630062	0.0389721452041559	NA	NA	NA	NA	NA	NA	1e-07	0.01
Creatinine_in_urine	Atrial fibrillation	0.4254579	3	FALSE	NA	1	-2.74983721801342e-05	-5.04056342612703e-09	Down	0.172119823378731	0.0199595190353247	NA	NA	NA	NA	NA	NA	1e-07	0.01
Creatinine_in_urine	Myocardial infarction	0.68011105	3	FALSE	NA	1	2.23438808086985e-05	4.09572420011946e-09	Up	0.154087548176969	0.000208624978664954	NA	NA	NA	NA	NA	NA	1e-07	0.01
Creatinine_in_urine	Heart failure	0.514916535	3	FALSE	NA	1	6.48944029923546e-05	1.18954079223614e-08	Up	0.316733923118125	4.47932533010369e-05	NA	NA	NA	NA	NA	NA	1e-07	0.01
Creatinine_in_urine	Cardiomyopathy	0.254821833333333	3	FALSE	NA	1	6.39366984240204e-05	1.1719856781059e-08	Up	0.120613884867171	0.347814138434555	NA	NA	NA	NA	NA	NA	1e-07	0.01
Creatinine_in_urine	Asthma	0.2637675	3	FALSE	NA	1	2.61399079893608e-05	4.79155141658479e-09	Up	0.409630299620946	0.144751887368697	NA	NA	NA	NA	NA	NA	1e-07	0.01
Creatinine_in_urine	Diabetes	0.6129279	3	FALSE	NA	0.0093107384423905	0.000178636159004698	3.27447342615209e-08	Up	4.13999361950822	0.144293796986775	NA	NA	NA	NA	NA	NA	1e-07	0.01
Creatinine_in_urine	Malignant melanoma	0.1904305	3	FALSE	NA	1	2.66954361122261e-07	4.89338198022531e-11	Up	0.000753849410331809	0.318292248860801	NA	NA	NA	NA	NA	NA	1e-07	0.01
Creatinine_in_urine	Non-melanoma skin cancer	0.212777833333333	3	FALSE	NA	9.53667855632642e-137	6.80417370581619e-05	1.24723270533554e-08	Up	139.655550423835	0.970403266883079	NA	NA	NA	NA	NA	NA	1e-07	0.01
Creatinine_in_urine	Lung cancer	0.23911165	3	FALSE	NA	1	-0.000203909118866247	-3.73773705613573e-08	Down	0.764483551356778	0.0330794161142823	NA	NA	NA	NA	NA	NA	1e-07	0.01
Creatinine_in_urine	Breast cancer	0.0295176666666667	3	FALSE	NA	1	-3.71087857864582e-05	-6.80219131510391e-09	Down	0.240469240097303	0.367460285067931	NA	NA	NA	NA	NA	NA	1e-07	0.01
Creatinine_in_urine	Prostate cancer	0.16251	3	FALSE	NA	1	0.000108421058536774	1.98740208584875e-08	Up	0.690942557808856	0.48609240534034	NA	NA	NA	NA	NA	NA	1e-07	0.01
Creatinine_in_urine	Colorectal cancer	0.5960935	3	FALSE	NA	1	-0.000297408459926339	-5.45161799362247e-08	Down	1.04571198401519	0.864580903387327	NA	NA	NA	NA	NA	NA	1e-07	0.01
Creatinine_in_urine	Bladder cancer	0.00128200000000012	3	FALSE	NA	1	5.83640932421568e-05	1.0698375593593e-08	Up	0.172566148706945	0.956312613737665	NA	NA	NA	NA	NA	NA	1e-07	0.01
Creatinine_in_urine	IBD	0.603494	3	FALSE	NA	1	-0.000169650808991483	-3.10976830706042e-08	Down	0.911412512401749	0.0412770279841246	NA	NA	NA	NA	NA	NA	1e-07	0.01
Creatinine_in_urine	Respiratory failure	0.115934	3	FALSE	NA	1	-6.6683222227796e-05	-1.222330576137e-08	Down	0.191537667699259	0.269622306931298	NA	NA	NA	NA	NA	NA	1e-07	0.01
Creatinine_in_urine	Respiratory infection	0.53879065	3	FALSE	NA	0.444718555230783	0.000216348010896049	3.96574700456554e-08	Up	2.14801322750289	0.0961780534933524	NA	NA	NA	NA	NA	NA	1e-07	0.01
Creatinine_in_urine	Helicobacter pylori	0.060118	3	FALSE	NA	4.59903341230541e-14	7.23416354740876e-05	1.32605159159323e-08	Up	16.1140876654984	0.958352041482587	NA	NA	NA	NA	NA	NA	1e-07	0.01
Creatinine_in_urine	Stroke	0.8306127	3	FALSE	NA	1	0.000185221456723398	3.39518461084911e-08	Up	1.59559819733016	0.000287116932426826	NA	NA	NA	NA	NA	NA	1e-07	0.01
Creatinine_in_urine	Multiple sclerosis	0.49021915	3	FALSE	NA	0.0818376897199695	0.000570055947920633	1.0449357304178e-07	Up	3.03946234677856	0.0665699315961133	NA	NA	NA	NA	NA	NA	1e-07	0.01
Creatinine_in_urine	Migraine	0.4522016	3	FALSE	NA	0.00500980564259451	-0.000236834604980701	-4.34127460377234e-08	Down	4.44879743429556	0.00876185629051608	NA	NA	NA	NA	NA	NA	1e-07	0.01
Creatinine_in_urine	Osteoarthritis	0.37870955	3	FALSE	NA	0.598051035723724	9.47506771739662e-05	1.73681843723425e-08	Up	1.97292889295164	0.034171605336581	NA	NA	NA	NA	NA	NA	1e-07	0.01
Creatinine_in_urine	Gout	0.463291325	3	FALSE	NA	1	-0.000140744214434828	-2.57989867571758e-08	Down	0.857955135822231	0.000264456209840133	NA	NA	NA	NA	NA	NA	1e-07	0.01
Creatinine_in_urine	Hiatus hernia	0.6855761	3	FALSE	NA	0.0114725242384697	0.000128770517679668	2.36041594581549e-08	Up	4.03657125848319	0.621843089113495	NA	NA	NA	NA	NA	NA	1e-07	0.01
Creatinine_in_urine	Gastric reflux	0.8447669	3	FALSE	NA	1	7.94703556680027e-05	1.45672393121085e-08	Up	1.09403132064971	0.00163859989521247	NA	NA	NA	NA	NA	NA	1e-07	0.01
Creatinine_in_urine	Allergic rhinitis	0.18644845	3	FALSE	NA	1	8.01936710835092e-05	1.46998259686957e-08	Up	0.926033553974551	0.0141459774825659	NA	NA	NA	NA	NA	NA	1e-07	0.01
Creatinine_in_urine	Hypothyroidism	0.48782327	3	FALSE	NA	8.6054503156906e-05	0.000225822846836852	4.13942459972977e-08	Up	6.38842010580421	0.00917630789937166	NA	NA	NA	NA	NA	NA	1e-07	0.01
Creatinine_in_urine	Kidney infection	0.265191	3	FALSE	NA	1	1.17900752841029e-05	2.16116873679042e-09	Up	0.0789162718275568	0.0813790948151044	NA	NA	NA	NA	NA	NA	1e-07	0.01
Creatinine_in_urine	Angina	0.46135586	3	FALSE	NA	0.00394737959940782	0.000194082331601722	3.55760805010795e-08	Up	4.56776637063208	0.0273475693908258	NA	NA	NA	NA	NA	NA	1e-07	0.01
Creatinine	statins	0.0725427767604433	69	FALSE	NA	1	0.0493184183501866	0.00301485612777347	Up	0.513931496985918	0.186471831004386	1	0.0402282358825655	0.00245916936343946	Up	0.396890769927004	0.633	1e-07	0.01
Creatinine	Alanine_aminotransferase	0.309594743691429	69	FALSE	NA	1	-0.01622036059475	-0.00099155762024944	Down	0.301417458601102	1.06402598267711e-13	1	-0.0221857210609209	-0.00135622267151106	Down	0.522925852254641	NA	1e-07	0.01
Creatinine	Albumin	0.318058145997143	69	FALSE	NA	1	0.00281640198855084	0.000172167865018805	Up	0.294087114642186	1.86689413633125e-11	1	0.00353128993837132	0.000215869272896163	Up	0.42862543686057	NA	1e-07	0.01
Creatinine	Alkaline_phosphatase	0.257408438992016	69	FALSE	NA	1	-0.059949863161128	-0.00366476092211955	Down	0.973616571049373	2.04913926355193e-08	1	-0.0683291697746631	-0.00417699153971424	Down	1.14221469187594	NA	1e-07	0.01
Creatinine	Aspartate_aminotransferase	0.194510024523431	69	FALSE	NA	1	0.0209882415915096	0.00128302023645722	Up	0.642856729983447	1.04129033240509e-06	1	0.0255073745210563	0.00155927677631877	Up	1.06239362171499	NA	1e-07	0.01
Creatinine	Calcium	0.245528686890857	69	FALSE	NA	0.130370682280561	0.000453498227868967	2.7722541739216e-05	Up	2.81018120233363	7.27525712526189e-06	0.30942751449033	0.000412249973595698	2.52010182127979e-05	Up	2.40191727210519	NA	1e-07	0.01
Creatinine	C_reactive_protein	0.204636913645963	69	FALSE	NA	0.96741811986793	-0.0149106975967118	-0.000911497357835556	Down	1.69029195852652	2.72933193874213e-05	0.67534500628656	-0.0156693198745306	-0.000957872263995515	Down	1.94163471039565	NA	1e-07	0.01
Creatinine	Creatinine_in_urine	0.295550802110714	69	TRUE	8.70744071590117e-48	0.196455476101791	35.6306712683377	2.17811826095643	Up	2.59018437369039	1.27977178254665e-07	0.00224000679501358	37.7158764827782	2.30558775265389	Up	4.93621456916209	NA	1e-07	0.01
Creatinine	Cystatin_C	0.806187205699323	69	TRUE	5.14243239930259e-15	4.37642076171584e-12	0.00454268473036029	0.000277696271575949	Up	14.0680745270839	4.9432227770386e-48	3.22613595652349e-16	0.00464266357712255	0.000283808021483837	Up	18.5196597924495	NA	1e-07	0.01
Creatinine	Direct_bilirubin	0.171572690693768	69	FALSE	NA	1	-0.00108066622646542	-6.60615912660301e-05	Down	0.354872955737666	0.000161945415766299	1	-0.00135963724991791	-8.31152099274199e-05	Down	0.561622345963591	NA	1e-07	0.01
Creatinine	Gamma_glutamyltransferase	0.223699715702857	69	FALSE	NA	1	-0.0991180940472974	-0.00605913172417442	Down	1.09816612114312	4.8464384891763e-05	1	-0.119547734682167	-0.00730800444387334	Down	1.5197910483942	NA	1e-07	0.01
Creatinine	Glucose	0.261237039928572	69	FALSE	NA	0.517813316855272	-0.00470718303415155	-0.000287752123644683	Down	2.06131535275999	0.00811044611882372	1	-0.00379347228349771	-0.000231896592429928	Down	1.5293067431256	NA	1e-07	0.01
Creatinine	Glycated_haemoglobin_HbA1c	0.233561602136175	69	FALSE	NA	1	-0.0146717403902115	-0.000896889801016161	Down	0.81482034282355	2.12124962434016e-05	1	-0.0178797770130765	-0.00109299845968992	Down	1.40790591861427	NA	1e-07	0.01
Creatinine	HDL_cholesterol	0.188844399484257	69	FALSE	NA	1	-0.000125561940786134	-7.6756554499841e-06	Down	0.0875147430024723	0.000310566897543582	1	-0.000377953488104127	-2.31044593022674e-05	Down	0.350689120981365	NA	1e-07	0.01
Creatinine	IGF_1	0.287356835235508	69	FALSE	NA	1	0.0195152589028912	0.00119297617110717	Up	1.16455534384978	1.33927769616443e-13	1	0.0171921578766138	0.00105096400610264	Up	1.32668919418997	NA	1e-07	0.01
Creatinine	LDL_direct	0.289484364331263	69	FALSE	NA	1	0.00163865032378977	0.000100171399149034	Up	0.60105006716131	2.57417567349715e-10	1	0.00175197150266325	0.000107098771558006	Up	0.71494535112259	NA	1e-07	0.01
Creatinine	Lipoprotein_A	0.0925172911925466	69	FALSE	NA	1	-0.0651608084986015	-0.00398330825205669	Down	0.482339961573192	0.0641793142234187	1	-0.0864683060826323	-0.00528584474466281	Down	0.71629972314819	0.092	1e-07	0.01
Creatinine	uacr_lowcontrolonly	0.0859575395112216	69	FALSE	NA	1	-0.00971537980962247	-0.000593905346775504	Down	1.02622074873125	0.192946075738022	1	-0.00890397544014003	-0.000544303848648242	Down	0.983618805653042	0.01	1e-07	0.01
Creatinine	Non_albumin_protein	0.0849769739681159	69	FALSE	NA	1	0.00539472924391267	0.000329782119191325	Up	0.591185115734695	0.144814092714582	1	0.00847347032399675	0.000517986885719168	Up	1.08319635145373	NA	1e-07	0.01
Creatinine	oestradiol_gt212_lowcontrolonly	0.0179228007329192	69	FALSE	NA	1	0.00355853208714222	0.000217534597168578	Up	0.478521827705454	0.78605120843086	1	0.00421507264879611	0.000257669204109528	Up	0.593528398033035	0.684	1e-07	0.01
Creatinine	Phosphate	0.215950267988371	69	FALSE	NA	0.294352584735591	-0.000636429719025845	-3.89052224805372e-05	Down	2.37569400782557	4.83972900641735e-05	0.276314687980111	-0.00063285194199861	-3.86865114319026e-05	Down	2.46725125896648	NA	1e-07	0.01
Creatinine	rheumatoidfactor_lowcontrolonly	0.0478903621821947	69	FALSE	NA	1	-0.00223766112393303	-0.000136789187022751	Down	0.175469400820566	0.186363333244074	1	-0.00160926763633045	-9.83752228258558e-05	Down	0.124941667002373	0.283	1e-07	0.01
Creatinine	SHBG	0.420641486991429	69	FALSE	NA	1	0.0551539574906138	0.0033715851455505	Up	0.628581535943822	2.81075181031676e-24	1	0.0845722611729458	0.00516993870376115	Up	1.22880473019222	NA	1e-07	0.01
Creatinine	Sodium_in_urine	0.1563040928	69	FALSE	NA	1	-0.0526971977988462	-0.00322140236883207	Down	0.490602375602646	0.00152705548213165	1	-0.0387483836519514	-0.00236870536003231	Down	0.316694372904026	0.002	1e-07	0.01
Creatinine	Testosterone	0.16641920801325	69	FALSE	NA	1	0.00493553662599351	0.000301711476938932	Up	0.827255517979373	0.00016534398807779	1	0.00547509062249956	0.000334694644831314	Up	0.867281948232823	NA	1e-07	0.01
Creatinine	Total_bilirubin	0.197971954971428	69	FALSE	NA	1	0.00169397138477258	0.000103553199402941	Up	0.0917939097161713	6.37862306288428e-05	1	0.00229684419917108	0.000140407073869304	Up	0.156359743625698	NA	1e-07	0.01
Creatinine	Urate	0.571280819761057	69	TRUE	1	1	0.222615591144304	0.0136085868434339	Up	0.527504088369697	1.74730455801214e-54	0.614936894529058	0.392762769604292	0.0240097570504975	Up	2.0012727419106	NA	1e-07	0.01
Creatinine	Urea	0.73442737547189	69	TRUE	1	0.000469867946355259	0.0203560989481806	0.0012443770847581	Up	5.58665555138667	1.45684517359722e-41	1.561484303599e-08	0.0222173645997274	0.00135815705464959	Up	10.4901103383421	NA	1e-07	0.01
Creatinine	Vitamin_D	0.233162690543685	69	FALSE	NA	0.825370096903356	0.0819572439275911	0.00501008157471839	Up	1.78560769057813	1.95208428525112e-09	0.337983442509968	0.0868418555348787	0.00530867998335873	Up	2.35331899722062	NA	1e-07	0.01
Creatinine	Basal metabolic rate	0.377883529123743	69	FALSE	NA	0.585579603620705	4.41516905619675	0.269901183564217	Up	1.98777427878453	5.2170018514076e-23	0.161888203047772	4.58959880731055	0.280564149279732	Up	2.7555341079563	NA	1e-07	0.01
Creatinine	SBP	0.262442795342857	69	FALSE	NA	1	-0.00140923859590486	-8.61473615433284e-05	Down	0.0195627411644131	3.80085443099079e-08	1	-0.00159892513463877	-9.77429812486774e-05	Down	0.0242683009498698	NA	1e-07	0.01
Creatinine	DBP	0.196275153102896	69	FALSE	NA	1	0.0272297995225627	0.0016645693575518	Up	1.21817355923303	0.00102070085237837	1	0.0305962864442082	0.00187036415114647	Up	1.56046320638626	NA	1e-07	0.01
Creatinine	RBC	0.430486632768571	69	FALSE	NA	1	0.000282057760193224	1.72423122060925e-05	Up	0.140852197858314	9.20534544495621e-23	1	0.000353515674732033	2.16105652590501e-05	Up	0.250829024501857	NA	1e-07	0.01
Creatinine	Hemoglobin	0.259610090548886	69	FALSE	NA	1	0.000262081995626843	1.60211851256925e-05	Up	0.0294234697840978	3.88856098730395e-08	1	9.1002407832079e-05	5.5630163349236e-06	Up	0.0124488594585713	NA	1e-07	0.01
Creatinine	RBC distr width	0.144592682278039	69	TRUE	1	1	-0.000434324396141254	-2.65504371581904e-05	Down	0.130233000383075	0.00118158946884114	1	0.000996176473128992	6.08966963018055e-05	Up	0.36017781185915	NA	1e-07	0.01
Creatinine	Reticulocyte count	0.180877378975143	69	FALSE	NA	1	6.83017796192069e-05	4.17531716772948e-06	Up	0.774317442331156	0.0020464719476932	1	8.0914923418313e-05	4.9463640736382e-06	Up	1.066710823586	NA	1e-07	0.01
Creatinine	Eosinophill count	0.241989738163975	69	FALSE	NA	1	0.000116585501908369	7.12692188022412e-06	Up	0.22816544853097	1.86134367686788e-08	1	2.85196733849774e-05	1.74341990159284e-06	Up	0.0539821623318101	NA	1e-07	0.01
Creatinine	Monocyte count	0.121208432045714	69	FALSE	NA	1	-0.000217519768506553	-1.32970770136501e-05	Down	0.388853146548248	0.0178852104754806	1	-0.000214371434572638	-1.31046180060327e-05	Down	0.408689369239085	0.014	1e-07	0.01
Creatinine	Basophill count	0.222507766771429	69	FALSE	NA	1	9.93741189081198e-05	6.07478263404408e-06	Up	0.987620903057298	1.82556198630739e-05	1	7.98569392510305e-05	4.88168904640658e-06	Up	0.699207299145075	NA	1e-07	0.01
Creatinine	Lymphocyte count	0.128620625601656	69	FALSE	NA	1	0.0014850678592842	9.07828370312175e-05	Up	0.337607581421636	0.0105220953992478	1	0.00214847400768092	0.000131337140242948	Up	0.760419112592218	NA	1e-07	0.01
Creatinine	Platelet distr width	0.218282555491429	69	FALSE	NA	1	-0.000733679861115986	-4.48501654980821e-05	Down	0.410278439418928	0.0026042083807075	1	-0.000530005545485376	-3.23994669742782e-05	Down	0.350900748164254	NA	1e-07	0.01
Creatinine	Platelet count	0.512255085143143	69	TRUE	1	1	-0.167171611567718	-0.0102192725230166	Down	0.726030209312642	3.25285659753432e-32	1	-0.145761106750539	-0.00891043915394019	Down	0.785684697980153	NA	1e-07	0.01
Creatinine	Platelet volume	0.251171610726559	69	FALSE	NA	1	-0.00192715285524177	-0.000117807682994355	Down	0.461674643479094	1.01856011880674e-07	1	-0.00193013164460387	-0.000117989777669369	Down	0.703838420792648	NA	1e-07	0.01
Creatinine	time_aggregated_depression	0.252360619817805	69	FALSE	NA	1	-0.000283638112511247	-1.73389198230725e-05	Down	0.0363156998450505	9.41733265437034e-07	1	-0.000269366677201743	-1.64665008438289e-05	Down	0.036217351924661	0.012	1e-07	0.01
Creatinine	Mood swings	0.123759589817805	69	FALSE	NA	1	0.00317536574113319	0.000194111473620304	Up	0.626097659832895	0.0319156185847938	1	0.00292102588301411	0.000178563568690695	Up	0.587218779429853	0.011	1e-07	0.01
Creatinine	FEV FVC ratio	0.301900781143389	69	FALSE	NA	1	-1.06209426780936e-05	-6.49262794447667e-07	Down	0.0307460655542968	6.1680274068262e-09	1	-4.51706799120982e-05	-2.76130309292792e-06	Down	0.171516384237935	NA	1e-07	0.01
Creatinine	FVC	0.397108426662857	69	FALSE	NA	1	0.0010929704036347	6.68137509089573e-05	Up	0.374234763010938	1.3253112017801e-26	1	0.000796427814089028	4.86859748539858e-05	Up	0.261375181231782	NA	1e-07	0.01
Creatinine	townsend	0.266482139542857	69	FALSE	NA	0.0559322196911836	-0.01272385018163	-0.000777814434692098	Down	3.24172290021664	6.32605025950251e-05	0.130310500599192	-0.0121670910468166	-0.000743779509294299	Down	2.87501805277564	NA	1e-07	0.01
Creatinine	Sleep duration	0.14578512	69	TRUE	2.69474001400356e-07	1	0.00159101579126581	9.7259479686131e-05	Up	0.589879868908996	0.00357721279112279	1	0.00173947372731994	0.000106334777175425	Up	0.698114934538981	0.009	1e-07	0.01
Creatinine	Neuroticism score	0.138864610817805	69	FALSE	NA	1	-0.00304012126834027	-0.000185843920823861	Down	0.291153951434512	0.00206504910726542	1	-0.0015137729346581	-9.25375906361428e-05	Down	0.127731868675748	NA	1e-07	0.01
Creatinine	Menarche	0.131333589485714	69	FALSE	NA	1	0.00229795690579199	0.000140475094103664	Up	0.391114255049094	0.0143353524241369	1	0.0011233704281695	6.86721174851608e-05	Up	0.164020358323845	NA	1e-07	0.01
Creatinine	Num children (f)	0.0154949370807453	69	TRUE	0.000377230956041715	1	0.00192923584324643	0.000117935016947065	Up	0.567561205049026	0.572043377654605	1	0.00277108902318866	0.00016939786395511	Up	0.747952275069208	0.217	1e-07	0.01
Creatinine	chronotype_quantitative_time_averaged	0.284367613707714	69	FALSE	NA	1	0.000696482053086637	4.25762474928304e-05	Up	0.194588123609361	2.33816375475419e-10	1	0.00102774165856638	6.28262896651712e-05	Up	0.359786364350523	NA	1e-07	0.01
Creatinine	alcohol_continuous	0.101622379234286	69	FALSE	NA	1	-0.000269525657026011	-1.64762193488706e-05	Down	0.0319861429008961	0.0328451578906657	1	0.000220595459062929	1.34850953003516e-05	Up	0.0262745536584121	0.004	1e-07	0.01
Creatinine	physical_activity	0.0710204354248447	69	FALSE	NA	1	-0.00149446626310823	-9.13573654996484e-05	Down	0.0897583463908425	0.086465453047161	1	-0.00269036088817701	-0.000164462918337117	Down	0.18450619816322	0.074	1e-07	0.01
Creatinine	Summer outdoor time	0.027558960036853	69	FALSE	NA	1	0.00387718186637458	0.000237013795238374	Up	0.983493611646708	0.580069316573802	1	0.00339676514757681	0.00020764571456985	Up	0.699995528005091	0.078	1e-07	0.01
Creatinine	Height	0.479960405227971	69	FALSE	NA	1	-0.00935732406246524	-0.000572017244936216	Down	0.279282567474372	7.22815838330578e-46	1	-0.00936736856284212	-0.000572631269564837	Down	0.397025322795118	NA	1e-07	0.01
Creatinine	Pulse rate	0.170322778536913	69	FALSE	NA	1	-0.00188437008025916	-0.00011519235355691	Down	0.0469218904601123	0.000211068774892222	1	-0.00968034554481953	-0.000591763687098318	Down	0.28469285948341	NA	1e-07	0.01
Creatinine	Water intake	0.183150356492754	69	FALSE	NA	0.470642394241698	-0.00728027913694256	-0.000445046595210399	Down	2.11639231440836	0.0889841155906854	0.351095190591375	-0.00758174736559399	-0.00046347547770264	Down	2.33145343338809	0.002	1e-07	0.01
Creatinine	Bread intake	0.119059760130021	69	FALSE	NA	1	0.00169010076391617	0.000103316586685064	Up	0.0583472051690578	0.00698392443482305	1	0.00160496675782371	9.81123082727413e-05	Up	0.0587608894167724	0.001	1e-07	0.01
Creatinine	Coffee intake	0.179068521771015	69	TRUE	4.11671594073233e-111	1	0.00376786134243774	0.000230330984586537	Up	0.667539127398758	0.00120904800623837	1	0.00327680252412561	0.000200312347797064	Up	0.53936553308205	NA	1e-07	0.01
Creatinine	Beer intake	0.157038262563147	69	FALSE	NA	1	-0.0138593865817294	-0.000847230263274454	Down	1.42699632748514	0.012555333573525	1	-0.0161244077895234	-0.000985691983992405	Down	1.51394467449	NA	1e-07	0.01
Creatinine	Body mass index (BMI)	0.275201257182484	69	FALSE	NA	1	0.0118846500744379	0.000726513771162472	Up	1.01039539886008	7.20015493301652e-11	1	0.0128934964367318	0.000788184983238806	Up	1.19393232871248	NA	1e-07	0.01
Creatinine	Waist circumference	0.210298872177491	69	FALSE	NA	1	-0.00624850434352913	-0.000381973758277199	Down	0.149600941680575	5.36342604669248e-07	1	-0.00901990266991386	-0.00055139053006973	Down	0.232823404701215	NA	1e-07	0.01
Creatinine	Intelligence	0.140056714805963	69	FALSE	NA	1	-0.0041302693802706	-0.000252485143826938	Down	0.389580363409091	0.00287516821437885	1	-0.00467546622373015	-0.000285813261380824	Down	0.523403342891588	NA	1e-07	0.01
Creatinine	smoking_current	0.125197036503106	69	TRUE	3.58423391367027e-10	1	-0.00819001130686472	-0.000500658914073664	Down	1.41667795537302	0.0042373022349977	1	-0.00948097347335419	-0.000579575986610922	Down	1.62404178162859	0.003	1e-07	0.01
Creatinine	Crohns disease	0.0303579921863354	69	FALSE	NA	1	-0.0197160584213938	-0.00120525113204596	Down	0.807769120059602	0.811239545358756	1	-0.0161401262934583	-0.000986652862899168	Down	0.545761018217282	0.51	1e-07	0.01
Creatinine	Atrial fibrillation	0.0166236816149068	69	FALSE	NA	1	0.0078192655331313	0.000477995065451234	Up	0.649337517626804	0.895648764962184	1	0.00718666172536945	0.000439323722571958	Up	0.673525908683577	0.354	1e-07	0.01
Creatinine	Myocardial infarction	0.0628733794616977	69	FALSE	NA	1	-0.00550908168125852	-0.000336772532874302	Down	0.456032480257428	0.596322765117802	1	-0.00476447379082953	-0.000291254332243689	Down	0.396767450966981	0.525	1e-07	0.01
Creatinine	Heart failure	0.077132099426087	69	FALSE	NA	1	-0.000690721554882684	-4.22241057597785e-05	Down	0.0208305528944199	0.206594966904712	1	0.000263171309663576	1.60877753613199e-05	Up	0.00958878013154728	0.004	1e-07	0.01
Creatinine	Cardiomyopathy	0.0394542343685302	69	FALSE	NA	1	-0.00917340959345726	-0.000560774474336035	Down	0.26333980236683	0.762134169380557	1	-0.00919954093283978	-0.00056237189435273	Down	0.27414730399469	0.932	1e-07	0.01
Creatinine	Asthma	0.170484355857143	69	FALSE	NA	1	0.00351891328530002	0.00021511268277017	Up	0.46011386553168	0.00122536018910907	1	0.00451387959175347	0.000275935401062554	Up	0.651765687420462	0.005	1e-07	0.01
Creatinine	Diabetes	0.232003064571429	69	FALSE	NA	1	-0.00718179443670367	-0.000439026183122183	Down	0.622426761089066	0.000228089923262011	1	-0.00588453373686843	-0.000359724078532222	Down	0.518522272729295	NA	1e-07	0.01
Creatinine	Malignant melanoma	0.0937429569625714	69	FALSE	NA	1	0.0159015511211033	0.000972068659991404	Up	0.957242245285855	0.0632772374259013	1	0.0170481595535872	0.00104216132667599	Up	1.04160151487232	0.019	1e-07	0.01
Creatinine	Non-melanoma skin cancer	0.0998490577142856	69	FALSE	NA	1	0.00908114713503739	0.000555134430566676	Up	1.20526007706425	0.0936888316468944	1	0.00912829927304719	0.000558016861045429	Up	1.07242674235635	0.025	1e-07	0.01
Creatinine	Lung cancer	0.00172709023188422	69	FALSE	NA	1	0.00736965340302641	0.000450510082539918	Up	0.223668183572112	0.995989931632223	1	0.011515270738635	0.000703933453478499	Up	0.429165188326325	0.748	1e-07	0.01
Creatinine	Breast cancer	0.0651783439164486	69	FALSE	NA	1	0.00216361917550688	0.000132262970866754	Up	0.137494193583091	0.366750349806933	1	-0.000499144003120079	-3.05128876145773e-05	Down	0.0284177834502708	NA	1e-07	0.01
Creatinine	Prostate cancer	0.0789619158634782	69	FALSE	NA	1	0.00192025108132966	0.000117385774586351	Up	0.0835319613693963	0.0655896910839507	1	0.000998248843019019	6.10233811646005e-05	Up	0.0453529584140591	0.008	1e-07	0.01
Creatinine	Colorectal cancer	0.0626230955031056	69	FALSE	NA	1	-0.00469042345644346	-0.000286727603450354	Down	0.20985945043572	0.176096740613095	1	-0.0055083352458676	-0.000336726902957781	Down	0.247143441873302	0.334	1e-07	0.01
Creatinine	Bladder cancer	0.0209242235196687	69	FALSE	NA	1	0.0143058350057514	0.000874521847472074	Up	0.438014289043674	0.995129790327027	1	0.00559088850996869	0.00034177341950208	Up	0.156564719806935	0.221	1e-07	0.01
Creatinine	IBD	0.080211950426501	69	FALSE	NA	1	9.94567404551899e-05	6.07983332475564e-06	Up	0.00299898651497879	0.110960402799589	1	0.000714533964366935	4.36797685943181e-05	Up	0.0240157346791411	0.203	1e-07	0.01
Creatinine	Respiratory failure	0.0649990274285716	69	FALSE	NA	1	-0.007125286129479	-0.000435571805994824	Down	0.167490264411682	0.289467507735179	1	-0.00221806277663371	-0.00013559113162223	Down	0.0526606591577423	0.144	1e-07	0.01
Creatinine	Respiratory infection	0.0193169198343685	69	FALSE	NA	1	-0.0027288472100804	-0.000166815603749736	Down	0.151507090000405	0.668390953501886	1	-0.000616692544773845	-3.76986805286834e-05	Down	0.0322696109927983	0.46	1e-07	0.01
Creatinine	Helicobacter pylori	0.00713806542443063	69	FALSE	NA	1	-0.00409412496825533	-0.000250275620373139	Down	0.090362231707799	0.785267728722587	1	-0.00269691822553128	-0.000164863771190184	Down	0.0711063468586038	0.815	1e-07	0.01
Creatinine	Stroke	0.0757338489440993	69	FALSE	NA	1	0.00355152441600297	0.000217106215217527	Up	0.192668870890132	0.0874952230816616	1	0.00118102349545626	7.2196474287527e-05	Up	0.0508183783526735	0.263	1e-07	0.01
Creatinine	Multiple sclerosis	0.119457662310559	69	FALSE	NA	1	-0.023455171476355	-0.00143382472145315	Down	0.613941514043188	0.0063189294909426	1	-0.0251594214551294	-0.0015380062557287	Down	0.804670103724213	0.096	1e-07	0.01
Creatinine	Migraine	0.0783661608488613	69	FALSE	NA	1	0.00263512046276017	0.000161086047370043	Up	0.191584166701698	0.0469440160489858	1	0.00358142334909841	0.000218933949858501	Up	0.249950608325596	0.115	1e-07	0.01
Creatinine	Osteoarthritis	0.0803158712753624	69	FALSE	NA	1	-0.000438614101359248	-2.68126686833577e-05	Down	0.0429802741272778	0.0750121795934004	1	-0.000405644833017465	-2.47972431280883e-05	Down	0.0364585329025662	0.195	1e-07	0.01
Creatinine	Gout	0.159202036	69	FALSE	NA	1	-0.0154371525496352	-0.000943679775559255	Down	0.707528150335492	0.00194200495004203	1	-0.0147340124857672	-0.000900696521003456	Down	0.854953173362813	0.001	1e-07	0.01
Creatinine	Hiatus hernia	0.116062451039337	69	FALSE	NA	1	0.000584220648582277	3.57136595468983e-05	Up	0.0483497673993856	0.011459684395527	1	0.000569056022685391	3.47866394428474e-05	Up	0.0523908105037194	0.009	1e-07	0.01
Creatinine	Gastric reflux	0.272508519314286	69	FALSE	NA	0.504464458522098	0.0134111754089543	0.000819830921487322	Up	2.07521555957343	1.04740898094397e-06	0.391385285216474	0.0132523569595009	0.000810122281357417	Up	2.26694594410398	NA	1e-07	0.01
Creatinine	Allergic rhinitis	0.0320212915113872	69	FALSE	NA	1	0.00728404509499394	0.000445276809845985	Up	1.01711969301792	0.442127819810495	1	0.00707427148332244	0.000432453258731625	Up	1.14129404875211	0.884	1e-07	0.01
Creatinine	Hypothyroidism	0.0893706350641821	69	FALSE	NA	1	0.00128675093294097	7.86596380190005e-05	Up	0.0930941089008896	0.0469596735054951	1	0.00411173095416303	0.000251351881864787	Up	0.414745176307346	0.081	1e-07	0.01
Creatinine	Kidney infection	0.0964355326285714	69	TRUE	0.999186563290474	1	-0.00195046263417133	-0.000119232619806883	Down	0.127388003081429	0.0406352299586249	1	-0.000564679591721806	-3.45191063355475e-05	Down	0.0335144561743055	0.082	1e-07	0.01
Creatinine	Angina	0.190856309142857	69	FALSE	NA	1	-0.00528227749302316	-0.000322907895288992	Down	0.435326430710244	0.00115491237231479	1	-0.0039467892954478	-0.000241268927318844	Down	0.286232753905888	0.001	1e-07	0.01
Cystatin_C	statins	0.0142199257851239	120	FALSE	NA	1	2.48467449817126	15.1240653532161	Up	1.24690877457311	0.674506322484154	1	2.5969580422025	15.8075285832163	Up	0.806621634919324	0.647	1e-07	0.01
Cystatin_C	Alanine_aminotransferase	0.136427187825895	120	FALSE	NA	1	-0.300966919905589	-1.83196767591026	Down	0.252708640397715	2.40885418143084e-05	1	-0.383132971442108	-2.33210752689221	Down	0.260066843880536	NA	1e-07	0.01
Cystatin_C	Albumin	0.136245039509025	120	TRUE	1	0.0513475408454983	-0.282037816567098	-1.71674735381985	Down	3.28593866236691	0.00631679372639417	1	-0.281067729611688	-1.71084249242946	Down	1.54696885510313	NA	1e-07	0.01
Cystatin_C	Alkaline_phosphatase	0.160496182006226	120	TRUE	1	1	-2.13413870842936	-12.9903749255163	Down	1.58777411429564	2.60736664383347e-05	1	-2.06718399434231	-12.5828255775821	Down	0.9929153489511	NA	1e-07	0.01
Cystatin_C	Aspartate_aminotransferase	0.186311538386777	120	FALSE	NA	1	-0.619215604561368	-3.76912842225817	Down	0.763555313130498	5.35869131637053e-08	1	-0.686977724299745	-4.1815924001957	Down	0.737572141377237	NA	1e-07	0.01
Cystatin_C	Calcium	0.114022855002755	120	FALSE	NA	1	-0.0048257723989747	-0.0293741885287419	Down	0.725480062656403	0.000943061270501092	1	-0.00438499525990026	-0.0266912043944129	Down	0.431907636302471	NA	1e-07	0.01
Cystatin_C	C_reactive_protein	0.0961697889256199	120	TRUE	1	1	0.201771950373084	1.22817381759036	Up	0.717383927540558	0.00903477336377184	1	0.182581004109711	1.11135967324632	Up	0.419492431756647	NA	1e-07	0.01
Cystatin_C	Creatinine_in_urine	0.0714070654049587	120	FALSE	NA	1	198.329484628285	1207.21973409215	Up	0.312497979553677	0.102125363431865	1	196.742327575321	1197.55880385259	Up	0.34747083738657	0.002	1e-07	0.01
Cystatin_C	Creatinine	0.470390725450655	120	TRUE	3.39507762861524e-47	1	8.15841755372801	49.6598006508388	Up	0.700285116733686	2.1241117729035e-101	0.00557387124558143	6.2960616032641	38.3237511495872	Up	4.48231502549674	NA	1e-07	0.01
Cystatin_C	Direct_bilirubin	0.0252508280440772	120	FALSE	NA	1	-0.0278188317610877	-0.169331568346066	Down	0.32344469738904	0.382848771639693	1	-0.0150632171782354	-0.0916889037984632	Down	0.16386029793237	0.239	1e-07	0.01
Cystatin_C	Gamma_glutamyltransferase	0.149913493596694	120	FALSE	NA	1	-0.923596352591709	-5.62187586618286	Down	0.317176313156763	0.000112100274777488	1	-0.966456388464837	-5.88276234610748	Down	0.198432274697542	NA	1e-07	0.01
Cystatin_C	Glucose	0.0177015071625345	120	FALSE	NA	1	-0.00140192921976106	-0.00853345947561944	Down	0.0155026152343858	0.643792371969046	1	0.0214760110535068	0.130723197319684	Up	0.168436077666316	0.261	1e-07	0.01
Cystatin_C	Glycated_haemoglobin_HbA1c	0.179682466446281	120	TRUE	1	1	0.238219589362844	1.45002842045977	Up	0.479587996198735	1.59479260076669e-07	1	0.326718838712807	1.98871806848592	Up	0.472196427184055	NA	1e-07	0.01
Cystatin_C	HDL_cholesterol	0.169435840212463	120	TRUE	1	1	-0.032330248852442	-0.196792294882068	Down	0.42393951286931	0.000112242460287749	1	-0.0333895125204263	-0.203239969598685	Down	1.09375606980563	NA	1e-07	0.01
Cystatin_C	IGF_1	0.214999383187307	120	FALSE	NA	1	0.480961493261328	2.92758389954842	Up	1.67076196591981	8.21987199887286e-11	1	0.460548159302492	2.80332915426984	Up	0.925884962607889	NA	1e-07	0.01
Cystatin_C	LDL_direct	0.102261550831956	120	FALSE	NA	1	-0.0376163042130077	-0.22896819832244	Down	0.875660061284794	0.00277507318727565	1	-0.0434497662485787	-0.264476133517338	Down	0.581373631580004	0.002	1e-07	0.01
Cystatin_C	Lipoprotein_A	0.0438660550964187	120	FALSE	NA	1	-0.692652869402503	-4.21613666967095	Down	0.147051572531187	0.127918571954663	1	-1.01413141233432	-6.17295737054585	Down	0.182428954938223	0.296	1e-07	0.01
Cystatin_C	uacr_lowcontrolonly	0.0667484161101928	120	TRUE	9.5895828304246e-06	0.00857269007539825	-0.470039479496625	-2.86110225372814	Down	4.18237748987116	0.25270633884045	1	-0.470246028290812	-2.86235950390889	Down	1.53119314920772	0.049	1e-07	0.01
Cystatin_C	Non_albumin_protein	0.124398185493719	120	TRUE	1	0.619980547923511	-0.285108563872633	-1.73543880936716	Down	1.95275696325052	0.0582804711093765	1	-0.283669315829564	-1.72667819244173	Down	0.953683037790272	NA	1e-07	0.01
Cystatin_C	oestradiol_gt212_lowcontrolonly	0.00788062429752068	120	FALSE	NA	1	0.139236596722625	0.847524852829728	Up	0.611240559721342	0.999996718302595	1	0.108303676435664	0.659238013515303	Up	0.367790979041194	0.799	1e-07	0.01
Cystatin_C	Phosphate	0.239908512856749	120	FALSE	NA	0.59872428743342	-0.0125083048415709	-0.0761373049150313	Down	1.97203645692535	2.24535638047148e-11	1	-0.0128112913846707	-0.0779815659167678	Down	0.939321914449495	NA	1e-07	0.01
Cystatin_C	rheumatoidfactor_lowcontrolonly	0.00506077432506891	120	TRUE	2.77870647001219e-05	1	-0.34417401464893	-2.09496668246095	Down	1.27414806892437	0.900797719556226	1	-0.184336259819324	-1.12204380997463	Down	0.534356156353099	0.55	1e-07	0.01
Cystatin_C	SHBG	0.20303531351405	120	FALSE	NA	1	-1.36485895915211	-8.30781501212004	Down	0.522589907836155	5.03442273598672e-09	1	-1.59126133756071	-9.68591277490362	Down	0.598724845764927	NA	1e-07	0.01
Cystatin_C	Sodium_in_urine	0.0496742638099174	120	FALSE	NA	1	4.57153828715351	27.8266806660297	Up	1.0855317204075	0.573907508888196	0.397418685888084	4.54299244845603	27.6529238498589	Up	2.25467649988117	0.062	1e-07	0.01
Cystatin_C	Testosterone	0.102535012727273	120	FALSE	NA	1	-0.168900584344093	-1.02808777475543	Down	1.64428909004252	0.0280427275177929	1	-0.197340883922512	-1.20120218060844	Down	0.919208373054525	0.014	1e-07	0.01
Cystatin_C	Total_bilirubin	0.0531037276198348	120	FALSE	NA	1	-0.0667437664735112	-0.406265322402645	Down	0.149454150146427	0.127326832412883	1	-0.0917178142949467	-0.558280860721137	Down	0.209527545878679	0.038	1e-07	0.01
Cystatin_C	Urate	0.310380759431264	120	TRUE	1	1	12.2537515499633	74.5878542240119	Up	0.636012801822689	3.90361039042932e-27	0.0468895848585893	17.7799272678056	108.225355945673	Up	3.41813097915579	NA	1e-07	0.01
Cystatin_C	Urea	0.37607741345686	120	TRUE	8.18262331029842e-19	1	0.192403061096684	1.17114594782005	Up	0.660595487018159	9.46198297565225e-37	1	0.258728391744379	1.57486427632855	Up	1.61530968222452	NA	1e-07	0.01
Cystatin_C	Vitamin_D	0.0361745587878789	120	FALSE	NA	1	1.77309441449061	10.7927198600523	Up	0.978378525244769	0.309014851004805	1	1.86075316988944	11.3262934715693	Up	1.49263287594814	0.049	1e-07	0.01
Cystatin_C	Basal metabolic rate	0.310206548257976	120	FALSE	NA	0.0823395042794511	132.322713143009	805.440456189604	Up	3.03552066008248	1.42293203924436e-19	0.696302413716352	119.244683916991	725.835272954881	Up	1.92063596322853	NA	1e-07	0.01
Cystatin_C	SBP	0.311796230741295	120	FALSE	NA	0.30017911886708	-1.65692644192796	-10.0856123454538	Down	2.36513133588311	2.67538347535782e-16	1	-1.83497050418663	-11.1693559244756	Down	1.30982107542574	NA	1e-07	0.01
Cystatin_C	DBP	0.160796531146005	120	FALSE	NA	1	-0.125906290580846	-0.76638407506788	Down	0.167071644874224	3.23829869864605e-06	1	-0.132763204948344	-0.808121703514493	Down	0.0981119977260135	NA	1e-07	0.01
Cystatin_C	RBC	0.282990665063092	120	FALSE	NA	0.0717931087750114	0.0623072635109979	0.379260593697065	Up	3.11408856387991	6.55653163004805e-15	0.050667920040248	0.0674875800783365	0.410792871414907	Up	3.37874724714032	NA	1e-07	0.01
Cystatin_C	Hemoglobin	0.124021165785124	120	FALSE	NA	1	-0.111164222466599	-0.676649986451631	Down	1.58983250160226	0.00249494390633812	1	-0.113302293143759	-0.689664295036101	Down	0.790493993356457	0.021	1e-07	0.01
Cystatin_C	RBC distr width	0.112229008828099	120	TRUE	1	1	-0.0660769965575311	-0.40220673372543	Down	0.539781269280733	0.00157954844056091	1	-0.0675590518307649	-0.411227915705591	Down	0.959706302312395	NA	1e-07	0.01
Cystatin_C	Reticulocyte count	0.0874145120661157	120	FALSE	NA	1	-0.000413106829588882	-0.00251455661220841	Down	0.130929958101205	0.0197713374227296	1	-0.000533260136541266	-0.00324592261934148	Down	0.117797879736316	0.003	1e-07	0.01
Cystatin_C	Eosinophill count	0.123661204760331	120	TRUE	1	1	0.00176256640512636	0.0107286364954983	Up	0.116870128824028	0.00300448726967119	1	0.00382489555240038	0.0232819109087752	Up	0.25582858206421	NA	1e-07	0.01
Cystatin_C	Monocyte count	0.160699919062314	120	TRUE	1	1	-0.00725461602910633	-0.044158414720901	Down	0.37961562217595	2.79251175380938e-05	1	-0.00559568814611168	-0.0340606197231459	Down	0.241446167329728	NA	1e-07	0.01
Cystatin_C	Basophill count	0.128189165289256	120	TRUE	1.50912442008758e-06	0.0253484411785533	-0.00475314899366132	-0.028932134195693	Down	3.65696504341612	0.00092225550282656	1	-0.00480149758505569	-0.0292264291854483	Down	1.62430941092089	0.226	1e-07	0.01
Cystatin_C	Lymphocyte count	0.121600033057851	120	FALSE	NA	0.138213427641476	0.106737969071706	0.649707646252331	Up	2.77779783828182	0.0270074895287109	1	0.10192790120498	0.620429050273939	Up	1.34490841993065	0.03	1e-07	0.01
Cystatin_C	Platelet distr width	0.0634244433338843	120	FALSE	NA	1	0.0132119232858969	0.0804201883846958	Up	0.461270953534685	0.0582481356324159	1	0.0212612809667046	0.129416148099157	Up	0.431576925436274	NA	1e-07	0.01
Cystatin_C	Platelet count	0.192342042774905	120	FALSE	NA	1	-1.06868708737627	-6.50503450794576	Down	0.217844882448614	7.05344904462958e-07	1	-1.17963716514193	-7.18038100838567	Down	0.170213460366964	NA	1e-07	0.01
Cystatin_C	Platelet volume	0.0235709826781102	120	FALSE	NA	1	-0.0110579166254524	-0.0673088784212368	Down	0.156296568384649	0.457865441662897	1	-0.0108166034718513	-0.0658400196599222	Down	0.0987745703629592	NA	1e-07	0.01
Cystatin_C	time_aggregated_depression	0.173563999338843	120	FALSE	NA	1	-0.0975350347330026	-0.593689934281467	Down	0.626164157232023	1.89444222900593e-05	1	-0.110694210053671	-0.673789048950491	Down	0.560799989376195	NA	1e-07	0.01
Cystatin_C	Mood swings	0.0594133143305785	120	FALSE	NA	1	0.0578729021354264	0.352268900703362	Up	0.396581036164073	0.110999019964042	1	0.0497634748676794	0.302907300998923	Up	0.249768653718603	0.023	1e-07	0.01
Cystatin_C	FEV FVC ratio	0.166509897520661	120	FALSE	NA	1	-0.00473988180209666	-0.0288513775925946	Down	0.982719449052077	5.25626797458902e-06	1	-0.00489342205198727	-0.0297859679284329	Down	0.774958961855146	NA	1e-07	0.01
Cystatin_C	FVC	0.24173893644157	120	FALSE	NA	1	-0.0737651249434909	-0.449003912284937	Down	0.473722201070504	8.33704943816186e-10	1	-0.0596701150052197	-0.363208428161144	Down	0.906642773032642	NA	1e-07	0.01
Cystatin_C	townsend	0.094357355338843	120	TRUE	1	1	0.216952925460727	1.32057950675408	Up	0.655815194390826	0.0966973480345367	1	0.228779817742995	1.39256909409606	Up	1.13600977546749	0.02	1e-07	0.01
Cystatin_C	Sleep duration	0.00682236045179052	120	FALSE	NA	1	0.0074081096962448	0.0450927215103077	Up	0.0963641197405533	0.932159563009812	1	-0.00511727501147828	-0.031148547530447	Down	0.0441946572730854	0.478	1e-07	0.01
Cystatin_C	Neuroticism score	0.0494236988264463	120	FALSE	NA	1	0.162990144163788	0.992111278188574	Up	1.18456878352445	0.238866534625431	1	0.181880515070076	1.10709583827621	Up	0.611400446755129	0.028	1e-07	0.01
Cystatin_C	Menarche	0.155431443636364	120	FALSE	NA	1	0.000476079464037774	0.00289786727908659	Up	0.00185117387977047	4.34210484104059e-06	1	-0.00723959172899457	-0.0440669627029631	Down	0.0242468006785551	NA	1e-07	0.01
Cystatin_C	Num children (f)	0.112673107107438	120	FALSE	NA	1	0.0220540969642697	0.134241971750937	Up	0.115821152296036	0.00206432040713537	1	-0.00241100067904658	-0.014675617214	Down	0.0105589834207081	0.026	1e-07	0.01
Cystatin_C	chronotype_quantitative_time_averaged	0.0479007260371901	120	FALSE	NA	1	-0.0146382554169021	-0.0891021869243805	Down	0.272622320480947	0.174619496087746	1	-0.0127150770834858	-0.0773959152087553	Down	0.119181503490554	0.002	1e-07	0.01
Cystatin_C	alcohol_continuous	0.0529669316804409	120	TRUE	0.927718132532293	1	-0.102639763291002	-0.624762112298521	Down	0.55303025001892	0.164427523691409	1	-0.0985982504913726	-0.600161665136351	Down	0.452690462135876	0.192	1e-07	0.01
Cystatin_C	physical_activity	0.00276685046831959	120	TRUE	0.00545512007202252	1	0.0344637184737741	0.209778597114363	Up	0.0818144656093305	0.881625597998925	1	0.0270753410442559	0.164805984733746	Up	0.0479021185869341	0.599	1e-07	0.01
Cystatin_C	Summer outdoor time	0.108649704352617	120	FALSE	NA	1	0.0517316260494661	0.314887319758024	Up	0.214012869806717	0.00150157894593665	1	0.0779151693470346	0.474264984841579	Up	0.328842820067006	0.001	1e-07	0.01
Cystatin_C	Height	0.268662144152893	120	FALSE	NA	1	0.0591267479767526	0.359900985493959	Up	0.121433208872529	7.34356939438082e-17	1	0.0650013775635799	0.395659505115948	Up	0.0658319142591911	NA	1e-07	0.01
Cystatin_C	Pulse rate	0.0493605553168045	120	FALSE	NA	1	0.137350681160974	0.836045397381519	Up	0.20267576292113	0.207830739181117	1	0.126706275643071	0.771253536388304	Up	0.0978788454566851	0.062	1e-07	0.01
Cystatin_C	Water intake	0.124858917410468	120	FALSE	NA	0.749769307827276	-0.1584369096942	-0.96439601176746	Down	1.84480676162721	0.00867412105259216	1	-0.139026074242481	-0.846243415059765	Down	0.778483991263511	0.003	1e-07	0.01
Cystatin_C	Bread intake	0.111782419586777	120	FALSE	NA	0.588407219665949	-0.734334152437197	-4.46984815143107	Down	1.98445598327332	0.00644571342616411	1	-0.784463943574329	-4.77498519769571	Down	1.57235567576172	0.041	1e-07	0.01
Cystatin_C	Coffee intake	0.143827501669421	120	FALSE	NA	0.00284401178375197	0.296920096131704	1.80733490116482	Up	4.72726114047534	0.00272860130232641	0.134219834287384	0.295546348086216	1.79897297881479	Up	2.85837448140296	0.014	1e-07	0.01
Cystatin_C	Beer intake	0.11146894214876	120	FALSE	NA	1	-0.240334877346399	-1.46290405214823	Down	0.764991043960258	0.00126857115583862	1	-0.241597584612421	-1.47059007590199	Down	0.485242717787778	0.079	1e-07	0.01
Cystatin_C	Body mass index (BMI)	0.187817921546819	120	TRUE	7.43387455562095e-37	0.278781385338453	0.782016464862452	4.76008754087334	Up	2.40283101023967	1.65503850778994e-06	0.06279959951322	0.826722383251021	5.03220979748358	Up	3.27061058582621	NA	1e-07	0.01
Cystatin_C	Waist circumference	0.202352939538602	120	TRUE	2.00761702207652e-21	0.423556305289009	2.21129359053809	13.460012087322	Up	2.17644084748943	2.84262383829555e-08	0.0428997670930165	2.24384769711285	13.6581669907972	Up	3.46646859794195	NA	1e-07	0.01
Cystatin_C	Intelligence	0.150138459818182	120	FALSE	NA	0.200623532520447	-0.345765709754972	-2.10465523555871	Down	2.57942054365628	0.00013356677751713	1	-0.361318024062391	-2.19932124438694	Down	1.65173881714778	0.001	1e-07	0.01
Cystatin_C	smoking_current	0.0137764473829201	120	TRUE	2.28436765104213e-09	1	0.216565906068079	1.3182237428133	Up	0.644377028128417	0.758667301458266	1	0.213682317803319	1.30067151317514	Up	0.98444153620386	0.437	1e-07	0.01
Cystatin_C	Crohns disease	0.0163872005509641	120	FALSE	NA	1	-0.394592277322501	-2.40185963774823	Down	0.498164233563018	0.869586249740105	1	-0.377969328117456	-2.30067673820733	Down	0.31189739556604	0.612	1e-07	0.01
Cystatin_C	Atrial fibrillation	0.0982482661157024	120	TRUE	1.58275296441035e-47	1	0.217837898059542	1.32596628213659	Up	0.923565482630631	0.0126584284059073	1	0.195456713180758	1.18973334577479	Up	0.43597777304564	0.281	1e-07	0.01
Cystatin_C	Myocardial infarction	0.148163155702479	120	TRUE	1	1	0.496011664686089	3.01919339462422	Up	1.4085595582532	0.000637229907742133	0.799925583387643	0.577332134950383	3.51418624287725	Up	1.84086213746837	0.004	1e-07	0.01
Cystatin_C	Heart failure	0.15553315922865	120	TRUE	0.263809291420855	1	-0.270138464521103	-1.64431670822139	Down	0.322477351585285	0.000129290383200434	1	-0.243939451016736	-1.48484487691252	Down	0.293697372466178	0.034	1e-07	0.01
Cystatin_C	Cardiomyopathy	0.00787875647382918	120	FALSE	NA	0.761100369948605	1.38640688784962	8.4389759678458	Up	1.83555023504406	0.728299297656844	0.976453798293065	1.44203424524019	8.77757637173005	Up	1.71881629512131	0.708	1e-07	0.01
Cystatin_C	Asthma	0.142630420495868	120	FALSE	NA	0.539599682451037	0.263652394335941	1.60483638617594	Up	2.03828005323313	0.000237186839929933	1	0.267712434580659	1.62954960879041	Up	1.33373119048431	0.021	1e-07	0.01
Cystatin_C	Diabetes	0.0595528336253444	120	FALSE	NA	1	0.133895201533004	0.815012099153285	Up	0.62221194809858	0.0399000053847476	1	0.144046113393485	0.876800093711785	Up	0.385021012253232	0.151	1e-07	0.01
Cystatin_C	Malignant melanoma	0.0657886585674931	120	FALSE	NA	1	0.510928425356816	3.10999082640388	Up	0.745023190909689	0.377681076547703	1	0.415702262362026	2.53035485656992	Up	0.520648459119461	0.02	1e-07	0.01
Cystatin_C	Non-melanoma skin cancer	0.0234327550964186	120	FALSE	NA	1	-0.0507304300588462	-0.308793099527302	Down	0.140420546221148	0.347961998285525	1	-0.0925714998616071	-0.563477193806526	Down	0.212838934782531	0.37	1e-07	0.01
Cystatin_C	Lung cancer	0.00934286005509644	120	FALSE	NA	1	-0.177859938140634	-1.08262282650615	Down	0.169844235052023	0.64822418318619	1	-0.131726619140954	-0.801812067581609	Down	0.103405979274855	0.653	1e-07	0.01
Cystatin_C	Breast cancer	0.0116536891460055	120	FALSE	NA	1	-0.195471045925675	-1.18982058833754	Down	0.687703433700641	0.842755472839969	1	-0.153203368731994	-0.932539760335172	Down	0.318712775386531	0.598	1e-07	0.01
Cystatin_C	Prostate cancer	0.0798620489256199	120	FALSE	NA	0.677718439180582	-0.579242781763439	-3.52581623597648	Down	1.90158449852857	0.0485869324591372	1	-0.605592052915472	-3.6862026766174	Down	1.34639613759991	0.259	1e-07	0.01
Cystatin_C	Colorectal cancer	0.156138685393388	120	FALSE	NA	1	0.606726813193958	3.69310989469554	Up	1.29835241779191	5.50069253991383e-06	1	0.551042423796167	3.35416234038773	Up	0.758672638867834	0.001	1e-07	0.01
Cystatin_C	Bladder cancer	0.0360364534435262	120	FALSE	NA	1	-0.064325620725857	-0.391546213582539	Down	0.0807401719353344	0.191656156804947	1	-0.0947932799979273	-0.577001036872053	Down	0.0681560444736388	0.385	1e-07	0.01
Cystatin_C	IBD	0.100674503581267	120	FALSE	NA	1	-0.351763218588952	-2.14116171382311	Down	0.752629137842329	0.0146384711693004	1	-0.405558030085932	-2.46860752024286	Down	0.529669657214244	0.237	1e-07	0.01
Cystatin_C	Respiratory failure	0.0432954077134987	120	TRUE	0.214364155756021	1	-0.151711537003048	-0.923459069652676	Down	0.0637041746249281	0.313816173295853	1	-0.106680479329827	-0.649357709625236	Down	0.0712758356780029	0.109	1e-07	0.01
Cystatin_C	Respiratory infection	0.0117299083195592	120	TRUE	0.116074867207543	0.742993596418413	0.454879788876507	2.76882612184771	Up	1.85058662511268	0.881175168691258	1	0.437698408661841	2.66424408608555	Up	1.04480617194342	0.436	1e-07	0.01
Cystatin_C	Helicobacter pylori	0.00359859889807168	120	FALSE	NA	1	-0.469771758576955	-2.85947265247112	Down	0.703463165296092	0.968906386441869	1	-0.4045222671681	-2.46230289318959	Down	0.374018755801874	0.955	1e-07	0.01
Cystatin_C	Stroke	0.0389751366391184	120	TRUE	0.201009977394448	1	0.0659491208000362	0.40142836162282	Up	0.0809336447473765	0.263329801059817	1	-0.0175815907262245	-0.10701809325633	Down	0.021098164757488	0.567	1e-07	0.01
Cystatin_C	Multiple sclerosis	0.0224901847933884	120	FALSE	NA	0.0322289541763456	-1.48817432058289	-9.05842825611125	Down	3.53963212597569	0.729745124781886	0.688432198093958	-1.46422900483193	-8.91267454849786	Down	1.92830411055883	0.612	1e-07	0.01
Cystatin_C	Migraine	0.000412719614325097	120	FALSE	NA	1	-0.17429581858859	-1.0609282435451	Down	0.338924798430667	0.975832797848698	1	-0.187736860481883	-1.14274306321628	Down	0.463387111320891	0.777	1e-07	0.01
Cystatin_C	Osteoarthritis	0.0889859044077135	120	FALSE	NA	1	0.0843744644568481	0.513582328601669	Up	0.375829467064158	0.018515333749325	1	0.0722363627483938	0.439698428059461	Up	0.193477810851166	0.052	1e-07	0.01
Cystatin_C	Gout	0.0835227958126722	120	TRUE	0.000209280584089841	1	0.144459172778137	0.879314361529495	Up	0.30852819497012	0.0590067379570901	1	0.224292746712138	1.36525656057702	Up	0.295089401569371	0.007	1e-07	0.01
Cystatin_C	Hiatus hernia	0.00849876931129467	120	FALSE	NA	1	0.126007844767435	0.767002229339595	Up	0.626651752688226	0.850988353705435	1	0.164098425158959	0.998857318449796	Up	0.786487674826852	0.631	1e-07	0.01
Cystatin_C	Gastric reflux	0.0534045673168044	120	TRUE	0.000194167927088781	1	-0.228676035190392	-1.39193737589343	Down	1.04621055975786	0.0794790228989571	1	-0.23866036725229	-1.45271140916157	Down	1.01865715482868	0.221	1e-07	0.01
Cystatin_C	Allergic rhinitis	0.0517169801652893	120	FALSE	NA	1	0.1974115160751	1.20163211430501	Up	0.705408585612628	0.214569633269792	1	0.182500329024029	1.1108686088155	Up	0.540869458070904	0.17	1e-07	0.01
Cystatin_C	Hypothyroidism	0.107635218787879	120	TRUE	8.52910494204004e-43	1	0.229657672356406	1.3979125427263	Up	0.694420384239976	0.00328839773089251	1	0.243755247340881	1.48372364013322	Up	0.70205325337449	0.032	1e-07	0.01
Cystatin_C	Kidney infection	0.0207294267217631	120	TRUE	0.421839761406066	0.228830197211108	0.428715113586991	2.60956330520289	Up	2.50627768094394	0.841184570776032	1	0.431624604798747	2.6272732045332	Up	1.31108924627627	0.412	1e-07	0.01
Cystatin_C	Angina	0.106720363140496	120	TRUE	1.37447460419927e-65	1	0.551337575908955	3.35595891367982	Up	1.37576624028194	0.0429101373333009	0.407173099646863	0.552703219122302	3.36427150240041	Up	2.24004280247321	0.002	1e-07	0.01
Direct_bilirubin	statins	0.3317124	15	FALSE	NA	0.667200932788984	-3.76002466339926	-4.5564526440949	Down	1.91032379491104	0.0116526331273445	1	-3.70341030782693	-4.48784654354127	Down	1.23170085518032	0.271	1e-07	0.01
Direct_bilirubin	Alanine_aminotransferase	0.7627160806652	15	FALSE	NA	4.69333568208976e-30	3.20430450666873	3.88302286525337	Up	32.3853181170191	0.997275349386624	0.00227047622679836	2.65647038033678	3.21914949289257	Up	4.92883635495027	0.042	1e-07	0.01
Direct_bilirubin	Albumin	0.235599817142857	15	TRUE	1	0.0822762098443652	0.161304653183064	0.195471327796112	Up	3.03649755404629	0.473258713885668	1	0.152236663876243	0.184482606297584	Up	1.25067257230842	0.602	1e-07	0.01
Direct_bilirubin	Alkaline_phosphatase	0.0906499428571428	15	FALSE	NA	1	0.869074945073954	1.05315767472091	Up	0.059239551525816	0.986460582300734	1	-0.0490673164716796	-0.0594604886644291	Down	0.0241026208475859	0.433	1e-07	0.01
Direct_bilirubin	Aspartate_aminotransferase	0.537499528858667	15	TRUE	0.0407683321471065	0.0483830231738515	1.28067977837771	1.55194640589206	Up	3.32113634289552	0.420725882027383	0.0127963016516077	1.47454747328143	1.78687810185866	Up	4.08358604975015	0.017	1e-07	0.01
Direct_bilirubin	Calcium	0.0175891447619049	15	FALSE	NA	1	0.00477123144828877	0.00578184775216077	Up	1.26658671219418	0.564996670120052	1	0.00482098014368613	0.00584213394573022	Up	1.30631506723037	0.806	1e-07	0.01
Direct_bilirubin	C_reactive_protein	0.189335238095238	15	FALSE	NA	1	0.101101155450509	0.122515852504291	Up	0.646470679755821	0.305628557435799	1	0.0909563453641963	0.110222223903507	Up	0.347366252785536	0.68	1e-07	0.01
Direct_bilirubin	Creatinine_in_urine	0.0522198438666666	15	FALSE	NA	1	-154.174047049516	-186.830355440938	Down	0.120744678740411	0.846438010073323	1	-359.387583293111	-435.511107171929	Down	1.41564236396641	0.279	1e-07	0.01
Direct_bilirubin	Creatinine	0.2620782	15	FALSE	NA	1	-0.0219211938769103	-0.0265644219769201	Down	0.0144401642673707	0.00781851858321574	1	-0.026080010707432	-0.0316041367767176	Down	0.0154318560500448	0.062	1e-07	0.01
Direct_bilirubin	Cystatin_C	0.319891826666667	15	FALSE	NA	1	0.00235536173904036	0.00285426165634457	Up	0.0743445168492746	0.62666024202601	1	-0.000420101882546622	-0.000509085579185612	Down	0.0261081358410599	0.098	1e-07	0.01
Direct_bilirubin	Gamma_glutamyltransferase	0.579583965750667	15	TRUE	0.09874475763374	0.000123304476568926	8.38689184006025	10.1633576695299	Up	6.21880504904521	0.000273513742320471	0.0280726889889343	8.45632590786025	10.2474988840536	Up	3.68753575383625	0.024	1e-07	0.01
Direct_bilirubin	Glucose	0.072057332	15	FALSE	NA	1	-0.0476101734271077	-0.0576947015027402	Down	0.863396518443136	0.373319678123104	1	-0.0348192021855648	-0.0421944162781799	Down	0.393455373557312	0.238	1e-07	0.01
Direct_bilirubin	Glycated_haemoglobin_HbA1c	0.0175920571428571	15	FALSE	NA	1	0.0111804475179673	0.0135486291223821	Up	0.0275358284481938	0.878304571178383	1	0.00578341959758173	0.0070084320919023	Up	0.0168208091922344	0.967	1e-07	0.01
Direct_bilirubin	HDL_cholesterol	0.229184659047619	15	FALSE	NA	0.981319021971844	-0.0209992813927944	-0.0254472350029186	Down	1.68205541707144	0.10709067753329	1	-0.0207550609881055	-0.0251512851599511	Down	1.14078207871858	0.488	1e-07	0.01
Direct_bilirubin	IGF_1	0.519135931773333	15	FALSE	NA	1.33630761702929e-07	-0.956497262774612	-1.15909731243593	Down	9.3903513371192	0.696606693411632	0.00142994625616131	-0.942992741384005	-1.14273233674936	Down	5.14654631756732	0.765	1e-07	0.01
Direct_bilirubin	LDL_direct	0.238491508	15	TRUE	1	1	-0.044650836706555	-0.0541085341681517	Down	1.12080363417288	0.166414541375552	1	-0.0377304846435043	-0.0457223507575227	Down	0.663274921067119	0.187	1e-07	0.01
Direct_bilirubin	Lipoprotein_A	0.0121714590476191	15	FALSE	NA	1	-1.29350770368246	-1.56749147258857	Down	0.31519897085336	0.99776879916471	1	-2.38777124297557	-2.89353596519069	Down	1.11720616406793	0.866	1e-07	0.01
Direct_bilirubin	uacr_lowcontrolonly	0.123814011428572	15	FALSE	NA	0.191896247355155	0.298302886628514	0.361487782181418	Up	2.60258657607499	0.885824542202398	1	0.254122165828517	0.3079489413151	Up	1.15293252005061	0.652	1e-07	0.01
Direct_bilirubin	Non_albumin_protein	0.13005746	15	FALSE	NA	1	-0.187330622085635	-0.227009975926692	Down	0.889203746140887	0.336379482795375	1	-0.2037450144378	-0.246901175620743	Down	1.00837503859291	0.216	1e-07	0.01
Direct_bilirubin	oestradiol_gt212_lowcontrolonly	0.0975625333333333	15	FALSE	NA	1	-0.160909667757806	-0.194992678705638	Down	1.40360341365432	0.572433845341399	1	-0.154891554465701	-0.187699841376884	Down	1.0681561901948	0.838	1e-07	0.01
Direct_bilirubin	Phosphate	0.605671948133333	15	FALSE	NA	0.00106935434574697	0.027089371159543	0.0328272944718345	Up	5.19324539481303	0.129730124142589	0.0467408978293537	0.0255331738905884	0.0309414719585185	Up	3.42083081282499	0.13	1e-07	0.01
Direct_bilirubin	rheumatoidfactor_lowcontrolonly	0.0855537904761905	15	FALSE	NA	1	-0.00742376866100128	-0.0089962309752478	Down	0.0243057805933573	0.669459497984399	1	-0.0149553786370874	-0.0181231456266013	Down	0.0532224212860347	0.852	1e-07	0.01
Direct_bilirubin	SHBG	0.532047915458876	15	FALSE	NA	1	-2.37970705158345	-2.88376366062344	Down	0.479784422708234	7.94597125671143e-13	1	-1.96966556329832	-2.38686941371276	Down	0.706720187137728	NA	1e-07	0.01
Direct_bilirubin	Sodium_in_urine	0.373269733333333	15	FALSE	NA	0.00361541106006419	-3.96543471029646	-4.8053715302977	Down	4.61332351256361	0.403520499194973	0.390735649179331	-3.84166709638994	-4.65538813334629	Down	2.26823399567499	0.575	1e-07	0.01
Direct_bilirubin	Testosterone	0.379388502666667	15	FALSE	NA	1	-0.019941396162263	-0.0241652742746488	Down	0.0418066777320484	0.000725681411158003	1	0.0245418716634457	0.029740197483399	Up	0.0699533721981361	0.001	1e-07	0.01
Direct_bilirubin	Total_bilirubin	0.999999984748289	15	TRUE	5.62673514597127e-222	8.59722467760228e-237	5.42737005936783	6.57696607636908	Up	200	0.272467123430182	7.19273353842738e-13	5.45702858549118	6.61290671024049	Up	14.9631725438419	0.948	1e-07	0.01
Direct_bilirubin	Urate	0.0879515988571428	15	FALSE	NA	1	-2.21523320508049	-2.68445185820953	Down	0.196544772505473	0.528742495271587	1	-1.27145902242001	-1.54077255954127	Down	0.228077989972541	0.053	1e-07	0.01
Direct_bilirubin	Urea	0.0217705485714286	15	FALSE	NA	1	0.00903955030826905	0.0109542587059269	Up	0.0187116596377615	0.98881399452011	1	-0.0154984569236915	-0.0187812558031209	Down	0.17989648898737	0.623	1e-07	0.01
Direct_bilirubin	Vitamin_D	0.301531866666667	15	FALSE	NA	1	0.0102280141943999	0.0123944565506604	Up	0.00544590869098996	0.00177124177312169	1	0.0219589680146511	0.0266101972271366	Up	0.0107913205064078	0.115	1e-07	0.01
Direct_bilirubin	Basal metabolic rate	0.279891230266667	15	FALSE	NA	1	-86.5985212771497	-104.941349212123	Down	1.12733084466631	0.00188570814601433	1	-83.7811626468129	-101.527232994876	Down	1.57359533543138	0.002	1e-07	0.01
Direct_bilirubin	SBP	0.133870136133333	15	FALSE	NA	1	1.02715656713379	1.24472328646511	Up	0.874653970455471	0.107823772311304	1	0.904304407887089	1.09584925080218	Up	0.886487164375103	0.045	1e-07	0.01
Direct_bilirubin	DBP	0.127700161904762	15	FALSE	NA	1	-0.440344727849142	-0.533616153918408	Down	0.649739564367409	0.127097949084976	1	-0.4442077459896	-0.53829741555789	Down	0.753824641703572	0.26	1e-07	0.01
Direct_bilirubin	RBC	0.124499323809524	15	FALSE	NA	1	-0.0311350888354368	-0.0377299540689985	Down	1.30087239669498	0.95503565808965	0.147025538289402	-0.0332507917522306	-0.0402937936744093	Down	2.80757569746482	0.752	1e-07	0.01
Direct_bilirubin	Hemoglobin	0.32417223585	15	FALSE	NA	0.0535631290291462	-0.196342082186633	-0.237930194510372	Down	3.26333454875158	0.0487890301564286	0.454547991231154	-0.172647383830532	-0.209216613978141	Down	2.17436369026125	0.08	1e-07	0.01
Direct_bilirubin	RBC distr width	0.442426746666667	15	FALSE	NA	0.054806080861507	0.0859469157649794	0.104151724163188	Up	3.25196169287811	0.0411398807733707	1	0.0832712732288737	0.100909341572731	Up	1.6867886829994	0.191	1e-07	0.01
Direct_bilirubin	Reticulocyte count	0.208797106666667	15	FALSE	NA	1	0.00253471387016963	0.00307160318074011	Up	0.722472995770867	0.652732378515867	1	0.00226745595749893	0.00274773615010665	Up	1.11845634871355	0.2	1e-07	0.01
Direct_bilirubin	Eosinophill count	0.0402909354285714	15	FALSE	NA	1	0.000266024590711918	0.000322372473123023	Up	0.0138737497166222	0.784621613733065	1	0.0026933194171894	0.00326380369238064	Up	0.310333098777046	0.431	1e-07	0.01
Direct_bilirubin	Monocyte count	0.0948680285714286	15	FALSE	NA	1	-0.00197984606551129	-0.00239920629455241	Down	0.0981430209360839	0.501477870622953	1	-0.00250799519710922	-0.00303922510362325	Down	0.143348758744796	0.234	1e-07	0.01
Direct_bilirubin	Basophill count	0.12726556	15	FALSE	NA	1	0.00148639093175159	0.00180123017730829	Up	0.581890082832488	0.771610112313525	1	0.00135354113237316	0.00164024085573877	Up	0.523904549014984	0.743	1e-07	0.01
Direct_bilirubin	Lymphocyte count	0.0193504761904763	15	TRUE	1	1	-0.00752252375221506	-0.00911590383294445	Down	0.0906030635410578	0.933463807672508	1	-0.00796871770942612	-0.00965660816818556	Down	0.142263147341906	0.942	1e-07	0.01
Direct_bilirubin	Platelet distr width	0.155116893333333	15	FALSE	NA	1	-0.0254537704836733	-0.0308452497536723	Down	0.378788475354221	0.711592868772351	1	-0.0226560387127199	-0.0274549176504503	Down	0.802763972493532	0.29	1e-07	0.01
Direct_bilirubin	Platelet count	0.609185536	15	TRUE	4.24608624971731e-15	0.004265601624891	9.53232039879412	11.5514046778031	Up	4.5278460204799	4.21749487406032e-08	0.138857229169611	10.2438304644068	12.413622936986	Up	2.83936974161847	NA	1e-07	0.01
Direct_bilirubin	Platelet volume	0.428461757734667	15	FALSE	NA	1	-0.130337575226374	-0.15794497175671	Down	1.14419270124687	1.27836621017085e-05	1	-0.0474216461723665	-0.057466241429935	Down	0.435517198488492	NA	1e-07	0.01
Direct_bilirubin	time_aggregated_depression	0.0133329714285715	15	FALSE	NA	1	-0.0398402655920182	-0.0482790140355306	Down	0.376498008417853	0.558973259587859	1	-0.0423776430539762	-0.0513538449955896	Down	0.39020986607242	0.81	1e-07	0.01
Direct_bilirubin	Mood swings	0.27788736	15	FALSE	NA	0.487159333862556	0.143509963070549	0.173907463174884	Up	2.09908742342778	0.205874529412809	1	0.130367663849791	0.157981433588745	Up	1.17880936523752	0.233	1e-07	0.01
Direct_bilirubin	FEV FVC ratio	0.0998356171428572	15	FALSE	NA	1	0.000616728751146966	0.000747360882019445	Up	0.113342049873913	0.142801556178029	1	0.00084788859246133	0.0010274837440895	Up	0.142300450639113	0.269	1e-07	0.01
Direct_bilirubin	FVC	0.53111219148	15	FALSE	NA	0.000166921253794749	-0.142727155429531	-0.172958845475523	Down	6.07830816551823	0.000626966637902198	0.0434463844395953	-0.142041104860492	-0.172127479405053	Down	3.45900919076227	0.02	1e-07	0.01
Direct_bilirubin	townsend	0.0950919066666668	15	FALSE	NA	1	-0.0686865417846937	-0.0832353516122055	Down	0.222411046260829	0.688933096359967	1	-0.0409772510881828	-0.0496568296176266	Down	0.205001971854211	0.337	1e-07	0.01
Direct_bilirubin	Sleep duration	0.0329117333333333	15	FALSE	NA	1	0.0188740129350899	0.0228718037357299	Up	0.373137654925973	0.58101494550358	1	0.0196390490021673	0.0237988855829833	Up	0.35619306922679	0.817	1e-07	0.01
Direct_bilirubin	Neuroticism score	0.297207458666667	15	FALSE	NA	1	-0.0603715855817841	-0.0731591665953687	Down	0.142329117961324	0.000633513135607993	1	-0.144096944692946	-0.174618776053079	Down	0.549432271947048	0.009	1e-07	0.01
Direct_bilirubin	Menarche	0.12477968	15	FALSE	NA	0.186511981926797	-0.161303790750282	-0.195470282687507	Down	2.61605280431945	0.887915572141995	0.286137832548565	-0.168204596877843	-0.203832780048864	Down	2.44892142780418	0.893	1e-07	0.01
Direct_bilirubin	Num children (f)	0.110737485714286	15	FALSE	NA	1	-0.0638030525864515	-0.0773174682838491	Down	1.16369624135351	0.322931802735625	1	-0.0662615773227489	-0.0802967443626256	Down	0.773875402826829	0.741	1e-07	0.01
Direct_bilirubin	chronotype_quantitative_time_averaged	0.0018598666666666	15	FALSE	NA	1	0.0249961770862146	0.0302907314107298	Up	0.640251601021202	0.975278856486477	1	0.0232191915451395	0.0281373544539334	Up	0.745255649069912	0.98	1e-07	0.01
Direct_bilirubin	alcohol_continuous	0.169262323809524	15	FALSE	NA	1	0.0037792795648912	0.00457978601413067	Up	0.0210433918758462	0.0972111191072229	1	0.00750384288828678	0.00909326608998798	Up	0.0364743225331273	0.481	1e-07	0.01
Direct_bilirubin	physical_activity	0.0338270541666666	15	FALSE	NA	1	-0.189270865776344	-0.229361191486732	Down	0.838234300155737	0.564450059223097	1	-0.218316768136867	-0.264559438960747	Down	0.89439837011717	0.642	1e-07	0.01
Direct_bilirubin	Summer outdoor time	0.0303941142857144	15	FALSE	NA	1	-0.0343613142595009	-0.0416395410211844	Down	0.146475390893916	0.765482714760583	1	-0.023495380516082	-0.0284720442710431	Down	0.161842813002183	0.691	1e-07	0.01
Direct_bilirubin	Height	0.471529852417333	15	FALSE	NA	0.144126297546856	-1.00995085987876	-1.2238731598479	Down	2.7546600536564	3.09919650603978e-06	0.244234246495295	-1.0455670219824	-1.26703334376088	Down	2.53371759575602	NA	1e-07	0.01
Direct_bilirubin	Pulse rate	0.413027706666667	15	FALSE	NA	0.000419672327900639	-1.29504942800052	-1.56935975656923	Down	5.63965133025957	0.149161065445443	0.178913721965255	-1.31348441060257	-1.59169953695381	Down	2.69861055098831	0.387	1e-07	0.01
Direct_bilirubin	Water intake	0.0733369523809523	15	FALSE	NA	1	-0.00187598376293755	-0.00227334444375378	Down	0.00814673333054592	0.433352949938851	1	-0.00419481522460665	-0.00508333817799187	Down	0.0262729772358708	0.533	1e-07	0.01
Direct_bilirubin	Bread intake	0.233229971428571	15	FALSE	NA	0.553073528605594	-0.457401664666424	-0.55428599835262	Down	2.02303089242834	0.04833978209638	1	-0.458929642700911	-0.556137624386654	Down	1.11129393493506	0.42	1e-07	0.01
Direct_bilirubin	Coffee intake	0.050299523809524	15	FALSE	NA	1	0.10524896209089	0.127542224995336	Up	1.33232920421647	0.73769936007651	1	0.109633100750893	0.132854988069445	Up	1.39126543750529	0.844	1e-07	0.01
Direct_bilirubin	Beer intake	0.0193603504761904	15	FALSE	NA	1	-0.217025940806598	-0.262995195603695	Down	0.343865789360653	0.983996814912429	1	-0.150684059523369	-0.182601137732298	Down	0.551024942778636	0.821	1e-07	0.01
Direct_bilirubin	Body mass index (BMI)	0.217166838095238	15	FALSE	NA	1	-0.030730879930943	-0.0372401278320656	Down	0.0703657597217477	0.115538252534779	1	-0.0278852243666779	-0.0337917209781975	Down	0.0774946504732775	0.406	1e-07	0.01
Direct_bilirubin	Waist circumference	0.0630460438095238	15	FALSE	NA	1	-0.352096949070344	-0.426676210447761	Down	0.316721312806307	0.879767430562262	1	-0.323991769880841	-0.392617945012077	Down	0.429541914007239	0.335	1e-07	0.01
Direct_bilirubin	Intelligence	0.0872015066666666	15	FALSE	NA	1	-0.156503557089772	-0.189653289632219	Down	1.28511580045485	0.357579924910951	1	-0.158784899651688	-0.192417853771788	Down	1.03097060254441	0.63	1e-07	0.01
Direct_bilirubin	smoking_current	0.1111368	15	FALSE	NA	1	0.0212603267846258	0.0257635736103265	Up	0.0903213223222499	0.37420933081332	1	0.0176904047960403	0.0214374901560234	Up	0.0816794289042415	0.686	1e-07	0.01
Direct_bilirubin	Crohns disease	0.00335453333333335	15	FALSE	NA	1	0.0379526593006416	0.0459915852425563	Up	0.0220416831042463	0.999365822338169	1	-0.0945546302308335	-0.11458267790648	Down	0.123910512760274	0.926	1e-07	0.01
Direct_bilirubin	Atrial fibrillation	0.0425361333333334	15	TRUE	5.22338192981071e-14	1	-0.0243077944195839	-0.029456539270436	Down	0.0250198520121007	0.947040408584397	1	-0.112312049561076	-0.136101377250977	Down	0.313416164607967	0.365	1e-07	0.01
Direct_bilirubin	Myocardial infarction	0.00269390476190479	15	FALSE	NA	1	-0.137943698975136	-0.167162183282931	Down	0.502625408643967	0.781061065593518	1	-0.150017187562518	-0.181793012578527	Down	0.656624021192086	0.869	1e-07	0.01
Direct_bilirubin	Heart failure	0.125160788571429	15	FALSE	NA	1	-0.0711576918874891	-0.0862299272939667	Down	0.166293294880463	0.121312482208429	1	-0.0622130576644772	-0.0753906892824109	Down	0.0915675103574368	0.453	1e-07	0.01
Direct_bilirubin	Cardiomyopathy	0.108528228571429	15	FALSE	NA	1	0.565555725627778	0.685348664465945	Up	1.17995918693647	0.569318545346983	1	0.513142357394856	0.621833381548914	Up	0.631354359944701	0.671	1e-07	0.01
Direct_bilirubin	Asthma	0.00875457142857139	15	FALSE	NA	1	-0.0184409512455022	-0.0223470132736391	Down	0.0817570678461974	0.543311535286285	1	-0.0287347745109327	-0.0348212182149474	Down	0.151892696318854	0.63	1e-07	0.01
Direct_bilirubin	Diabetes	0.00386999999999993	15	FALSE	NA	1	-0.0449715984718325	-0.0544972379465471	Down	0.0669062373149601	0.998946126616757	1	-0.0731297364665808	-0.0886196796336633	Down	0.394819788492623	0.876	1e-07	0.01
Direct_bilirubin	Malignant melanoma	0.0801773523809524	15	FALSE	NA	1	0.596167350249265	0.722444276977305	Up	1.58676397397267	0.715292732517962	0.882473610086705	0.604475410352603	0.732512105200253	Up	1.77911239022022	0.692	1e-07	0.01
Direct_bilirubin	Non-melanoma skin cancer	0.0332796895238096	15	FALSE	NA	0.0473664445331808	0.365259474111999	0.44262674997821	Up	3.3340173366554	0.951444725862607	0.0176357669489845	0.364021026675234	0.441125981338911	Up	3.92392018279808	0.99	1e-07	0.01
Direct_bilirubin	Lung cancer	0.0523541523809523	15	FALSE	NA	1	0.20275034390559	0.245695819384491	Up	0.238886573776203	0.926226088033519	1	0.153986564087751	0.18660316085757	Up	0.242640460525023	0.922	1e-07	0.01
Direct_bilirubin	Breast cancer	0.0505449333333333	15	FALSE	NA	1	0.0421680925500347	0.0510999086432433	Up	0.0794067950518402	0.874712279396775	1	0.0241290536499618	0.0292399386028181	Up	0.0756652287386089	0.885	1e-07	0.01
Direct_bilirubin	Prostate cancer	0.0317901523809524	15	FALSE	NA	1	0.171761530490442	0.208143123999997	Up	0.422081014669549	0.65404782736213	1	0.18679188267455	0.226357123662713	Up	0.524554731905013	0.785	1e-07	0.01
Direct_bilirubin	Colorectal cancer	0.00205866666666665	15	FALSE	NA	1	-0.14169517722772	-0.171708279261939	Down	0.313097578314837	0.9531879988666	1	-0.136784214143572	-0.165757102678542	Down	0.344900614508826	0.945	1e-07	0.01
Direct_bilirubin	Bladder cancer	0.00634407619047617	15	FALSE	NA	1	-0.283103479538677	-0.343068919322005	Down	0.584858847365867	0.738579668210192	1	-0.275389604472934	-0.333721133180691	Down	0.450811150165852	0.88	1e-07	0.01
Direct_bilirubin	IBD	0.240419695238095	15	FALSE	NA	1	-0.229712204536187	-0.278368594740421	Down	0.444547852139691	0.236070968019908	1	-0.206998519652108	-0.25084382062002	Down	0.33086592611398	0.446	1e-07	0.01
Direct_bilirubin	Respiratory failure	0.0324790533333333	15	FALSE	NA	1	-0.514987011870573	-0.624068760706168	Down	1.03108390544451	0.732678591946657	1	-0.538534045076567	-0.652603398459061	Down	1.02243615088219	0.861	1e-07	0.01
Direct_bilirubin	Respiratory infection	0.290560368	15	FALSE	NA	1	-0.480482927790319	-0.582256209137047	Down	0.664817214992733	0.281631880623742	1	-0.569470013758741	-0.690092055826562	Down	1.529292775178	0.001	1e-07	0.01
Direct_bilirubin	Helicobacter pylori	0.139991034285714	15	FALSE	NA	0.0288278537092826	-1.12196228684193	-1.35961023825679	Down	3.59616877345666	0.579611221229068	0.475594035446567	-1.1520873390287	-1.39611621520584	Down	2.14542292679558	0.793	1e-07	0.01
Direct_bilirubin	Stroke	0.275687908571429	15	FALSE	NA	1	-0.451833808067163	-0.547538788641313	Down	1.44520471808347	0.650649191817138	1	-0.402664998499388	-0.487955309164998	Down	1.04815885513335	0.551	1e-07	0.01
Direct_bilirubin	Multiple sclerosis	0.182464723809524	15	FALSE	NA	1	0.205605058739358	0.249155204393072	Up	0.223824912891521	0.109404973525906	1	0.236307941819588	0.286361405233727	Up	0.233267408029234	0.519	1e-07	0.01
Direct_bilirubin	Migraine	0.254819146666667	15	FALSE	NA	1	-0.0307404581208718	-0.0372517348221079	Down	0.0946970217834664	0.0249196918176674	1	0.0322065830436514	0.0390284063546114	Up	0.0755620147097441	0.096	1e-07	0.01
Direct_bilirubin	Osteoarthritis	0.00260539047619057	15	FALSE	NA	1	0.055953602518323	0.0678053903802747	Up	0.247692778462416	0.910552024861859	1	0.0697791554976393	0.0845593968212134	Up	0.442779716129822	0.911	1e-07	0.01
Direct_bilirubin	Gout	0.120209093333333	15	FALSE	NA	1	-0.407309261774061	-0.493583295035342	Down	1.01764565174283	0.115872580624932	1	-0.411422948158877	-0.498568320103802	Down	1.05093130305512	0.313	1e-07	0.01
Direct_bilirubin	Hiatus hernia	0.143464770666667	15	FALSE	NA	1	-0.115634292567766	-0.140127319708087	Down	0.273293678940084	0.19181757448718	1	-0.137013561458845	-0.166035029095159	Down	0.707045648176489	0.114	1e-07	0.01
Direct_bilirubin	Gastric reflux	0.134440114285714	15	FALSE	NA	1	-0.0229827197099087	-0.0278507944402772	Down	0.10768874327175	0.0700246551274938	1	-0.0278778983293741	-0.0337828431795042	Down	0.105584031105643	0.498	1e-07	0.01
Direct_bilirubin	Allergic rhinitis	0.311323976190476	15	FALSE	NA	1	0.076678051618374	0.0929195796084825	Up	0.155038553507119	0.000269894160641296	1	0.187582018667437	0.227314621965591	Up	0.589079430489552	NA	1e-07	0.01
Direct_bilirubin	Hypothyroidism	0.096032019047619	15	FALSE	NA	1	0.0317083398045503	0.0384246279415857	Up	0.148471076295752	0.244824836538379	1	0.0463256464959017	0.056138093061025	Up	0.141659946193643	0.426	1e-07	0.01
Direct_bilirubin	Kidney infection	0.292705653333333	15	FALSE	NA	1	-0.171546814330941	-0.207882927831017	Down	0.439720936933707	0.0142750810806444	1	-0.170583453180008	-0.206715512758952	Down	0.449733763152843	0.191	1e-07	0.01
Direct_bilirubin	Angina	0.0767294114285715	15	FALSE	NA	1	0.0400394902155211	0.0485204373355863	Up	0.100830734795254	0.603391198531436	1	0.0351468503734383	0.0425914651237636	Up	0.108588800511082	0.421	1e-07	0.01
Gamma_glutamyltransferase	statins	0.042095098325723	72	TRUE	0.996464391347836	1	-0.00889851142047003	-0.000215910248415652	Down	0.211695563473398	0.371667747790612	1	-0.00903550007428666	-0.000219234091346014	Down	0.216303973174577	0.459	1e-07	0.01
Gamma_glutamyltransferase	Alanine_aminotransferase	0.614830747710796	72	TRUE	1.85861736863055e-54	3.84838843870758e-14	0.116566462940083	0.00282832630999734	Up	16.2045706270798	1.48594777180873e-18	1.20085775340699e-19	0.126081083365273	0.00305918560348071	Up	22.0627942438647	NA	1e-07	0.01
Gamma_glutamyltransferase	Albumin	0.309750649726822	72	FALSE	NA	1	0.000193990149273323	4.70690650836746e-06	Up	0.0381383894946885	1.79480993495577e-15	1	-4.74158797485762e-05	-1.15048168076869e-06	Down	0.0109066122216136	NA	1e-07	0.01
Gamma_glutamyltransferase	Alkaline_phosphatase	0.574130008322973	72	TRUE	1.43522276720274e-07	6.61186246632333e-17	0.156960228820538	0.00380842597089456	Up	19.0416737004584	6.46372913690692e-18	4.4733607422547e-14	0.163173495020573	0.00395918240478935	Up	16.2486138395353	NA	1e-07	0.01
Gamma_glutamyltransferase	Aspartate_aminotransferase	0.473987363948719	72	TRUE	2.23641095223554e-46	2.28719014651048e-10	0.056756985731962	0.00137713088287122	Up	12.2914395641907	1.99030570598769e-09	3.2211803834821e-13	0.0579703188802444	0.0014065707575961	Up	15.3387036647265	NA	1e-07	0.01
Gamma_glutamyltransferase	Calcium	0.299383439232877	72	TRUE	1	1	7.0622849289355e-05	1.71356715897549e-06	Up	0.646521825015128	2.59781713590566e-11	1	7.10856177438229e-05	1.72479560463813e-06	Up	0.70998648557214	NA	1e-07	0.01
Gamma_glutamyltransferase	C_reactive_protein	0.207636179463904	72	TRUE	1	1	0.00314327469656957	7.62672753348133e-05	Up	0.734734996204349	0.000700914434477361	1	0.00263827820158816	6.40142238379473e-05	Up	0.672979706146077	NA	1e-07	0.01
Gamma_glutamyltransferase	Creatinine_in_urine	0.161891120821918	72	FALSE	NA	1	-1.35469486286645	-0.0328698240130429	Down	0.201229726161912	0.000672064384402786	1	-1.04636734539998	-0.0253886771398224	Down	0.15913994552358	NA	1e-07	0.01
Gamma_glutamyltransferase	Creatinine	0.218929998213233	72	FALSE	NA	1	-0.014101902241063	-0.000342163432975661	Down	1.39460004215849	3.494291567633e-06	1	-0.0127443416835908	-0.000309224076789766	Down	1.0273387940317	NA	1e-07	0.01
Gamma_glutamyltransferase	Cystatin_C	0.179434140832572	72	FALSE	NA	1	-0.00010161918810284	-2.46565106345867e-06	Down	0.659289209219425	7.49132800951392e-05	1	-9.24603449348401e-05	-2.24342422009542e-06	Down	0.627920213047082	NA	1e-07	0.01
Gamma_glutamyltransferase	Direct_bilirubin	0.0393282931652359	72	TRUE	1	0.00779390289840583	0.00127953739459769	3.10462305065076e-05	Up	4.23035577061984	0.839926848961704	0.027216503768529	0.00128904668092397	3.12769603753528e-05	Up	3.70528741358012	0.02	1e-07	0.01
Gamma_glutamyltransferase	Glucose	0.213007412589041	72	TRUE	1	1	0.0010420598355917	2.52841612866855e-05	Up	0.902351426994229	6.68287989083256e-05	1	0.000847778467944098	2.05701887614796e-05	Up	0.889138579432333	NA	1e-07	0.01
Gamma_glutamyltransferase	Glycated_haemoglobin_HbA1c	0.207360040140792	72	TRUE	1	1	0.00561271285448614	0.000136184825690072	Up	0.98710923542431	6.55416998483086e-06	1	0.00533535975047089	0.00012945523073231	Up	1.00815840617609	NA	1e-07	0.01
Gamma_glutamyltransferase	HDL_cholesterol	0.253756876486758	72	FALSE	NA	1	0.000303997450902179	7.37608371115035e-06	Up	0.882331975778365	1.44646979564801e-09	1	0.000320577922960009	7.77838626173423e-06	Up	0.980346162122149	NA	1e-07	0.01
Gamma_glutamyltransferase	IGF_1	0.331100725597504	72	TRUE	1	8.74724543579823e-05	-0.0163030701422352	-0.000395571771279681	Down	6.37981180387946	0.000307498380427453	6.77627964648754e-06	-0.0166522872891145	-0.000404045049266409	Down	7.67782603439979	NA	1e-07	0.01
Gamma_glutamyltransferase	LDL_direct	0.170385251484384	72	FALSE	NA	1	-4.74204488898656e-05	-1.15059254475304e-06	Down	0.0414138068473965	0.00148461059465821	1	-2.05693630104061e-05	-4.99087551555214e-07	Down	0.0176060494065654	NA	1e-07	0.01
Gamma_glutamyltransferase	Lipoprotein_A	0.0214529071537292	72	FALSE	NA	1	0.0208710435791644	0.000506407419279713	Up	0.534275576010244	0.723408874698097	1	0.0222738808346554	0.000540445352818016	Up	0.624066282514819	0.916	1e-07	0.01
Gamma_glutamyltransferase	uacr_lowcontrolonly	0.237107269643836	72	TRUE	1.82103738646936e-16	1	-0.00168755394235839	-4.0946195795315e-05	Down	0.274831943904853	9.09224361005885e-06	1	-0.00149319653338716	-3.62303782310573e-05	Down	0.294239294151637	NA	1e-07	0.01
Gamma_glutamyltransferase	Non_albumin_protein	0.415035140328767	72	TRUE	0.497747557644698	1	-4.79840818032482e-05	-1.16426832900429e-06	Down	0.00693847968946908	1.40779781965665e-30	1	-0.000386099514776423	-9.36817836259368e-06	Down	0.0580218275515901	NA	1e-07	0.01
Gamma_glutamyltransferase	oestradiol_gt212_lowcontrolonly	0.0336771278538812	72	FALSE	NA	1	-0.000244251181886115	-5.92642194463375e-06	Down	0.0698446946433295	0.393219672514242	1	-0.000457110605030126	-1.10911656592862e-05	Down	0.129000330577231	0.424	1e-07	0.01
Gamma_glutamyltransferase	Phosphate	0.15068906850411	72	FALSE	NA	1	1.77702909247754e-05	4.31171883328773e-07	Up	0.0974165440743724	0.000716388750462485	1	2.82423604612532e-05	6.85262374222077e-07	Up	0.163635831919285	0.001	1e-07	0.01
Gamma_glutamyltransferase	rheumatoidfactor_lowcontrolonly	0.0488030582343989	72	FALSE	NA	1	0.000410626856447572	9.96330087050115e-06	Up	0.07717986897589	0.178234521335512	1	5.27467093339953e-05	1.27982699322192e-06	Up	0.00988897619516441	0.133	1e-07	0.01
Gamma_glutamyltransferase	SHBG	0.330417975180518	72	FALSE	NA	1	0.0316408028074303	0.000767720944708534	Up	1.27118505476325	3.35607943581829e-13	1	0.0258509503104294	0.000627238067084558	Up	1.02013335056893	NA	1e-07	0.01
Gamma_glutamyltransferase	Sodium_in_urine	0.0713572391780822	72	FALSE	NA	1	0.00472802161345921	0.000114718998812346	Up	0.101813973492458	0.118976694369044	1	0.0074217896998978	0.000180079609057693	Up	0.174397467199747	0.18	1e-07	0.01
Gamma_glutamyltransferase	Testosterone	0.341485695115069	72	FALSE	NA	0.539599682451037	0.00415432526148007	0.000100799038942875	Up	2.03828409399485	3.47219124593624e-08	0.150867508979863	0.00430664814205004	0.000104494945980495	Up	2.79269538866199	NA	1e-07	0.01
Gamma_glutamyltransferase	Total_bilirubin	0.078356426249434	72	FALSE	NA	1	0.00405274620510356	9.83343616210451e-05	Up	1.58882851586417	0.127053906761175	0.707837614160552	0.0045720737800937	0.000110935137236985	Up	1.9094350381191	0.003	1e-07	0.01
Gamma_glutamyltransferase	Urate	0.36675317591309	72	TRUE	1	1	0.0329104139369296	0.000798526327924752	Up	0.336524857426018	4.97640511814972e-21	1	0.0312453436355695	0.000758125667026663	Up	0.365729735439846	NA	1e-07	0.01
Gamma_glutamyltransferase	Urea	0.0501680238356166	72	FALSE	NA	1	5.56880395133645e-05	1.35119436015469e-06	Up	0.0411649760465335	0.310005921407323	1	-1.40227822645912e-05	-3.40243694609604e-07	Down	0.00840818989156442	0.033	1e-07	0.01
Gamma_glutamyltransferase	Vitamin_D	0.103401663135464	72	FALSE	NA	0.93070329421366	0.021108389851058	0.000512166302996735	Up	1.71277552752794	0.410106734743229	1	0.0144290918980516	0.000350102243949925	Up	0.884575662871016	0.001	1e-07	0.01
Gamma_glutamyltransferase	Basal metabolic rate	0.313166059543845	72	FALSE	NA	1	-0.415709127531759	-0.0100866152497779	Down	0.339634248394522	3.52727165472905e-18	1	-0.519865140023527	-0.0126138188986207	Down	0.539765329778098	NA	1e-07	0.01
Gamma_glutamyltransferase	SBP	0.164298962502283	72	FALSE	NA	1	0.0098999977956023	0.000240209949997456	Up	0.474109959215299	0.000162369808705859	1	0.00940204194061824	0.000228127730031731	Up	0.553448249860606	NA	1e-07	0.01
Gamma_glutamyltransferase	DBP	0.0446069499672606	72	TRUE	2.60551254889326e-37	1	-0.00216400849730772	-5.2506716028085e-05	Down	0.178066066135762	0.731888842860001	1	-0.000210892185578625	-5.11701137703271e-06	Down	0.0183158809154119	NA	1e-07	0.01
Gamma_glutamyltransferase	RBC	0.266809725641918	72	FALSE	NA	1	-0.000133487001275531	-3.23888010520056e-06	Down	0.355919225288435	4.84076971526263e-06	1	-0.000121628492063018	-2.95114954567988e-06	Down	0.330633373091047	NA	1e-07	0.01
Gamma_glutamyltransferase	Hemoglobin	0.239038058016438	72	TRUE	1	0.165936940081647	0.00267738158082181	6.49630140260238e-05	Up	2.6780391681401	0.0171471902278437	0.370066323834722	0.00239838288820405	5.8193491104227e-05	Up	2.30312271532206	NA	1e-07	0.01
Gamma_glutamyltransferase	RBC distr width	0.207342630487671	72	FALSE	NA	1	0.00033220523501056	8.06050713730739e-06	Up	0.340902902039224	3.54146877159615e-05	1	0.000384604996831665	9.33191592211717e-06	Up	0.415027837027671	NA	1e-07	0.01
Gamma_glutamyltransferase	Reticulocyte count	0.140942326343988	72	TRUE	1	1	2.93083905396124e-05	7.11128140771257e-07	Up	1.0532078945601	0.00929359272250476	1	3.48661780561336e-05	8.45980278014468e-07	Up	1.38277971815764	0.001	1e-07	0.01
Gamma_glutamyltransferase	Eosinophill count	0.0734539977716896	72	FALSE	NA	1	1.88338938295425e-05	4.56978757819669e-07	Up	0.116640266511926	0.136592947867529	1	8.39712314335208e-07	2.03744745406215e-08	Up	0.00493450159457977	0.004	1e-07	0.01
Gamma_glutamyltransferase	Monocyte count	0.100109151195388	72	TRUE	1	1	-2.57397901195541e-05	-6.24540916595926e-07	Down	0.108183016019301	0.0186091764574604	1	-1.63909608602686e-05	-3.97704319732714e-07	Down	0.0684731800172706	NA	1e-07	0.01
Gamma_glutamyltransferase	Basophill count	0.100137475936073	72	FALSE	NA	1	1.76452477220955e-05	4.28137880485196e-07	Up	0.359506616387502	0.0765221324363316	1	2.12388611994549e-05	5.15332012396028e-07	Up	0.451361811692395	NA	1e-07	0.01
Gamma_glutamyltransferase	Lymphocyte count	0.13237033369863	72	FALSE	NA	1	0.00056310398507212	1.36629505268807e-05	Up	0.654923226402243	0.0110719575598605	1	0.000603815638264359	1.46507632900275e-05	Up	0.748696178396082	0.029	1e-07	0.01
Gamma_glutamyltransferase	Platelet distr width	0.120979426103473	72	FALSE	NA	0.662425818077454	0.000562033769015046	1.36369831932647e-05	Up	1.91422429435148	0.0252658313584627	0.927008824510799	0.000544522490398599	1.32120958904901e-05	Up	1.74706714793832	NA	1e-07	0.01
Gamma_glutamyltransferase	Platelet count	0.215851513856986	72	FALSE	NA	1	-0.018252761652471	-0.000442878377791477	Down	0.217719847307783	4.4340294907971e-08	1	-0.0305767074994794	-0.000741902122725669	Down	0.526983505198922	NA	1e-07	0.01
Gamma_glutamyltransferase	Platelet volume	0.122624730621005	72	FALSE	NA	1	0.000519694585360786	1.26096806222438e-05	Up	0.450073615735782	0.00442027300635271	1	0.000701528017414458	1.70216209603398e-05	Up	0.828713773380057	NA	1e-07	0.01
Gamma_glutamyltransferase	time_aggregated_depression	0.198909208432268	72	FALSE	NA	1	0.000935660724770117	2.27025319148508e-05	Up	0.423405645943824	0.000140396252668324	1	0.00104250415779475	2.5294942159205e-05	Up	0.545237666296961	NA	1e-07	0.01
Gamma_glutamyltransferase	Mood swings	0.0925414194824963	72	FALSE	NA	1	-0.000271704165778339	-6.59253117255312e-06	Down	0.122579455411489	0.146301109565278	1	-1.74068470253553e-05	-4.22353412586753e-07	Down	0.00716316696711678	0.104	1e-07	0.01
Gamma_glutamyltransferase	FEV FVC ratio	0.252227601436164	72	FALSE	NA	1	2.80441742453575e-05	6.8045365587755e-07	Up	0.245613731607297	1.01929387183422e-08	1	2.02956909135418e-05	4.9244727121771e-07	Up	0.206717764711308	NA	1e-07	0.01
Gamma_glutamyltransferase	FVC	0.252948821967123	72	TRUE	2.38303374160805e-19	1	0.000389255044755975	9.44474299566263e-06	Up	0.502007510041073	3.5916578863541e-07	1	0.000351567371698567	8.53030298794244e-06	Up	0.462851671843071	NA	1e-07	0.01
Gamma_glutamyltransferase	townsend	0.019921016194825	72	FALSE	NA	1	0.000185392559138893	4.49829770471626e-06	Up	0.0729563774454717	0.54796111304963	1	-0.000346889719429674	-8.41680613260825e-06	Down	0.123797405669742	0.425	1e-07	0.01
Gamma_glutamyltransferase	Sleep duration	0.025115827519026	72	FALSE	NA	1	8.22262577601488e-05	1.99510804677322e-06	Up	0.0694529685030832	0.834729143222545	1	0.000140673971421145	3.4132621378994e-06	Up	0.129723643434373	0.214	1e-07	0.01
Gamma_glutamyltransferase	Neuroticism score	0.0355526814849042	72	FALSE	NA	1	-0.00174756387648983	-4.24022550364057e-05	Down	0.606688870247146	0.645659554399713	1	-0.00189524150517748	-4.59854513698999e-05	Down	0.825255627587951	0.031	1e-07	0.01
Gamma_glutamyltransferase	Menarche	0.211014582243531	72	FALSE	NA	1	0.000962201120716947	2.33464984403921e-05	Up	0.374886728516831	4.18258768083044e-06	1	0.00109626434261396	2.65993597534203e-05	Up	0.525586186856029	NA	1e-07	0.01
Gamma_glutamyltransferase	Num children (f)	0.144656857534247	72	FALSE	NA	1	-0.00106418073788235	-2.58208948236865e-05	Down	0.807847877527058	0.0215539517992473	1	-0.000959449679574918	-2.32797384720776e-05	Down	0.714535875739229	0.187	1e-07	0.01
Gamma_glutamyltransferase	chronotype_quantitative_time_averaged	0.144395831232877	72	FALSE	NA	1	0.000101088602913878	2.45277713718703e-06	Up	0.0869750389054267	0.00758219724323873	1	0.000157031163805582	3.81014711160209e-06	Up	0.151744781938791	0.028	1e-07	0.01
Gamma_glutamyltransferase	alcohol_continuous	0.173734897726027	72	FALSE	NA	1	-0.00113508570187681	-2.75413071113788e-05	Down	0.459723538641378	0.00126928691057843	1	-0.00169303863406902	-4.10792743624786e-05	Down	0.922285807567993	0.002	1e-07	0.01
Gamma_glutamyltransferase	physical_activity	0.278078806019178	72	TRUE	0.193208036768247	1	0.00021865882187169	5.30545821854962e-06	Up	0.0283372126512437	4.82025890272328e-08	1	-0.000702655166211929	-1.7048969689286e-05	Down	0.106868973862047	NA	1e-07	0.01
Gamma_glutamyltransferase	Summer outdoor time	0.142039869315069	72	FALSE	NA	1	0.00214606635266423	5.20713743485571e-05	Up	1.21792269322372	0.0301408758064429	1	0.00186686492548312	4.52969323489655e-05	Up	1.04113492040377	NA	1e-07	0.01
Gamma_glutamyltransferase	Height	0.373545638306849	72	FALSE	NA	1	-0.0060620800377847	-0.000147088107777528	Down	1.01660246819454	1.86998401105356e-17	1	-0.00622517252875998	-0.00015104532472959	Down	1.18013055056442	NA	1e-07	0.01
Gamma_glutamyltransferase	Pulse rate	0.10727906952207	72	TRUE	1	1	0.00895818318812298	0.000217358102508159	Up	1.11488439506253	0.0199355700760004	1	0.00977142968616575	0.00023709042009688	Up	1.28106197887621	NA	1e-07	0.01
Gamma_glutamyltransferase	Water intake	0.0939057367427701	72	FALSE	NA	1	-0.000758004509408665	-1.83919460450571e-05	Down	0.330304303567007	0.0285322187120009	1	-0.000763493270361453	-1.85251233468342e-05	Down	0.379094408791147	0.044	1e-07	0.01
Gamma_glutamyltransferase	Bread intake	0.0565763963470319	72	FALSE	NA	1	0.00031943434468877	7.75063889400507e-06	Up	0.0346524432340333	0.132882926203048	1	0.000408056682978231	9.90093911514506e-06	Up	0.0448188908396861	0.114	1e-07	0.01
Gamma_glutamyltransferase	Coffee intake	0.227512471616438	72	FALSE	NA	1	-0.00113607661155051	-2.75653501837194e-05	Down	0.591843874197411	0.000104563004609316	1	-0.000998643161372953	-2.42307148760435e-05	Down	0.527267793312985	0.001	1e-07	0.01
Gamma_glutamyltransferase	Beer intake	0.0918447360781127	72	TRUE	1.26359730412338e-05	1	0.000424473173916051	1.02992628874048e-05	Up	0.062952062101732	0.0593413582165892	1	0.000467229917141194	1.13366969721607e-05	Up	0.0676520518331779	0.001	1e-07	0.01
Gamma_glutamyltransferase	Body mass index (BMI)	0.23207626384554	72	FALSE	NA	1	0.00259213941810951	6.28947291571229e-05	Up	0.440826670546925	0.000475402310302883	1	0.00182528082916808	4.4287950942832e-05	Up	0.431556471822262	NA	1e-07	0.01
Gamma_glutamyltransferase	Waist circumference	0.281321793890411	72	FALSE	NA	1	0.00507750499421777	0.000123198736601202	Up	0.279021086463613	0.00253508311317212	1	0.00334449654612315	8.11496491916168e-05	Up	0.24908917515032	NA	1e-07	0.01
Gamma_glutamyltransferase	Intelligence	0.226047863424657	72	FALSE	NA	1	-0.000570140158353555	-1.38336736792493e-05	Down	0.150216609447705	3.26438936052668e-05	1	-0.000861721349466468	-2.09084937735067e-05	Down	0.235662074218996	0.001	1e-07	0.01
Gamma_glutamyltransferase	smoking_current	0.0102088184474884	72	FALSE	NA	1	-0.000698859828228987	-1.69568809872551e-05	Down	0.264638386261208	0.787985041764653	1	-0.000848525606431924	-2.05883170583245e-05	Down	0.290917862604278	0.365	1e-07	0.01
Gamma_glutamyltransferase	Crohns disease	0.0148212602739726	72	FALSE	NA	1	0.00376116835680656	9.12596226356586e-05	Up	0.312033555438847	0.76224300147747	1	0.00374023680973472	9.07517471816126e-05	Up	0.361924994252361	0.873	1e-07	0.01
Gamma_glutamyltransferase	Atrial fibrillation	0.11627140456621	72	TRUE	6.60118386065578e-17	1	0.00264730412255331	6.42332255052691e-05	Up	0.627818730068145	0.0383964740818124	1	0.00268146863572675	6.50621808414739e-05	Up	0.702929213080376	0.299	1e-07	0.01
Gamma_glutamyltransferase	Myocardial infarction	0.118949608344384	72	FALSE	NA	1	0.00413500556582133	0.000100330272865956	Up	1.26352671320544	0.0663217600683723	1	0.00365457464000904	8.8673271415121e-05	Up	1.0179426616497	0.022	1e-07	0.01
Gamma_glutamyltransferase	Heart failure	0.10697337412481	72	FALSE	NA	1	0.0032475940723708	7.87984427716496e-05	Up	0.463406747037518	0.0145565132494713	1	0.00351061160827888	8.51802047127481e-05	Up	0.52231633218379	0.238	1e-07	0.01
Gamma_glutamyltransferase	Cardiomyopathy	0.0168900143987822	72	FALSE	NA	1	0.0117783907666249	0.000285786594655432	Up	1.48410969760037	0.661500182035612	1	0.01230996252562	0.000298684458703947	Up	1.45062912502416	0.68	1e-07	0.01
Gamma_glutamyltransferase	Asthma	0.329312264016438	72	FALSE	NA	1	-0.000330470320708846	-8.01841180695795e-06	Down	0.078246956245036	3.24575659272516e-11	1	-9.54526174742367e-05	-2.31602763394532e-06	Down	0.0221315542665236	NA	1e-07	0.01
Gamma_glutamyltransferase	Diabetes	0.173402323950378	72	TRUE	1.56347448369134e-85	0.157567227607597	0.00529880158638195	0.000128568196719867	Up	2.70566275873897	0.0214572752045642	0.148241525586659	0.0058247086555355	0.00014132861479196	Up	2.80326063111295	NA	1e-07	0.01
Gamma_glutamyltransferase	Malignant melanoma	0.149620068493151	72	FALSE	NA	1	-0.00113625026354819	-2.7569563612706e-05	Down	0.101458122248364	0.00167685213939233	1	-0.00111915948440754	-2.71548791564512e-05	Down	0.103050576242325	0.003	1e-07	0.01
Gamma_glutamyltransferase	Non-melanoma skin cancer	0.029652810958904	72	FALSE	NA	1	-0.000387533867688939	-9.40298098058489e-06	Down	0.0952034224430504	0.343685775625863	1	4.48571602675315e-05	1.08839784082357e-06	Up	0.00898028046185009	0.444	1e-07	0.01
Gamma_glutamyltransferase	Lung cancer	0.0618627948249618	72	FALSE	NA	1	-0.00318428124278504	-7.72622432751458e-05	Down	0.229601946502552	0.128481629177356	1	-0.00405009906672199	-9.82701324170188e-05	Down	0.373211674544453	0.275	1e-07	0.01
Gamma_glutamyltransferase	Breast cancer	0.00180883713850832	72	FALSE	NA	1	0.00293442267457338	7.11997657457851e-05	Up	0.797799628412952	0.902014033256798	1	0.00260978904726036	6.33229733470037e-05	Up	0.825978370800544	0.952	1e-07	0.01
Gamma_glutamyltransferase	Prostate cancer	0.153431613448634	72	FALSE	NA	1	-0.00573425154169036	-0.000139133796243283	Down	1.06893713935326	0.0258682409154229	1	-0.00502235206535464	-0.000121860525971467	Down	0.854409539476309	NA	1e-07	0.01
Gamma_glutamyltransferase	Colorectal cancer	0.180439284931507	72	FALSE	NA	1	0.000921927202291038	2.23693067145932e-05	Up	0.0951039161703262	0.0010122133423474	1	0.0012675248796803	3.07547632085117e-05	Up	0.141875930713624	0.192	1e-07	0.01
Gamma_glutamyltransferase	Bladder cancer	0.0219469342678844	72	FALSE	NA	1	-0.00086561536110424	-2.10029766572518e-05	Down	0.0758082335864341	0.819350661321374	1	-0.00112382432712138	-2.72680652053951e-05	Down	0.0782056430695	0.105	1e-07	0.01
Gamma_glutamyltransferase	IBD	0.0465396831050229	72	FALSE	NA	1	0.000204791285974695	4.96898136540478e-06	Up	0.0200844984604743	0.251394848435837	1	-0.000121356164399658	-2.94454188618851e-06	Down	0.0124559177138089	0.676	1e-07	0.01
Gamma_glutamyltransferase	Respiratory failure	0.0743867878234398	72	FALSE	NA	1	0.00890658537130609	0.000216106151825597	Up	1.09500486684963	0.295048061351753	1	0.00861893451319443	0.000209126695903454	Up	0.990830012385365	0.361	1e-07	0.01
Gamma_glutamyltransferase	Respiratory infection	0.0164190021308981	72	FALSE	NA	1	0.00376714087827944	9.14045377269525e-05	Up	0.960984273958913	0.7619596157182	1	0.00409520244364676	9.9364504369367e-05	Up	1.19900540138759	0.891	1e-07	0.01
Gamma_glutamyltransferase	Helicobacter pylori	0.0233582059969558	72	FALSE	NA	1	-0.000964705074073367	-2.3407253454985e-05	Down	0.0650475354682445	0.419010567906905	1	-0.000508229119446343	-1.2331486722521e-05	Down	0.0315117915641931	0.242	1e-07	0.01
Gamma_glutamyltransferase	Stroke	0.128232106849315	72	FALSE	NA	1	-1.41261666537222e-05	-3.4275217586954e-07	Down	0.00156438373755962	0.00895645499965926	1	0.000442035754108106	1.07253949529729e-05	Up	0.051411065240287	0.099	1e-07	0.01
Gamma_glutamyltransferase	Multiple sclerosis	0.0384328157990868	72	FALSE	NA	1	0.00314503545595817	7.63099977609618e-05	Up	0.207811515479505	0.30746280398192	1	0.00439046818131414	0.000106528724962684	Up	0.327149059798025	0.18	1e-07	0.01
Gamma_glutamyltransferase	Migraine	0.114562066057839	72	FALSE	NA	1	-0.00183674663442666	-4.45661530762777e-05	Down	0.289996983800721	0.0209299684884509	1	-0.00201867133200074	-4.89803078478054e-05	Down	0.417680210664066	0.036	1e-07	0.01
Gamma_glutamyltransferase	Osteoarthritis	0.0903889477625571	72	FALSE	NA	1	0.00197902583038499	4.80183637991943e-05	Up	0.681342442528169	0.0838853502301701	1	0.00158658037583328	3.84962098592741e-05	Up	0.48480721843342	0.008	1e-07	0.01
Gamma_glutamyltransferase	Gout	0.143541445844749	72	FALSE	NA	1	-0.00188094121369567	-4.56384742924585e-05	Down	0.253437363902569	0.0011400236292975	1	-0.00182911018915732	-4.43808651424641e-05	Down	0.238967391295554	0.018	1e-07	0.01
Gamma_glutamyltransferase	Hiatus hernia	0.107735482191781	72	FALSE	NA	1	-0.000973094497178506	-2.36108113694613e-05	Down	0.410700793870929	0.0431405003650012	1	-0.000995519810495962	-2.41549310250289e-05	Down	0.38540407564683	0.27	1e-07	0.01
Gamma_glutamyltransferase	Gastric reflux	0.0462659021004566	72	TRUE	0.243893223590119	1	-7.0405248453824e-05	-1.70828737135316e-06	Down	0.0186520070660644	0.304480668139201	1	0.000209657587051041	5.08705552686983e-06	Up	0.0542756685428966	0.153	1e-07	0.01
Gamma_glutamyltransferase	Allergic rhinitis	0.0853550688858447	72	FALSE	NA	1	5.24205771913488e-05	1.27191384139148e-06	Up	0.0102332191801219	0.113290654830155	1	-1.26844589330311e-05	-3.07771103484656e-07	Down	0.00270634468981947	0.097	1e-07	0.01
Gamma_glutamyltransferase	Hypothyroidism	0.0282403044444446	72	FALSE	NA	1	-0.00121374892103868	-2.94499628839998e-05	Down	0.374254447037023	0.640535291963426	1	-0.000564921108975735	-1.37070405611452e-05	Down	0.13582572040053	0.367	1e-07	0.01
Gamma_glutamyltransferase	Kidney infection	0.0600072426179604	72	FALSE	NA	1	0.00349361887748407	8.47678992659373e-05	Up	0.879797067882606	0.91921039343912	1	0.00280300409651228	6.80110731100336e-05	Up	0.764721027487664	0.524	1e-07	0.01
Gamma_glutamyltransferase	Angina	0.252901685205479	72	FALSE	NA	1	0.00402899456668684	9.77580604951022e-05	Up	1.19109448156115	2.97999923135365e-06	1	0.00377776123443881	9.16622261905935e-05	Up	1.11290311586932	0.001	1e-07	0.01
Glucose	statins	0.14221015125	16	FALSE	NA	1	1.82044248254717	1.48382384666022	Up	0.486521644974324	0.0705879757178216	1	2.01016502681023	1.63846473101965	Up	0.656768187446676	0.179	1e-07	0.01
Glucose	Alanine_aminotransferase	0.40122376413875	16	TRUE	0.100562995175618	1	0.507795156474772	0.413898582141169	Up	0.348108012462441	0.0022419118572259	1	0.60073462304951	0.489652580480363	Up	0.519386239859331	NA	1e-07	0.01
Glucose	Albumin	0.571181231933333	16	FALSE	NA	1	0.277289471315941	0.226015781279009	Up	1.1375940375546	1.14161130834215e-09	1	0.285623738371876	0.232808956191477	Up	1.30054068408844	NA	1e-07	0.01
Glucose	Alkaline_phosphatase	0.508419710247	16	FALSE	NA	1	1.18147097200063	0.963004774497694	Up	0.255947351833428	1.02103551006885e-09	1	-0.317526294476073	-0.258812399843588	Down	0.0996192946414883	NA	1e-07	0.01
Glucose	Aspartate_aminotransferase	0.276663498125	16	FALSE	NA	1	-0.192408405520931	-0.156830102102624	Down	0.219496009078501	0.00212573727733067	1	-0.0272829668995236	-0.0222380642515606	Down	0.0256814127260403	0.019	1e-07	0.01
Glucose	Calcium	0.459038214875	16	TRUE	1	0.523415321052113	0.0110514815821674	0.00900794838055053	Up	2.05490822026586	1.7018716458623e-05	0.814458280060819	0.0119256822191216	0.00972050028170327	Up	1.83001642670056	0.001	1e-07	0.01
Glucose	C_reactive_protein	0.373678925	16	FALSE	NA	1	0.0549288851643477	0.0447719664085612	Up	0.122045006051391	0.000173181788178628	1	0.0570165518352922	0.0464736019284546	Up	0.123773633239001	0.039	1e-07	0.01
Glucose	Creatinine_in_urine	0.1832737375	16	FALSE	NA	1	-242.34491958843	-197.532838444374	Down	0.88701403809518	0.0978953255456212	1	-251.345326741926	-204.868977263395	Down	0.746656250255028	0.347	1e-07	0.01
Glucose	Creatinine	0.0619543333333333	16	FALSE	NA	1	-0.742466275292579	-0.605176584913922	Down	0.867863455668308	0.838865931504922	1	-0.657326853360018	-0.535780322320865	Down	0.608308467269692	0.209	1e-07	0.01
Glucose	Cystatin_C	0.1169506875	16	FALSE	NA	1	-0.00794008762790628	-0.00647188333595363	Down	0.85959400055564	0.392802763116188	1	-0.00793061150417007	-0.00646415944546629	Down	0.822451385372303	0.329	1e-07	0.01
Glucose	Direct_bilirubin	0.3585151325	16	FALSE	NA	1	0.00820837415920071	0.00669056091389909	Up	0.0823251057260992	3.00612107571184e-05	1	0.0247624694897272	0.0201836328713018	Up	0.284495552315784	0.008	1e-07	0.01
Glucose	Gamma_glutamyltransferase	0.4487957875	16	TRUE	5.39892470443251e-08	1	3.45922878211547	2.8195816166487	Up	1.17874561275307	0.00013133165532627	0.648522551638728	4.89575271649232	3.99047742388346	Up	1.96658697594044	0.004	1e-07	0.01
Glucose	Glycated_haemoglobin_HbA1c	0.953595761752013	16	TRUE	0.000403911636836463	3.17479267917155e-49	3.70779363802551	3.02218426088325	Up	51.7478813168197	0.289893330044158	2.12719795363704e-07	3.60205917398287	2.93600119239059	Up	9.2862041266277	0.482	1e-07	0.01
Glucose	HDL_cholesterol	0.186829269333333	16	FALSE	NA	1	0.00530180488978871	0.00432144635231802	Up	0.0809455825044466	0.0651697256486013	1	0.00656021039705831	0.00534715967111649	Up	0.182325182878652	NA	1e-07	0.01
Glucose	IGF_1	0.514717885525	16	FALSE	NA	0.0749166699828604	-0.747332199675046	-0.609142749571125	Down	3.08563914969753	0.00269001531942663	0.718476641025437	-0.69947812600868	-0.570137388870777	Down	1.8998203083861	NA	1e-07	0.01
Glucose	LDL_direct	0.181943375	16	FALSE	NA	1	-0.00560356441579433	-0.00456740742218798	Down	0.0606578067579576	0.068620245151841	1	0.00446507502106351	0.00363943648695269	Up	0.0540865395830639	0.09	1e-07	0.01
Glucose	Lipoprotein_A	0.0196210166666667	16	FALSE	NA	1	0.812944982930165	0.662623050856706	Up	0.277212787948613	0.744383832205631	1	0.58968192801291	0.480643643025649	Up	0.149927535383822	0.68	1e-07	0.01
Glucose	uacr_lowcontrolonly	0.143628358333333	16	TRUE	1.40679141529325e-16	1	0.0145172070996697	0.0118328254190458	Up	0.030293654928131	0.367397772845285	1	0.0314403869083047	0.0256267343187303	Up	0.0785491897864052	0.45	1e-07	0.01
Glucose	Non_albumin_protein	0.37225285	16	FALSE	NA	1	-0.245537356412808	-0.200134960694532	Down	1.02010478178477	0.0907191279905309	0.981777883178555	-0.36863569737935	-0.300471145749328	Down	1.71490605933016	0.006	1e-07	0.01
Glucose	oestradiol_gt212_lowcontrolonly	0.0826260583333334	16	FALSE	NA	1	-0.0692823039968673	-0.0564712897043977	Down	0.293440377123979	0.176622779961354	1	-0.0723878063801425	-0.0590025525903947	Down	0.29051844348957	0.545	1e-07	0.01
Glucose	Phosphate	0.33394982582	16	TRUE	1	1	0.00650708693152415	0.00530385928358294	Up	0.360871788152357	1.07569088032488e-06	1	0.00565206563317143	0.00460694026303637	Up	0.365484751690648	NA	1e-07	0.01
Glucose	rheumatoidfactor_lowcontrolonly	0.20801435	16	FALSE	NA	1	-0.00189804562167272	-0.00154707736305205	Down	0.00405106901825405	0.0442492325852429	1	-0.00151970980056755	-0.0012386997467397	Down	0.00284256006215878	0.05	1e-07	0.01
Glucose	SHBG	0.190322198445833	16	FALSE	NA	1	-1.33959764845892	-1.09189219366715	Down	0.660698812801382	0.10063533497133	1	-1.69130268145992	-1.37856332992139	Down	1.2211598001857	0.001	1e-07	0.01
Glucose	Sodium_in_urine	0.17968900875	16	FALSE	NA	1	-0.272539730791448	-0.22214431688326	Down	0.0532923525103003	0.140617501601254	1	0.0559186860029597	0.0455787428389386	Up	0.0141220275898956	0.039	1e-07	0.01
Glucose	Testosterone	0.43545637999997	16	FALSE	NA	1	-0.391730263646734	-0.319295287947916	Down	1.10941047992966	4.85095010130062e-05	1	-0.328711289178042	-0.267929173387747	Down	1.66145233018652	NA	1e-07	0.01
Glucose	Total_bilirubin	0.23470775375	16	FALSE	NA	1	-0.094539626089342	-0.0770582718161057	Down	0.259028310631885	0.00319601168152351	1	-0.106479810022061	-0.0867905922946345	Down	0.256797236536025	0.046	1e-07	0.01
Glucose	Urate	0.201891690875	16	FALSE	NA	1	0.0233503473576324	0.0190326267208261	Up	0.00339773009746644	0.0394583383485892	1	0.262141083613897	0.213668487076505	Up	0.0429319296157589	0.01	1e-07	0.01
Glucose	Urea	0.2369384767325	16	FALSE	NA	1	-0.0270059056388841	-0.0220122344824446	Down	0.15557838627716	0.00822623457645277	1	-0.011501964604213	-0.00937513243444689	Down	0.0805574553207824	NA	1e-07	0.01
Glucose	Vitamin_D	0.4347426625	16	FALSE	NA	0.0054077632625307	-2.18640961861388	-1.78211987567285	Down	4.40956867599802	0.628761876808511	0.137076573747296	-2.09809041213652	-1.71013180357192	Down	2.84696007760453	0.742	1e-07	0.01
Glucose	Basal metabolic rate	0.2888211801075	16	FALSE	NA	1	-42.9652825466848	-35.0205576020516	Down	0.499923200311076	0.00231631679397048	1	-36.7002105524158	-29.9139621917247	Down	0.573269491992455	NA	1e-07	0.01
Glucose	SBP	0.265074847833333	16	TRUE	1	0.00838714450181496	2.2221831353386	1.81127849930636	Up	4.19376055313115	0.1394783869324	0.111509459554375	2.34968654627501	1.91520521135125	Up	2.96223426111283	0.332	1e-07	0.01
Glucose	DBP	0.328258425125	16	FALSE	NA	1	-0.172043775779127	-0.140231102942258	Down	0.180773643931775	0.00103215985185558	1	-0.153550386788027	-0.125157332771743	Down	0.181200426748385	0.005	1e-07	0.01
Glucose	RBC	0.6769707611605	16	FALSE	NA	0.556394568997577	-0.062408661939144	-0.0508686551271242	Down	2.01949536836957	0.11890259354798	0.063141529679067	-0.0655055303931729	-0.0533928805866554	Down	3.26733709304372	NA	1e-07	0.01
Glucose	Hemoglobin	0.280544275	16	FALSE	NA	1	0.0762056355578589	0.0621144256820643	Up	0.483185253689746	0.118010355871008	1	0.0723829918541797	0.0589986283200579	Up	0.561110897510108	0.143	1e-07	0.01
Glucose	RBC distr width	0.22724008625	16	FALSE	NA	1	-0.0395230308574019	-0.032214813838251	Down	0.765285961448825	0.0513985331088244	1	-0.0412157022908252	-0.0335944928237467	Down	0.643900065947076	0.231	1e-07	0.01
Glucose	Reticulocyte count	0.203110695833333	16	TRUE	0.115408242127151	1	0.0026192536905666	0.00213492660371092	Up	1.63310002483326	0.267758143520566	1	0.00250270824365181	0.00203993161484982	Up	1.33494657099631	0.485	1e-07	0.01
Glucose	Eosinophill count	0.0733265631250001	16	FALSE	NA	1	0.00696118561043318	0.00567399042200778	Up	1.31402429360554	0.86114496709597	1	0.00756421723879816	0.00616551526777292	Up	1.34686544028351	0.049	1e-07	0.01
Glucose	Monocyte count	0.243364158333333	16	FALSE	NA	1	-0.0049402365045637	-0.00402673569963944	Down	0.212198203348572	0.00218669928882329	1	-0.00900136532393907	-0.00733691981384261	Down	0.58341388387639	0.018	1e-07	0.01
Glucose	Basophill count	0.0243914949999999	16	FALSE	NA	1	-0.000346537785734633	-0.000282459366429641	Down	0.0850531829899802	0.689924030394541	1	-0.000759202363752703	-0.000618817997589702	Down	0.200035229065244	0.461	1e-07	0.01
Glucose	Lymphocyte count	0.0835158125	16	FALSE	NA	1	0.0170362363373472	0.0138860601073893	Up	0.213841929519393	0.203721189048514	1	0.0190337414203518	0.0155142058490994	Up	0.23038222285552	0.485	1e-07	0.01
Glucose	Platelet distr width	0.17804350125	16	TRUE	1	1	0.0217552899912489	0.0177325119521797	Up	0.617833350038966	0.325314847167192	1	0.0266929089105381	0.0217571140851242	Up	1.24217332707962	0.013	1e-07	0.01
Glucose	Platelet count	0.291069148615583	16	FALSE	NA	1	4.73439525630328	3.85895662629692	Up	1.46739627553126	0.0201821023141024	1	4.19336090853724	3.41796512298162	Up	1.18113326051387	0.004	1e-07	0.01
Glucose	Platelet volume	0.299672345375	16	FALSE	NA	1	-0.000469538835657486	-0.000382716250560582	Down	0.00331054710149957	6.65638556289288e-05	1	-0.0211615278580821	-0.0172485425761169	Down	0.179909343204825	NA	1e-07	0.01
Glucose	time_aggregated_depression	0.38355799625	16	FALSE	NA	1	0.0447978769046273	0.0365142863167129	Up	0.201368749943452	0.000366010798053721	1	0.00497190423360817	0.00405254773818295	Up	0.0223497691277055	0.025	1e-07	0.01
Glucose	Mood swings	0.1819668125	16	FALSE	NA	1	0.0652564405901386	0.0531898500634471	Up	0.562159507801917	0.235913564539038	1	0.0524785799361878	0.042774747949864	Up	0.332764785603864	0.22	1e-07	0.01
Glucose	FEV FVC ratio	0.122122919666667	16	TRUE	1	1	-0.00350192011164868	-0.00285437887798176	Down	1.08124811673253	0.40976360814763	1	-0.00386639757640017	-0.00315146069130651	Down	1.07544463024691	0.023	1e-07	0.01
Glucose	FVC	0.1882784025	16	FALSE	NA	1	-0.045652823962357	-0.0372111448244952	Down	1.5573999512585	0.465358305455414	1	-0.0341505890799208	-0.0278357920890629	Down	0.611179436093115	0.109	1e-07	0.01
Glucose	townsend	0.0315857083333333	16	FALSE	NA	1	0.0681966259572761	0.0555863647587401	Up	0.401262869539283	0.658146473423282	1	0.0708655110969173	0.057761745443471	Up	0.483871294371119	0.833	1e-07	0.01
Glucose	Sleep duration	0.154451325	16	FALSE	NA	0.238034114065132	-0.0863683008763764	-0.0703979091152478	Down	2.4869308916877	0.667863821609647	0.514959303156762	-0.0860011944826638	-0.0700986844891064	Down	2.09920812901741	0.762	1e-07	0.01
Glucose	Neuroticism score	0.154676804166667	16	FALSE	NA	1	0.19792564027734	0.161327143111976	Up	1.28779014215098	0.398318924450076	1	0.189564834310996	0.154512336608009	Up	0.922485757367086	0.304	1e-07	0.01
Glucose	Menarche	0.27841914941	16	FALSE	NA	1	-0.0129521441998507	-0.0105571588299947	Down	0.0357316749449759	0.00947368700268776	1	-0.0738606700774793	-0.0602030685627151	Down	0.499116417560146	0.001	1e-07	0.01
Glucose	Num children (f)	0.108161425	16	FALSE	NA	1	-0.00266351823622315	-0.00217100617724123	Down	0.0199661279635908	0.376377500351547	1	-0.0040368064135381	-0.00329035917266534	Down	0.0253292645483344	0.426	1e-07	0.01
Glucose	chronotype_quantitative_time_averaged	0.242265041666667	16	FALSE	NA	1	-0.0550578960167216	-0.044877121820537	Down	0.835556304100306	0.00184743180254015	1	-0.0542233061644572	-0.044196856260464	Down	0.721666763531156	0.032	1e-07	0.01
Glucose	alcohol_continuous	0.28541125	16	FALSE	NA	1	-0.184826177766459	-0.150649906649729	Down	1.39897184190931	0.326895262025242	1	-0.175450991468029	-0.143008289224372	Down	1.40439649371865	0.456	1e-07	0.01
Glucose	physical_activity	0.357523425	16	FALSE	NA	1	-0.0832244071935855	-0.0678353538779287	Down	0.150195660283021	0.000342717420855187	1	-0.0897955550379327	-0.0731914285492522	Down	0.170346569420581	0.041	1e-07	0.01
Glucose	Summer outdoor time	0.267487457083333	16	FALSE	NA	1	-0.0253297930666893	-0.0206460524535404	Down	0.105716829755734	0.00141226838932032	1	0.0182745858639645	0.0148954260037093	Up	0.0819210521426315	0.062	1e-07	0.01
Glucose	Height	0.52826220218075	16	FALSE	NA	1	-0.0339289491700986	-0.0276551356900177	Down	0.0286213944201236	3.88050614695264e-13	1	-0.122550981422839	-0.0998900379496664	Down	0.167074543443312	NA	1e-07	0.01
Glucose	Pulse rate	0.18576239125	16	TRUE	1	1	0.490964093999432	0.400179757127487	Up	0.529191157896605	0.0597461817245929	1	0.350661052103114	0.285820198217704	Up	0.470843006574586	0.085	1e-07	0.01
Glucose	Water intake	0.0685902041666666	16	TRUE	0.00017096651629814	1	0.00291702892900077	0.00237764012197342	Up	0.0108197774335722	0.763403067804969	1	-0.00681506290179949	-0.00555488731290769	Down	0.036379043445321	0.446	1e-07	0.01
Glucose	Bread intake	0.075136125	16	FALSE	NA	1	0.238615595929429	0.194493105285984	Up	0.574453873021641	0.472566552890159	1	0.224445563258572	0.182943258154559	Up	0.506853318962197	0.678	1e-07	0.01
Glucose	Coffee intake	0.16911817625	16	FALSE	NA	0.844222646547453	0.174861411018289	0.142527728295238	Up	1.76861490036297	0.178474683105421	1	0.170381636455915	0.138876310364136	Up	1.37853299896279	0.167	1e-07	0.01
Glucose	Beer intake	0.0193348333333333	16	FALSE	NA	1	0.260759398796506	0.212542290066564	Up	0.762466931096087	0.992946585324215	1	0.204770953364396	0.166906687038142	Up	0.726430702245577	0.751	1e-07	0.01
Glucose	Body mass index (BMI)	0.311732903	16	FALSE	NA	1	-0.112367743887348	-0.0915897863151161	Down	0.272737961842024	0.000915105131792494	1	-0.0264483729278648	-0.0215577953338119	Down	0.0554970467450612	0.003	1e-07	0.01
Glucose	Waist circumference	0.35317675	16	FALSE	NA	1	-0.131666737186047	-0.107320196227918	Down	0.10962975764504	2.17099340093519e-05	1	-0.125552245748404	-0.102336337472502	Down	0.0900229289317845	0.017	1e-07	0.01
Glucose	Intelligence	0.154362906666667	16	FALSE	NA	1	-0.178955023252731	-0.145864389305228	Down	0.669809784025299	0.0657388777080262	1	-0.172038231827151	-0.140226584124319	Down	0.701922867137683	0.069	1e-07	0.01
Glucose	smoking_current	0.283054745833333	16	FALSE	NA	1	-0.0360669629916197	-0.029397808651826	Down	0.115122566066358	0.00236817280992801	1	-0.0366618483171946	-0.0298826935304085	Down	0.110693377816859	0.08	1e-07	0.01
Glucose	Crohns disease	0.116492058333333	16	FALSE	NA	1	-0.025441572662933	-0.0207371628467918	Down	0.0160012827437361	0.252122709354215	1	-0.025768972842404	-0.0210040233482124	Down	0.0196785562989319	0.248	1e-07	0.01
Glucose	Atrial fibrillation	0.27204225	16	FALSE	NA	1	-0.334338634083846	-0.272515964041484	Down	0.357527524290141	0.805211284764656	1	-0.241541777099913	-0.196878205305369	Down	0.792927128757197	0.317	1e-07	0.01
Glucose	Myocardial infarction	0.088071104625	16	FALSE	NA	1	0.180545880154766	0.147161080318811	Up	0.571334906022813	0.520639764902965	1	0.227054918804374	0.185070116882806	Up	0.665385516765327	0.032	1e-07	0.01
Glucose	Heart failure	0.0767244125000001	16	FALSE	NA	1	-0.126525621077656	-0.103129725640017	Down	0.112674726423786	0.444153288120676	1	-0.0109225039361965	-0.00890282003477059	Down	0.0127946652395469	0.12	1e-07	0.01
Glucose	Cardiomyopathy	0.132637585416667	16	FALSE	NA	1	0.0769934264661285	0.0627565459067236	Up	0.054543088309491	0.275054585950839	1	-0.0578710626686505	-0.0471701048742618	Down	0.0384318238312755	0.254	1e-07	0.01
Glucose	Asthma	0.194091425	16	FALSE	NA	0.765964478424883	0.177315674315521	0.144528172935115	Up	1.83170446444799	0.249862562432941	1	0.18038682896782	0.147031439340701	Up	1.35718536717227	0.638	1e-07	0.01
Glucose	Diabetes	0.657422927236368	16	TRUE	5.60472818026812e-08	0.0486560071833311	1.17483683944897	0.957597361642615	Up	3.31796480600042	2.29784029873503e-09	0.118059051112903	0.966990255967437	0.788183760293768	Up	2.93346595486768	NA	1e-07	0.01
Glucose	Malignant melanoma	0.190603552916667	16	FALSE	NA	1	0.406628662504105	0.331438818827667	Up	0.796721766340331	0.0333293103959611	1	0.440083885191471	0.358707824959288	Up	0.689424308880147	0.114	1e-07	0.01
Glucose	Non-melanoma skin cancer	0.126305966666667	16	FALSE	NA	1	0.016216965108858	0.0132182805991821	Up	0.0402786910696668	0.293204035495379	1	0.0268223881654028	0.0218626512871275	Up	0.0700755571920734	0.41	1e-07	0.01
Glucose	Lung cancer	0.3035512	16	FALSE	NA	1	-0.271445492983158	-0.221252414958632	Down	0.231809235920537	0.000953096087012741	1	-0.299746322552583	-0.244320128549133	Down	0.241719498421895	0.034	1e-07	0.01
Glucose	Breast cancer	0.107761875	16	FALSE	NA	1	-0.13924752687718	-0.113499219530253	Down	0.333899751939122	0.394002349779642	1	-0.115396298171934	-0.0940583296014087	Down	0.277258796489291	0.342	1e-07	0.01
Glucose	Prostate cancer	0.119543077083333	16	FALSE	NA	1	0.204169099196828	0.166416121928499	Up	0.175382371504859	0.978773251285768	1	0.207649432063414	0.169252905266212	Up	0.38594263317905	0.283	1e-07	0.01
Glucose	Colorectal cancer	0.1522086125	16	FALSE	NA	1	0.0429783831377779	0.0350312357584095	Up	0.0518028580917592	0.0941750592529868	1	0.0529461102521318	0.0431558270767714	Up	0.0607033016719535	0.12	1e-07	0.01
Glucose	Bladder cancer	0.00546008333333325	16	FALSE	NA	1	0.218896528340801	0.17842029716245	Up	0.300328844314849	0.749321173619941	1	0.179449500477749	0.146267432579128	Up	0.226188387315	0.805	1e-07	0.01
Glucose	IBD	0.0462480458333334	16	FALSE	NA	1	0.0549587622755559	0.0447963189330189	Up	0.0577318115643052	0.773307158065895	1	-0.0208600596522393	-0.0170028189582998	Down	0.027180601650004	0.53	1e-07	0.01
Glucose	Respiratory failure	0.0729958541666667	16	FALSE	NA	1	-0.39753561683544	-0.324027171312687	Down	0.525027605586027	0.639209110676798	1	-0.375734895512477	-0.306257628751724	Down	0.389273228548769	0.342	1e-07	0.01
Glucose	Respiratory infection	0.0947230416666667	16	FALSE	NA	1	0.174107313665195	0.141913071339057	Up	0.420074498473391	0.209673716068533	1	0.173516814046042	0.141431761204437	Up	0.426350535500661	0.502	1e-07	0.01
Glucose	Helicobacter pylori	0.0521627541666666	16	FALSE	NA	1	-0.296799701551592	-0.241918368235222	Down	0.367761606446012	0.472337511623528	1	-0.272644196727688	-0.222229465987855	Down	0.28223039675462	0.634	1e-07	0.01
Glucose	Stroke	0.0978354708333333	16	FALSE	NA	1	0.0113673959013091	0.00926544687596467	Up	0.0177279956912804	0.33317460691399	1	0.040966764357579	0.0333915860880326	Up	0.0613098627643502	0.322	1e-07	0.01
Glucose	Multiple sclerosis	0.000985874999999914	16	FALSE	NA	1	-0.101223300031442	-0.0825060653463429	Down	0.0920178685409938	0.898647702573627	1	-0.123969490238976	-0.101046249820275	Down	0.140004370133613	0.87	1e-07	0.01
Glucose	Migraine	0.0432905462500001	16	FALSE	NA	1	-0.268156736891455	-0.218571783869486	Down	1.4262757130169	0.917756369359759	1	-0.0923277782330659	-0.0752554174959106	Down	0.195187703860138	0.16	1e-07	0.01
Glucose	Osteoarthritis	0.425091916666667	16	FALSE	NA	1	0.115663884379617	0.0942764363528189	Up	0.389319658077229	0.0280372500561194	1	0.0985181955121263	0.0803011626196977	Up	0.335229370147328	0.107	1e-07	0.01
Glucose	Gout	0.0580013166666666	16	FALSE	NA	1	0.257658392426933	0.210014691834853	Up	0.735976529068668	0.529072856084299	1	0.216861870202586	0.176761868349549	Up	0.445675683458218	0.432	1e-07	0.01
Glucose	Hiatus hernia	0.140157579166667	16	FALSE	NA	1	0.121039299394161	0.0986578815567978	Up	0.633210243980405	0.0587632929433255	1	0.132642369860968	0.10811542433455	Up	0.615621904762886	0.17	1e-07	0.01
Glucose	Gastric reflux	0.0811580035833332	16	FALSE	NA	1	0.167392299976534	0.136439733105408	Up	0.997135163940572	0.752467538198489	1	0.16411043476745	0.133764718703442	Up	1.14362697911668	0.007	1e-07	0.01
Glucose	Allergic rhinitis	0.000927374999999953	16	FALSE	NA	1	0.0268156730586153	0.0218571778730099	Up	0.0819912019643786	0.984535887585121	1	0.0179314435455215	0.0146157342475646	Up	0.0777388502177123	0.952	1e-07	0.01
Glucose	Hypothyroidism	0.192215995833333	16	FALSE	NA	1	0.213988855541648	0.174420103802427	Up	0.62475156718886	0.0617212647731265	1	0.302837326800746	0.246839574155091	Up	1.36020671687581	0.094	1e-07	0.01
Glucose	Kidney infection	0.0269763958333333	16	FALSE	NA	1	-0.0566696285580015	-0.0461908283518431	Down	0.105217845083704	0.783849573439272	1	-0.0998672806929193	-0.0814007880028824	Down	0.293175313335907	0.654	1e-07	0.01
Glucose	Angina	0.20438611875	16	FALSE	NA	1	0.426121868907029	0.347327529833827	Up	1.28133208758869	0.572756930727924	0.337983442509968	0.473509853154039	0.385952985867179	Up	2.35397026179264	0.056	1e-07	0.01
Glycated_haemoglobin_HbA1c	statins	0.123691409878107	87	TRUE	0.995630414297129	1	0.013280720629948	0.00200973703992353	Up	0.0372190818410544	0.00295080030241236	1	-0.0529638880439487	-0.0080148879376513	Down	0.194264729503676	0.003	1e-07	0.01
Glycated_haemoglobin_HbA1c	Alanine_aminotransferase	0.175266031365659	87	TRUE	3.17213606710538e-06	0.196455476101791	0.119653502604877	0.0181068545030113	Up	2.59072940919435	0.00134206600555371	0.171317741209861	0.120341508209183	0.0182109686083506	Up	2.72521362696823	NA	1e-07	0.01
Glycated_haemoglobin_HbA1c	Albumin	0.147937725966854	87	TRUE	1	0.0095226810728071	0.0334315749777745	0.00505911361348148	Up	4.12837436593617	0.000313320090271805	0.00297256039154039	0.0342763358869298	0.00518694909291928	Up	4.79992340394283	NA	1e-07	0.01
Glycated_haemoglobin_HbA1c	Alkaline_phosphatase	0.105804167813793	87	TRUE	1	1	0.108287572681679	0.0163868777791341	Up	0.929283678020256	0.0251725459730872	1	0.0764599042320191	0.0115704791845092	Up	0.601501643561269	NA	1e-07	0.01
Glycated_haemoglobin_HbA1c	Aspartate_aminotransferase	0.124061743343668	87	FALSE	NA	1	0.0188288306195938	0.00284931814839269	Up	0.242590742514918	0.00282933253413917	1	0.0149557455925929	0.0022632142271955	Up	0.216184414857376	NA	1e-07	0.01
Glycated_haemoglobin_HbA1c	Calcium	0.144918807369099	87	FALSE	NA	0.0504410576177702	0.00134681869206333	0.000203810582793024	Up	3.29581879585854	0.000463399432873701	0.000811922984375475	0.00136491336876981	0.000206548803332085	Up	5.42829078538799	0.001	1e-07	0.01
Glycated_haemoglobin_HbA1c	C_reactive_protein	0.173166743471264	87	TRUE	6.90632432163874e-06	1	0.0033874893028866	0.000512619978542731	Up	0.108133379277446	0.00015600370789376	1	0.00350206332053072	0.000529958167748594	Up	0.114128914785552	0.002	1e-07	0.01
Glycated_haemoglobin_HbA1c	Creatinine_in_urine	0.0542042175054798	87	FALSE	NA	1	12.1908722234737	1.84481310458723	Up	0.308672394181063	0.488961196937593	1	15.5821247866975	2.35800256756543	Up	0.63239154443366	0.028	1e-07	0.01
Glycated_haemoglobin_HbA1c	Creatinine	0.162843416781609	87	FALSE	NA	1	-0.0482937246510323	-0.00730816421272977	Down	0.584397202728429	0.000628520802453448	1	-0.0427458529745294	-0.00646861916757101	Down	0.503765646501672	0.005	1e-07	0.01
Glycated_haemoglobin_HbA1c	Cystatin_C	0.081195842004277	87	TRUE	1	1	-0.000179723724871035	-2.71971255845745e-05	Down	0.157239667137527	0.111721224318939	1	-0.000291070069217172	-4.40468793538012e-05	Down	0.302711424922177	NA	1e-07	0.01
Glycated_haemoglobin_HbA1c	Direct_bilirubin	0.254426884937931	87	FALSE	NA	0.0249156871533739	-0.0128085887949379	-0.00193829055271958	Down	3.66737579219009	0.000721859589804192	0.00029689616675649	-0.0135028573923866	-0.00204335242058254	Down	5.89882920825415	NA	1e-07	0.01
Glycated_haemoglobin_HbA1c	Gamma_glutamyltransferase	0.185426033213793	87	TRUE	0.0720042737566033	1	0.166282668646543	0.0251631253745903	Up	0.752490764672997	3.39133630365262e-05	1	0.220880341951741	0.0334252498023617	Up	1.17338667914241	NA	1e-07	0.01
Glycated_haemoglobin_HbA1c	Glucose	0.650774052357376	87	TRUE	1.1539861838221e-48	6.41585581058348e-15	0.0757780721428579	0.0114672993012199	Up	17.0100331816141	1.71728429886957e-73	3.63783090044577e-16	0.0734584605753768	0.011116278493291	Up	18.4592274244383	NA	1e-07	0.01
Glycated_haemoglobin_HbA1c	HDL_cholesterol	0.215195984797527	87	TRUE	1	1	-0.00126535510428665	-0.000191482909143248	Down	0.551930248722281	7.35130073956987e-10	1	-0.00102488294769051	-0.000155092880797064	Down	0.4718940869588	NA	1e-07	0.01
Glycated_haemoglobin_HbA1c	IGF_1	0.204616246923694	87	FALSE	NA	1	0.0380048620138675	0.00575117729035096	Up	1.43203631515447	1.52461769719983e-05	1	0.034065004490064	0.00515496886023354	Up	1.5499174903994	NA	1e-07	0.01
Glycated_haemoglobin_HbA1c	LDL_direct	0.179024550301839	87	FALSE	NA	1	0.00303282078986635	0.000458948911484513	Up	0.481874798663207	8.45122924830936e-06	1	0.00212980960636872	0.000322298568968613	Up	0.407428973329675	NA	1e-07	0.01
Glycated_haemoglobin_HbA1c	Lipoprotein_A	0.0203605161186849	87	FALSE	NA	1	-0.189304310441653	-0.0286469307737605	Down	0.882406510233024	0.775874002687052	1	-0.153484828377351	-0.0232264613684203	Down	0.67928906167341	0.632	1e-07	0.01
Glycated_haemoglobin_HbA1c	uacr_lowcontrolonly	0.0365104821277734	87	TRUE	0.00168190406079188	0.0982261330759381	0.0390132555673728	0.0059037748738533	Up	2.94811532216976	0.698282000234234	0.131240542624881	0.0375875294866623	0.00568802344040114	Up	2.86964167606539	0.299	1e-07	0.01
Glycated_haemoglobin_HbA1c	Non_albumin_protein	0.170185096505607	87	TRUE	1	1	0.00902177483834272	0.00136524180906127	Up	0.410719707484752	0.000259207045751165	1	0.00909277326282179	0.00137598581666655	Up	0.422218749915573	NA	1e-07	0.01
Glycated_haemoglobin_HbA1c	oestradiol_gt212_lowcontrolonly	0.00511315915530608	87	FALSE	NA	1	0.00748590950393384	0.0011328232877398	Up	0.410416780512842	0.703817629680555	1	0.00405367931583774	0.000613432786970905	Up	0.223135931271701	0.717	1e-07	0.01
Glycated_haemoglobin_HbA1c	Phosphate	0.185053626896552	87	FALSE	NA	1	0.000575082108162865	8.70256852753891e-05	Up	0.716487815861431	2.59163529141028e-05	1	0.000572412812338723	8.66217476550017e-05	Up	0.780974991418116	0.002	1e-07	0.01
Glycated_haemoglobin_HbA1c	rheumatoidfactor_lowcontrolonly	0.00637700703715582	87	FALSE	NA	1	-0.00374623756963625	-0.000566908424161361	Down	0.160744555160259	0.743743132833751	1	-0.00941515306756315	-0.00142477071716743	Down	0.453120684279618	0.546	1e-07	0.01
Glycated_haemoglobin_HbA1c	SHBG	0.39619026307646	87	TRUE	1	8.53483458362999e-06	-0.555482248770537	-0.0840596893407085	Down	7.4714825947673	3.61649948546541e-16	6.60531763076668e-06	-0.492019632402726	-0.0744560560501145	Down	7.69145598483544	NA	1e-07	0.01
Glycated_haemoglobin_HbA1c	Sodium_in_urine	0.00716286043303926	87	FALSE	NA	0.385127389668893	0.299058559602596	0.0452557569040491	Up	2.22886021128688	0.91949839231495	0.0273919140321771	0.348972516193704	0.0528091066179252	Up	3.70034205655192	0.772	1e-07	0.01
Glycated_haemoglobin_HbA1c	Testosterone	0.228564591450052	87	FALSE	NA	0.000498894060108725	-0.0376299654056475	-0.00569444515806121	Down	5.55802246380123	0.00244870656562761	0.00157213330053596	-0.0360692023353902	-0.00545825892688882	Down	5.09917894729524	NA	1e-07	0.01
Glycated_haemoglobin_HbA1c	Total_bilirubin	0.361478561522667	87	TRUE	1	0.000153870684073164	-0.0947085744371216	-0.0143320031606887	Down	6.11679846476561	7.32351121365151e-07	6.3691275247484e-08	-0.100738113337104	-0.0152444376586804	Down	9.8398953119794	NA	1e-07	0.01
Glycated_haemoglobin_HbA1c	Urate	0.167738894838813	87	FALSE	NA	1	0.0938117194753827	0.0141962844232596	Up	0.170391655651341	2.45872078263689e-05	1	-0.0155947573144314	-0.00235991421525399	Down	0.0298665912523324	NA	1e-07	0.01
Glycated_haemoglobin_HbA1c	Urea	0.135786602411601	87	FALSE	NA	0.201440641282954	0.0100746605525465	0.00152457227595401	Up	2.57656138005516	0.0252011003948012	0.377432689780293	0.00975511495517723	0.00147621626871075	Up	2.29071131336622	0.007	1e-07	0.01
Glycated_haemoglobin_HbA1c	Vitamin_D	0.201028845011494	87	TRUE	1	1	-0.130844999125922	-0.0198004346721325	Down	1.41450979462089	1.67534852768856e-05	1	-0.130792843730753	-0.0197925421313267	Down	1.70164763140094	0.001	1e-07	0.01
Glycated_haemoglobin_HbA1c	Basal metabolic rate	0.434433176896552	87	FALSE	NA	1	-0.657019233809607	-0.0994250181840109	Down	0.0669531035623238	2.99254403962201e-39	1	0.354608192814951	0.0536619389578519	Up	0.0390119327528649	NA	1e-07	0.01
Glycated_haemoglobin_HbA1c	SBP	0.331576059531862	87	FALSE	NA	0.0373057660249954	0.217056397374549	0.0328465821781013	Up	3.45725119414251	1.34162742274837e-10	0.0331285366568387	0.213245296347324	0.0322698581349773	Up	3.59883109790555	NA	1e-07	0.01
Glycated_haemoglobin_HbA1c	DBP	0.186230552442128	87	FALSE	NA	1	0.00835589365137767	0.00126447573446934	Up	0.0958767880287232	1.06416513997102e-07	1	-0.00174209804234298	-0.000263627182622896	Down	0.0198413893817057	NA	1e-07	0.01
Glycated_haemoglobin_HbA1c	RBC	0.412364088109724	87	FALSE	NA	0.633837509724231	-0.0044077238084126	-0.000667009422632084	Down	1.93833359591001	5.92488026087777e-37	1	-0.00273830115666906	-0.000414380018552112	Down	1.4546893043312	NA	1e-07	0.01
Glycated_haemoglobin_HbA1c	Hemoglobin	0.343778348373433	87	TRUE	1	0.000229201594294152	-0.0354090651434207	-0.00535836207617572	Down	5.9267033758311	5.44386038715694e-14	1.00941876697388e-05	-0.0376917861276816	-0.00570380032773676	Down	7.49230116047805	NA	1e-07	0.01
Glycated_haemoglobin_HbA1c	RBC distr width	0.277727171577908	87	TRUE	1	1	0.000322727627768231	4.88375356582596e-05	Up	0.0408341579159068	7.65077869886817e-10	1	-0.000323807045388972	-4.90008811298191e-05	Down	0.0440562485937722	NA	1e-07	0.01
Glycated_haemoglobin_HbA1c	Reticulocyte count	0.289026801436092	87	FALSE	NA	1	-0.000204065946373621	-3.08807708889907e-05	Down	0.639310928847841	9.68241686691296e-14	1	-5.49827101972672e-05	-8.32039106294053e-06	Down	0.185785456563602	NA	1e-07	0.01
Glycated_haemoglobin_HbA1c	Eosinophill count	0.106562291962421	87	TRUE	1	0.551660670627407	0.000922685558727319	0.000139627614739163	Up	2.02572388371577	0.0891977076160169	0.458167024438979	0.0010046272882573	0.000152027644341506	Up	2.16739476136758	NA	1e-07	0.01
Glycated_haemoglobin_HbA1c	Monocyte count	0.207955620335632	87	TRUE	1	1	0.000112127758024597	1.69680030763887e-05	Up	0.0616985124437282	8.70190471797924e-08	1	-0.000134142820400104	-2.02994854202392e-05	Down	0.077064781629145	NA	1e-07	0.01
Glycated_haemoglobin_HbA1c	Basophill count	0.170505584159316	87	TRUE	2.83687861171706e-05	1	0.00022033811708637	3.33431963184983e-05	Up	0.742552505510198	0.000515982030593503	1	0.000209228416216872	3.16619940733767e-05	Up	0.829794988874472	NA	1e-07	0.01
Glycated_haemoglobin_HbA1c	Lymphocyte count	0.318963564481689	87	TRUE	0.000238299546508182	0.575579623113872	0.00950244645775154	0.00143798059970999	Up	1.99895445374895	7.38208436494228e-14	0.494578206247987	0.00916932275403196	0.00138756985281633	Up	2.12251830546021	NA	1e-07	0.01
Glycated_haemoglobin_HbA1c	Platelet distr width	0.257117253356322	87	FALSE	NA	1	0.00291816682836353	0.000441598624581664	Up	0.991874900922861	3.27505187326707e-08	1	0.00262820732226252	0.00039771980386654	Up	1.00831870919517	NA	1e-07	0.01
Glycated_haemoglobin_HbA1c	Platelet count	0.34090109732	87	TRUE	1	0.836385878375356	0.649112321710043	0.0982284856643764	Up	1.77445022577257	3.39451938491241e-22	0.000767704227233037	0.916947323763555	0.138759262511013	Up	5.4594781481921	NA	1e-07	0.01
Glycated_haemoglobin_HbA1c	Platelet volume	0.249775485973804	87	FALSE	NA	1	-0.000845258880442536	-0.000127910836142354	Down	0.0886784188166633	4.69333498769427e-11	1	-0.00187503164299613	-0.000283743679952159	Down	0.239947623431185	NA	1e-07	0.01
Glycated_haemoglobin_HbA1c	time_aggregated_depression	0.02611873680834	87	FALSE	NA	1	0.0107328512068184	0.0016241745621612	Up	1.62637609738159	0.387948989464572	1	0.0103440048734591	0.00156533145411265	Up	1.60923555911409	0.657	1e-07	0.01
Glycated_haemoglobin_HbA1c	Mood swings	0.0502285017909651	87	FALSE	NA	1	0.00820547596990332	0.00124171341649416	Up	0.976514512506055	0.2597786869693	1	0.00713436409869932	0.0010796248324902	Up	0.901432685759369	0.34	1e-07	0.01
Glycated_haemoglobin_HbA1c	FEV FVC ratio	0.244613479220939	87	FALSE	NA	1	0.000162187123749679	2.45433571777248e-05	Up	0.263579455828816	3.60549671941013e-10	1	0.000103353985166046	1.56402907643065e-05	Up	0.185339393965967	NA	1e-07	0.01
Glycated_haemoglobin_HbA1c	FVC	0.321656910413793	87	TRUE	1	1	-0.00329918637211529	-0.000499257324839684	Down	0.702475755062337	1.2089795617663e-11	1	-0.00297104378226269	-0.000449600357000448	Down	0.699858248577571	NA	1e-07	0.01
Glycated_haemoglobin_HbA1c	townsend	0.0799174949906443	87	FALSE	NA	1	-0.000651492896710119	-9.85887319105914e-05	Down	0.0321976970794553	0.0865246719659606	1	-7.20290291027204e-06	-1.08999663324771e-06	Down	0.000321751316425215	0.002	1e-07	0.01
Glycated_haemoglobin_HbA1c	Sleep duration	0.0884204953572841	87	FALSE	NA	1	-0.00127071193664178	-0.000192293544702924	Down	0.158917563315124	0.0720162077452315	1	4.88260496071466e-05	7.38871956897799e-06	Up	0.00638705525850546	0.002	1e-07	0.01
Glycated_haemoglobin_HbA1c	Neuroticism score	0.115970537182571	87	FALSE	NA	1	0.0191016844024264	0.00289060840432996	Up	1.35937204855738	0.00280420656925795	0.912756371349771	0.0208308688818161	0.00315228141093277	Up	1.75521559007223	0.074	1e-07	0.01
Glycated_haemoglobin_HbA1c	Menarche	0.118361517930019	87	FALSE	NA	1	-0.00365440366589925	-0.000553011437468874	Down	0.253565533295664	0.0430445980901707	1	-0.00297913551169294	-0.000450824857447837	Down	0.233900142495051	NA	1e-07	0.01
Glycated_haemoglobin_HbA1c	Num children (f)	0.00121957970596087	87	FALSE	NA	1	-0.00133390250864002	-0.000201856010223992	Down	0.146774605648091	0.961810323945228	1	-0.00102683717468248	-0.000155388608903965	Down	0.117277271731005	0.976	1e-07	0.01
Glycated_haemoglobin_HbA1c	chronotype_quantitative_time_averaged	0.194008069655172	87	FALSE	NA	1	0.0028113208900727	0.000425429905599334	Up	0.554610314472905	7.82995925470342e-05	1	0.00309996893574715	0.000469110266406363	Up	0.633737967080827	0.003	1e-07	0.01
Glycated_haemoglobin_HbA1c	alcohol_continuous	0.0530261310344827	87	FALSE	NA	1	-0.00814920947368233	-0.0012331987534188	Down	0.709618442218739	0.208887687099026	1	-0.00911333555572232	-0.00137909745517017	Down	0.883508992387591	0.252	1e-07	0.01
Glycated_haemoglobin_HbA1c	physical_activity	0.0923114042662391	87	FALSE	NA	1	-0.0119762880168171	-0.00181234063262454	Down	0.436784837341244	0.00866855746932392	1	-0.0128571376164725	-0.00194563732008269	Down	0.475687969955159	0.061	1e-07	0.01
Glycated_haemoglobin_HbA1c	Summer outdoor time	0.107804422615344	87	FALSE	NA	1	0.00291783909822361	0.000441549030028805	Up	0.207127628010404	0.0110360740963025	1	0.00417771436754121	0.000632202689945536	Up	0.333432028750255	0.02	1e-07	0.01
Glycated_haemoglobin_HbA1c	Height	0.409957299947207	87	FALSE	NA	1	-0.00116327754187875	-0.000176035776127464	Down	0.0152565199524428	3.23025705106714e-32	1	0.0033716690693515	0.000510225943595258	Up	0.0562660663618867	NA	1e-07	0.01
Glycated_haemoglobin_HbA1c	Pulse rate	0.231069288873563	87	FALSE	NA	0.495349408996162	0.0861052555886418	0.0130300852122701	Up	2.08965228272277	1.83980347794666e-07	0.179224527293238	0.0959558088507432	0.014520743912668	Up	2.69715797336174	NA	1e-07	0.01
Glycated_haemoglobin_HbA1c	Water intake	0.122850923445068	87	FALSE	NA	1	0.00441705944572176	0.000668422160435574	Up	0.324265866959699	0.00375841966239989	1	0.00374844576989699	0.000567242585384929	Up	0.325122170474795	0.051	1e-07	0.01
Glycated_haemoglobin_HbA1c	Bread intake	0.120080937722534	87	FALSE	NA	1	0.0234559356864372	0.00354952596840234	Up	0.505364014626434	0.00503712541553309	1	0.0244717546474322	0.00370324721957938	Up	0.548446576777406	NA	1e-07	0.01
Glycated_haemoglobin_HbA1c	Coffee intake	0.211425322149425	87	FALSE	NA	1	-0.00439322826342735	-0.000664815849370326	Down	0.29708631861394	3.1858028262413e-06	1	-0.00145899861021056	-0.000220786479125614	Down	0.0918935451825635	NA	1e-07	0.01
Glycated_haemoglobin_HbA1c	Beer intake	0.132284554381181	87	FALSE	NA	1	-0.0151859535264579	-0.00229805099731244	Down	0.47389110736325	0.00338853906573297	1	-0.0196380929901148	-0.00297178172596278	Down	0.722944834825965	0.004	1e-07	0.01
Glycated_haemoglobin_HbA1c	Body mass index (BMI)	0.363367356802598	87	TRUE	2.2724307545304e-31	1	-0.00635395514630948	-0.000961527567920908	Down	0.122853147708755	9.15475801587971e-20	1	-0.0158075598615188	-0.00239211707329072	Down	0.513973618519822	NA	1e-07	0.01
Glycated_haemoglobin_HbA1c	Waist circumference	0.295122069892545	87	TRUE	1.9195138774237e-10	1	0.0515289001750847	0.00779773494179702	Up	0.635119497793513	2.61707457480046e-10	1	0.0611769247496673	0.009257745500705	Up	1.08134761958797	NA	1e-07	0.01
Glycated_haemoglobin_HbA1c	Intelligence	0.102925211494253	87	FALSE	NA	1	-0.011750393854432	-0.00177815665436781	Down	0.704852586238133	0.00969887654856734	1	-0.0143892811724425	-0.00217749263431688	Down	1.05353541067349	0.033	1e-07	0.01
Glycated_haemoglobin_HbA1c	smoking_current	0.0637185926725474	87	TRUE	0.00178530060702814	1	0.0167593521368202	0.00253614933202771	Up	1.50058533458746	0.176008161693589	1	0.0167801805294949	0.00253930123872063	Up	1.44403186848061	0.172	1e-07	0.01
Glycated_haemoglobin_HbA1c	Crohns disease	0.0141568628174285	87	FALSE	NA	1	0.00233743402460208	0.000353717834183425	Up	0.0211226934526964	0.73404585846056	1	0.0125784837791749	0.00190346935693234	Up	0.161839496176847	0.512	1e-07	0.01
Glycated_haemoglobin_HbA1c	Atrial fibrillation	0.0916646016831327	87	FALSE	NA	1	-0.021221320173449	-0.00321136739315809	Down	0.834959148316934	0.0461272917493262	1	-0.0181723813543491	-0.00274997938207471	Down	0.779394884492793	NA	1e-07	0.01
Glycated_haemoglobin_HbA1c	Myocardial infarction	0.111143932347126	87	FALSE	NA	1	0.022633277411201	0.00342503522328317	Up	1.04299320530782	0.0738826385929365	1	0.0218355854577533	0.00330432256694751	Up	1.0578998818518	NA	1e-07	0.01
Glycated_haemoglobin_HbA1c	Heart failure	0.174268687923015	87	FALSE	NA	0.625279495121186	0.0585868968930551	0.00886580329644468	Up	1.9471766664247	1.34181146186488e-05	0.289804439413008	0.0667585211585455	0.0101023940222266	Up	2.44088129720895	0.003	1e-07	0.01
Glycated_haemoglobin_HbA1c	Cardiomyopathy	0.0679167916546379	87	FALSE	NA	1	0.086798430826751	0.0131349816248974	Up	1.45575922226797	0.282651015957489	1	0.0734217396348361	0.0111107216085103	Up	1.17699309652011	0.064	1e-07	0.01
Glycated_haemoglobin_HbA1c	Asthma	0.139396417497995	87	FALSE	NA	1	0.0124850567992519	0.0018893312941486	Up	1.06518213799548	0.00234826443799274	1	0.0112238505814794	0.00169847622525095	Up	0.909335111567449	0.086	1e-07	0.01
Glycated_haemoglobin_HbA1c	Diabetes	0.581346504049668	87	TRUE	6.00546541731372e-20	2.4074192785313e-10	0.229937283983043	0.0347958133716082	Up	12.2659849616563	1.99047656676936e-63	3.0123998532174e-13	0.207740864368381	0.0314368867066893	Up	15.3733385811971	NA	1e-07	0.01
Glycated_haemoglobin_HbA1c	Malignant melanoma	0.0123228386901898	87	FALSE	NA	1	-0.0257218738972377	-0.00389242452634314	Down	0.632216099284902	0.879720912387655	1	-0.0270325811283951	-0.0040907704553293	Down	0.796509449979905	0.705	1e-07	0.01
Glycated_haemoglobin_HbA1c	Non-melanoma skin cancer	0.0885834765784549	87	FALSE	NA	1	-0.00968198354650992	-0.00146514948213525	Down	0.385315683596149	0.0236342565056827	1	-0.0122933405424543	-0.00186031936978263	Down	0.56226883906576	0.115	1e-07	0.01
Glycated_haemoglobin_HbA1c	Lung cancer	0.0245339710451751	87	FALSE	NA	1	-0.0658534576100958	-0.00996543310064057	Down	1.45849769546718	0.450903991494781	1	-0.0678795997129883	-0.0102720439349314	Down	1.70126661870509	0.517	1e-07	0.01
Glycated_haemoglobin_HbA1c	Breast cancer	0.0599270968778403	87	FALSE	NA	1	-0.005030906109478	-0.000761313985462183	Down	0.128974157237721	0.132287313672861	1	-0.00600361140823905	-0.000908510957849488	Down	0.175659107381996	0.056	1e-07	0.01
Glycated_haemoglobin_HbA1c	Prostate cancer	0.137595371927292	87	FALSE	NA	1	0.0106992270175017	0.00161908630071891	Up	0.259625795920613	0.00324809216714717	1	0.0123444891588658	0.00186805955736788	Up	0.307170091912483	NA	1e-07	0.01
Glycated_haemoglobin_HbA1c	Colorectal cancer	0.0451687799839616	87	FALSE	NA	1	-0.00540841073388428	-0.000818440782083511	Down	0.111993168142761	0.194698920300097	1	-0.00746192548881039	-0.00112919384887855	Down	0.146303479761928	0.277	1e-07	0.01
Glycated_haemoglobin_HbA1c	Bladder cancer	0.0897900209195402	87	FALSE	NA	1	0.0175662670358456	0.00265825767281914	Up	0.221349510542786	0.136608714584744	1	0.0208197128169714	0.00315059319254741	Up	0.29232235033187	0.045	1e-07	0.01
Glycated_haemoglobin_HbA1c	IBD	0.00420824484148619	87	FALSE	NA	1	-0.00292216982689239	-0.000442204387976466	Down	0.0398268010269267	0.999613560447283	1	0.00749732203586364	0.00113455031662458	Up	0.148979356789765	0.624	1e-07	0.01
Glycated_haemoglobin_HbA1c	Respiratory failure	0.0137848837209303	87	FALSE	NA	1	0.0211858887268979	0.00320600564416149	Up	0.357896447366745	0.59081808114837	1	0.0228147999191703	0.00345250455405299	Up	0.374108381562687	0.767	1e-07	0.01
Glycated_haemoglobin_HbA1c	Respiratory infection	0.160297318390805	87	FALSE	NA	1	0.0100735130641471	0.0015243986295079	Up	0.271550407119054	0.00377490008693963	1	0.00887036290307771	0.00134232903323626	Up	0.228358449656225	0.026	1e-07	0.01
Glycated_haemoglobin_HbA1c	Helicobacter pylori	0.00285257257417804	87	FALSE	NA	1	-0.03307077161864	-0.0050045141760574	Down	0.582049755223386	0.942465276748465	1	-0.0351768800002624	-0.00532322610009978	Down	0.708817858124024	0.983	1e-07	0.01
Glycated_haemoglobin_HbA1c	Stroke	0.0801427155787222	87	FALSE	NA	1	0.0134081662922699	0.00202902306176548	Up	0.322055391690989	0.108346246891404	1	0.0106684273729189	0.00161442547031224	Up	0.249004935459135	0.143	1e-07	0.01
Glycated_haemoglobin_HbA1c	Multiple sclerosis	0.0581847479069768	87	FALSE	NA	1	-0.0141026372691731	-0.00213411555518688	Down	0.147616983147391	0.239881591230913	1	-0.0274820801473197	-0.00415879197712119	Down	0.352881442887047	0.14	1e-07	0.01
Glycated_haemoglobin_HbA1c	Migraine	0.0401327536487571	87	FALSE	NA	1	0.0128980982373226	0.00195183578469877	Up	0.620911894802693	0.169333842032937	1	0.0115227913089516	0.00174371415092403	Up	0.457804894066408	0.334	1e-07	0.01
Glycated_haemoglobin_HbA1c	Osteoarthritis	0.0337497215931569	87	FALSE	NA	1	-0.0110511439609165	-0.0016723409798786	Down	0.865286936623045	0.386878077026844	1	-0.0108074592799246	-0.0016354648085399	Down	0.724681347724056	0.283	1e-07	0.01
Glycated_haemoglobin_HbA1c	Gout	0.153939314482759	87	FALSE	NA	1	0.0105202774073961	0.0015920063199159	Up	0.231275680129987	0.000587693283895646	1	0.0123063353661463	0.00186228584277975	Up	0.292483432177836	0.045	1e-07	0.01
Glycated_haemoglobin_HbA1c	Hiatus hernia	0.106839415407645	87	FALSE	NA	1	0.00559830372601179	0.000847176796531401	Up	0.30074676236285	0.0346405699006354	1	0.0024665219898051	0.000373252381464832	Up	0.130754790898014	0.104	1e-07	0.01
Glycated_haemoglobin_HbA1c	Gastric reflux	0.00123638866613196	87	FALSE	NA	1	0.0163055176357431	0.00246747173295578	Up	1.2008190282138	0.993477388760718	0.763143882865925	0.0170180100605207	0.00257529136538683	Up	1.86830314376172	0.949	1e-07	0.01
Glycated_haemoglobin_HbA1c	Allergic rhinitis	0.0258032293748196	87	FALSE	NA	1	-0.00899573085771522	-0.00136130064095808	Down	0.494400836572289	0.408008864941467	1	-0.00610314064145996	-0.000923572458812635	Down	0.278984270800382	0.281	1e-07	0.01
Glycated_haemoglobin_HbA1c	Hypothyroidism	0.0286967226784282	87	FALSE	NA	1	0.0104899403751787	0.00158741549543977	Up	0.489002427548733	0.851785505907461	1	0.0153204460120778	0.00231840339666434	Up	0.895034087387994	0.25	1e-07	0.01
Glycated_haemoglobin_HbA1c	Kidney infection	0.0442956348035285	87	FALSE	NA	1	-0.0145049384882314	-0.00219499475622395	Down	0.456265103685966	0.656543748299961	1	-0.0167355922691774	-0.0025325538128239	Down	0.664714893393749	0.081	1e-07	0.01
Glycated_haemoglobin_HbA1c	Angina	0.178690987402299	87	FALSE	NA	1	0.0241695432106641	0.00365751434594361	Up	1.199902294638	7.21447885039699e-06	1	0.0236832318785864	0.00358392211219033	Up	1.3323188496749	0.001	1e-07	0.01
HDL_cholesterol	statins	0.00256179296753456	311	TRUE	0.961031970069604	1	1.01158638888316	2.92088455902804	Up	1.06615817069799	0.660295757564287	1	1.05399753094848	3.04334374921753	Up	0.942125645847923	0.618	1e-07	0.01
HDL_cholesterol	Alanine_aminotransferase	0.221218589965	311	TRUE	8.29568843857367e-06	0.352959347009378	-1.0090851065197	-2.91366228210391	Down	2.27288013921606	1.91217791039448e-22	0.0343815074100168	-0.979145137818475	-2.82721272797958	Down	3.57908807402691	NA	1e-07	0.01
HDL_cholesterol	Albumin	0.239266897001506	311	TRUE	1	1	-0.0211090145535848	-0.0609507950516578	Down	0.155201561056072	1.28331928128995e-25	1	-0.0378492499572468	-0.109287047538244	Down	0.318282038937596	NA	1e-07	0.01
HDL_cholesterol	Alkaline_phosphatase	0.275886799859961	311	TRUE	1	6.03248264744504e-05	-2.75417427938468	-7.95248454697829	Down	6.55809975365648	6.2060132567782e-35	2.42011474082263e-05	-3.0354573779041	-8.76466971298078	Down	7.08404804054109	NA	1e-07	0.01
HDL_cholesterol	Aspartate_aminotransferase	0.157676449799154	311	FALSE	NA	1.35828864941786e-06	-1.01120196374103	-2.91977455846448	Down	8.33632967147934	1.90020355830606e-08	0.000110076380827647	-0.983077877032195	-2.83856823589297	Down	6.38250537347217	NA	1e-07	0.01
HDL_cholesterol	Calcium	0.117354871497298	311	TRUE	1	1	0.00231801576435641	0.00669310750727612	Up	0.729922733855104	1.22470090976035e-07	1	0.00244679806278104	0.00706495733748187	Up	0.771757910818494	NA	1e-07	0.01
HDL_cholesterol	C_reactive_protein	0.144883179131361	311	TRUE	1	1	0.0987202278278333	0.285047715444651	Up	0.672689048904628	3.2070243351896e-10	1	0.138224599263361	0.399113809856552	Up	1.05793516201436	NA	1e-07	0.01
HDL_cholesterol	Creatinine_in_urine	0.0360247119061753	311	TRUE	3.50200223080481e-05	7.93202311027595e-05	-358.915581980891	-1036.34350256529	Down	6.42684677316845	0.547834169668907	0.0050046494494907	-368.279656841994	-1063.38161020687	Down	4.53982216059783	0.109	1e-07	0.01
HDL_cholesterol	Creatinine	0.121733566498766	311	FALSE	NA	1	0.0725031356727405	0.209347705539446	Up	0.0953375520378627	3.46883694475073e-07	1	0.194587864193115	0.561858773647025	Up	0.306410086768538	NA	1e-07	0.01
HDL_cholesterol	Cystatin_C	0.155127287912558	311	TRUE	1	1	0.000466927080841484	0.00134821910971704	Up	0.0415224763953072	1.11617483353156e-10	1	0.000608593842580949	0.00175727192165647	Up	0.0726204244717864	NA	1e-07	0.01
HDL_cholesterol	Direct_bilirubin	0.0955867649754513	311	FALSE	NA	1	0.0350234348528688	0.101127705147172	Up	1.44241804243993	0.000271151114864681	0.820774775973765	0.0385757184333434	0.111384674174753	Up	1.82580042662519	NA	1e-07	0.01
HDL_cholesterol	Gamma_glutamyltransferase	0.123309260424359	311	FALSE	NA	1	1.36566991185668	3.9432758310196	Up	1.47787259424109	2.18022868144652e-05	1	1.23387135865355	3.56271677725626	Up	1.00008432809839	NA	1e-07	0.01
HDL_cholesterol	Glucose	0.101390825919872	311	FALSE	NA	0.00424006694187249	-0.0976603933199727	-0.281987517835079	Down	4.53252660901493	0.00104763105432211	0.00141241094750981	-0.0962760822478226	-0.277990416964635	Down	5.15505203273142	NA	1e-07	0.01
HDL_cholesterol	Glycated_haemoglobin_HbA1c	0.171253258289757	311	TRUE	1	0.242416474162055	-0.388721020610532	-1.12240461056862	Down	2.47743538134756	1.93867214838351e-12	0.103811233901792	-0.407707627023914	-1.17722710137183	Down	3.00270042662902	NA	1e-07	0.01
HDL_cholesterol	IGF_1	0.188137101635515	311	FALSE	NA	1	0.151227216144267	0.436657951703228	Up	0.781890295319512	1.31129975080327e-18	1	0.101962543151473	0.29440967292885	Up	0.462904920813896	NA	1e-07	0.01
HDL_cholesterol	LDL_direct	0.459149400104403	311	FALSE	NA	1	-0.0529563106294041	-0.152907622839106	Down	0.449738236721317	1.82455108838401e-124	1	-0.0491062021892104	-0.141790705473342	Down	1.22751766084468	NA	1e-07	0.01
HDL_cholesterol	Lipoprotein_A	0.0249882732399621	311	FALSE	NA	1	-2.1491417877856	-6.20549577583327	Down	1.38636533623242	0.25461476643235	0.758756914587959	-2.11745787273098	-6.11401069925491	Down	1.87168962197562	0.312	1e-07	0.01
HDL_cholesterol	uacr_lowcontrolonly	0.090370011826985	311	FALSE	NA	1	-0.0633836056935201	-0.183015704046912	Down	0.438485097469956	6.52204903256445e-05	1	-0.069436014810828	-0.200491609743096	Down	0.394007041050594	0.001	1e-07	0.01
HDL_cholesterol	Non_albumin_protein	0.186111316320859	311	FALSE	NA	0.618854278334791	0.164181774748417	0.474063328655424	Up	1.95445792414189	9.29875680128063e-15	0.799738313659303	0.173713208574199	0.50158467353815	Up	1.84139789907041	NA	1e-07	0.01
HDL_cholesterol	oestradiol_gt212_lowcontrolonly	0.00201147382556266	311	FALSE	NA	1	-0.0623941285970941	-0.180158658515038	Down	0.830796797573356	0.755741621855786	1	-0.0484527742593142	-0.139903978277478	Down	0.431728472157765	0.541	1e-07	0.01
HDL_cholesterol	Phosphate	0.148612283987821	311	TRUE	1	1	-0.000747888586677464	-0.00215947569946181	Down	0.104050283173437	2.72088256604418e-10	1	-0.000914675996461165	-0.00264106261604276	Down	0.132302658828515	NA	1e-07	0.01
HDL_cholesterol	rheumatoidfactor_lowcontrolonly	0.0995704276723967	311	FALSE	NA	0.202581585797264	0.212817953762818	0.614496875265447	Up	2.57301731620745	0.000149190284754961	0.559972963541658	0.201069199835076	0.580573174519286	Up	2.05021803905045	0.001	1e-07	0.01
HDL_cholesterol	SHBG	0.202421089437363	311	TRUE	7.40270697507561e-05	0.0351368118663681	2.25144821005342	6.50089837552759	Up	3.4918034860197	1.85353262036848e-18	0.00430871751445158	2.35408643545524	6.79725903343759	Up	4.61235332291952	NA	1e-07	0.01
HDL_cholesterol	Sodium_in_urine	0.0863187702299035	311	FALSE	NA	1	-0.296551747998907	-0.856272317620941	Down	0.151123088521423	0.000550893666700666	1	-0.473052918820984	-1.36590703608899	Down	0.309082322917235	0.009	1e-07	0.01
HDL_cholesterol	Testosterone	0.10134997771137	311	FALSE	NA	1	0.0419873063587329	0.121235394392567	Up	0.436014310029168	7.90566086109342e-06	1	0.0462444052141505	0.133527467961067	Up	0.462338733390918	NA	1e-07	0.01
HDL_cholesterol	Total_bilirubin	0.161838024890064	311	FALSE	NA	1	-0.0742855898181381	-0.214494416534851	Down	0.524448310208833	2.44429435971024e-10	1	-0.0664266443597859	-0.19180226419689	Down	0.422293030781943	NA	1e-07	0.01
HDL_cholesterol	Urate	0.216455735023439	311	TRUE	1	0.0342717880842112	-5.92145202920649	-17.0977763137264	Down	3.50815151396504	4.40157964927296e-23	0.00396648547689146	-5.87860504022262	-16.9740586462101	Down	4.6545782393458	NA	1e-07	0.01
HDL_cholesterol	Urea	0.15017699022466	311	FALSE	NA	1	-0.0186765690203755	-0.053927279633986	Down	0.314408677515683	4.51105345821895e-10	1	-0.0175338362451233	-0.050627719107065	Down	0.324588215557813	NA	1e-07	0.01
HDL_cholesterol	Vitamin_D	0.288778062222744	311	TRUE	5.20070521893995e-08	7.73220124454336e-12	-3.55465728624518	-10.2638229360649	Down	13.8099870849263	2.27154505533538e-34	4.16645571341706e-13	-3.654021142846	-10.550729084329	Down	15.2160940128448	NA	1e-07	0.01
HDL_cholesterol	Basal metabolic rate	0.278669169859814	311	FALSE	NA	4.58357347150405e-14	-115.649461760419	-333.929687892359	Down	16.1198714068657	6.23027725164421e-28	4.8037706392199e-09	-117.95739735161	-340.593689608499	Down	11.0333797605639	NA	1e-07	0.01
HDL_cholesterol	SBP	0.12282613268521	311	FALSE	NA	0.00261108556866695	-1.04919914410546	-3.0294887446504	Down	4.77096843257582	4.48142975879425e-06	0.146352935710636	-0.963931218928996	-2.7832836070909	Down	2.81071875848067	NA	1e-07	0.01
HDL_cholesterol	DBP	0.100416848208436	311	FALSE	NA	1	-0.227238775881783	-0.656135985003053	Down	1.14535724675891	0.00157717232327028	1	-0.264607503969443	-0.764035559435119	Down	0.898579169993327	NA	1e-07	0.01
HDL_cholesterol	RBC	0.358266840941029	311	FALSE	NA	0.218909409442459	-0.0332182426607997	-0.095915339641035	Down	2.5301867697912	5.90527360550197e-57	0.00083238244874584	-0.0398939726716911	-0.115191040582979	Down	5.41578292205194	NA	1e-07	0.01
HDL_cholesterol	Hemoglobin	0.216477130342372	311	TRUE	1	1	-0.045122605297797	-0.130288349592133	Down	0.64287246439011	1.32306487946004e-18	1	-0.0430513198588354	-0.124307658548353	Down	0.669477526335377	NA	1e-07	0.01
HDL_cholesterol	RBC distr width	0.285037661533314	311	FALSE	NA	6.83735835222062e-05	0.142824043927714	0.412394382873203	Up	6.49902923043615	5.97277473800518e-41	8.12096277872094e-08	0.138457862705762	0.399787341642451	Up	9.73093456073179	NA	1e-07	0.01
HDL_cholesterol	Reticulocyte count	0.22602565976391	311	TRUE	1.62792330983641e-24	1.0984016216515e-06	-0.00535851647231824	-0.0154723394811311	Down	8.43711838121622	2.17018931481082e-20	5.31973666351852e-09	-0.00523373755280364	-0.0151120491259942	Down	10.9850319116951	NA	1e-07	0.01
HDL_cholesterol	Eosinophill count	0.237385389999062	311	TRUE	1	0.835329871253586	-0.00609372501648407	-0.0175952024495528	Down	1.77616992910991	1.44903694770394e-21	1	-0.00537543676766547	-0.0155211956440422	Down	1.33669086262116	NA	1e-07	0.01
HDL_cholesterol	Monocyte count	0.182694349885128	311	FALSE	NA	0.034609628023842	-0.014332229930423	-0.0413833060233547	Down	3.50122770772067	1.09596850877823e-12	0.120348404123358	-0.0129093917821515	-0.0372749609299904	Down	2.92039570122758	NA	1e-07	0.01
HDL_cholesterol	Basophill count	0.0621237875358438	311	FALSE	NA	1	0.00119817074754712	0.00345963377329872	Up	1.07477078598963	0.0170384838559174	1	0.00158818661997014	0.00458577717741665	Up	1.206445257627	NA	1e-07	0.01
HDL_cholesterol	Lymphocyte count	0.134932000976282	311	TRUE	2.05884059474122e-07	0.146822224694208	-0.0655780509955608	-0.189352010534229	Down	2.74154497622924	4.12537521660803e-06	0.146352935710636	-0.0641851107120203	-0.185329993422736	Down	2.81030626198688	NA	1e-07	0.01
HDL_cholesterol	Platelet distr width	0.344097972391873	311	TRUE	1	1.19180241645239e-07	-0.105234097899722	-0.303856057195374	Down	9.44242025266818	3.19418244748172e-52	2.83468403402141e-15	-0.108505912473106	-0.313303191688703	Down	17.5065113090342	NA	1e-07	0.01
HDL_cholesterol	Platelet count	0.211211843579436	311	FALSE	NA	0.0408127663630795	3.71490116471721	10.7265158661512	Up	3.4098570875877	4.36730678686686e-18	0.0739257988294952	3.91558286778364	11.3059701710013	Up	3.18006809903008	NA	1e-07	0.01
HDL_cholesterol	Platelet volume	0.259255566454372	311	FALSE	NA	1	-0.0472339556559265	-0.136384725272481	Down	1.36071849987412	1.2294670901886e-26	0.64039948641118	-0.0542661230006133	-0.156689613949635	Down	1.97316390565073	NA	1e-07	0.01
HDL_cholesterol	time_aggregated_depression	0.0642593257515046	311	FALSE	NA	1	-0.0575723957492202	-0.166236244000681	Down	0.867229598531397	0.00936206289861337	1	-0.0543278485156217	-0.156867842033432	Down	0.898964935911178	NA	1e-07	0.01
HDL_cholesterol	Mood swings	0.110719074666667	311	FALSE	NA	1	-0.0730860209522417	-0.21103074579314	Down	1.391724317976	6.44023331820646e-06	1	-0.0754137489916315	-0.217751896811568	Down	1.62606425766113	NA	1e-07	0.01
HDL_cholesterol	FEV FVC ratio	0.111188539303982	311	FALSE	NA	1	0.00232017967961161	0.00669935566040018	Up	1.07799878712946	4.05338193896932e-06	1	0.00219903971399973	0.00634957252875131	Up	1.04161334942668	NA	1e-07	0.01
HDL_cholesterol	FVC	0.128753580986955	311	FALSE	NA	1	-0.00862035811395119	-0.0248906778353661	Down	0.278395145402808	1.07751167244757e-08	1	-0.0101146485949595	-0.0292053365146891	Down	0.329961788704119	NA	1e-07	0.01
HDL_cholesterol	townsend	0.0424667657030259	311	FALSE	NA	0.478207925982153	-0.102607883218573	-0.296273046989661	Down	2.10758191912063	0.0604544975877688	0.64039948641118	-0.114210506831852	-0.329774806729289	Down	1.97345629536113	0.045	1e-07	0.01
HDL_cholesterol	Sleep duration	0.131736329792526	311	FALSE	NA	1	0.0232303265349037	0.0670759342184237	Up	0.746141504579093	2.95845382974863e-09	1	0.0263829647948726	0.07617895548773	Up	0.828105936917947	NA	1e-07	0.01
HDL_cholesterol	Neuroticism score	0.0832865273201185	311	FALSE	NA	1	-0.0959038169265729	-0.276915527028739	Down	1.35558364362893	0.000390251301276614	1	-0.108865254982628	-0.31434076791452	Down	1.20689546490456	NA	1e-07	0.01
HDL_cholesterol	Menarche	0.143857564921282	311	FALSE	NA	0.464841694575959	0.101881664081503	0.294176140302057	Up	2.12432071064654	2.4997730413655e-08	0.505954195188761	0.108990300939567	0.314701829321441	Up	2.10979500561652	NA	1e-07	0.01
HDL_cholesterol	Num children (f)	0.0930151630769231	311	FALSE	NA	1	-0.0351439074184687	-0.101475561208221	Down	0.806247374623914	0.000963234033288011	1	-0.0325119580316791	-0.093875992443259	Down	0.582958400779656	0.038	1e-07	0.01
HDL_cholesterol	chronotype_quantitative_time_averaged	0.0835628297564103	311	FALSE	NA	1	-0.0124288670747709	-0.035887479629882	Down	0.399885537514802	0.000539250599327401	1	-0.00879261196918198	-0.0253880487287528	Down	0.231761342115419	NA	1e-07	0.01
HDL_cholesterol	alcohol_continuous	0.0751307004391026	311	FALSE	NA	1	0.0154255375002919	0.044540154745513	Up	0.149792308094593	0.00231650115308627	1	0.0201580752154017	0.0582050245865787	Up	0.205779495011901	0.003	1e-07	0.01
HDL_cholesterol	physical_activity	0.0698253400742229	311	TRUE	0.853636040751434	1	0.16629618497083	0.480168539478709	Up	1.40497299529235	0.00420308738286658	1	0.189449834789119	0.547023075070127	Up	1.46313144416434	0.002	1e-07	0.01
HDL_cholesterol	Summer outdoor time	0.0719041720645899	311	FALSE	NA	1	-0.0663409364386788	-0.191554788602023	Down	1.50654187994274	0.0154742745369501	1	-0.0586715443296111	-0.169409958229958	Down	0.965632221340374	NA	1e-07	0.01
HDL_cholesterol	Height	0.280973905210027	311	FALSE	NA	0.455294512721458	-0.384466699032698	-1.11012055619384	Down	2.13422423101156	1.06415967360091e-40	0.302680578940725	-0.409013399003353	-1.18099742613526	Down	2.41389170797667	NA	1e-07	0.01
HDL_cholesterol	Pulse rate	0.19016612690129	311	FALSE	NA	0.0304135034675582	-0.728031825001411	-2.10214069653051	Down	3.56722687702995	6.6983262873346e-16	0.206916490311254	-0.660429248709505	-1.90694301157594	Down	2.6167437917935	NA	1e-07	0.01
HDL_cholesterol	Water intake	0.0938549736619672	311	FALSE	NA	1	0.0291138281780319	0.0840641314611746	Up	0.355119068116701	1.25142992256152e-05	1	0.0396796524668334	0.114572206063321	Up	0.543820627216122	NA	1e-07	0.01
HDL_cholesterol	Bread intake	0.0529789043493449	311	FALSE	NA	1	-0.164425869734987	-0.474768135763392	Down	0.698689959789409	0.0312180572281751	1	-0.151393363215856	-0.437137689688303	Down	0.615305782179032	NA	1e-07	0.01
HDL_cholesterol	Coffee intake	0.0825312968692925	311	FALSE	NA	1	0.0035096236683761	0.0101337915314153	Up	0.0386302803930382	0.000433908944318003	1	0.00023739050942337	0.000685448401693165	Up	0.00236644328755157	0.003	1e-07	0.01
HDL_cholesterol	Beer intake	0.0882216877298808	311	FALSE	NA	1	-0.0714081395827128	-0.206185981334072	Down	0.337981428615213	0.000209433437769998	1	-0.089365329813232	-0.258036105301993	Down	0.4637304002412	NA	1e-07	0.01
HDL_cholesterol	Body mass index (BMI)	0.294227237820587	311	TRUE	9.18007991697982e-26	2.94024889543886e-05	-0.486932653515961	-1.4059837939413	Down	6.89605100121472	2.83129587187352e-30	3.90499285466695e-05	-0.50905176520776	-1.46985117344541	Down	6.86716824910311	NA	1e-07	0.01
HDL_cholesterol	Waist circumference	0.264708890229183	311	TRUE	1	1.66528056691059e-07	-1.61418481005571	-4.66084512299019	Down	9.28774658345431	2.6129410987325e-24	1.97525581717617e-08	-1.59871521036151	-4.6161777417584	Down	10.3768404448712	NA	1e-07	0.01
HDL_cholesterol	Intelligence	0.116155292645472	311	FALSE	NA	0.602419635878059	0.136274800278469	0.393483902405477	Up	1.96855772393699	6.43777039762266e-05	1	0.124879158957059	0.360579789477784	Up	1.5804737404188	NA	1e-07	0.01
HDL_cholesterol	smoking_current	0.0465768238243053	311	FALSE	NA	1	-0.0209721024546599	-0.0605554709942282	Down	0.133232881041171	0.0594965543510943	1	-0.0156749013931166	-0.0452601754497604	Down	0.111514131188609	0.003	1e-07	0.01
HDL_cholesterol	Crohns disease	0.0252320192822987	311	FALSE	NA	1	-0.0679428723593558	-0.196180265918324	Down	0.1497438883752	0.126055622008349	1	-0.071561658750261	-0.206629257134275	Down	0.133547947532018	0.444	1e-07	0.01
HDL_cholesterol	Atrial fibrillation	0.0362026137703026	311	FALSE	NA	1	-0.0929743247178959	-0.268456824289999	Down	0.649491828082983	0.0677863005092234	1	-0.101949108095831	-0.294370880150492	Down	0.693614038366981	0.352	1e-07	0.01
HDL_cholesterol	Myocardial infarction	0.122909222256987	311	TRUE	1	1.09538876529971e-05	-0.511127302212139	-1.47584414058534	Down	7.35590104811307	7.28273997616361e-06	2.68582016637183e-06	-0.542267089739056	-1.56575808719271	Down	8.11387174694979	NA	1e-07	0.01
HDL_cholesterol	Heart failure	0.0226455069061546	311	FALSE	NA	1	-0.254623156495905	-0.73520645824523	Down	1.30570912218871	0.229772698076204	1	-0.253734176906432	-0.732639592197289	Down	1.25204543782445	0.147	1e-07	0.01
HDL_cholesterol	Cardiomyopathy	0.0119228708635502	311	FALSE	NA	1	-0.0266249208225104	-0.0768775865022015	Down	0.0335811338203603	0.691141741237296	1	-0.0279810824829333	-0.080793407925865	Down	0.0421100999462738	0.354	1e-07	0.01
HDL_cholesterol	Asthma	0.104694961370151	311	FALSE	NA	0.339198359250356	-0.118006248279135	-0.340734743226331	Down	2.29782941815589	0.000580460895491143	0.814458280060819	-0.11936144299085	-0.3446477726536	Down	1.83040587962844	NA	1e-07	0.01
HDL_cholesterol	Diabetes	0.171779066230619	311	TRUE	0.080911628155296	1.94701860042986e-07	-0.471311731257788	-1.36087947944765	Down	9.21524369939347	4.03251378824028e-07	2.33284761454837e-07	-0.486098054365393	-1.40357394758644	Down	9.23658034436538	NA	1e-07	0.01
HDL_cholesterol	Malignant melanoma	0.0590576974379585	311	FALSE	NA	1	-0.0789109906654696	-0.227849936204507	Down	0.158372773512086	0.00875191730009443	1	-0.139256897658958	-0.402094498878414	Down	0.508074368963891	0.209	1e-07	0.01
HDL_cholesterol	Non-melanoma skin cancer	0.0237271345131012	311	FALSE	NA	1	-0.0856231312164118	-0.247230770020311	Down	0.613815382791863	0.306460479592138	1	-0.0681151748191638	-0.196677777154009	Down	0.467285765707114	0.033	1e-07	0.01
HDL_cholesterol	Lung cancer	0.00246318832550085	311	FALSE	NA	1	0.0393949931728939	0.113750272370471	Up	0.0903145188776112	0.7737043504628	1	0.00403869106466417	0.0116614364320244	Up	0.00755357784791231	0.787	1e-07	0.01
HDL_cholesterol	Breast cancer	0.0189874045158299	311	FALSE	NA	1	-0.10311560019876	-0.297739044065227	Down	0.632837629926511	0.360479746467306	1	-0.104086283773719	-0.300541824625501	Down	0.637866922550258	0.171	1e-07	0.01
HDL_cholesterol	Prostate cancer	0.0441297154546954	311	FALSE	NA	0.337989497155081	0.303343362164422	0.875882625909916	Up	2.30004892932616	0.0902039159091967	1	0.259564246596516	0.749473508433178	Up	1.53779937097772	0.037	1e-07	0.01
HDL_cholesterol	Colorectal cancer	0.00789999907205874	311	FALSE	NA	1	0.246002045191804	0.710313605626273	Up	1.20112430638553	0.796859171543544	1	0.20568929454273	0.593913373083773	Up	0.930873679064171	0.438	1e-07	0.01
HDL_cholesterol	Bladder cancer	0.0581023082001813	311	FALSE	NA	1	-0.153551277598285	-0.443368515714244	Down	0.370856324873945	0.0123505153710838	1	-0.14710223529486	-0.424747359586008	Down	0.344854202806647	0.305	1e-07	0.01
HDL_cholesterol	IBD	0.0158591847015623	311	FALSE	NA	1	-0.309610159705329	-0.893977563102575	Down	1.54392460036852	0.440523871835269	0.903744341862257	-0.343393059738198	-0.991523311196456	Down	1.7646362921655	0.247	1e-07	0.01
HDL_cholesterol	Respiratory failure	0.00397912978069093	311	FALSE	NA	1	0.0303748573825471	0.0877052646085061	Up	0.0474616644213037	0.943693622155813	1	0.0440776925954343	0.127271237646574	Up	0.0857412705320157	0.711	1e-07	0.01
HDL_cholesterol	Respiratory infection	0.034354332478976	311	FALSE	NA	1	-0.184832364213798	-0.533690453503212	Down	1.06129546226441	0.329993487313112	1	-0.17072553523685	-0.492957976881904	Down	1.07878015617978	0.263	1e-07	0.01
HDL_cholesterol	Helicobacter pylori	0.00255013014263317	311	FALSE	NA	1	0.0764385355373225	0.22071089589509	Up	0.148820531040255	0.75659686013164	1	0.105942044241454	0.305900202471457	Up	0.216726988553536	0.859	1e-07	0.01
HDL_cholesterol	Stroke	0.0160914159543244	311	FALSE	NA	1	-0.0787180919750407	-0.227292954801315	Down	0.311899326797862	0.604268622351755	1	-0.0652742685705053	-0.188474860145098	Down	0.251218895150265	0.625	1e-07	0.01
HDL_cholesterol	Multiple sclerosis	0.0231179733966115	311	FALSE	NA	0.441911560818717	0.565667675716221	1.63332563357733	Up	2.15211395366266	0.234362072904311	0.976453798293065	0.52230490172618	1.50811867312784	Up	1.71846455845634	0.553	1e-07	0.01
HDL_cholesterol	Migraine	0.00594278085612987	311	FALSE	NA	1	-0.158993187775472	-0.459081648653599	Down	1.55606247777779	0.921131720057893	1	-0.154208307614609	-0.445265643681355	Down	1.28649617136335	0.519	1e-07	0.01
HDL_cholesterol	Osteoarthritis	0.0112860966623382	311	FALSE	NA	1	-0.014795303553065	-0.0427203985435116	Down	0.093741411015823	0.400740189726418	1	-0.018793024781141	-0.0542635374535533	Down	0.140224231964767	0.351	1e-07	0.01
HDL_cholesterol	Gout	0.0188542714806044	311	FALSE	NA	1	0.114983607321918	0.332007080026781	Up	0.504136262537154	0.286332529010407	1	0.143135951685928	0.413294994590423	Up	0.741933716731605	0.755	1e-07	0.01
HDL_cholesterol	Hiatus hernia	0.047568649134059	311	FALSE	NA	1	-0.0219441274310168	-0.0633621247567062	Down	0.190790306129939	0.0518386946683868	1	-0.0116799431653696	-0.0337250145088633	Down	0.0884413869959067	0.003	1e-07	0.01
HDL_cholesterol	Gastric reflux	0.066137698959601	311	TRUE	0.332405340337813	1	-0.118875333530477	-0.343244165771969	Down	1.23173692928176	0.00443260767424089	1	-0.120207666600111	-0.347091183815453	Down	1.4889634300421	0.02	1e-07	0.01
HDL_cholesterol	Allergic rhinitis	0.0905705820512821	311	FALSE	NA	1	-0.0896280180652785	-0.25879459915647	Down	0.74061613651807	0.000700371410421349	1	-0.0975706338308693	-0.281728343622546	Down	0.814959613436141	0.002	1e-07	0.01
HDL_cholesterol	Hypothyroidism	0.10585914786421	311	TRUE	3.08141593007722e-11	0.00203569459063029	-0.258142817151692	-0.745369230871952	Down	4.88577567676797	0.000116919478571094	0.0349597244626775	-0.252255994981227	-0.728371445840029	Down	3.57034992557451	0.001	1e-07	0.01
HDL_cholesterol	Kidney infection	0.0115057411715724	311	FALSE	NA	1	0.0605972709102396	0.174970358306592	Up	0.399218896444789	0.386425991553809	1	0.0640948212068987	0.185069288826223	Up	0.380963083809382	0.764	1e-07	0.01
HDL_cholesterol	Angina	0.185146397966444	311	TRUE	3.12786188190344e-07	2.53225525777962e-11	-0.547538912318076	-1.58098010415361	Down	13.280658109497	3.80247771175203e-09	7.58389235893196e-09	-0.545465190244769	-1.57499237749952	Down	10.8152356187182	NA	1e-07	0.01
IGF_1	statins	0.0298090649674267	307	FALSE	NA	0.517813316855272	0.157458257407432	0.0287878064942214	Up	2.06129294348313	0.201782300404976	0.514959303156762	0.161564265310057	0.0295385004426414	Up	2.09857972939043	0.318	1e-07	0.01
IGF_1	Alanine_aminotransferase	0.118032830401519	307	FALSE	NA	0.172805098265934	-0.0669905630162711	-0.012247762656621	Down	2.6570283275597	5.26438869253156e-06	0.257094668325353	-0.0641810179199354	-0.011734098642413	Down	2.50623766717089	NA	1e-07	0.01
IGF_1	Albumin	0.201515710196167	307	TRUE	1	1	-0.00586763603752485	-0.00107276921266635	Down	0.614678036557599	3.87027841581703e-17	1	-0.00366272084559472	-0.000669648582941545	Down	0.363752295581814	NA	1e-07	0.01
IGF_1	Alkaline_phosphatase	0.158300139355269	307	FALSE	NA	1	0.0388508975978968	0.0071030388662378	Up	0.41774848844383	2.80072384661146e-10	1	0.0378043720649732	0.00691170450861748	Up	0.415752984240631	NA	1e-07	0.01
IGF_1	Aspartate_aminotransferase	0.195003118616234	307	TRUE	5.83797457430354e-09	0.00645644443584901	-0.0720448162123303	-0.0131718225654288	Down	4.32369921609168	3.24210422139786e-10	0.0165615068628444	-0.0676204321687375	-0.0123629204868703	Down	3.95470301287263	NA	1e-07	0.01
IGF_1	Calcium	0.180361988184643	307	TRUE	1	0.629583519670113	0.000436827309432935	7.98643415874179e-05	Up	1.94340209093238	4.33719671347165e-13	0.706108973312154	0.000423735465682391	7.74707836327656e-05	Up	1.91252906728752	NA	1e-07	0.01
IGF_1	C_reactive_protein	0.205044460935459	307	TRUE	2.30428969569681e-06	2.33132245917036e-09	-0.058835323017467	-0.0107567549770934	Down	11.2175736040919	9.80730647736439e-13	4.82969963538283e-11	-0.0584176713296135	-0.0106803964794835	Down	13.1110356726963	NA	1e-07	0.01
IGF_1	Creatinine_in_urine	0.0944602665129871	307	FALSE	NA	1	3.9679645649357	0.72545573634619	Up	0.200718211822772	0.000108820012362117	1	3.38248090570527	0.618412825005938	Up	0.159622971982126	NA	1e-07	0.01
IGF_1	Creatinine	0.220827748487349	307	FALSE	NA	0.728851757401811	0.0888619525827263	0.0162464689865764	Up	1.86344053723029	3.74070212959302e-21	0.164965620714362	0.0891795248272282	0.0163045301417878	Up	2.74519698151475	NA	1e-07	0.01
IGF_1	Cystatin_C	0.271768585689416	307	FALSE	NA	1	-3.70202040408424e-05	-6.76833649661655e-06	Down	0.0340131073275076	2.31116724347057e-39	1	-0.000135004421039046	-2.46826124760162e-05	Down	0.18043834501115	NA	1e-07	0.01
IGF_1	Direct_bilirubin	0.0793317153405177	307	FALSE	NA	1	0.00124063786805463	0.00022682356240324	Up	0.433346294829492	0.000894912458571084	1	0.00145168994192346	0.000265409828774897	Up	0.534473895126917	NA	1e-07	0.01
IGF_1	Gamma_glutamyltransferase	0.147100768861275	307	TRUE	0.0409701943382544	0.0131808193715824	-0.269454186098296	-0.0492638182091907	Down	3.97360423428172	5.67757373552782e-07	0.02362143512794	-0.241247043867883	-0.0441067577561275	Down	3.77992148880347	NA	1e-07	0.01
IGF_1	Glucose	0.130744717552052	307	FALSE	NA	1	-0.001579180677468	-0.000288718727813233	Down	0.372473371597459	7.71720188698429e-09	1	-0.00154921362128403	-0.000283239905496577	Down	0.377474570298749	NA	1e-07	0.01
IGF_1	Glycated_haemoglobin_HbA1c	0.1921682437226	307	FALSE	NA	1	-0.0113415354275376	-0.00207355227100271	Down	0.433626002188605	2.4316733502229e-15	1	-0.0122532506442826	-0.00224023950398521	Down	0.574339332392989	NA	1e-07	0.01
IGF_1	HDL_cholesterol	0.259237934729805	307	FALSE	NA	1	0.000803407263598324	0.000146885487121038	Up	0.595578165492892	1.33044289099366e-29	1	0.000440417877295915	8.05207985719276e-05	Up	0.306864560627165	NA	1e-07	0.01
IGF_1	LDL_direct	0.157097038701038	307	FALSE	NA	0.00380852760523851	-0.00598220502834215	-0.00109371565264474	Down	4.58647667434614	4.84533094259853e-09	0.00157213330053596	-0.00612407605200463	-0.00111965367357535	Down	5.09915011483524	NA	1e-07	0.01
IGF_1	Lipoprotein_A	0.0284458825140658	307	FALSE	NA	1	0.0908323999803231	0.0166067222963935	Up	0.64888075884546	0.355938487097654	1	0.0726583688708949	0.0132839972808079	Up	0.472676300732851	0.263	1e-07	0.01
IGF_1	uacr_lowcontrolonly	0.0204524641000042	307	FALSE	NA	1	0.0112206920862233	0.00205145870294759	Up	0.971873399811869	0.258061548375368	1	0.0117417214315613	0.00214671754944041	Up	1.10967823519836	0.232	1e-07	0.01
IGF_1	Non_albumin_protein	0.172077909586058	307	TRUE	1	0.596318927878868	-0.017811874774568	-0.00325651263231474	Down	1.97540222409727	5.51283374234328e-12	1	-0.013775495652893	-0.00251854878713242	Down	1.4652610716262	NA	1e-07	0.01
IGF_1	oestradiol_gt212_lowcontrolonly	0.0273920619862092	307	FALSE	NA	1	-0.00289460028425739	-0.000529214499343157	Down	0.237125778199319	0.197788276484845	1	-0.00398410573032011	-0.00072840679622281	Down	0.385853701310467	0.074	1e-07	0.01
IGF_1	Phosphate	0.249054433638023	307	TRUE	1	1.94602655228954e-06	0.00188380906783193	0.000344413381741424	Up	8.16970754766939	1.4640056837862e-18	2.99670288020265e-09	0.00191996268387503	0.000351023281532338	Up	11.2465128173259	NA	1e-07	0.01
IGF_1	rheumatoidfactor_lowcontrolonly	0.0447694033804856	307	FALSE	NA	1	-0.00726744339885704	-0.00132869344370204	Down	0.641392568849666	0.0459890551572218	1	-0.00706616306881252	-0.00129189372746092	Down	0.592273672362527	0.156	1e-07	0.01
IGF_1	SHBG	0.335900047240084	307	TRUE	1	3.08856899278236e-05	-0.366782432013885	-0.0670581641899796	Down	6.87301700562883	2.52923698760369e-36	1.66952891374632e-09	-0.383251874117127	-0.0700692423013619	Down	11.5174304830857	NA	1e-07	0.01
IGF_1	Sodium_in_urine	0.148791394007143	307	TRUE	6.63538772352091e-05	1	-0.0785524037082793	-0.0143615929379844	Down	0.546120841451121	3.9617121448826e-09	1	-0.10531669294301	-0.0192548592050632	Down	0.883629860701825	NA	1e-07	0.01
IGF_1	Testosterone	0.19435708671948	307	FALSE	NA	1	-0.00778834334059825	-0.00142392863157088	Down	0.630096835619839	3.47991061718828e-15	1	-0.0042491170144895	-0.000776858326762189	Down	0.402545462126884	NA	1e-07	0.01
IGF_1	Total_bilirubin	0.151494622302485	307	FALSE	NA	1	0.0139024962600237	0.0025417680768853	Up	1.30730508492513	1.85572529310966e-09	1	0.0143779808336705	0.00262870005569993	Up	1.40530527699775	NA	1e-07	0.01
IGF_1	Urate	0.293403690868415	307	TRUE	1	1	-0.330947892504586	-0.0605066005807501	Down	1.13974043845253	6.22386887402209e-30	0.67534500628656	-0.32149510559677	-0.0587783647624838	Down	1.94181245450362	NA	1e-07	0.01
IGF_1	Urea	0.174606883020779	307	TRUE	1	1	0.000838169329874503	0.000153240972401868	Up	0.124359030494008	3.1069124526579e-14	1	-0.000142063258977114	-2.59731669631611e-05	Down	0.0215761551446257	NA	1e-07	0.01
IGF_1	Vitamin_D	0.0890532558961039	307	TRUE	1	0.00297407374322952	0.135096975331449	0.0246995340087689	Up	4.70566387991144	0.00595004500477615	0.00129599764285732	0.136879757732959	0.0250254768690609	Up	5.19751164215319	NA	1e-07	0.01
IGF_1	Basal metabolic rate	0.382176905552643	307	FALSE	NA	4.62788504635653e-05	11.1526436911051	2.03901753877392	Up	6.67953039418391	2.42789828685704e-101	1.07012857394599e-07	11.7172895002715	2.14225070392953	Up	9.60432013086662	NA	1e-07	0.01
IGF_1	SBP	0.257109708682919	307	FALSE	NA	1	-0.0146694675296908	-0.00268199203758031	Down	0.161298954211507	2.01018964419413e-33	1	-0.0241661794747133	-0.00441825859041824	Down	0.339555979141354	NA	1e-07	0.01
IGF_1	DBP	0.295675486063717	307	FALSE	NA	1	0.00867462725355414	0.00158596630558817	Up	0.140424800762511	7.5423626455493e-45	1	-0.000421308718989684	-7.70271059536753e-05	Down	0.00721067470490156	NA	1e-07	0.01
IGF_1	RBC	0.220797044378754	307	TRUE	1	1	-0.000851575311942078	-0.000155691963693024	Down	0.667975433826893	1.9122306473152e-23	1	-0.00103451120951431	-0.000189137800747662	Down	0.983398581834333	NA	1e-07	0.01
IGF_1	Hemoglobin	0.191575353043554	307	FALSE	NA	1	0.00765404750201768	0.00139937556793553	Up	1.46370145715947	3.65665026462663e-19	0.50691463096067	0.00849902509155677	0.00155386128205507	Up	2.10846194414163	NA	1e-07	0.01
IGF_1	RBC distr width	0.193859990882013	307	FALSE	NA	1	-0.00112140201539736	-0.000205023888572295	Down	0.314876195325536	1.02028536907753e-15	1	-0.000652585804061114	-0.000119311074296828	Down	0.166576092565155	NA	1e-07	0.01
IGF_1	Reticulocyte count	0.208469250971429	307	FALSE	NA	1	-9.264672125007e-05	-1.69384313505377e-05	Down	0.683967176960068	1.268513275954e-19	1	-9.91922924208129e-05	-1.81351462091934e-05	Down	0.892297426595307	NA	1e-07	0.01
IGF_1	Eosinophill count	0.158359911090522	307	TRUE	1	0.960244236927443	-0.00051974972602099	-9.50248960230817e-05	Down	1.69489017373969	1.15601678890556e-10	0.912756371349771	-0.000511502904575518	-9.35171446744158e-05	Down	1.75501322329118	NA	1e-07	0.01
IGF_1	Monocyte count	0.162382442084115	307	FALSE	NA	1	-0.00034205222969215	-6.25367863294404e-05	Down	0.401118368002345	2.23967624065419e-11	1	-0.000404297017199596	-7.39168874911195e-05	Down	0.594278701830049	NA	1e-07	0.01
IGF_1	Basophill count	0.083230692972757	307	TRUE	4.47299639615071e-07	0.143372123652574	-0.000223296848656663	-4.08249562502402e-05	Down	2.75856248176393	0.00361960345811347	0.290679442118246	-0.000213708096815691	-3.90718622108165e-05	Down	2.43832224403541	NA	1e-07	0.01
IGF_1	Lymphocyte count	0.182978969908806	307	FALSE	NA	0.495645328373874	-0.00496166963037375	-0.000907133024074182	Down	2.08864371933791	2.00508662309589e-16	0.346883889898579	-0.00530306846101715	-0.00096955035064528	Down	2.33905769635822	NA	1e-07	0.01
IGF_1	Platelet distr width	0.0615194882394413	307	FALSE	NA	1	0.000112683642922153	2.06017452556526e-05	Up	0.0493303842797224	0.0378741036476403	1	-7.06357098704358e-05	-1.29141982187089e-05	Down	0.0323648216723435	NA	1e-07	0.01
IGF_1	Platelet count	0.26375936576524	307	FALSE	NA	1	-0.20519301805786	-0.0375150658661878	Down	0.924110178934074	5.15581796822485e-30	1	-0.21389076133111	-0.0391052584315662	Down	1.27670984581132	NA	1e-07	0.01
IGF_1	Platelet volume	0.186573385577792	307	FALSE	NA	0.0531584428489479	-0.00704271497145677	-0.0012876067545168	Down	3.26804287870278	1.134039316907e-11	0.0685148361329018	-0.00641696280307881	-0.00117320162497194	Down	3.22281943969221	NA	1e-07	0.01
IGF_1	time_aggregated_depression	0.145127827550425	307	FALSE	NA	1	-0.00503703266258066	-0.000920911510027932	Down	0.831252108522104	4.86871279395337e-10	1	-0.00533901045569522	-0.000976121560087356	Down	0.889876930789274	NA	1e-07	0.01
IGF_1	Mood swings	0.0424501144052329	307	FALSE	NA	1	-0.00568409194375096	-0.00103921218020759	Down	1.36404455360395	0.11717898039629	0.877122570332643	-0.00708560445165729	-0.00129544816008663	Down	1.78300120670481	NA	1e-07	0.01
IGF_1	FEV FVC ratio	0.195473535662143	307	FALSE	NA	0.742993596418413	-0.000335294044005038	-6.13011995458957e-05	Down	1.8505271153893	5.11709336656723e-16	0.390266237972727	-0.000355239474559533	-6.49477862965734e-05	Down	2.2693233845169	NA	1e-07	0.01
IGF_1	FVC	0.429203486696883	307	TRUE	1.1635267190131e-16	1.00194349312797e-12	0.0144887148168841	0.00264894534822111	Up	14.7310143521756	9.18552829782999e-95	9.07577497556456e-15	0.0148456638056376	0.002714205681885	Up	16.9735487255478	NA	1e-07	0.01
IGF_1	townsend	0.0528575761141969	307	TRUE	0.107169124949212	1	-0.0054404245782446	-0.00099466291945334	Down	0.756391467177667	0.0336726176968613	1	-0.00352514385907819	-0.000644495633003532	Down	0.420398025720761	0.001	1e-07	0.01
IGF_1	Sleep duration	0.168652667962412	307	FALSE	NA	1	-0.000272027796473216	-4.97343467078835e-05	Down	0.0540450079335143	2.44836255642534e-14	1	-0.000647354724799132	-0.000118354685600361	Down	0.152043953181854	NA	1e-07	0.01
IGF_1	Neuroticism score	0.13675047743695	307	FALSE	NA	1	-0.00872105653264256	-0.00159445488614324	Down	0.914739958748606	4.71103441479971e-09	1	-0.00898240532516165	-0.00164223681000303	Down	0.937362582098436	NA	1e-07	0.01
IGF_1	Menarche	0.179790179485448	307	FALSE	NA	0.911730702066506	-0.0107402944811443	-0.0019636284835421	Down	1.72603967292409	2.30663060995746e-16	0.168356475859058	-0.0119594315240189	-0.00218652108922741	Down	2.73492728432732	NA	1e-07	0.01
IGF_1	Num children (f)	0.0785363194617581	307	FALSE	NA	1	0.00109951983111318	0.000201023208663754	Up	0.157045327739108	0.000819924365368014	1	0.000727031949913554	0.000132921927587902	Up	0.105981754716265	0.004	1e-07	0.01
IGF_1	chronotype_quantitative_time_averaged	0.175481745820825	307	FALSE	NA	1	-0.0029596467812593	-0.000541106831950222	Down	1.07143232027435	7.919420710572e-15	1	-0.00339547101636475	-0.000620787783284791	Down	1.41329451893105	NA	1e-07	0.01
IGF_1	alcohol_continuous	0.0625029134993442	307	FALSE	NA	1	0.00217564762098509	0.000397769693020722	Up	0.242341978484918	0.0112351538597978	1	0.00277629309761201	0.000507584611828206	Up	0.346338178543163	NA	1e-07	0.01
IGF_1	physical_activity	0.134946430584416	307	FALSE	NA	1	-0.000872875814668925	-0.000159586295821593	Down	0.0394140707353094	2.2463090514147e-08	1	-0.00092410703761022	-0.000168952807027671	Down	0.0418199084392845	NA	1e-07	0.01
IGF_1	Summer outdoor time	0.154546922668831	307	FALSE	NA	1	0.00547282778672169	0.00100058713905788	Up	0.785052812937699	1.8048636697777e-11	1	0.00481179171307044	0.000879731117358548	Up	0.703030263639843	NA	1e-07	0.01
IGF_1	Height	0.585848149321174	307	FALSE	NA	2.19106113526142e-09	0.148824547993404	0.0272093211227287	Up	11.2472965102238	3.91948814692568e-280	2.48979983136881e-15	0.15774761345595	0.0288407089336986	Up	17.5700301180822	NA	1e-07	0.01
IGF_1	Pulse rate	0.232935770787669	307	FALSE	NA	1	0.00918029634629295	0.00167841686506697	Up	0.190860166042959	7.85654791743064e-24	1	0.0107874275987152	0.00197224574560533	Up	0.236314709541165	NA	1e-07	0.01
IGF_1	Water intake	0.168293103896104	307	FALSE	NA	1	0.0045970271329989	0.000840466100237761	Up	0.6758803042116	2.88989701559643e-12	1	0.00435013400299123	0.000795327078833362	Up	0.617251740686502	NA	1e-07	0.01
IGF_1	Bread intake	0.122096606760688	307	FALSE	NA	1	0.0156313433426529	0.00285785004103436	Up	0.661571676184632	5.70342709106761e-07	1	0.0169154120798377	0.00309261399015965	Up	0.751250500631677	NA	1e-07	0.01
IGF_1	Coffee intake	0.118994657125974	307	FALSE	NA	1	-0.000309915716277117	-5.66613260974814e-05	Down	0.0324929040613412	4.8846768106524e-07	1	-0.000366158946393273	-6.69441734492358e-05	Down	0.0392697933327762	NA	1e-07	0.01
IGF_1	Beer intake	0.0995423381077922	307	TRUE	3.03989489272765e-06	1	0.000477797068622431	8.73547680603225e-05	Up	0.0188268682781982	1.58664300002937e-05	1	-0.000578855149052163	-0.00010583103289387	Down	0.0242380506041643	NA	1e-07	0.01
IGF_1	Body mass index (BMI)	0.215702772920844	307	TRUE	1.81706486437231e-110	0.696145135718549	-0.0265927603637661	-0.0048619059559284	Down	1.88838295425377	2.19518691323978e-21	0.41960113677511	-0.0232017675829194	-0.00424193692028918	Down	2.22223595823268	NA	1e-07	0.01
IGF_1	Waist circumference	0.226390330420779	307	FALSE	NA	1	-0.0392710104607653	-0.00717984733599431	Down	0.916892907557624	3.26129535781821e-24	1	-0.0488404999517773	-0.00892941967504864	Down	1.59951033582699	NA	1e-07	0.01
IGF_1	Intelligence	0.173556062695974	307	FALSE	NA	1	0.00127066718065227	0.000232313766946648	Up	0.087488564197917	9.55925036279387e-12	1	-0.00108603329494733	-0.000198557489813486	Down	0.0770784617658428	NA	1e-07	0.01
IGF_1	smoking_current	0.0611448736298857	307	FALSE	NA	1	-0.00761515539780934	-0.00139226499533974	Down	0.916614235137826	0.0231209587403838	1	-0.00851692760725452	-0.00155713436640232	Down	1.02655416800464	NA	1e-07	0.01
IGF_1	Crohns disease	0.0387808192467956	307	FALSE	NA	1	0.0111355206542209	0.00203588696511884	Up	0.208734510442676	0.0844458403697196	1	0.0103545699235169	0.00189310716501693	Up	0.221743711963926	0.039	1e-07	0.01
IGF_1	Atrial fibrillation	0.0689527995840984	307	FALSE	NA	1	-0.00239889801811573	-0.00043858615662304	Down	0.109155293097377	0.00818292210284815	1	-0.00193962814318746	-0.000354618681650614	Down	0.0982151732812319	0.002	1e-07	0.01
IGF_1	Myocardial infarction	0.0431104169439487	307	FALSE	NA	1	-0.00733645262699456	-0.0013413102752271	Down	0.534961782607478	0.11966430057179	1	-0.00794860364206937	-0.00145322873067917	Down	0.544163815499533	0.014	1e-07	0.01
IGF_1	Heart failure	0.0274671489917087	307	FALSE	NA	1	0.0118638365242863	0.00216904362949028	Up	0.582915985524358	0.30495743466883	1	0.0135386879454984	0.00247525366518035	Up	0.624837602019177	0.241	1e-07	0.01
IGF_1	Cardiomyopathy	0.0129363897732561	307	FALSE	NA	1	0.00558982994674791	0.00102197843093231	Up	0.106895176709445	0.67113090469797	1	0.00567641140811993	0.00103780796186326	Up	0.104720655311311	0.475	1e-07	0.01
IGF_1	Asthma	0.104916114596753	307	FALSE	NA	0.0733920197683173	-0.0163203515485957	-0.00298382015674755	Down	3.09984901595647	0.000496984339120187	0.110618658426487	-0.0147772926911763	-0.00270170551552145	Down	2.96732014946965	NA	1e-07	0.01
IGF_1	Diabetes	0.116234403668831	307	FALSE	NA	1	-0.00192063789530787	-0.000351146729209147	Down	0.105206138408514	9.91645798337917e-07	1	-0.00289928176442723	-0.000530070405838344	Down	0.189988342290987	NA	1e-07	0.01
IGF_1	Malignant melanoma	0.0372509706033038	307	FALSE	NA	1	0.00564486936536808	0.00103204118762021	Up	0.175768531878294	0.100095384020916	1	0.0090800160056866	0.00166008279298918	Up	0.33135816985186	0.038	1e-07	0.01
IGF_1	Non-melanoma skin cancer	0.120834256920779	307	FALSE	NA	1	0.0107671136226181	0.00196853177834417	Up	0.846315368533115	2.00929520357828e-06	1	0.0128618660138325	0.00235151154380384	Up	1.21200907192142	NA	1e-07	0.01
IGF_1	Lung cancer	0.00889626376940655	307	FALSE	NA	1	-0.005213278609564	-0.000953134235597787	Down	0.108233266085369	0.851280072997177	1	-0.00257224289412105	-0.000470278484668393	Down	0.0558400424801279	0.513	1e-07	0.01
IGF_1	Breast cancer	0.010567512135856	307	FALSE	NA	1	0.0139119352195218	0.00254349378466343	Up	1.25837069500997	0.52542855404093	1	0.0130839184655202	0.0023921089892221	Up	1.03977316074411	0.103	1e-07	0.01
IGF_1	Prostate cancer	0.045874555985596	307	FALSE	NA	1	0.00470671530499332	0.000860520188997994	Up	0.177874805374152	0.0363323242978288	1	0.00382696223661765	0.000699676537403632	Up	0.151461218226818	0.123	1e-07	0.01
IGF_1	Colorectal cancer	0.053440854645501	307	FALSE	NA	1	-0.0069376438120965	-0.00126839678576959	Down	0.21894429723013	0.0601345623551532	1	-0.0025879266700238	-0.000473145920858918	Down	0.0778760580957194	0.012	1e-07	0.01
IGF_1	Bladder cancer	0.0332075662807225	307	FALSE	NA	1	0.00816272413181313	0.00149237598993812	Up	0.189948344794153	0.0702190356721631	1	0.00940756221491356	0.00171996747001023	Up	0.231701738366925	0.312	1e-07	0.01
IGF_1	IBD	0.0113607027862007	307	FALSE	NA	1	0.00376393493102104	0.000688153369884557	Up	0.116514144914084	0.793448813082026	1	0.00494834675538926	0.0009046972270997	Up	0.156529147080778	0.165	1e-07	0.01
IGF_1	Respiratory failure	0.00867698107322634	307	FALSE	NA	1	0.000887720223707994	0.000162300272096791	Up	0.0155026279645767	0.73749811397715	1	0.00430025940521782	0.000786208596936519	Up	0.0905536113060427	0.312	1e-07	0.01
IGF_1	Respiratory infection	0.0231481207947037	307	FALSE	NA	1	-0.00458555616162416	-0.000838368883428214	Down	0.205098189318235	0.355649658424621	1	-0.00431766505484594	-0.000789390840164983	Down	0.210871053344297	0.322	1e-07	0.01
IGF_1	Helicobacter pylori	0.00629627709759306	307	FALSE	NA	1	0.0200906568137837	0.00367313820322844	Up	0.542434321904119	0.808693793485844	1	0.017908705749272	0.00327421606310537	Up	0.498559133248592	0.933	1e-07	0.01
IGF_1	Stroke	0.048059925506155	307	FALSE	NA	1	-0.00150222518041022	-0.000274649094410435	Down	0.0525409932549705	0.0287530772703495	1	-0.00150194628728759	-0.000274598104888646	Down	0.0512062263011383	0.031	1e-07	0.01
IGF_1	Multiple sclerosis	0.00333767257202078	307	FALSE	NA	1	0.00819643379108829	0.00149853906556323	Up	0.177930070051522	0.948730900136067	1	-0.000873722095187673	-0.000159741019747887	Down	0.0156056748310204	0.467	1e-07	0.01
IGF_1	Migraine	0.0265224696287915	307	FALSE	NA	1	-0.00762689581503096	-0.00139441147444285	Down	0.531798506496989	0.428513525149055	1	-0.00492750798486012	-0.000900887312628094	Down	0.291152782787843	0.026	1e-07	0.01
IGF_1	Osteoarthritis	0.0519976442537544	307	FALSE	NA	1	-0.00204364193794357	-0.000373635334352547	Down	0.174816568574447	0.0240830065656399	1	-0.00343464102731671	-0.000627949165064496	Down	0.300676621685325	0.009	1e-07	0.01
IGF_1	Gout	0.0776597594752296	307	FALSE	NA	1	-0.0107220527548624	-0.00196029338194139	Down	0.494829404677436	0.00132335835311668	1	-0.0112937706037364	-0.00206481951523963	Down	0.5250372469698	0.001	1e-07	0.01
IGF_1	Hiatus hernia	0.0261874796588265	307	FALSE	NA	1	-0.000830364086136198	-0.000151813953901357	Down	0.0726428731743252	0.271825322568417	1	-0.000609267038314069	-0.000111391183232191	Down	0.0522457773194842	0.066	1e-07	0.01
IGF_1	Gastric reflux	0.00776260652624905	307	FALSE	NA	1	-0.001422745222125	-0.000260117918358084	Down	0.121517212078602	0.838462457888307	1	-0.00326262208182775	-0.000596499254481131	Down	0.314116222022162	0.229	1e-07	0.01
IGF_1	Allergic rhinitis	0.0566143088049409	307	FALSE	NA	1	0.00310272762353428	0.000567266041814867	Up	0.222552999916623	0.0280888457495871	1	0.00226694533405773	0.000414461487662519	Up	0.152892516061025	0.007	1e-07	0.01
IGF_1	Hypothyroidism	0.0698632992877871	307	FALSE	NA	1	-0.0092130390428345	-0.00168440315265618	Down	0.749841126376734	0.00382540986743007	1	-0.00972340001592022	-0.0017777115200756	Down	0.925185456975494	NA	1e-07	0.01
IGF_1	Kidney infection	0.0229980313040526	307	FALSE	NA	1	0.00586494695683499	0.00107227757294023	Up	0.331286977352297	0.205216110266173	1	0.00675526707980618	0.00123505317988528	Up	0.440497610742652	0.083	1e-07	0.01
IGF_1	Angina	0.122644710511866	307	FALSE	NA	1	-0.00260886831166176	-0.000476974643068037	Down	0.143852601960036	4.83498229934631e-07	1	-0.00300707415348266	-0.000549777892055775	Down	0.186545879523872	NA	1e-07	0.01
LDL_direct	statins	0.0155151860359363	143	TRUE	0.912021202126959	1	0.219487729055222	0.259076821580431	Up	0.170085308427283	0.559403309696997	1	0.498373871177259	0.588265772574713	Up	0.523517793063533	0.108	1e-07	0.01
LDL_direct	Alanine_aminotransferase	0.125217306612041	143	FALSE	NA	0.780990017006071	-0.374789993093267	-0.442391019255229	Down	1.81831147592456	0.0015574859369289	1	-0.317579169743587	-0.374861056021132	Down	1.17051590886673	NA	1e-07	0.01
LDL_direct	Albumin	0.205740587438375	143	TRUE	1	1	0.0673940819714756	0.0795499804278717	Up	0.9044336212775	2.96212068143313e-10	1	0.0637211320457905	0.0752145390040317	Up	1.15925578148564	NA	1e-07	0.01
LDL_direct	Alkaline_phosphatase	0.296524196676	143	FALSE	NA	1	0.1036090521796	0.122297059800087	Up	0.0763162124557802	1.10880486400356e-22	1	0.0495940047502477	0.0585392959116466	Up	0.0490379571701081	NA	1e-07	0.01
LDL_direct	Aspartate_aminotransferase	0.0866958699711208	143	FALSE	NA	1	-0.128991064237261	-0.152257235876994	Down	0.48992400356708	0.0155537301248995	1	-0.150702269894273	-0.177884500683596	Down	0.685968057673043	NA	1e-07	0.01
LDL_direct	Calcium	0.236568693465278	143	TRUE	1	1	0.00171940288101402	0.00202953229024149	Up	0.853725685666859	6.12601956729395e-13	1	0.00210522413771853	0.00248494428669083	Up	0.963492321250499	NA	1e-07	0.01
LDL_direct	C_reactive_protein	0.234595751580972	143	FALSE	NA	0.0144258255052803	-0.243053345188139	-0.286892977647928	Down	3.92820798046154	2.63816780056791e-07	0.000832795385634308	-0.27222670264278	-0.321328345660126	Down	5.41387436816064	NA	1e-07	0.01
LDL_direct	Creatinine_in_urine	0.0652324945749806	143	FALSE	NA	1	-121.560790030962	-143.486760037069	Down	1.54335823302643	0.0603860091955621	0.953025358326798	-130.630027401129	-154.191819505018	Down	1.73141565109855	0.289	1e-07	0.01
LDL_direct	Creatinine	0.1249304866375	143	FALSE	NA	6.63414847434083e-05	-0.805021192423034	-0.950223198060311	Down	6.51524562118878	0.0041806650156774	0.00107214980191123	-0.804270678260196	-0.94933731334732	Down	5.29084445803518	0.002	1e-07	0.01
LDL_direct	Cystatin_C	0.172667282257473	143	FALSE	NA	1	-0.00346414096792505	-0.00408896950795267	Down	1.01117416582426	1.95608610990555e-06	0.854561866086634	-0.00474581112709968	-0.00560181504415987	Down	1.79808175391277	NA	1e-07	0.01
LDL_direct	Direct_bilirubin	0.367503681552222	143	TRUE	1	2.36386165667125e-30	-0.124163168215078	-0.146558530251254	Down	32.6914502042361	0.000177768181339792	2.08443220084571e-21	-0.125092768481389	-0.147655802902317	Down	23.8571563039488	0.004	1e-07	0.01
LDL_direct	Gamma_glutamyltransferase	0.192126589818736	143	FALSE	NA	1	0.078011673996657	0.0920826719207508	Up	0.0487905636423774	6.76609997495636e-09	1	0.0103967416409611	0.0122720062334575	Up	0.00752970458983486	NA	1e-07	0.01
LDL_direct	Glucose	0.0803456397387335	143	FALSE	NA	1	-0.0340448034040429	-0.0401854786835529	Down	1.39452060955619	0.00892742276824001	0.778080334874732	-0.0330127263182085	-0.038967245426619	Down	1.85724770803183	0.055	1e-07	0.01
LDL_direct	Glycated_haemoglobin_HbA1c	0.133343800813889	143	FALSE	NA	1	-0.217362330303421	-0.256568063776166	Down	1.65870542132939	0.00641893687511392	0.706108973312154	-0.206067779451458	-0.243236310112758	Down	1.91182837362629	NA	1e-07	0.01
LDL_direct	HDL_cholesterol	0.314817361583385	143	FALSE	NA	0.315314698828962	-0.0277379160660379	-0.0327410154662717	Down	2.33637068401414	4.4460575700835e-29	0.000977792019347275	-0.0283364528830667	-0.0334475106166938	Down	5.33414356489687	NA	1e-07	0.01
LDL_direct	IGF_1	0.312187073133542	143	FALSE	NA	1	0.0610883399110597	0.0721068690623722	Up	0.349770268875049	9.46520186510425e-25	1	0.0896052675466889	0.105767406737438	Up	0.546871811680637	NA	1e-07	0.01
LDL_direct	Lipoprotein_A	0.105057034175291	143	TRUE	0.290953020175579	3.48886943916211e-10	4.01777870481452	4.74246711256918	Up	12.0861025421253	0.197213370850007	2.37917205410125e-09	4.08493639061964	4.82173805795634	Up	11.3550827269917	0.465	1e-07	0.01
LDL_direct	uacr_lowcontrolonly	0.0284645669599846	143	FALSE	NA	1	0.0411907031854478	0.0486202873658775	Up	0.451200233791975	0.814556315665067	1	0.0394490660672216	0.0465645104398561	Up	0.367327176026631	0.174	1e-07	0.01
LDL_direct	Non_albumin_protein	0.204063802471667	143	TRUE	1	0.00368262585494845	0.25918129639838	0.305929934092551	Up	4.60319469811469	0.00147603808400828	8.43530759242955e-06	0.268910197908543	0.317413641594432	Up	7.57769562966533	NA	1e-07	0.01
LDL_direct	oestradiol_gt212_lowcontrolonly	0.0276676259056915	143	FALSE	NA	1	-0.0532083930471821	-0.0628056129215223	Down	1.05515208876675	0.606520678651667	1	-0.0479364611568357	-0.0565827804943126	Down	0.718540776562386	0.085	1e-07	0.01
LDL_direct	Phosphate	0.046946299845775	143	FALSE	NA	0.00511399487308016	0.00597721675193457	0.00705532981116637	Up	4.43783804558777	0.285305348688486	0.013157546384862	0.00647106155663551	0.00763824960767007	Up	4.06886839115919	0.107	1e-07	0.01
LDL_direct	rheumatoidfactor_lowcontrolonly	0.039469050452603	143	FALSE	NA	1	-0.098125466917697	-0.1158243979951	Down	1.38789890826773	0.264869686466651	1	-0.0936411531238271	-0.110531246666386	Down	1.4116115015156	0.304	1e-07	0.01
LDL_direct	SHBG	0.223411642041597	143	FALSE	NA	1	-0.0437688444368727	-0.0516634490217917	Down	0.0412013542622007	2.23334662447569e-11	1	-0.0287760903259373	-0.03396644564708	Down	0.030890968303614	NA	1e-07	0.01
LDL_direct	Sodium_in_urine	0.0552488112201827	143	FALSE	NA	0.0471538131901692	-1.40414350021721	-1.65740944445951	Down	3.33670677379406	0.43862666604244	0.142403882897402	-1.39806321202265	-1.65023245216696	Down	2.8236681042926	0.063	1e-07	0.01
LDL_direct	Testosterone	0.127010999819444	143	FALSE	NA	1	-0.0673111356208657	-0.0794520730096747	Down	1.39340915586087	0.000667415187927671	1	-0.0745187783063027	-0.0879597611891841	Down	1.6966417498236	NA	1e-07	0.01
LDL_direct	Total_bilirubin	0.178799661015	143	TRUE	1	1	0.0899393533592449	0.106161751746267	Up	1.10894884649414	4.13807595118696e-06	1	0.0945729713322873	0.111631137310741	Up	1.27120257835639	NA	1e-07	0.01
LDL_direct	Urate	0.185856258110833	143	TRUE	1	0.0933475887213445	-2.5373978470412	-2.99506934682015	Down	2.97528192846479	3.01665803677067e-06	0.166197156051129	-2.50506170267493	-2.95690071871215	Down	2.74124958958058	NA	1e-07	0.01
LDL_direct	Urea	0.182485537611202	143	FALSE	NA	1	-0.0266510927769725	-0.0314581614107731	Down	0.907546000997848	4.93683641079955e-07	1	-0.0227914000291232	-0.0269022942846512	Down	0.812809685105887	NA	1e-07	0.01
LDL_direct	Vitamin_D	0.387490558191792	143	TRUE	1	1.96488346840139e-28	-2.78912911441273	-3.29220548706707	Down	30.7395507783247	6.74655201331604e-08	1.76023419449093e-18	-2.79221921357383	-3.2958529486927	Down	20.8455628344928	NA	1e-07	0.01
LDL_direct	Basal metabolic rate	0.298856229798611	143	FALSE	NA	0.33109468215999	-34.2593226697826	-40.4386908780334	Down	2.31075854423471	1.58626028255163e-22	0.0945819837514019	-39.1159708912242	-46.1713347491118	Down	3.04920609605539	NA	1e-07	0.01
LDL_direct	SBP	0.179952282947222	143	FALSE	NA	0.0238544615060729	0.613961029028783	0.724701433923936	Up	3.68833862901682	5.58138993931314e-05	0.13650451333759	0.64151673599967	0.757227375165157	Up	2.84953094599045	NA	1e-07	0.01
LDL_direct	DBP	0.135849712098145	143	TRUE	7.045653284201e-79	0.111259906220344	-0.340240046395779	-0.401609284373338	Down	2.89025973875795	0.00240653038473646	0.322608560521483	-0.318161272623038	-0.375548153037854	Down	2.38015075863861	NA	1e-07	0.01
LDL_direct	RBC	0.255124950976389	143	TRUE	1	0.00938800013833361	-0.0146432112841887	-0.0172844133636456	Down	4.13548160959208	1.60272573230774e-08	0.18545249424376	-0.0139403418683476	-0.0164547671003851	Down	2.67746247746159	NA	1e-07	0.01
LDL_direct	Hemoglobin	0.160279074069444	143	FALSE	NA	1	-0.0199971678681934	-0.0236040653124549	Down	0.611799633455	8.54362650607816e-05	1	-0.0239745806410502	-0.0282988856732136	Down	0.644713163413922	NA	1e-07	0.01
LDL_direct	RBC distr width	0.342380648932903	143	FALSE	NA	0.69911148174142	-0.0433416830442517	-0.0511592403520019	Down	1.8853766468486	1.2554920496964e-24	0.0262750153317178	-0.0510160452342227	-0.060217830426231	Down	3.72491975146649	NA	1e-07	0.01
LDL_direct	Reticulocyte count	0.112423199377815	143	FALSE	NA	1	6.32699897579753e-05	7.4682023995057e-05	Up	0.0565724752874722	0.000650061821261042	1	0.000219860596962645	0.000259516943826628	Up	0.216421220115635	NA	1e-07	0.01
LDL_direct	Eosinophill count	0.108074378040016	143	FALSE	NA	1	0.00211008642767627	0.00249068358990052	Up	0.416745920116926	0.0366446868420334	1	0.00145242706306026	0.00171440193351483	Up	0.461987711435817	NA	1e-07	0.01
LDL_direct	Monocyte count	0.110392890056944	143	FALSE	NA	0.0880812846865049	-0.00931519226717099	-0.0109953773515151	Down	3.00304485183585	0.0146405993111619	0.00371458482993641	-0.0108307576959108	-0.012784305943857	Down	4.68871409439717	NA	1e-07	0.01
LDL_direct	Basophill count	0.0677281898008937	143	FALSE	NA	1	0.000627769175525573	0.000741000161518886	Up	0.637166972608756	0.0279764712617197	1	0.000609561547310958	0.000719508415867931	Up	0.579813362591866	0.024	1e-07	0.01
LDL_direct	Lymphocyte count	0.0472990493006993	143	FALSE	NA	1	-0.0241596072038216	-0.0285172855536858	Down	1.31835747424135	0.13059553521347	1	-0.0270035469565648	-0.0318741878966025	Down	1.66310017246411	0.124	1e-07	0.01
LDL_direct	Platelet distr width	0.219478920833333	143	FALSE	NA	1	-0.00670265171028803	-0.00791161177318103	Down	0.494682217730582	1.07852284049281e-08	1	-0.0045525819103304	-0.00537373299359354	Down	0.32512027130218	NA	1e-07	0.01
LDL_direct	Platelet count	0.248653245034433	143	TRUE	1	1	-0.744150200135267	-0.878372879701995	Down	0.403965116663988	6.73898900219375e-15	1	-0.756039873746189	-0.892407098662688	Down	0.471369271106724	NA	1e-07	0.01
LDL_direct	Platelet volume	0.325432633573611	143	TRUE	1	1	0.0168172483248555	0.0198505823650679	Up	0.48817636551765	7.19765330451062e-24	1	0.0178093390917858	0.0210216169542085	Up	0.630263488697719	NA	1e-07	0.01
LDL_direct	time_aggregated_depression	0.123885749722222	143	FALSE	NA	0.498766739877691	-0.057063847872897	-0.0673564777297405	Down	2.08309779953822	0.00153124852490757	0.417524154870546	-0.0595553908364392	-0.0702974213287478	Down	2.22548771253325	0.072	1e-07	0.01
LDL_direct	Mood swings	0.0606728075359947	143	FALSE	NA	0.0645358732505694	-0.0649182812823481	-0.0766276185438303	Down	3.16918515519038	0.368152778519329	0.290091723149574	-0.0665449049029529	-0.0785476369400656	Down	2.43982565930625	NA	1e-07	0.01
LDL_direct	FEV FVC ratio	0.210418044527778	143	FALSE	NA	1	0.000558897935100738	0.000659706586956097	Up	0.233474899483683	1.06908891654184e-08	1	7.0383986378905e-05	8.30791751306482e-05	Up	0.0273057745600387	NA	1e-07	0.01
LDL_direct	FVC	0.167304558513889	143	FALSE	NA	1	-0.00160910297844026	-0.00189933754859262	Down	0.066773767466712	8.03432984204102e-07	1	-0.00542222186296854	-0.00640023026439158	Down	0.263685992488133	NA	1e-07	0.01
LDL_direct	townsend	0.0487039254662006	143	FALSE	NA	1	-0.0432337878649557	-0.0510318840745636	Down	1.08449279474657	0.19833167719642	1	-0.0432797693599225	-0.0510861592708072	Down	0.875378826671327	0.222	1e-07	0.01
LDL_direct	Sleep duration	0.116289625555556	143	FALSE	NA	1	0.0108195522460387	0.0127710793623541	Up	0.454488478498278	0.0160305432847137	1	0.00700921048165624	0.008273464677011	Up	0.262536143198926	0.017	1e-07	0.01
LDL_direct	Neuroticism score	0.1307953807125	143	FALSE	NA	1	-0.0716456504504356	-0.0845684060729034	Down	0.928927511397202	0.00287935223085421	1	-0.0622441507204892	-0.0734711539458336	Down	0.954686475619627	NA	1e-07	0.01
LDL_direct	Menarche	0.0659561760919775	143	FALSE	NA	1	0.0183777432224414	0.0216925443731459	Up	0.513457046637903	0.0412761034015191	1	0.0196832270370807	0.0232334988437092	Up	0.426466295598704	0.051	1e-07	0.01
LDL_direct	Num children (f)	0.0360924350522533	143	FALSE	NA	1	-0.0193072050390455	-0.0227896536022708	Down	0.509909514945527	0.205515934379907	1	-0.0181180479997174	-0.0213860078156237	Down	0.492258181120097	0.194	1e-07	0.01
LDL_direct	chronotype_quantitative_time_averaged	0.179515327458333	143	FALSE	NA	1	-0.00260958156749187	-0.00308027287480191	Down	0.0872062867247904	8.89938891402709e-08	1	-0.00210866812698654	-0.00248900946972842	Down	0.0732794296663724	NA	1e-07	0.01
LDL_direct	alcohol_continuous	0.0469131853564492	143	FALSE	NA	1	-0.00493097375963599	-0.00582037553735675	Down	0.0845391154296826	0.0877720792257539	1	-0.00611638357357291	-0.00721959821001814	Down	0.0914288759739291	0.265	1e-07	0.01
LDL_direct	physical_activity	0.164454599444445	143	FALSE	NA	1	-0.00983664807492382	-0.011610888359118	Down	0.0609256261921722	4.24771048606471e-05	1	-0.0208359896324359	-0.0245941857054622	Down	0.13991452916552	0.004	1e-07	0.01
LDL_direct	Summer outdoor time	0.0471704339821289	143	FALSE	NA	1	-0.0434340518701148	-0.051268269781213	Down	0.946891529988974	0.381782012809884	1	-0.0427015058810422	-0.0504035941689255	Down	1.07953404853149	0.042	1e-07	0.01
LDL_direct	Height	0.417971991881264	143	FALSE	NA	1	-0.235014325781938	-0.277403956984464	Down	1.58896691438533	4.27665193526653e-43	1	-0.216944993940224	-0.256075452280424	Down	1.63684167685267	NA	1e-07	0.01
LDL_direct	Pulse rate	0.246851672478875	143	FALSE	NA	2.91056670376118e-05	-0.801736044652386	-0.946345506826705	Down	6.90212469927072	2.14845570286639e-11	3.98936207136006e-05	-0.791877820167767	-0.934709150311945	Down	6.85550072533742	NA	1e-07	0.01
LDL_direct	Water intake	0.0717194111628788	143	TRUE	1.25037936524637e-07	1	-0.00906771956042111	-0.0107032678902316	Down	0.145399948639779	0.0462809682670199	1	-0.00809743102970572	-0.00955796801567482	Down	0.132420996304385	0.004	1e-07	0.01
LDL_direct	Bread intake	0.0104245959226	143	FALSE	NA	0.540517831778775	0.202400714198045	0.238907814781963	Up	2.03627246341031	0.944311484663388	1	0.174834778430173	0.206369799771412	Up	1.45725585779383	0.115	1e-07	0.01
LDL_direct	Coffee intake	0.0504328074968424	143	FALSE	NA	1	0.0368139038362136	0.0434540429066731	Up	1.05812851456984	0.130973280249962	1	0.0464160059195129	0.0547880801165898	Up	1.31098427447197	0.001	1e-07	0.01
LDL_direct	Beer intake	0.0950128618341005	143	FALSE	NA	1	-0.0978463717880901	-0.115494962361461	Down	0.898604572333992	0.00251653329643238	1	-0.10100909211647	-0.119228143864371	Down	0.988368624208413	0.006	1e-07	0.01
LDL_direct	Body mass index (BMI)	0.297506909794185	143	FALSE	NA	0.450452084026843	-0.171773950462895	-0.202756888996945	Down	2.14110322646352	4.33874816868704e-19	0.392560989616993	-0.177708285502559	-0.209761602503652	Down	2.26282136152144	NA	1e-07	0.01
LDL_direct	Waist circumference	0.311959590998417	143	FALSE	NA	7.64891946196752e-06	-0.764022334527729	-0.901829359198955	Down	7.52089855887597	3.05899997808218e-15	0.000134827740982651	-0.798035455130575	-0.941977440441347	Down	6.28212808369347	NA	1e-07	0.01
LDL_direct	Intelligence	0.134902701111111	143	FALSE	NA	1	0.0608600912429026	0.0718374510874784	Up	0.824318316134994	0.000183751157003701	1	0.0439381872755654	0.0518633362983824	Up	0.648588579337718	NA	1e-07	0.01
LDL_direct	smoking_current	0.0673626356148017	143	FALSE	NA	0.144126297546856	-0.101540012078284	-0.119854826079419	Down	2.7542760120172	0.244525721777032	0.194424570914422	-0.105134994700053	-0.124098237204469	Down	2.65419094247667	0.132	1e-07	0.01
LDL_direct	Crohns disease	0.0182735903651903	143	TRUE	4.2982801705148e-37	1	-0.0306429083128825	-0.0361699823669176	Down	0.106115026415601	0.631697869351952	1	-0.0350792929964318	-0.041406559591847	Down	0.100786281271246	0.587	1e-07	0.01
LDL_direct	Atrial fibrillation	0.0633075070104895	143	FALSE	NA	1	0.105499654514772	0.124528670860884	Up	1.49914033686246	0.0972851015318715	1	0.116871266686324	0.137951385425988	Up	1.54142949375263	0.236	1e-07	0.01
LDL_direct	Myocardial infarction	0.179430353891197	143	FALSE	NA	9.72543178780241e-13	0.507381172417595	0.598897724467461	Up	14.7478437331137	0.0471884054143626	1.60984226859069e-12	0.509944377828288	0.601923256298869	Up	14.6030640242163	0.06	1e-07	0.01
LDL_direct	Heart failure	0.117516806166667	143	FALSE	NA	0.494119276086613	0.240480262764685	0.28385578728288	Up	2.09160861296786	0.00540883139296375	0.370066323834722	0.255075100356608	0.301083101771366	Up	2.30239702033179	0.077	1e-07	0.01
LDL_direct	Cardiomyopathy	0.0263110797746697	143	FALSE	NA	1	-0.0157849314109804	-0.0186320660222103	Down	0.0353538684630901	0.267611447736335	1	-0.101495619257184	-0.119802426106806	Down	0.28931027823811	0.401	1e-07	0.01
LDL_direct	Asthma	0.108837663545833	143	FALSE	NA	0.880760012394072	-0.0717606807983626	-0.0847041844922916	Down	1.74314670877213	0.00163040823201442	1	-0.0745068946930528	-0.0879457341236942	Down	1.62661746514743	0.002	1e-07	0.01
LDL_direct	Diabetes	0.114507316111111	143	TRUE	3.5767755949682e-13	0.30365793104956	-0.147809329035142	-0.174469758884453	Down	2.35917172275854	0.00122837563527004	0.110271950686626	-0.151274656507578	-0.178560128907226	Down	2.97109846877262	0.009	1e-07	0.01
LDL_direct	Malignant melanoma	0.00363225199203576	143	FALSE	NA	1	0.0456876469727729	0.0539283467651933	Up	0.237573777073527	0.993703667410856	1	0.0445427922299684	0.0525769940986283	Up	0.225079792251281	0.723	1e-07	0.01
LDL_direct	Non-melanoma skin cancer	0.0284248867329059	143	FALSE	NA	1	-0.015980935329916	-0.018863423249121	Down	0.126707984619489	0.276840915364494	1	0.000312892161366935	0.000369328650003854	Up	0.00233438455586215	0.148	1e-07	0.01
LDL_direct	Lung cancer	0.0608711860625485	143	FALSE	NA	1	-0.234759546503721	-0.277103223062394	Down	1.15933410021798	0.0715037158491012	1	-0.253917374571875	-0.299716556507713	Down	1.14872455816792	0.015	1e-07	0.01
LDL_direct	Breast cancer	0.0565066469959208	143	FALSE	NA	1	0.114338569674082	0.134961864805485	Up	1.05633237564473	0.0738191254574428	1	0.113321507194571	0.133761354345631	Up	1.174181108983	0.01	1e-07	0.01
LDL_direct	Prostate cancer	0.0366871877423873	143	FALSE	NA	1	0.0245494696178881	0.0289774676127229	Up	0.112061426097504	0.172616552467187	1	0.0270802896247048	0.031964772671555	Up	0.143229611890046	0.013	1e-07	0.01
LDL_direct	Colorectal cancer	0.00865922171717182	143	FALSE	NA	1	0.0948861978065875	0.11200086057384	Up	0.493035212751562	0.608744491790638	1	0.106123589340054	0.125265145068819	Up	0.701851192515682	0.578	1e-07	0.01
LDL_direct	Bladder cancer	0.0263372529040402	143	FALSE	NA	1	-0.169535714278323	-0.200114941225463	Down	0.951266260711883	0.784249540698198	1	-0.180991050082079	-0.21363648068896	Down	0.802529146692216	0.267	1e-07	0.01
LDL_direct	IBD	0.0197792988723777	143	FALSE	NA	1	0.0382533923137226	0.0451531725166061	Up	0.224177359470981	0.480913597723154	1	0.0378052027869532	0.044624142859409	Up	0.177966629673793	0.73	1e-07	0.01
LDL_direct	Respiratory failure	0.00289118496309249	143	FALSE	NA	1	-0.0276122193058461	-0.0325926467294242	Down	0.0711023338474836	0.952937642396599	1	0.023180344683121	0.0273613930468563	Up	0.0667469492071771	0.542	1e-07	0.01
LDL_direct	Respiratory infection	0.00572453229313319	143	FALSE	NA	1	-0.0710849048347435	-0.083906518538443	Down	0.757415576488738	0.800208201074909	1	-0.076365852817667	-0.0901399932945793	Down	0.700393061032277	0.736	1e-07	0.01
LDL_direct	Helicobacter pylori	0.0446797418987958	143	FALSE	NA	1	-0.247005871831873	-0.291558423158155	Down	0.819415979886605	0.53546247099008	1	-0.173093273910017	-0.20431417936023	Down	0.594334897425626	0.086	1e-07	0.01
LDL_direct	Stroke	0.106264957568959	143	TRUE	0.916287455000992	0.565917992794096	0.200001161263064	0.236075453491039	Up	2.00879041740405	0.0220070891914551	1	0.190449980459703	0.224801522253397	Up	1.6696649905634	0.044	1e-07	0.01
LDL_direct	Multiple sclerosis	0.0562205677917638	143	FALSE	NA	1	0.28759352030146	0.339466882579496	Up	1.01203359608346	0.114287157368439	1	0.301747287702455	0.356173570864179	Up	1.25195535955523	0.042	1e-07	0.01
LDL_direct	Migraine	0.0256032656468531	143	FALSE	NA	1	-0.117932007512153	-0.139203452513562	Down	1.38322864439787	0.86782061642193	1	-0.101267148549559	-0.119532746043093	Down	1.35106326226741	0.604	1e-07	0.01
LDL_direct	Osteoarthritis	0.0388696800958479	143	FALSE	NA	1	-0.0408361300349811	-0.0482017597095201	Down	0.753844020359745	0.179270737191581	1	-0.0461974676617524	-0.0545301240228345	Down	0.732227521746616	0.096	1e-07	0.01
LDL_direct	Gout	0.0358396132799145	143	FALSE	NA	1	-0.00934412295302775	-0.0110295262771529	Down	0.0443681172532565	0.153210822769891	1	-0.029746279869223	-0.0351116286798034	Down	0.164022987529785	0.285	1e-07	0.01
LDL_direct	Hiatus hernia	0.0260344155885781	143	FALSE	NA	1	-0.0647387146284853	-0.0764156633782961	Down	1.21382340540184	0.659665022009208	1	-0.0706053497825787	-0.0833404659430543	Down	1.63337405573495	0.164	1e-07	0.01
LDL_direct	Gastric reflux	0.112891026763889	143	FALSE	NA	0.423556305289009	-0.114708533739135	-0.135398559442062	Down	2.17716707216851	0.0068645942089627	0.324667390512599	-0.111150316025466	-0.131198544526802	Down	2.37617824085299	0.005	1e-07	0.01
LDL_direct	Allergic rhinitis	0.084752762867133	143	FALSE	NA	1	-0.0184392848174293	-0.0217651862510909	Down	0.178306390542676	0.00608141153600272	1	-0.0224198098458485	-0.0264636802262358	Down	0.208575096441242	0.007	1e-07	0.01
LDL_direct	Hypothyroidism	0.0637164599712414	143	FALSE	NA	0.964658772039822	0.1112225322658	0.131283786440292	Up	1.6922147748594	0.0953524851434711	0.842004603484756	0.109736442135817	0.129529649618542	Up	1.80658342068882	0.011	1e-07	0.01
LDL_direct	Kidney infection	0.000530705516705421	143	FALSE	NA	1	-0.0250896973639535	-0.0296151364609207	Down	0.195520488206125	0.892764222811647	1	-0.0170802545032121	-0.0201610270766604	Down	0.139363356399929	0.875	1e-07	0.01
LDL_direct	Angina	0.265922489185681	143	FALSE	NA	2.36215101185809e-28	0.546913400212363	0.645560396550078	Up	30.651893089847	0.00525932446004336	4.93330902260686e-18	0.55495530963379	0.655052828502011	Up	20.3791096231877	0.002	1e-07	0.01
Lipoprotein_A	statins	0.0781738858255918	141	FALSE	NA	1	0.000547999531045702	1.11415283944688e-05	Up	0.0868372568784423	0.0106196122370008	1	0.000621189816746338	1.26295801173907e-05	Up	0.0813919066931976	0.413	1e-07	0.01
Lipoprotein_A	Alanine_aminotransferase	0.00410480915163314	141	FALSE	NA	1	7.07951091839436e-05	1.4393547338577e-06	Up	0.038138600425524	0.851840558528782	1	0.000274209925175843	5.57503701063758e-06	Up	0.128165080330597	0.552	1e-07	0.01
Lipoprotein_A	Albumin	0.241234290832535	141	FALSE	NA	2.55474400567741e-06	-0.00111070089508109	-2.2581963777768e-05	Down	8.03927446407758	1.10322641324653e-07	7.74875680026312e-05	-0.00108185764601738	-2.19955437897457e-05	Down	6.54335991010561	NA	1e-07	0.01
Lipoprotein_A	Alkaline_phosphatase	0.111378073713016	141	FALSE	NA	1	-0.000426314298051585	-8.66751263025015e-06	Down	0.0734118242076333	0.00132904972584636	1	-0.00119656079751592	-2.43276049448299e-05	Down	0.284733496156108	NA	1e-07	0.01
Lipoprotein_A	Aspartate_aminotransferase	0.0117343224828689	141	FALSE	NA	1	-0.000298459567735936	-6.06806312805677e-06	Down	0.174600949785853	0.836291055375309	1	-0.000256555290383946	-5.21609580050087e-06	Down	0.159862313828748	0.592	1e-07	0.01
Lipoprotein_A	Calcium	0.132244863381281	141	FALSE	NA	0.016529490877991	-2.35383397934634e-05	-4.78564426263454e-07	Down	3.86297840103196	0.000399366686996352	0.0746267514784078	-2.37445401723623e-05	-4.82756742581806e-07	Down	3.17269650613257	0.019	1e-07	0.01
Lipoprotein_A	C_reactive_protein	0.0251016561182699	141	FALSE	NA	1	0.000196143866309217	3.98785460950109e-06	Up	0.23331428007433	0.770280775322921	1	0.000173778701958543	3.53314233413746e-06	Up	0.265560603897506	0.269	1e-07	0.01
Lipoprotein_A	Creatinine_in_urine	0.0149167666297073	141	FALSE	NA	0.0678588716691874	-1.37178550439851	-0.0278901464006949	Down	3.14193394188795	0.889468619140657	0.0317090800645686	-1.28987482575941	-0.0262247979831035	Down	3.62198587730701	0.505	1e-07	0.01
Lipoprotein_A	Creatinine	0.224915602354014	141	FALSE	NA	1	0.00280628106902986	5.70552681930105e-05	Up	1.03064016805511	5.2911587492837e-11	1	0.00308606449115769	6.27436214950482e-05	Up	1.57372673819286	NA	1e-07	0.01
Lipoprotein_A	Cystatin_C	0.0864171959544501	141	FALSE	NA	1	-2.22063021338305e-05	-4.51482404169417e-07	Down	1.00125142574335	0.0251702552596398	1	-2.26245733642289e-05	-4.59986390990684e-07	Down	1.46454242280002	0.188	1e-07	0.01
Lipoprotein_A	Direct_bilirubin	0.075570383334432	141	FALSE	NA	0.0483830231738515	-0.000208725811067991	-4.24366157072243e-06	Down	3.32183483838668	0.153427726602175	0.128412685735648	-0.000204515978337266	-4.15807030969373e-06	Down	2.88368942455136	0.045	1e-07	0.01
Lipoprotein_A	Gamma_glutamyltransferase	0.0214266682910899	141	FALSE	NA	1	0.00260760980011773	5.30160282697102e-05	Up	0.682405995993838	0.624873407302537	1	0.00216868921422969	4.40922137524663e-05	Up	0.382225090916352	0.092	1e-07	0.01
Lipoprotein_A	Glucose	0.0682675007691539	141	FALSE	NA	1	3.90048024218897e-05	7.93017309476289e-07	Up	0.168152355766828	0.0217052325056672	1	4.36026807760386e-05	8.86498032241345e-07	Up	0.216543106876549	0.082	1e-07	0.01
Lipoprotein_A	Glycated_haemoglobin_HbA1c	0.117757185591549	141	FALSE	NA	0.046649913336263	0.00200393184296121	4.07424865607605e-05	Up	3.34210946798583	0.00490135473381506	0.00294572447566744	0.00201416291754602	4.09504973372936e-05	Up	4.80533166241476	0.04	1e-07	0.01
Lipoprotein_A	HDL_cholesterol	0.261765439571831	141	FALSE	NA	1	-2.39422319296553e-05	-4.86776067786391e-07	Down	0.152067299491083	9.64166583536104e-14	1	-6.8968980988013e-07	-1.40222722189053e-08	Down	0.00730782837154924	NA	1e-07	0.01
Lipoprotein_A	IGF_1	0.324651854272928	141	FALSE	NA	0.184962713889359	0.00256507799000689	5.21513024019457e-05	Up	2.62041092377613	3.43610917360431e-17	0.000801979632129871	0.00263195884319039	5.35110753261457e-05	Up	5.43534874638466	NA	1e-07	0.01
Lipoprotein_A	LDL_direct	0.330955678337737	141	TRUE	1.60360105526594e-11	1.31749063879106e-11	0.000841085407585117	1.71003375366054e-05	Up	13.5749682352833	2.45648390909414e-14	1.46643319109268e-18	0.000904408416881121	1.83877749633279e-05	Up	20.9346308433288	NA	1e-07	0.01
Lipoprotein_A	uacr_lowcontrolonly	0.0415950890730196	141	FALSE	NA	1	-0.000255699198321926	-5.19869035856723e-06	Down	0.317126418078982	0.0852806062048914	1	-0.000295073844848114	-5.99922706971473e-06	Down	0.460271792880513	0.386	1e-07	0.01
Lipoprotein_A	Non_albumin_protein	0.122145320508529	141	FALSE	NA	0.0126803988347219	0.00139134587935186	2.8287833735451e-05	Up	3.99130642122355	0.121687123515668	0.000126157575327224	0.00128227004559414	2.60701831169496e-05	Up	6.31915001283561	0.024	1e-07	0.01
Lipoprotein_A	oestradiol_gt212_lowcontrolonly	0.00339750346618728	141	FALSE	NA	0.26301566696596	0.000675168019417422	1.37270257239493e-05	Up	2.43423727636332	0.92426754346046	0.124057440824114	0.000668809622033468	1.35977514071238e-05	Up	2.9033111758908	0.955	1e-07	0.01
Lipoprotein_A	Phosphate	0.0978736176106284	141	FALSE	NA	1	6.36875537898962e-06	1.29484908056466e-07	Up	0.261646032866401	0.00778896339631884	1	6.37791034136596e-06	1.29671040101272e-07	Up	0.266691730955265	0.109	1e-07	0.01
Lipoprotein_A	rheumatoidfactor_lowcontrolonly	0.0428784406253122	141	FALSE	NA	1	-0.000112007828503531	-2.27726180585146e-06	Down	0.180797700368756	0.306358176195202	1	-8.76458894185807e-05	-1.78195255706187e-06	Down	0.116473783626015	0.303	1e-07	0.01
Lipoprotein_A	SHBG	0.179168524445841	141	FALSE	NA	0.0759598373285916	-0.00938772024353193	-0.000190864308684815	Down	3.07701734887182	2.57224002641768e-06	0.00926032199175185	-0.00900555874838428	-0.000183094478770298	Down	4.24218372090027	NA	1e-07	0.01
Lipoprotein_A	Sodium_in_urine	0.0144005974757766	141	FALSE	NA	1	0.0015462872048312	3.14379882146174e-05	Up	0.254049979976908	0.442270477937201	1	0.00115058162428683	2.33927897943341e-05	Up	0.171547357900218	0.305	1e-07	0.01
Lipoprotein_A	Testosterone	0.180770248323944	141	FALSE	NA	0.546072507239899	-0.000765115060564538	-1.55557636263828e-05	Down	2.03140991734255	1.66789512066592e-06	0.0641397730050539	-0.000736366920606232	-1.49712773276036e-05	Down	3.25961143033701	NA	1e-07	0.01
Lipoprotein_A	Total_bilirubin	0.0728024492949754	141	FALSE	NA	1	-0.000582043744841775	-1.18336906194118e-05	Down	1.56673592792691	0.0367236527997378	1	-0.000609742545042196	-1.23968425044816e-05	Down	1.5047162240124	0.022	1e-07	0.01
Lipoprotein_A	Urate	0.167996432887324	141	FALSE	NA	0.271482830291068	0.0120250355185191	0.000244484287091303	Up	2.41842554560789	0.000145654551490311	0.55359156727707	0.0135381271190369	0.000275247366392543	Up	2.05667366350622	0.001	1e-07	0.01
Lipoprotein_A	Urea	0.0575688208340824	141	FALSE	NA	1	4.73631390144142e-05	9.62952937520418e-07	Up	0.221126605926804	0.093719881664589	1	1.10549855561759e-05	2.24761935908125e-07	Up	0.0431889951479748	0.038	1e-07	0.01
Lipoprotein_A	Vitamin_D	0.00324112156028367	141	FALSE	NA	1	-4.31521672559953e-05	-8.77338518608046e-07	Down	0.00858872002785528	0.985503514219689	1	-0.000342478411291776	-6.96302227963344e-06	Down	0.107544734729866	0.534	1e-07	0.01
Lipoprotein_A	Basal metabolic rate	0.231772296316452	141	FALSE	NA	1	-0.0511079150777196	-0.00103908900420761	Down	0.218398647197081	3.37070674688002e-12	1	-0.0344856680595368	-0.000701137552352235	Down	0.197122231200806	NA	1e-07	0.01
Lipoprotein_A	SBP	0.184796936507042	141	FALSE	NA	1	-0.000772436736206007	-1.57046226170079e-05	Down	0.27679520249279	1.46002279924246e-05	1	-0.000705150307771952	-1.43366038314263e-05	Down	0.240861335015375	NA	1e-07	0.01
Lipoprotein_A	DBP	0.136397210457497	141	FALSE	NA	1	-0.000960095326529835	-1.95199607589388e-05	Down	0.688660474894221	7.105443376186e-06	1	-0.00094787125177591	-1.92714297506968e-05	Down	0.676163930785966	NA	1e-07	0.01
Lipoprotein_A	RBC	0.0798789884696833	141	FALSE	NA	0.00290280594967209	-7.57805221605513e-05	-1.54071452905868e-06	Down	4.71728470380767	0.0700546941228526	0.176814846162662	-7.27657599896609e-05	-1.4794205745448e-06	Down	2.70654191011352	0.191	1e-07	0.01
Lipoprotein_A	Hemoglobin	0.0792975114395165	141	FALSE	NA	1	-0.000247355580877533	-5.02905398955082e-06	Down	1.47220046542923	0.013429982508016	1	-0.000260606774690872	-5.29846763640231e-06	Down	1.50362777784966	0.056	1e-07	0.01
Lipoprotein_A	RBC distr width	0.138458965521127	141	FALSE	NA	1	6.36650736697125e-05	1.2943920310908e-06	Up	0.435013698928242	2.83607836898948e-05	1	7.96373755275151e-05	1.6191292700701e-06	Up	0.617839740113552	0.001	1e-07	0.01
Lipoprotein_A	Reticulocyte count	0.0784104804415143	141	FALSE	NA	1	-3.02328487828026e-06	-6.1467232009581e-08	Down	0.76351464430766	0.0188103216115605	1	-2.68179722679905e-06	-5.45243531387211e-08	Down	0.577086174789358	0.459	1e-07	0.01
Lipoprotein_A	Eosinophill count	0.141630337929278	141	FALSE	NA	1	-1.03284305187016e-05	-2.09990146660938e-07	Down	0.566856782053452	0.000536840023798044	1	-7.53361805613981e-06	-1.53168049843759e-07	Down	0.364190155566106	0.016	1e-07	0.01
Lipoprotein_A	Monocyte count	0.178103814647887	141	FALSE	NA	1	1.95956267805897e-06	3.98404049300448e-08	Up	0.0364965797961612	3.20278457289986e-07	1	-4.80365264012172e-07	-9.76643760715515e-09	Down	0.010387706644704	NA	1e-07	0.01
Lipoprotein_A	Basophill count	0.0352611765158325	141	FALSE	NA	1	3.70884319310277e-07	7.54055056721222e-09	Up	0.0418153382860196	0.150985312607747	1	5.0385503344568e-07	1.02440145361419e-08	Up	0.0572860399342776	0.319	1e-07	0.01
Lipoprotein_A	Lymphocyte count	0.0050957630606332	141	FALSE	NA	1	-5.96805802088529e-07	-1.21338220440896e-08	Down	0.00262022968309363	0.853394972782648	1	3.53237658306329e-07	7.18177147433986e-09	Up	0.00187167400093536	0.899	1e-07	0.01
Lipoprotein_A	Platelet distr width	0.0259827863373288	141	FALSE	NA	1	-4.38860302744574e-05	-8.92258888416107e-07	Down	0.659090273423936	0.461836159653993	1	-4.63348044252399e-05	-9.42045585642877e-07	Down	0.742295219329415	0.091	1e-07	0.01
Lipoprotein_A	Platelet count	0.0599642337538707	141	FALSE	NA	1	-0.00372945086107332	-7.5824485807743e-05	Down	0.696566513014048	0.164497825159753	1	-0.00301234141550446	-6.12447374738326e-05	Down	0.379169152558947	0.322	1e-07	0.01
Lipoprotein_A	Platelet volume	0.00752515314154423	141	FALSE	NA	0.228830197211108	0.000194482751976826	3.95408203954017e-06	Up	2.50705785056674	0.963861997852112	0.452528228796394	0.000174727218711124	3.55242688774163e-06	Up	2.1791440966562	0.804	1e-07	0.01
Lipoprotein_A	time_aggregated_depression	0.00507020463490171	141	FALSE	NA	1	0.000186926957724738	3.80046311938934e-06	Up	0.61271525050749	0.956223183926603	1	0.00018135408415181	3.68715950207952e-06	Up	0.830470420480137	0.783	1e-07	0.01
Lipoprotein_A	Mood swings	0.0161008249545499	141	FALSE	NA	1	8.45148076066068e-05	1.71829367610089e-06	Up	0.342606465298842	0.378567412333374	1	6.16967105492106e-05	1.25437270195771e-06	Up	0.202029571483287	0.43	1e-07	0.01
Lipoprotein_A	FEV FVC ratio	0.0193235265248226	141	FALSE	NA	1	4.94783312046105e-06	1.00595748864086e-07	Up	0.555469736938686	0.881808373150372	1	3.81655478120181e-06	7.75954194388891e-08	Up	0.373755950459848	0.289	1e-07	0.01
Lipoprotein_A	FVC	0.0473139469583457	141	FALSE	NA	1	-6.37179953370663e-05	-1.29546799598876e-06	Down	0.59120447374181	0.208108892300315	1	-6.04616692235934e-05	-1.22926273886805e-06	Down	0.6868853273273	0.34	1e-07	0.01
Lipoprotein_A	townsend	0.0662161166157227	141	FALSE	NA	1	0.000281789850489711	5.72914654600755e-06	Up	0.708108145115111	0.0310109277680728	1	0.000267179676697904	5.43210310540657e-06	Up	0.770536280864212	0.085	1e-07	0.01
Lipoprotein_A	Sleep duration	0.0683524721935871	141	FALSE	NA	1	2.25432792946882e-05	4.58333579021372e-07	Up	0.0751112767727056	0.037606393932484	1	2.0910837662451e-05	4.25143961571924e-07	Up	0.105999464293442	0.009	1e-07	0.01
Lipoprotein_A	Neuroticism score	0.0160709710518431	141	FALSE	NA	1	0.000381681791032912	7.76007691891667e-06	Up	1.21514534634288	0.741769948912638	1	0.000336957515318841	6.85077543312978e-06	Up	0.983942841420736	0.824	1e-07	0.01
Lipoprotein_A	Menarche	0.0804836429597442	141	FALSE	NA	1	-5.84010031071185e-05	-1.18736677227039e-06	Down	0.151149887672608	0.0129497523741414	1	-4.99065693428569e-05	-1.01466411539246e-06	Down	0.12862306463769	0.004	1e-07	0.01
Lipoprotein_A	Num children (f)	0.0107063633373289	141	FALSE	NA	1	-0.000111990204089344	-2.27690347906471e-06	Down	0.445985936616281	0.596984652735375	1	-7.18742441820467e-05	-1.4612949227478e-06	Down	0.300380452803639	0.813	1e-07	0.01
Lipoprotein_A	chronotype_quantitative_time_averaged	0.0241405795184298	141	FALSE	NA	0.0343449230579985	-0.000156299996552026	-3.17777799246793e-06	Down	3.50564071182147	0.615091319493327	0.473392437741714	-0.000168725980996746	-3.4304140818746e-06	Down	2.14847948428396	0.246	1e-07	0.01
Lipoprotein_A	alcohol_continuous	0.00107389961442406	141	FALSE	NA	1	-0.000331937787705314	-6.74871797765735e-06	Down	1.09388566781831	0.992026109175488	1	-0.000272864124234543	-5.54767516349844e-06	Down	1.14335849144949	0.804	1e-07	0.01
Lipoprotein_A	physical_activity	0.00265081821995805	141	FALSE	NA	1	0.000128745387756852	2.61755770230803e-06	Up	0.172211617841402	0.856531429507286	1	0.000228103668374087	4.63763808925677e-06	Up	0.326800779720728	0.791	1e-07	0.01
Lipoprotein_A	Summer outdoor time	0.0892309018169014	141	FALSE	NA	1	0.000131679052239043	2.67720283752522e-06	Up	0.454584115028502	0.0132987888861237	1	0.000193036367407816	3.92467519914709e-06	Up	0.598547448563573	0.003	1e-07	0.01
Lipoprotein_A	Height	0.294857276209599	141	FALSE	NA	1	-0.000974402654285447	-1.98108469539214e-05	Down	0.649161275288056	3.7917815570265e-18	1	-0.000925795085947494	-1.88225931833571e-05	Down	0.99506256141896	NA	1e-07	0.01
Lipoprotein_A	Pulse rate	0.0639757269543502	141	FALSE	NA	1	-0.00126167751270531	-2.56515106968161e-05	Down	0.981422646936578	0.0369545180008045	1	-0.00122618169115436	-2.49298354374591e-05	Down	1.01949096464895	0.273	1e-07	0.01
Lipoprotein_A	Water intake	0.0379171716783738	141	FALSE	NA	1	0.000107919299286693	2.19413679975137e-06	Up	0.257473009466512	0.579593497192733	1	0.000129377701642981	2.63041344892351e-06	Up	0.433759934724172	0.033	1e-07	0.01
Lipoprotein_A	Bread intake	0.0645597342086006	141	FALSE	NA	4.79982625416725e-06	0.00249904172288886	5.08087009881154e-05	Up	7.73436210224338	0.532387584537793	0.000910742287854906	0.00257254001392465	5.23030148517744e-05	Up	5.36830979198347	0.087	1e-07	0.01
Lipoprotein_A	Coffee intake	0.00841063305234224	141	FALSE	NA	1	-4.11178544432664e-06	-8.35978348238921e-08	Down	0.00929169705445354	0.799288962421752	1	-2.93472705058679e-05	-5.96667385859526e-07	Down	0.0819084938761997	0.418	1e-07	0.01
Lipoprotein_A	Beer intake	0.122999398802817	141	FALSE	NA	0.0277887419118171	0.00145970542803406	2.96776704223957e-05	Up	3.61375104673576	0.00682982250836496	0.0622031900995988	0.00138718320146155	2.8203201192384e-05	Up	3.27629708687208	0.028	1e-07	0.01
Lipoprotein_A	Body mass index (BMI)	0.0419302503793827	141	FALSE	NA	1	-0.00010626393533175	-2.16048114228761e-06	Down	0.130314411347339	0.137064594709565	1	-0.000180573172849645	-3.67128258074342e-06	Down	0.248342935984046	0.087	1e-07	0.01
Lipoprotein_A	Waist circumference	0.0658616276865449	141	FALSE	NA	1	-0.000611597823180188	-1.2434562671896e-05	Down	0.355016259108685	0.0703002186769871	1	-0.000745572546230413	-1.51584394207626e-05	Down	0.468243305544937	0.13	1e-07	0.01
Lipoprotein_A	Intelligence	0.0836194834542004	141	FALSE	NA	1	-0.000405238280612521	-8.2390103534479e-06	Down	1.41984262901922	0.0193398722902659	1	-0.000390867794546439	-7.94684006957549e-06	Down	1.0543269305449	0.04	1e-07	0.01
Lipoprotein_A	smoking_current	0.0599222621616222	141	FALSE	NA	1	-0.000126077210512684	-2.56331026076251e-06	Down	0.229771290469839	0.0776543085546243	1	-0.00016924216975807	-3.44090885680666e-06	Down	0.372284096934363	0.323	1e-07	0.01
Lipoprotein_A	Crohns disease	0.000680182954749919	141	FALSE	NA	1	-0.000705604794559536	-1.43458441266491e-05	Down	0.247440339667871	0.993903627005239	1	-0.000396225194377815	-8.05576283129373e-06	Down	0.211497703043181	0.962	1e-07	0.01
Lipoprotein_A	Atrial fibrillation	0.0559186940275698	141	FALSE	NA	1	0.000245545732589211	4.99225746883931e-06	Up	0.160283506642941	0.167772630570662	1	0.00025986051621669	5.28329525119269e-06	Up	0.339503063528753	0.109	1e-07	0.01
Lipoprotein_A	Myocardial infarction	0.232281456962069	141	FALSE	NA	4.07303388332951e-25	0.00417653851732921	8.49143472670881e-05	Up	27.3787658915774	0.304176510088709	3.48064299907192e-19	0.00434374230166468	8.83138131521801e-05	Up	21.5692178650162	NA	1e-07	0.01
Lipoprotein_A	Heart failure	0.0162862094288284	141	FALSE	NA	0.118238385628722	0.00147584441842845	3.00057966516172e-05	Up	2.85828385491842	0.68043081495639	0.141625525044975	0.0016585856219271	3.37211580566433e-05	Up	2.82977627516835	0.626	1e-07	0.01
Lipoprotein_A	Cardiomyopathy	0.0308049524303268	141	FALSE	NA	1	-0.000349308456575519	-7.10188579894908e-06	Down	0.129160153638886	0.195989339712674	1	-0.00028615376338901	-5.81787045309877e-06	Down	0.111980847010096	0.478	1e-07	0.01
Lipoprotein_A	Asthma	0.060641764600939	141	FALSE	NA	1	0.00010505393980768	2.13588039224156e-06	Up	0.28173062992947	0.0261436319260267	1	9.25878272312326e-05	1.88242844680997e-06	Up	0.194356267364429	0.11	1e-07	0.01
Lipoprotein_A	Diabetes	0.10119460424533	141	FALSE	NA	1	0.000681492739918804	1.38556153468615e-05	Up	1.13195449085211	0.00880602237219434	0.912756371349771	0.000651938288834706	1.32547357159828e-05	Up	1.75705826871184	0.187	1e-07	0.01
Lipoprotein_A	Malignant melanoma	0.0552993286085306	141	FALSE	NA	1	0.00140576777137044	2.8581049167808e-05	Up	1.44070060567724	0.234135698874952	1	0.00118314705192709	2.40548864133579e-05	Up	1.38746966788252	0.353	1e-07	0.01
Lipoprotein_A	Non-melanoma skin cancer	0.0173340752302467	141	FALSE	NA	1	-0.000197809477309336	-4.02171860244385e-06	Down	0.346058646199768	0.459996762594984	1	-0.000217751842816765	-4.42717229166492e-06	Down	0.326307681362567	0.189	1e-07	0.01
Lipoprotein_A	Lung cancer	0.0403063018130059	141	FALSE	NA	1	-0.000146781986234542	-2.98426472064316e-06	Down	0.0718344639797249	0.347714822904032	1	-0.000224084040638072	-4.55591393801425e-06	Down	0.106048561507334	0.508	1e-07	0.01
Lipoprotein_A	Breast cancer	0.00983646032364394	141	FALSE	NA	1	-0.000152615518112213	-3.10286785326097e-06	Down	0.300798134496655	0.85770436317381	1	-0.000216071996384426	-4.39301887425499e-06	Down	0.262130057927099	0.332	1e-07	0.01
Lipoprotein_A	Prostate cancer	0.136033709033163	141	FALSE	NA	1	0.000693663257128057	1.41030574620098e-05	Up	0.567819392471994	0.000930703977194362	1	0.000642566816629335	1.30642017506072e-05	Up	0.638164383565325	NA	1e-07	0.01
Lipoprotein_A	Colorectal cancer	0.0297284412146637	141	FALSE	NA	1	-3.09071791137408e-05	-6.28382314546103e-07	Down	0.0189481765632448	0.274301421749179	1	-5.34154790007118e-05	-1.08600471765906e-06	Down	0.0371652128148996	0.825	1e-07	0.01
Lipoprotein_A	Bladder cancer	0.0299760373788833	141	FALSE	NA	1	-0.00120684715208332	-2.45367396338133e-05	Down	0.89974951524759	0.524294056281223	1	-0.000806248750167462	-1.63920639235851e-05	Down	0.517588338830331	0.654	1e-07	0.01
Lipoprotein_A	IBD	0.0790862757966236	141	FALSE	NA	1	5.72179111143523e-06	1.1633130052799e-07	Up	0.00274619452424227	0.0166461791497831	1	7.2662134581985e-05	1.47731373803016e-06	Up	0.0433599942157119	0.235	1e-07	0.01
Lipoprotein_A	Respiratory failure	0.0305441211537308	141	FALSE	NA	1	0.000245762511683537	4.99666486391527e-06	Up	0.118928162756281	0.36431677561534	1	0.000324742003772807	6.60241852581018e-06	Up	0.150119913578238	0.281	1e-07	0.01
Lipoprotein_A	Respiratory infection	0.00661712627609645	141	FALSE	NA	0.166692669330628	0.00126820502828864	2.57842234020227e-05	Up	2.67493033320216	0.806616878976823	0.0245652590680554	0.00150134229435358	3.05242009430887e-05	Up	3.75632926711523	0.61	1e-07	0.01
Lipoprotein_A	Helicobacter pylori	0.0260372612146638	141	FALSE	NA	1	0.00126118963930733	2.56415916092831e-05	Up	0.628428910918862	0.318748279545566	1	0.00156153573300959	3.17480102129013e-05	Up	1.02276785177982	0.215	1e-07	0.01
Lipoprotein_A	Stroke	0.00410307340225768	141	FALSE	NA	0.0405356121254313	0.00133853002564365	2.72140201636671e-05	Up	3.41357102370402	0.933518647304561	0.198616305482889	0.00135522204180753	2.75533901111119e-05	Up	2.64086115234638	0.905	1e-07	0.01
Lipoprotein_A	Multiple sclerosis	0.00132494537308947	141	FALSE	NA	0.284696073571034	-0.00197247646934783	-4.01029587538601e-05	Down	2.39219567525315	0.99902588291244	1	-0.00159580385910057	-3.24447248599728e-05	Down	1.19259053842642	0.954	1e-07	0.01
Lipoprotein_A	Migraine	0.00615260548996099	141	FALSE	NA	1	-0.000198584537403046	-4.03747656126e-06	Down	0.308441881944352	0.617858229671035	1	-0.000172383849204325	-3.50478320116965e-06	Down	0.23456729044053	0.831	1e-07	0.01
Lipoprotein_A	Osteoarthritis	0.0582473654310259	141	FALSE	NA	1	9.91521900646149e-05	2.0158903035385e-06	Up	0.166676133909129	0.0631252909218675	1	0.000117241231325139	2.3836635504394e-06	Up	0.203933058878969	0.055	1e-07	0.01
Lipoprotein_A	Gout	0.0284241966986316	141	FALSE	NA	1	0.000417571036509127	8.4897509877362e-06	Up	0.515035105923075	0.695451670646266	1	0.000356075771931451	7.23947393893994e-06	Up	0.33191743906081	0.155	1e-07	0.01
Lipoprotein_A	Hiatus hernia	0.0477440028398762	141	FALSE	NA	1	0.000232400039965652	4.72498879554162e-06	Up	0.54451091474081	0.124956178321617	1	0.000193920217239865	3.94264499189751e-06	Up	0.464778990547965	0.102	1e-07	0.01
Lipoprotein_A	Gastric reflux	0.0467322418939167	141	FALSE	NA	1	-0.000386452910711779	-7.85707985845216e-06	Down	1.19958823992147	0.131396201787119	1	-0.000396612387301655	-8.06363495656155e-06	Down	1.20710251480556	0.646	1e-07	0.01
Lipoprotein_A	Allergic rhinitis	0.0137551929058034	141	FALSE	NA	1	-0.000642181134816255	-1.30563603481457e-05	Down	1.40450203716719	0.660662407597637	0.70741480675825	-0.000648852447911694	-1.31919966399129e-05	Down	1.91014434260658	0.505	1e-07	0.01
Lipoprotein_A	Hypothyroidism	0.0253208235170312	141	FALSE	NA	1	0.000137433207831249	2.79419214916645e-06	Up	0.341121700232044	0.334579642330928	1	0.000202890726481661	4.12502686956007e-06	Up	0.331618038138799	0.199	1e-07	0.01
Lipoprotein_A	Kidney infection	0.0228879504465087	141	FALSE	NA	1	-0.000251079246152799	-5.10476084703062e-06	Down	0.402950193984768	0.36479151321952	1	-0.000269154410263747	-5.4722519538068e-06	Down	0.367760470862709	0.519	1e-07	0.01
Lipoprotein_A	Angina	0.294529015269357	141	FALSE	NA	6.42603734522571e-10	0.00343094343232112	6.97554496042701e-05	Up	11.8087795031163	1.00945390185915e-06	1.43295988663272e-14	0.00347411342619051	7.06331505606323e-05	Up	16.7685678329094	NA	1e-07	0.01
uacr_lowcontrolonly	statins	0.2836748	6	TRUE	1	1	-0.062103936937592	-0.295496153966921	Down	0.0221422224211118	0.183830368924278	1	0.0478885934552996	0.227858262820708	Up	0.0229078773371031	0.101	1e-07	0.01
uacr_lowcontrolonly	Alanine_aminotransferase	0.0764567428571429	6	FALSE	NA	1	0.0458452672356226	0.218135931693439	Up	0.115134844979667	0.879132293729315	1	0.173818323006692	0.82704331593457	Up	0.452448980416752	0.433	1e-07	0.01
uacr_lowcontrolonly	Albumin	0.393441285714286	6	FALSE	NA	1	-0.0186594946348851	-0.0887835646412522	Down	0.123334545181882	0.0027141206247658	1	-0.0271043582894091	-0.128964990388778	Down	0.349203151504123	0.002	1e-07	0.01
uacr_lowcontrolonly	Alkaline_phosphatase	0.297264333333333	6	TRUE	1	1	0.849330357463498	4.04119072724837	Up	1.43661947099491	0.711596453100352	0.984928464047475	0.82477330574778	3.92434605213456	Up	1.71311636249602	0.713	1e-07	0.01
uacr_lowcontrolonly	Aspartate_aminotransferase	0.501234514285714	6	FALSE	NA	1	0.319920615767856	1.52221125094096	Up	1.22271961334795	0.0200282246297572	1	0.316067946217495	1.50387990045378	Up	0.926959297619893	0.167	1e-07	0.01
uacr_lowcontrolonly	Calcium	0.518517085714286	6	FALSE	NA	1	0.00255564376930908	0.0121599844064514	Up	0.574409357006545	0.0153682695689066	1	0.00262792333547338	0.0125038971254375	Up	1.14676672106615	0.001	1e-07	0.01
uacr_lowcontrolonly	C_reactive_protein	0.207805885714286	6	TRUE	1	1	0.0887630638716957	0.422342693262165	Up	0.665063169601125	0.0567512561281052	1	0.0898413971514385	0.427473500624325	Up	0.648150384985191	0.221	1e-07	0.01
uacr_lowcontrolonly	Creatinine_in_urine	0.223550095238095	6	FALSE	NA	1	17.2047011844401	81.8615257074765	Up	0.0989538458506584	0.1581867236971	1	17.3567434924105	82.5849567725739	Up	0.0970386599125054	0.482	1e-07	0.01
uacr_lowcontrolonly	Creatinine	0.269089428571428	6	FALSE	NA	1	-0.180951179526681	-0.860982092965287	Down	0.398161167542472	0.50351351121861	1	-0.133259624063855	-0.63406135474982	Down	0.259942013062612	0.404	1e-07	0.01
uacr_lowcontrolonly	Cystatin_C	0.276586702857143	6	TRUE	1	1	0.000552154083118813	0.00262719911175195	Up	0.0573957019316511	0.0718717851433009	1	-0.0021370379875861	-0.0101682202023276	Down	0.4451748863513	0.048	1e-07	0.01
uacr_lowcontrolonly	Direct_bilirubin	0.108372796190476	6	FALSE	NA	1	0.00134410487948193	0.00639537269294546	Up	0.0355244440474028	0.291683979431236	1	0.0089822156518167	0.0427381951949443	Up	0.428349188065859	0.065	1e-07	0.01
uacr_lowcontrolonly	Gamma_glutamyltransferase	0.225520514285714	6	TRUE	1	1	0.742733550596965	3.53399347040025	Up	0.788081552961727	0.418132760789431	1	0.622965234665528	2.96412498105795	Up	0.445112666758382	0.275	1e-07	0.01
uacr_lowcontrolonly	Glucose	0.533637457142857	6	TRUE	1.94819494309414e-10	1	0.0310241192998126	0.147615568116365	Up	1.13654978311895	0.193824848608916	1	0.0275337049591219	0.131007860710287	Up	0.606542721120608	0.168	1e-07	0.01
uacr_lowcontrolonly	Glycated_haemoglobin_HbA1c	0.482488228571429	6	TRUE	1	0.0288669915894558	0.242811358159509	1.15531842285169	Up	3.5947624460692	0.412789972401255	0.970984892545227	0.243330504766649	1.1577885694047	Up	1.72250487221303	0.623	1e-07	0.01
uacr_lowcontrolonly	HDL_cholesterol	0.427502037142857	6	FALSE	NA	1	0.00299072093354596	0.0142301209396639	Up	0.186558711406079	0.00191631560215623	1	0.00253860905445468	0.0120789316910904	Up	0.211992330342373	0.024	1e-07	0.01
uacr_lowcontrolonly	IGF_1	0.579174657142857	6	FALSE	NA	1	0.0593840429019282	0.282554651924243	Up	0.294761689114963	0.00273487276092602	1	0.0570265672286374	0.271337569258001	Up	0.234465651517568	0.102	1e-07	0.01
uacr_lowcontrolonly	LDL_direct	0.0827919504761906	6	FALSE	NA	1	0.00402260169331838	0.0191399030066466	Up	0.152674842819841	0.444952420115887	1	0.00990145489621101	0.0471120187347778	Up	0.269101486806368	0.12	1e-07	0.01
uacr_lowcontrolonly	Lipoprotein_A	0.222467542857143	6	FALSE	NA	1	0.315447357646901	1.50092708385552	Up	0.176732289464012	0.0287906230744995	1	0.298553596191699	1.42054503752787	Up	0.121065665815558	0.203	1e-07	0.01
uacr_lowcontrolonly	Non_albumin_protein	0.0756220000000001	6	TRUE	1	1	0.0397493684293365	0.189131093336102	Up	0.428635282070383	0.554059994190721	1	0.0361201777021315	0.171863075320124	Up	0.345146255465128	0.508	1e-07	0.01
uacr_lowcontrolonly	oestradiol_gt212_lowcontrolonly	0.406086062857143	6	FALSE	NA	1	0.0772586954384968	0.367603866813129	Up	0.307868028530091	0.949426094563719	1	0.0398793540238778	0.189749576561999	Up	0.381785999185676	0.059	1e-07	0.01
uacr_lowcontrolonly	Phosphate	0.228170380952381	6	FALSE	NA	1	-0.00349054338838918	-0.0166083214267102	Down	1.63852209754733	0.825317894297873	1	-0.00341636010492582	-0.0162553506484794	Down	1.48913474409787	0.911	1e-07	0.01
uacr_lowcontrolonly	rheumatoidfactor_lowcontrolonly	0.308930476190476	6	FALSE	NA	0.00154443063427122	0.10154400961677	0.483155590124478	Up	5.01827592891304	0.999825721631535	1	0.0874547288727295	0.416117516898816	Up	0.989905776520473	0.751	1e-07	0.01
uacr_lowcontrolonly	SHBG	0.112198	6	FALSE	NA	1	-0.196009049849281	-0.932628803088226	Down	0.366212699705141	0.416737232487963	1	-0.197360515959968	-0.939059201185628	Down	0.322600002768653	0.695	1e-07	0.01
uacr_lowcontrolonly	Sodium_in_urine	0.111562314285714	6	FALSE	NA	1	0.337113880443533	1.60401836070444	Up	0.21067168592288	0.27398470052379	1	0.357737779226161	1.70214873811021	Up	0.261351034384344	0.343	1e-07	0.01
uacr_lowcontrolonly	Testosterone	0.00754342857142842	6	FALSE	NA	1	-0.0191412090322878	-0.0910756053517475	Down	0.258584125774776	0.784196261715579	1	-0.0205038821949072	-0.0975593276167725	Down	0.407775845783959	0.86	1e-07	0.01
uacr_lowcontrolonly	Total_bilirubin	0.422494657142857	6	FALSE	NA	1	-0.000856358713402808	-0.0040746322810562	Down	0.00382672153256206	0.0018752096495131	1	0.00837279575239673	0.039838520145189	Up	0.0514502709386592	0.02	1e-07	0.01
uacr_lowcontrolonly	Urate	0.486336798285714	6	FALSE	NA	1	3.44868567545679	16.4091586393687	Up	1.12840355885025	0.166006599166119	1	3.29759415092462	15.6902514879409	Up	1.31494748069545	0.054	1e-07	0.01
uacr_lowcontrolonly	Urea	0.722888836857143	6	TRUE	1	1	0.0459305228706781	0.21854158572288	Up	0.601749229191596	9.56306508826476e-12	1	0.00993326796260884	0.0472633881846067	Up	0.0652914961671113	NA	1e-07	0.01
uacr_lowcontrolonly	Vitamin_D	0.46063374	6	TRUE	1	1	0.462483991793319	2.20054069975509	Up	0.773027855691247	0.015442198864605	1	0.467445822771676	2.22414954072458	Up	0.658911820711204	0.109	1e-07	0.01
uacr_lowcontrolonly	Basal metabolic rate	0.283506587428571	6	FALSE	NA	1	5.3984338372215	25.6862368958488	Up	0.121530390149133	0.159798748498924	1	11.4880735599317	54.6612939669219	Up	0.585318631205242	0.014	1e-07	0.01
uacr_lowcontrolonly	SBP	0.183947104761905	6	TRUE	1.30188049540849e-13	1	0.105228183936347	0.500685225050403	Up	0.177534763064768	0.0695794665477632	1	0.099195695786248	0.471982100335515	Up	0.141207257167001	0.246	1e-07	0.01
uacr_lowcontrolonly	DBP	0.444537714285714	6	FALSE	NA	1	0.127429594712491	0.606321547327087	Up	0.402814241715944	0.011981334131396	1	0.127319732499491	0.605798812972252	Up	0.356360446455792	0.231	1e-07	0.01
uacr_lowcontrolonly	RBC	0.551402306285714	6	FALSE	NA	1	-0.0126176118233537	-0.0600357392768076	Down	0.957934003003955	4.30746381671303e-06	1	-0.00823492253979962	-0.0391825069185485	Down	0.444666825400293	0.008	1e-07	0.01
uacr_lowcontrolonly	Hemoglobin	0.538635714285714	6	FALSE	NA	1	0.0679529319217006	0.323326201587135	Up	1.260462398774	0.151318752342851	1	0.0646182285875807	0.307459381246206	Up	1.12511095336354	0.16	1e-07	0.01
uacr_lowcontrolonly	RBC distr width	0.525982514285714	6	TRUE	1	1	-0.00782077321002033	-0.0372119469161973	Down	0.163130090548543	0.000106140996870263	1	-0.00799002893815075	-0.0380172809926774	Down	0.153985619967701	0.02	1e-07	0.01
uacr_lowcontrolonly	Reticulocyte count	0.504274557142857	6	FALSE	NA	1	0.000919912778716155	0.00437702827710921	Up	0.781260601968087	0.3344777523132	1	0.00106629091017486	0.00507350867760906	Up	1.65646102461773	0.096	1e-07	0.01
uacr_lowcontrolonly	Eosinophill count	0.320941171428571	6	FALSE	NA	1	0.000202942268104629	0.000965617683183337	Up	0.0123402172971465	0.579650604587512	1	0.000781762989942093	0.00371969907598142	Up	0.135166775249673	0.121	1e-07	0.01
uacr_lowcontrolonly	Monocyte count	0.114601714285714	6	FALSE	NA	1	0.000118859551870537	0.000565544507673805	Up	0.0181039279738753	0.365852695302657	1	0.000212801223800652	0.00101252748687634	Up	0.0318553707062888	0.642	1e-07	0.01
uacr_lowcontrolonly	Basophill count	0.334944334285714	6	FALSE	NA	1	0.001303279882046	0.00620112365942365	Up	0.88652044313372	0.16640249564677	1	0.00130925376632423	0.00622954794161101	Up	0.688544104322408	0.097	1e-07	0.01
uacr_lowcontrolonly	Lymphocyte count	0.0381760952380954	6	FALSE	NA	1	0.000613516344537939	0.00291916630646113	Up	0.0218092558531794	0.812403469416671	1	0.000740738119402864	0.00352449902814041	Up	0.0355940506937489	0.929	1e-07	0.01
uacr_lowcontrolonly	Platelet distr width	0.529263079428571	6	FALSE	NA	1	0.0136758832476481	0.0650710905146258	Up	0.596323066947868	3.64917841733695e-06	1	0.0117111266129295	0.0557226005851748	Up	0.412775562985867	0.002	1e-07	0.01
uacr_lowcontrolonly	Platelet count	0.151418857142857	6	FALSE	NA	1	0.22492554387031	1.07021609933336	Up	0.147286831537171	0.286162294441508	1	0.230785991566213	1.09810063999306	Up	0.143039248564761	0.634	1e-07	0.01
uacr_lowcontrolonly	Platelet volume	0.482869272571429	6	FALSE	NA	1	-0.0168481520361489	-0.0801650325829567	Down	0.323261243430543	2.25852325360734e-05	1	-0.00154590709515408	-0.00735556590345073	Down	0.0231299164109619	0.005	1e-07	0.01
uacr_lowcontrolonly	time_aggregated_depression	0.368069328571429	6	FALSE	NA	1	0.0663900769107731	0.315889995966208	Up	1.52786586674798	0.163737917696089	1	0.0690859496193622	0.328717202360111	Up	1.10668076636329	0.264	1e-07	0.01
uacr_lowcontrolonly	Mood swings	0.4564806	6	FALSE	NA	1	0.0351301954609427	0.167152650197465	Up	0.504427724914974	0.0259655776440067	1	0.034404402186816	0.163699260096045	Up	0.482188476194451	0.15	1e-07	0.01
uacr_lowcontrolonly	FEV FVC ratio	0.383797457142857	6	FALSE	NA	1	-0.00119478080985212	-0.00568487525194364	Down	0.469208257450307	0.000578149412758325	1	-0.0021549758552657	-0.0102535702005896	Down	0.738905986693616	0.024	1e-07	0.01
uacr_lowcontrolonly	FVC	0.14740380952381	6	TRUE	1	1	-0.00339388584910388	-0.0161484161047752	Down	0.190572872783758	0.262927642522029	1	-0.00333061470871732	-0.0158473662911359	Down	0.15198865167398	0.593	1e-07	0.01
uacr_lowcontrolonly	townsend	0.419911285714286	6	FALSE	NA	1	0.0700191915763288	0.333157652073973	Up	0.401163203204248	0.535532002333694	1	0.0624108631113192	0.296956536486299	Up	0.743812768131519	0.284	1e-07	0.01
uacr_lowcontrolonly	Sleep duration	0.216367066666667	6	FALSE	NA	1	0.00133034789576236	0.00632991571904373	Up	0.0328585893707844	0.100853704477586	1	0.00264722413459071	0.0125957320748609	Up	0.053991384291933	0.176	1e-07	0.01
uacr_lowcontrolonly	Neuroticism score	0.307288171428571	6	FALSE	NA	1	0.0821726441027351	0.390984879397443	Up	1.30621702990084	0.154549879673002	1	0.0815589663362225	0.388064945030614	Up	0.912024069691938	0.446	1e-07	0.01
uacr_lowcontrolonly	Menarche	0.260414095238095	6	FALSE	NA	1	0.00801365111217961	0.0381296774351264	Up	0.0993732540403996	0.0590381548554659	1	0.00786507277287272	0.037422728246509	Up	0.0942973903904009	0.286	1e-07	0.01
uacr_lowcontrolonly	Num children (f)	0.332739857142857	6	FALSE	NA	1	-0.0596831069078315	-0.283977625537384	Down	0.943429189393745	0.943087292576856	0.462200797965476	-0.0573569298397877	-0.272909464468244	Down	2.16253506340463	0.917	1e-07	0.01
uacr_lowcontrolonly	chronotype_quantitative_time_averaged	0.496877714285714	6	FALSE	NA	1	0.0160815188874966	0.0765173226614754	Up	0.501989495400572	0.00225322202685175	1	0.0160735269426898	0.0764792962646063	Up	0.405507281772105	0.074	1e-07	0.01
uacr_lowcontrolonly	alcohol_continuous	0.252775714285714	6	FALSE	NA	1	0.0416213992447251	0.198038385423088	Up	0.883366589138349	0.215932757516453	1	0.0413910141465118	0.196942192269959	Up	0.690769814884684	0.574	1e-07	0.01
uacr_lowcontrolonly	physical_activity	0.21785580952381	6	FALSE	NA	1	-0.0162216613935776	-0.0771841333919422	Down	0.0729049088131452	0.482016797155726	1	-0.00986230132531505	-0.0469257225000407	Down	0.0550334688681565	0.511	1e-07	0.01
uacr_lowcontrolonly	Summer outdoor time	0.433742085714286	6	FALSE	NA	1	0.0107836930081633	0.0513097875368896	Up	0.10439706560715	0.0306025601994207	1	0.0146129932162902	0.0695299445781946	Up	0.133373040194249	0.103	1e-07	0.01
uacr_lowcontrolonly	Height	0.255450753809524	6	FALSE	NA	1	-0.079814173172836	-0.379763061210163	Down	0.175105751081118	0.00612278199010511	1	-0.00596113154744784	-0.0283636035398502	Down	0.0172559066040164	0.003	1e-07	0.01
uacr_lowcontrolonly	Pulse rate	0.511466151428571	6	TRUE	1	1	0.208206770297816	0.990666661192581	Up	0.342591976180823	1.56124367650794e-05	1	0.180594660961586	0.859285745358383	Up	0.358168769593012	0.002	1e-07	0.01
uacr_lowcontrolonly	Water intake	0.350227885714286	6	FALSE	NA	1	-0.00794093609795211	-0.0377836928148363	Down	0.094755974332513	0.0361395472825373	1	-0.00804755887028106	-0.0382910136177051	Down	0.0904687770549996	0.246	1e-07	0.01
uacr_lowcontrolonly	Bread intake	0.163420571428571	6	FALSE	NA	1	0.120064236272125	0.571276505111759	Up	0.207342701548785	0.959713006085016	1	0.104181310399221	0.495704105991537	Up	0.80374802141065	0.851	1e-07	0.01
uacr_lowcontrolonly	Coffee intake	0.0576317142857141	6	FALSE	NA	1	0.00712388626699756	0.0338960957549428	Up	0.162782079085245	0.424646022466847	1	0.00792361802072903	0.0377012918356735	Up	0.136010913861098	0.708	1e-07	0.01
uacr_lowcontrolonly	Beer intake	0.0288479047619049	6	FALSE	NA	1	-0.027053984496791	-0.128725307323366	Down	0.112436758980523	0.8361661814083	1	-0.0344306090514518	-0.163823954730384	Down	0.239680288226556	0.656	1e-07	0.01
uacr_lowcontrolonly	Body mass index (BMI)	0.23105077	6	FALSE	NA	1	0.0527307106856711	0.250897494940075	Up	0.257449506383149	0.018064572947769	1	0.0413788951646567	0.19688452905721	Up	0.384150160137772	0.011	1e-07	0.01
uacr_lowcontrolonly	Waist circumference	0.16116902	6	TRUE	4.56231942034815e-14	1	-0.0124695358760535	-0.0593311805148375	Down	0.0261024073000187	0.688569760988095	1	-0.104627257244838	-0.497825961452744	Down	0.279016136612559	0.094	1e-07	0.01
uacr_lowcontrolonly	Intelligence	0.323417142857143	6	FALSE	NA	0.100741400826973	-0.103103401474562	-0.49057531774928	Down	2.93463484044376	0.681965260787874	0.722980942043402	-0.102719996183171	-0.488751040664714	Down	1.89665999544145	0.832	1e-07	0.01
uacr_lowcontrolonly	smoking_current	0.142260761904762	6	FALSE	NA	0.906319015175865	0.0722971761371291	0.343996508830976	Up	1.72967291633069	0.613233043221199	1	0.0727757259756308	0.346273492283745	Up	1.30531210156985	0.807	1e-07	0.01
uacr_lowcontrolonly	Crohns disease	0.0494742857142857	6	FALSE	NA	1	-0.0867715259603825	-0.412866775594276	Down	0.278363892617012	0.512462360066441	1	-0.0872274977556651	-0.415036330673511	Down	0.209809687103312	0.606	1e-07	0.01
uacr_lowcontrolonly	Atrial fibrillation	0.355917885714286	6	TRUE	0.0199565294007198	1	0.127287538016146	0.60564562870606	Up	1.05288971660845	0.0519427970762203	1	0.12805235503117	0.609284697299331	Up	0.779717682555205	0.246	1e-07	0.01
uacr_lowcontrolonly	Myocardial infarction	0.188425885714286	6	FALSE	NA	1	0.0147187683280601	0.0700332321353882	Up	0.0733428318536404	0.124855151370194	1	0.00864088484469389	0.0411141123153586	Up	0.0348623992186078	0.214	1e-07	0.01
uacr_lowcontrolonly	Heart failure	0.212846571428572	6	TRUE	0.774893151043007	1	-0.0361512424342518	-0.172010884127717	Down	0.201469250211761	0.357110787502784	1	-0.0349435967114591	-0.166264796455393	Down	0.165307152706881	0.745	1e-07	0.01
uacr_lowcontrolonly	Cardiomyopathy	0.0333287619047619	6	FALSE	NA	1	0.173283836335735	0.824500179969243	Up	0.675099723100344	0.543850621677817	1	0.171787639570825	0.817381140317169	Up	0.613443971167171	0.834	1e-07	0.01
uacr_lowcontrolonly	Asthma	0.202151076190476	6	FALSE	NA	1	0.0598179334714535	0.2846191425324	Up	0.910061919059854	0.244416893473152	1	0.0580404865271917	0.27616188906653	Up	0.784339529878071	0.436	1e-07	0.01
uacr_lowcontrolonly	Diabetes	0.277464380952381	6	TRUE	2.8079085321337e-18	1	0.109527147339369	0.521140082089726	Up	0.722884215530222	0.991071513099591	0.416826183880162	0.100680996657836	0.479049296340802	Up	2.2273138061068	0.964	1e-07	0.01
uacr_lowcontrolonly	Malignant melanoma	0.273363523809524	6	FALSE	NA	1	-0.0854479568949072	-0.406569114163399	Down	0.206559922235798	0.440648410506665	1	-0.065484195347391	-0.311579729481847	Down	0.21975963005315	0.32	1e-07	0.01
uacr_lowcontrolonly	Non-melanoma skin cancer	0.176008285714286	6	FALSE	NA	1	0.00932494888892742	0.0443689509633688	Up	0.0620215732303612	0.13978479063855	1	0.00830426014416132	0.039512421516954	Up	0.0500494585688407	0.473	1e-07	0.01
uacr_lowcontrolonly	Lung cancer	0.380981457142857	6	FALSE	NA	1	-0.0505327076942247	-0.240439197730466	Down	0.0799476776192343	0.0616943712833793	1	-0.0636621757693345	-0.302910395389402	Down	0.114893658298192	0.127	1e-07	0.01
uacr_lowcontrolonly	Breast cancer	0.263014380952381	6	FALSE	NA	1	-0.00365241979412127	-0.0173785440191988	Down	0.0215862027004475	0.16208213197612	1	-0.00529246588676482	-0.0251820317947266	Down	0.0278226264940551	0.544	1e-07	0.01
uacr_lowcontrolonly	Prostate cancer	0.534567523809524	6	FALSE	NA	1	-0.258992418685307	-1.2323093736393	Down	0.226616390633278	0.931224054088288	1	-0.0871460926856666	-0.414648997981187	Down	0.349580169450624	0.28	1e-07	0.01
uacr_lowcontrolonly	Colorectal cancer	0.154279695238095	6	FALSE	NA	1	0.117508725247782	0.559117152317874	Up	0.359308444593133	0.155190584966295	1	0.13207793910625	0.628438790748382	Up	0.417442590318115	0.21	1e-07	0.01
uacr_lowcontrolonly	Bladder cancer	0.118804666666667	6	TRUE	0.996402946222648	1	-0.0688580070067002	-0.327632630774344	Down	0.22834100713824	0.283601226085568	1	-0.0606200308137304	-0.288435594297577	Down	0.147994858343788	0.569	1e-07	0.01
uacr_lowcontrolonly	IBD	0.191561428571429	6	FALSE	NA	1	-0.00925840380374026	-0.0440523234239913	Down	0.0420088323648633	0.391886276199144	1	-0.00941081144879787	-0.0447774927960222	Down	0.0381960005670764	0.766	1e-07	0.01
uacr_lowcontrolonly	Respiratory failure	0.366543428571429	6	FALSE	NA	1	-0.259240014791104	-1.23348745832456	Down	0.512048855878344	0.414057479029683	1	-0.236249780308322	-1.12409784144268	Down	0.621703757339026	0.352	1e-07	0.01
uacr_lowcontrolonly	Respiratory infection	0.268316885714286	6	FALSE	NA	1	-0.145823056161135	-0.693839301985297	Down	1.37043463106873	0.304629589490384	1	-0.147058743085387	-0.69971881223262	Down	0.889339974453099	0.502	1e-07	0.01
uacr_lowcontrolonly	Helicobacter pylori	0.0875245714285714	6	FALSE	NA	1	0.174257753740494	0.829134167145884	Up	0.262318086161183	0.99946229009289	1	0.0129026963253054	0.061392197144639	Up	0.0294403448502858	0.608	1e-07	0.01
uacr_lowcontrolonly	Stroke	0.403517247619048	6	FALSE	NA	1	0.214190330222285	1.01913698098065	Up	1.19354755912258	0.171985901570603	1	0.190084098092164	0.90443734626598	Up	0.692639692463602	0.126	1e-07	0.01
uacr_lowcontrolonly	Multiple sclerosis	0.101018571428571	6	FALSE	NA	1	-0.0164780293814553	-0.0784039554862199	Down	0.0309391564245803	0.307795546434054	1	-0.00558288059672334	-0.0265638512747766	Down	0.00922285409773539	0.352	1e-07	0.01
uacr_lowcontrolonly	Migraine	0.453944628571428	6	FALSE	NA	1	0.0130535436060083	0.0621099421618167	Up	0.049251671393953	0.00547335533643829	1	-0.0447887786329934	-0.213109063282495	Down	0.22176498797455	0.047	1e-07	0.01
uacr_lowcontrolonly	Osteoarthritis	0.378891314285714	6	FALSE	NA	1	0.00876356312562201	0.0416978266815824	Up	0.052708666169122	0.00920043659349392	1	0.00703508684661423	0.0334735800741071	Up	0.0394992473446156	0.083	1e-07	0.01
uacr_lowcontrolonly	Gout	0.204798592	6	TRUE	6.56864063666787e-08	1	0.113197919913864	0.538605950299346	Up	0.176039893355906	0.659640036797166	1	0.0838903346582658	0.399157806556227	Up	0.549415252503184	0.069	1e-07	0.01
uacr_lowcontrolonly	Hiatus hernia	0.239501142857143	6	FALSE	NA	1	0.0792148288509499	0.376911326670415	Up	1.12847926577321	0.764098639866795	1	0.075494636902012	0.35921031660346	Up	1.41340494177637	0.783	1e-07	0.01
uacr_lowcontrolonly	Gastric reflux	0.108395428571429	6	FALSE	NA	1	0.00758307638974905	0.0360809639276162	Up	0.0895029147674061	0.539763405187973	1	0.0081294643786856	0.0386807274412678	Up	0.10167194242032	0.795	1e-07	0.01
uacr_lowcontrolonly	Allergic rhinitis	0.225613206666667	6	FALSE	NA	1	0.0909200386859554	0.432605774690606	Up	0.668982508279025	0.0978956061017704	1	0.0978142719626113	0.465409160727948	Up	0.686688864303876	0.156	1e-07	0.01
uacr_lowcontrolonly	Hypothyroidism	0.164487619047619	6	FALSE	NA	1	0.0713552113639409	0.339514555167891	Up	1.24818870534409	0.653124882321384	1	0.0709444877645959	0.337560295101064	Up	0.972621723543377	0.846	1e-07	0.01
uacr_lowcontrolonly	Kidney infection	0.0159448571428572	6	TRUE	0.986691800579535	1	0.0226083579610064	0.107572613821539	Up	0.194540234984203	0.938495399217758	1	0.0227952898587026	0.108462052712965	Up	0.406300064953939	0.982	1e-07	0.01
uacr_lowcontrolonly	Angina	0.189700228571429	6	FALSE	NA	1	-0.0420718323896362	-0.200181587102463	Down	0.311403221730498	0.124823650046648	1	-0.0415331403703619	-0.197618441709149	Down	0.290992035340042	0.348	1e-07	0.01
Non_albumin_protein	statins	0.0530542285886798	245	FALSE	NA	1	-0.0864930118393263	-0.023835682027923	Down	0.313510724605308	0.0405784227289939	1	-0.0812767792429319	-0.0223981963986526	Down	0.364675186247974	0.059	1e-07	0.01
Non_albumin_protein	Alanine_aminotransferase	0.224565028952787	245	TRUE	1	0.468461421850041	-0.105784773415681	-0.0291520918154177	Down	2.11961908002425	5.10249800355006e-16	0.696302413716352	-0.0950946527946935	-0.0262061160591873	Down	1.92090654531805	NA	1e-07	0.01
Non_albumin_protein	Albumin	0.506723540954259	245	TRUE	2.92166630708296e-09	1.96580372477762e-71	-0.154326260025077	-0.0425291198016044	Down	74.0725621024484	6.30341403637855e-18	6.86139891252583e-51	-0.158002113583801	-0.0435421088829618	Down	53.7939897799898	NA	1e-07	0.01
Non_albumin_protein	Alkaline_phosphatase	0.292593068881604	245	TRUE	1	0.95834006001924	-0.211068069670665	-0.0581659869153731	Down	1.6960943392786	3.08541576553831e-31	0.360830472976912	-0.231894059493097	-0.063905198220055	Down	2.31781087432153	NA	1e-07	0.01
Non_albumin_protein	Aspartate_aminotransferase	0.258574849018508	245	TRUE	0.02317061341215	1	0.0228935224080007	0.00630898044838491	Up	0.255690200920274	6.47364152268394e-27	1	0.0195621638543022	0.00539092705287515	Up	0.262975336846536	NA	1e-07	0.01
Non_albumin_protein	Calcium	0.142703181514613	245	TRUE	1	1	-4.17616535014846e-05	-1.15086464519332e-05	Down	0.0546276560008113	2.54668444275669e-08	1	8.83661819320723e-05	2.43518888955697e-05	Up	0.127100215232385	NA	1e-07	0.01
Non_albumin_protein	C_reactive_protein	0.0742000046582213	245	TRUE	1	1	0.0192078460795744	0.00529328441521395	Up	0.836565765350553	0.00641068124856507	1	0.0246854633493306	0.00680280224487525	Up	1.52935248109583	NA	1e-07	0.01
Non_albumin_protein	Creatinine_in_urine	0.127037486447485	245	FALSE	NA	1	2.85574631179279	0.786984515775152	Up	0.0721890523524972	2.19744750064159e-07	1	7.3063981516784	2.01349195049798	Up	0.206950932648199	NA	1e-07	0.01
Non_albumin_protein	Creatinine	0.185380524352253	245	FALSE	NA	1	-0.00557689632306418	-0.00153687707980601	Down	0.0449611989689129	1.213914870598e-11	1	-0.00618662023367885	-0.00170490435679841	Down	0.0509200836794066	NA	1e-07	0.01
Non_albumin_protein	Cystatin_C	0.223914108309639	245	TRUE	1	0.0494963477674211	0.00194406719795946	0.000535744640937662	Up	3.30762797761513	4.00652624930999e-17	0.0118282180859551	0.00197371345258758	0.000543914534477124	Up	4.12488381482798	NA	1e-07	0.01
Non_albumin_protein	Direct_bilirubin	0.0522480057763801	245	FALSE	NA	0.625333840732111	-0.00579958264405748	-0.0015982448160692	Down	1.94674103396613	0.197991157476999	0.676749015073335	-0.00575771633372544	-0.00158670732836313	Down	1.93802703287393	NA	1e-07	0.01
Non_albumin_protein	Gamma_glutamyltransferase	0.135648208344976	245	TRUE	1	1	-0.125300475605629	-0.0345302149962287	Down	0.529322999513661	1.4338746793515e-06	1	-0.136271306740128	-0.0375535487539862	Down	0.659365632560183	NA	1e-07	0.01
Non_albumin_protein	Glucose	0.0452068030580585	245	FALSE	NA	1	-0.00166268697575474	-0.000458202081570241	Down	0.248221784239168	0.195287446598349	1	-0.000608381973262455	-0.000167657466861512	Down	0.0759454002052033	NA	1e-07	0.01
Non_albumin_protein	Glycated_haemoglobin_HbA1c	0.155140672202204	245	TRUE	1.75151647535682e-09	0.00617633239261769	0.08162706777273	0.0224947286598924	Up	4.34689226711208	1.34116292204716e-07	0.00284253828975362	0.0793837782896692	0.0218765245567199	Up	4.82229214778087	NA	1e-07	0.01
Non_albumin_protein	HDL_cholesterol	0.319489566167402	245	FALSE	NA	0.000106175769766495	-0.0065285773786608	-0.00179914066099958	Down	6.2926521878709	4.03920404578684e-33	0.000138127890725254	-0.00637406277972624	-0.00175655963889668	Down	6.26760468781562	NA	1e-07	0.01
Non_albumin_protein	IGF_1	0.260858207776805	245	TRUE	1	3.28312506114069e-05	-0.0881643297201516	-0.0242962626081083	Down	6.84154230387519	2.87750200037365e-23	0.000150823990685327	-0.0861388840755566	-0.023738091753345	Down	6.22543125911734	NA	1e-07	0.01
Non_albumin_protein	LDL_direct	0.202089995965557	245	TRUE	1	1	-0.00406931718776008	-0.00112141950540922	Down	0.918579275430381	2.22513952491584e-14	1	-0.00401526470596009	-0.00110652376132994	Down	1.01723192488402	NA	1e-07	0.01
Non_albumin_protein	Lipoprotein_A	0.0331666192920709	245	FALSE	NA	1	-0.0751465495129316	-0.0207088320963221	Down	0.272460630502034	0.132493541796415	1	-0.109812133184749	-0.0302619487255445	Down	0.403180553794577	0.128	1e-07	0.01
Non_albumin_protein	uacr_lowcontrolonly	0.116013821885246	245	TRUE	0.00180631005254241	0.000469867946355259	0.0652043641639856	0.0179689718047141	Up	5.58698241983911	0.00601746738352828	4.77579653837545e-05	0.0653782643304762	0.0180168950875889	Up	6.76863479497757	0.002	1e-07	0.01
Non_albumin_protein	oestradiol_gt212_lowcontrolonly	0.0649133866424038	245	FALSE	NA	0.150203037308198	0.0248794134921448	0.00685625088581259	Up	2.72991507156977	0.0446186096189033	0.274151831707825	0.0253575434424861	0.00698801359382804	Up	2.4725702750908	0.008	1e-07	0.01
Non_albumin_protein	Phosphate	0.146246229150902	245	FALSE	NA	0.0563034604159742	-0.001326233639362	-0.000365482512983721	Down	3.23749404596681	1.5262672629863e-05	0.0308795542092517	-0.00142543218736348	-0.000392819577533944	Down	3.63767443849064	NA	1e-07	0.01
[truncated: 4,729 more rows]
