# Supplementary material for: Graphical analysis for phenome-wide causal discovery in genotyped population-scale biobanks
Source: Nat Commun. 2021 Jan 13;12:350. doi: 10.1038/s41467-020-20516-2 (PMC7806647; doi:10.1038/s41467-020-20516-2)
Supplement: Supplementary file 5 — Supplementary Data 11–16 [file 41467_2020_20516_MOESM5_ESM.zip › SData 11-16/SD11.txt]

tr1->	tr2	pi1	numIVs	is_skeleton_edge	MS_test	qvalue_ivw	Est_ivw	Est_by_sd_ivw	direction_ivw	log10p_ivw	p_het_ivw	qvalue_mrpresso	Est_mrpresso	Est_by_sd_mrpresso	direction_mrpresso	log10p_mrpresso	mrpresso_globaltest	p1	p2
Alanine_aminotransferase	statins	0.0537612338039215	50	TRUE	1	1	0.112960441415261	0.00833110884781355	Up	1.12306723226026	0.467279731559138	1	0.101527476034357	0.00748789968672818	Up	0.744822335229497	0.208	1e-06	0.01
Alanine_aminotransferase	Albumin	0.313648058054902	50	FALSE	NA	0.042047020776524	0.0183945005982626	0.00135663941079991	Up	3.4108630738998	3.54457982485891e-06	0.0856831157025135	0.0186848198323822	0.00137805116441702	Up	3.07835447923903	NA	1e-06	0.01
Alanine_aminotransferase	Alkaline_phosphatase	0.35789394844851	50	TRUE	1	1	0.033317895338867	0.00245727627451233	Up	0.187546805247617	8.19247897086538e-17	1	-0.0016456044363238	-0.000121367352213677	Down	0.00947176850839505	NA	1e-06	0.01
Alanine_aminotransferase	Aspartate_aminotransferase	0.864633878806281	50	TRUE	4.61548725815409e-100	2.23267925763355e-124	0.509335376809083	0.0375647298388241	Up	127.197655326704	0.572083458863335	5.98926980785256e-26	0.489186323768348	0.0360786878938778	Up	28.4402009876108	NA	1e-06	0.01
Alanine_aminotransferase	Calcium	0.216518718309804	50	TRUE	1	0.483089636550883	0.000511439738668133	3.77199316730528e-05	Up	2.09653714947613	0.000127502016851994	0.406420872892143	0.00050750141894576	3.74294709606698e-05	Up	2.21517715049465	NA	1e-06	0.01
Alanine_aminotransferase	C_reactive_protein	0.124724921058824	50	FALSE	NA	1	-0.00268820392130693	-0.000198261614357516	Down	0.144896811913408	0.0343706260468465	1	-0.00175532889573699	-0.00012945979947385	Down	0.0823466907778381	NA	1e-06	0.01
Alanine_aminotransferase	Creatinine_in_urine	0.0524300705882352	50	FALSE	NA	1	-2.6071911264054	-0.192286722581827	Down	0.1336709112333	0.32755356007882	1	-3.59920260051127	-0.265449995188687	Down	0.182765828047742	0.521	1e-06	0.01
Alanine_aminotransferase	Creatinine	0.0981268234117646	50	FALSE	NA	1	-0.0267775770771646	-0.00197491180554502	Down	0.582160144802023	0.0402567614273241	1	-0.0232930049888181	-0.0017179160910068	Down	0.419278591930618	0.009	1e-06	0.01
Alanine_aminotransferase	Cystatin_C	0.082444831372549	50	FALSE	NA	1	4.3049226963282e-05	3.17498578397799e-06	Up	0.0665040597241954	0.150594064849694	1	4.04123158967418e-05	2.9805071431183e-06	Up	0.0576979112587426	0.086	1e-06	0.01
Alanine_aminotransferase	Direct_bilirubin	0.228212731254902	50	FALSE	NA	0.0135222358838526	0.00670127961286826	0.000494235762316141	Up	3.99037014848134	0.0495261398184067	0.00479751477486758	0.00725431582691282	0.000535023535790311	Up	4.54755392886616	0.009	1e-06	0.01
Alanine_aminotransferase	Gamma_glutamyltransferase	0.437615877821569	50	TRUE	3.91323239598295e-06	0.0287699505293259	0.371634990108876	0.0274089895140483	Up	3.60801522475908	3.0011482723066e-13	0.0368346531210605	0.348293929706709	0.0256875292187668	Up	3.52099488976769	NA	1e-06	0.01
Alanine_aminotransferase	Glucose	0.152492310196078	50	TRUE	1	1	0.00372311446556297	0.000274588798316114	Up	1.03218259908577	0.0201407246244652	1	0.00411496993298825	0.000303489097490138	Up	1.34970173826968	0.062	1e-06	0.01
Alanine_aminotransferase	Glycated_haemoglobin_HbA1c	0.388196809988235	50	TRUE	1	1	0.0112069092405649	0.000826536967817655	Up	0.315279695466229	8.81872662861582e-14	1	0.0212324486194822	0.00156594501878971	Up	0.859267902354808	NA	1e-06	0.01
Alanine_aminotransferase	HDL_cholesterol	0.251817392603922	50	TRUE	1	1	-0.00192887051852505	-0.000142258918625293	Down	1.45911483124169	1.22985067802256e-08	0.675859751909607	-0.00202242604840967	-0.000149158867784648	Down	1.91544952897774	NA	1e-06	0.01
Alanine_aminotransferase	IGF_1	0.299667089764706	50	FALSE	NA	1	-0.0207189207271311	-0.00152807108067506	Down	1.08915831190696	1.04359074599375e-09	1	-0.0167415631506564	-0.00123473123106811	Down	0.725276321643548	NA	1e-06	0.01
Alanine_aminotransferase	LDL_direct	0.432874821345053	50	FALSE	NA	1	-0.00223588005433617	-0.000164901622815484	Down	0.48378978013423	3.76934300143681e-17	1	-0.00378259414903784	-0.000278975570455583	Down	1.31211034820239	NA	1e-06	0.01
Alanine_aminotransferase	Lipoprotein_A	0.0224065921568628	50	FALSE	NA	1	0.0598495901458084	0.00441405366121733	Up	0.28404727386198	0.750771716789016	1	0.0587729237908277	0.00433464688408596	Up	0.329349281717427	0.573	1e-06	0.01
Alanine_aminotransferase	uacr_lowcontrolonly	0.117629274117647	50	FALSE	NA	1	-0.00136489418216895	-0.000100664284371863	Down	0.0585622063611958	0.0248801544301665	1	-0.000159081768051241	-1.17326694967966e-05	Down	0.0068372762050803	0.04	1e-06	0.01
Alanine_aminotransferase	Non_albumin_protein	0.227572568368627	50	TRUE	1	1	-0.00479259629965935	-0.000353465699459424	Down	0.296436059975221	2.24537762598329e-05	1	-0.0054019729673754	-0.000398408719196725	Down	0.37386127709577	NA	1e-06	0.01
Alanine_aminotransferase	oestradiol_gt212_lowcontrolonly	0.0238025764705883	50	FALSE	NA	1	0.00611321017420722	0.000450864202837658	Up	0.62370266820599	0.522482608320283	1	0.00739940437082662	0.000545724170780512	Up	0.811687547813582	0.647	1e-06	0.01
Alanine_aminotransferase	Phosphate	0.2382156	50	FALSE	NA	1	0.00010833471548532	7.98995024627425e-06	Up	0.138664865452295	0.000225587618920392	1	9.18461678353297e-05	6.7738795272387e-06	Up	0.133508274305266	0.024	1e-06	0.01
Alanine_aminotransferase	rheumatoidfactor_lowcontrolonly	0.0365904549019608	50	FALSE	NA	1	-0.00664039429500636	-0.000489745321202543	Down	0.58618442022173	0.576083881694915	1	-0.00581397562230017	-0.000428794922727465	Down	0.446524404685324	0.696	1e-06	0.01
Alanine_aminotransferase	SHBG	0.503422852309804	50	TRUE	1	1	0.037995152930431	0.00280223546213921	Up	0.146125504127043	4.89410798509742e-39	1	0.0376197103990361	0.00277454565714233	Up	0.224262849677641	NA	1e-06	0.01
Alanine_aminotransferase	Sodium_in_urine	0.0556056652941177	50	FALSE	NA	1	0.0643354045822705	0.00474489344789871	Up	0.515721962564281	0.304548805561213	1	0.0474755892195522	0.00350144082695429	Up	0.3035231223986	0.134	1e-06	0.01
Alanine_aminotransferase	Testosterone	0.524007128310706	50	TRUE	1	1	0.00411411731752727	0.000303426215014452	Up	0.145453348666806	4.85169895108453e-33	1	0.00390848031189832	0.000288259982875403	Up	0.206556408481197	NA	1e-06	0.01
Alanine_aminotransferase	Total_bilirubin	0.298083596705882	50	FALSE	NA	0.000143818430927868	0.0383741161819524	0.00283018492885685	Up	6.17264791214842	0.023691895175997	0.000509827217121828	0.0405629455559768	0.00299161644891662	Up	5.64485042280543	0.009	1e-06	0.01
Alanine_aminotransferase	Urate	0.395000902	50	TRUE	1	1	-0.133992511248289	-0.00988227544098959	Down	0.300204650359639	6.36346451602754e-17	1	-0.11080788761112	-0.00817235273976021	Down	0.314827137324484	NA	1e-06	0.01
Alanine_aminotransferase	Urea	0.143541642745098	50	FALSE	NA	1	-0.000643072198118397	-4.74281475214144e-05	Down	0.0856006556479685	0.00343260541154589	1	-0.000542732782601598	-4.00278702037701e-05	Down	0.0833489621450724	0.008	1e-06	0.01
Alanine_aminotransferase	Vitamin_D	0.182029858505882	50	FALSE	NA	1	-0.0626560547729347	-0.00462103729188655	Down	1.05531933737751	0.00580472377787327	1	-0.0611131799796755	-0.00450724650211849	Down	0.963413311183574	NA	1e-06	0.01
Alanine_aminotransferase	Basal metabolic rate	0.308670889568627	50	FALSE	NA	1	-1.0498046531271	-0.0774256609178	Down	0.193203747378707	1.16792987172964e-08	1	-0.909843065068513	-0.0671031514621014	Down	0.202454379666544	NA	1e-06	0.01
Alanine_aminotransferase	SBP	0.115424357647059	50	FALSE	NA	1	0.0121645256955229	0.000897163523634518	Up	0.128296269087979	0.0802106061114179	1	0.00608056820769319	0.000448456777967252	Up	0.0731319183133708	NA	1e-06	0.01
Alanine_aminotransferase	DBP	0.104660094901961	50	TRUE	2.51360996548888e-69	1	-0.000957646121272266	-7.06287437801021e-05	Down	0.0178314149760922	0.091820180286394	1	-0.00217012647226022	-0.000160052135308662	Down	0.0441582224595166	0.023	1e-06	0.01
Alanine_aminotransferase	RBC	0.372629939340784	50	FALSE	NA	0.569896865409813	0.00210957483643168	0.000155586304061188	Up	2.00614734706916	1.07683766966744e-10	0.140402042683169	0.0024659265826577	0.000181868116957116	Up	2.81559965925679	NA	1e-06	0.01
Alanine_aminotransferase	Hemoglobin	0.341826197764706	50	FALSE	NA	1	0.00562344181853975	0.00041474258866761	Up	0.6342572119001	1.06756133654015e-10	1	0.00746059532026711	0.000550237152970584	Up	1.26862707762475	NA	1e-06	0.01
Alanine_aminotransferase	RBC distr width	0.234930642886275	50	FALSE	NA	0.429890444117739	-0.00539829087267584	-0.000398137155706483	Down	2.16493584590254	0.00670286795254059	0.0341624193988513	-0.00612342898904878	-0.000451617865426738	Down	3.56181036714598	NA	1e-06	0.01
Alanine_aminotransferase	Reticulocyte count	0.300509079607843	50	TRUE	1	1	5.10418604405628e-05	3.76446205235692e-06	Up	0.248255580161029	3.50041444195757e-09	1	7.08367136528576e-05	5.22438089360748e-06	Up	0.43288430594199	NA	1e-06	0.01
Alanine_aminotransferase	Eosinophill count	0.195125269411765	50	FALSE	NA	1	-0.000368365311805347	-2.71678427417557e-05	Down	0.895663254840526	0.00128274738915767	1	-0.000424051919017398	-3.12748662292397e-05	Down	1.14364205227784	0.019	1e-06	0.01
Alanine_aminotransferase	Monocyte count	0.211181856352941	50	FALSE	NA	0.0680658188748812	0.0011637813653798	8.5831722225603e-05	Up	3.17294507839132	0.366854430514743	0.137647063303141	0.00111640222530862	8.23373947592491e-05	Up	2.82487789807406	0.062	1e-06	0.01
Alanine_aminotransferase	Basophill count	0.101154514117647	50	FALSE	NA	1	-6.70575643869321e-05	-4.94565939170738e-06	Down	0.353603724822627	0.0698902108929791	1	-5.57830051781346e-06	-4.11413307326542e-07	Down	0.022060100046491	0.001	1e-06	0.01
Alanine_aminotransferase	Lymphocyte count	0.185181411764706	50	FALSE	NA	1	8.34451123179273e-05	6.1542811344287e-06	Up	0.01532093350963	0.0151867836323792	1	0.000226150891039626	1.66791813636327e-05	Up	0.0465389184518232	0.243	1e-06	0.01
Alanine_aminotransferase	Platelet distr width	0.156017131764706	50	TRUE	1	1	0.000860619739001873	6.34728107678307e-05	Up	0.437429306259227	0.00207079327046846	1	0.00124634455595668	9.19209594745098e-05	Up	0.789171699075481	0.004	1e-06	0.01
Alanine_aminotransferase	Platelet count	0.359773316697647	50	FALSE	NA	0.660729445296093	-0.438069782819418	-0.0323087179713654	Down	1.92103266760488	3.60301167105583e-10	0.0400490588537267	-0.469108678969379	-0.0345979124814213	Down	3.47667985260968	NA	1e-06	0.01
Alanine_aminotransferase	Platelet volume	0.391467792509804	50	FALSE	NA	1	0.0023459925939219	0.000173022691937598	Up	0.401610864320384	3.20415203114502e-07	1	0.00342793193163865	0.000252818364443104	Up	0.905187438874238	NA	1e-06	0.01
Alanine_aminotransferase	time_aggregated_depression	0.100501909803921	50	FALSE	NA	1	0.00232793973600141	0.000171691249509918	Up	0.322005503058694	0.0347186097068648	1	0.0020021687314281	0.000147664841109259	Up	0.263077049546906	0.228	1e-06	0.01
Alanine_aminotransferase	Mood swings	0.0314465450980392	50	FALSE	NA	1	0.00148668614785793	0.000109646739736161	Up	0.220823121779969	0.461022346869444	1	0.00155704394299722	0.000114835799217992	Up	0.227807847804752	0.573	1e-06	0.01
Alanine_aminotransferase	FEV FVC ratio	0.104101445803922	50	TRUE	1.69800729405645e-18	1	5.44310558149184e-06	4.01442350095345e-07	Up	0.0149847970405707	0.0525672792737716	1	-6.35768405413374e-06	-4.68894749448464e-07	Down	0.0185937507977902	0.021	1e-06	0.01
Alanine_aminotransferase	FVC	0.354521615337255	50	TRUE	1.14996667799202e-10	1	0.000566764383604981	4.18002595574059e-05	Up	0.136172096039177	2.18816404117053e-09	1	0.000466258388835367	3.43876966124251e-05	Up	0.116541333084597	NA	1e-06	0.01
Alanine_aminotransferase	townsend	0.0247031803921569	50	FALSE	NA	1	-0.00477483097616345	-0.000352155463398847	Down	0.608377753000915	0.525994568109882	1	-0.00425144588573316	-0.000313554532815829	Down	0.512937431435321	0.545	1e-06	0.01
Alanine_aminotransferase	Sleep duration	0.0278185109803922	50	FALSE	NA	1	0.00204287531273628	0.000150667051046224	Up	0.946403480873732	0.430935872881841	1	0.00187497828094958	0.000138284234287411	Up	0.607663103789942	0.396	1e-06	0.01
Alanine_aminotransferase	Neuroticism score	0.0232808196078431	50	FALSE	NA	1	-0.00395467335542426	-0.000291666832820436	Down	0.408191792458668	0.546501182990853	1	-0.00412379737061862	-0.00030414014260668	Down	0.389232731552157	0.638	1e-06	0.01
Alanine_aminotransferase	Menarche	0.166871266666667	50	FALSE	NA	1	0.0059153118111591	0.000436268714517131	Up	0.753876703293456	0.00160976697666937	1	0.00600342798340602	0.000442767497746412	Up	0.932128210992534	0.03	1e-06	0.01
Alanine_aminotransferase	Num children (f)	0.0456210781568628	50	FALSE	NA	1	0.00136484390062965	0.000100660575985354	Up	0.2246973845853	0.493361539156205	1	0.000554701861506485	4.09106190485458e-05	Up	0.0728534984190312	0.243	1e-06	0.01
Alanine_aminotransferase	chronotype_quantitative_time_averaged	0.368370041568627	50	FALSE	NA	1	-0.00366951188166551	-0.000270635476645458	Down	1.08901660487133	4.08327593216443e-08	1	-0.00306665830676838	-0.000226173550958587	Down	0.895130581192572	NA	1e-06	0.01
Alanine_aminotransferase	alcohol_continuous	0.069118228627451	50	FALSE	NA	1	-0.000640493880524777	-4.72379902924981e-05	Down	0.0649689393153856	0.197630113883828	1	0.000800213328720959	5.90176902597058e-05	Up	0.07490376340739	0.26	1e-06	0.01
Alanine_aminotransferase	physical_activity	0.0100459450980391	50	FALSE	NA	1	-0.0109531040376193	-0.000807818213310419	Down	0.438339023569835	0.944255283893317	1	-0.00778145046760837	-0.000573901004876532	Down	0.536288859994184	0.684	1e-06	0.01
Alanine_aminotransferase	Summer outdoor time	0.162232623137255	50	FALSE	NA	1	0.0053900823912917	0.000397531760127024	Up	0.645404448268949	0.00405178862700089	1	0.00591305848886136	0.000436102526486202	Up	0.866171031924008	0.066	1e-06	0.01
Alanine_aminotransferase	Height	0.403353348800878	50	FALSE	NA	1	0.00570737397908342	0.000420932790799973	Up	0.132759241090663	2.75931556888863e-13	1	0.00454810471790652	0.000335433847295629	Up	0.132163387220734	NA	1e-06	0.01
Alanine_aminotransferase	Pulse rate	0.204470439215686	50	TRUE	1	1	0.0207675642148273	0.00153165865687126	Up	0.545043094039734	0.00227795596830939	1	0.024550798025559	0.00181068140394134	Up	0.628529026478546	0.001	1e-06	0.01
Alanine_aminotransferase	Water intake	0.0999225609411765	50	FALSE	NA	1	-0.00439919423953349	-0.000324451335290873	Down	0.63211021840321	0.0373990308206526	1	-0.00431181242692466	-0.000318006712881093	Down	0.679742409428753	0.046	1e-06	0.01
Alanine_aminotransferase	Bread intake	0.118560349019608	50	FALSE	NA	1	-0.00658128524866492	-0.000485385884458217	Down	0.22810069226486	0.0187992019680027	1	-0.00710320705641234	-0.000523878894364285	Down	0.239452253712071	0.198	1e-06	0.01
Alanine_aminotransferase	Coffee intake	0.211403584313726	50	FALSE	NA	1	0.00423399401281015	0.000312267414501682	Up	0.5200769029889	0.00085994803506815	1	0.00457433717476069	0.000337368555151402	Up	0.534591518613412	NA	1e-06	0.01
Alanine_aminotransferase	Beer intake	0.0307594643137256	50	FALSE	NA	1	-0.00134427691921378	-9.91437108005177e-05	Down	0.0572671828133278	0.490170734591771	1	0.00108063938313816	7.96997976757357e-05	Up	0.044086933138708	0.26	1e-06	0.01
Alanine_aminotransferase	Body mass index (BMI)	0.274629479100784	50	FALSE	NA	1	-0.00325442666933014	-0.000240021926965963	Down	0.094791601774709	6.48280663367831e-07	1	0.00161223179960783	0.00011890603862871	Up	0.0619378706985096	NA	1e-06	0.01
Alanine_aminotransferase	Waist circumference	0.136247962117647	50	TRUE	1	1	0.0420967976091894	0.00310474178953724	Up	0.900876083600775	0.145252365697148	1	0.0365977848370144	0.00269917614738388	Up	1.04506720452554	0.001	1e-06	0.01
Alanine_aminotransferase	Intelligence	0.105599819568628	50	FALSE	NA	1	0.0013824834432771	0.000101961535400707	Up	0.0829342443587247	0.233374200721779	1	0.00019122065339874	1.41029909006686e-05	Up	0.0136791445030967	0.057	1e-06	0.01
Alanine_aminotransferase	smoking_current	0.0804751921568627	50	FALSE	NA	1	0.00271123732506498	0.000199960384222787	Up	0.233604599967417	0.207022680729702	1	0.00263492691205828	0.000194332304613543	Up	0.206627788080752	0.179	1e-06	0.01
Alanine_aminotransferase	Crohns disease	0.0949476650980391	50	FALSE	NA	1	-0.011481445346511	-0.000846784677127534	Down	0.224770144206849	0.045147746296831	1	-0.00674597340985911	-0.000497532039162157	Down	0.116001741160921	0.171	1e-06	0.01
Alanine_aminotransferase	Atrial fibrillation	0.0754107164705881	50	FALSE	NA	1	-0.00537308336264656	-0.000396278040185995	Down	0.270170583089669	0.176194223208257	1	-0.00407333059940141	-0.000300418094791174	Down	0.193229070742127	0.12	1e-06	0.01
Alanine_aminotransferase	Myocardial infarction	0.112148447058824	50	FALSE	NA	1	-0.00618362125803554	-0.000456057192490644	Down	0.318198845440314	0.171145394822315	1	-0.00430867152241192	-0.000317775063490843	Down	0.223937861323766	0.381	1e-06	0.01
Alanine_aminotransferase	Heart failure	0.0216769882352942	50	FALSE	NA	1	-0.0128950867499646	-0.000951044188301476	Down	0.455302591491362	0.46895380482025	1	-0.0112036078427085	-0.000826293481650754	Down	0.45442312568146	0.674	1e-06	0.01
Alanine_aminotransferase	Cardiomyopathy	0.0197764219607843	50	FALSE	NA	1	0.00284360820387312	0.000209723060304914	Up	0.0456764063201987	0.879843402698814	1	-0.00148685145782479	-0.000109658931750554	Down	0.0218275090633078	0.377	1e-06	0.01
Alanine_aminotransferase	Asthma	0.0884100894117648	50	FALSE	NA	1	-0.00999515945263801	-0.000737167457101755	Down	1.20579721701301	0.203312061240306	1	-0.00952649286243121	-0.000702602149747893	Down	1.31612095245631	0.054	1e-06	0.01
Alanine_aminotransferase	Diabetes	0.18277432	50	FALSE	NA	1	0.00609047699403471	0.000449187575196146	Up	0.316623796925401	0.0130255168751715	1	0.00322465086231788	0.000237825888369241	Up	0.167903430828266	0.001	1e-06	0.01
Alanine_aminotransferase	Malignant melanoma	0.014761262745098	50	FALSE	NA	1	0.00401476339079649	0.000296098619905214	Up	0.118322530201123	0.892377265590947	1	0.012922286310445	0.000953050222415152	Up	0.460835557607549	0.383	1e-06	0.01
Alanine_aminotransferase	Non-melanoma skin cancer	0.0759009176470588	50	FALSE	NA	1	0.00150074312470447	0.000110683476160988	Up	0.0882012926092273	0.171446159652788	1	0.00308189756125787	0.00022729748325135	Up	0.165690801376314	0.13	1e-06	0.01
Alanine_aminotransferase	Lung cancer	0.0059748235294117	50	FALSE	NA	1	-0.00940017802888782	-0.000693286121816709	Down	0.209811039073251	0.984030295937393	1	-0.00848579817267458	-0.000625848370911006	Down	0.244859733643844	0.983	1e-06	0.01
Alanine_aminotransferase	Breast cancer	0.0626140698039215	50	FALSE	NA	1	0.00844179024230302	0.000622602678405745	Up	0.432071300231904	0.226302755353424	1	0.00990186529199587	0.000730286784563324	Up	0.600455530463232	0.318	1e-06	0.01
Alanine_aminotransferase	Prostate cancer	0.0302647803921567	50	FALSE	NA	1	-0.00966083554968178	-0.000712510251525557	Down	0.379586725701941	0.85474398093095	1	-0.010204778011011	-0.00075262733849428	Down	0.533444644783444	0.87	1e-06	0.01
Alanine_aminotransferase	Colorectal cancer	0.137703843137255	50	FALSE	NA	1	-0.0202121506227428	-0.00149069554595175	Down	0.75255899917031	0.0245425858712976	1	-0.0168779810473306	-0.00124479238461659	Down	0.632760787470034	0.145	1e-06	0.01
Alanine_aminotransferase	Bladder cancer	0.0694296607843137	50	FALSE	NA	1	0.0126292781687031	0.000931440155284009	Up	0.280901371284144	0.307414191407652	1	0.0129047022817118	0.000951753357286759	Up	0.252950547814235	0.055	1e-06	0.01
Alanine_aminotransferase	IBD	0.216148411764706	50	FALSE	NA	1	0.00457179246490273	0.000337180876575193	Up	0.100640311699394	5.39626453491809e-05	1	0.00382461403484677	0.00028207463981173	Up	0.0884223228851086	0.021	1e-06	0.01
Alanine_aminotransferase	Respiratory failure	0.000862862745097948	50	FALSE	NA	1	0.0175805015247875	0.0012966049881456	Up	0.36995625568469	0.840556001842475	1	0.0203443845614278	0.00150044812236485	Up	0.595539576437685	0.888	1e-06	0.01
Alanine_aminotransferase	Respiratory infection	0.105539450980392	50	FALSE	NA	1	0.00408051920171247	0.00030094827179444	Up	0.183723693428064	0.0899521051769129	1	0.00293445472946197	0.000216423213771419	Up	0.124964627364324	0.601	1e-06	0.01
Alanine_aminotransferase	Helicobacter pylori	0.0224383309803922	50	FALSE	NA	1	-0.00486646404048111	-0.000358913626020421	Down	0.090157789756069	0.666981930314556	1	-0.0138797512871417	-0.00102366560633974	Down	0.275822616459234	0.388	1e-06	0.01
Alanine_aminotransferase	Stroke	0.0198125882352942	50	FALSE	NA	1	0.00548843505806318	0.000404785509865251	Up	0.197717334144831	0.527198225988528	1	0.0059621046779651	0.000439719802896194	Up	0.238650483254301	0.67	1e-06	0.01
Alanine_aminotransferase	Multiple sclerosis	0.0265321411764705	50	FALSE	NA	1	-5.45805363196801e-05	-4.02544805379862e-06	Down	0.000804977696341366	0.680308695213147	1	0.00677801466196504	0.000499895159875659	Up	0.122926520633936	0.596	1e-06	0.01
Alanine_aminotransferase	Migraine	0.104042472156863	50	FALSE	NA	1	-0.00619151230839086	-0.000456639176755313	Down	0.351059200594525	0.0535742799110075	1	-0.00621879974808886	-0.000458651692176234	Down	0.308714014990631	0.074	1e-06	0.01
Alanine_aminotransferase	Osteoarthritis	0.103252426156863	50	FALSE	NA	1	-0.00712754085840195	-0.000525673571779817	Down	0.601325850334778	0.0999149678193441	1	-0.00783744592162724	-0.000578030806571437	Down	0.68016707933993	NA	1e-06	0.01
Alanine_aminotransferase	Gout	0.0621125647058824	50	FALSE	NA	0.409384953092876	-0.02769760497404	-0.00204276611326427	Down	2.1944260016959	0.477564475993945	0.984957484509669	-0.0253453937759243	-0.0018692847840571	Down	1.69597446977176	0.593	1e-06	0.01
Alanine_aminotransferase	Hiatus hernia	0.0435484705882354	50	FALSE	NA	1	-0.00324445489333373	-0.000239286484095952	Down	0.330950396485349	0.337987431278821	1	-0.00312562956754013	-0.000230522825680134	Down	0.317230537837959	0.536	1e-06	0.01
Alanine_aminotransferase	Gastric reflux	0.127280592156863	50	FALSE	NA	1	0.00628427054269607	0.000463480323415557	Up	0.547695762108595	0.0571494576247329	1	0.00562455218568111	0.000414824480960166	Up	0.5481163607761	0.379	1e-06	0.01
Alanine_aminotransferase	Allergic rhinitis	0.0409012964705883	50	FALSE	NA	1	-0.00290289659644217	-0.000214095724272195	Down	0.226119583285933	0.265645574694047	1	-0.00387525431552209	-0.000285809484374164	Down	0.280820407992733	0.465	1e-06	0.01
Alanine_aminotransferase	Hypothyroidism	0.180273687882353	50	FALSE	NA	1	0.00819118793537136	0.0006041201453136	Up	0.5236897825256	0.00334256575747826	1	0.00790407024285244	0.000582944513220284	Up	0.485792218118342	NA	1e-06	0.01
Alanine_aminotransferase	Kidney infection	0.0155341215686273	50	FALSE	NA	1	-0.0101543862450221	-0.000748910822497819	Down	0.540200489122915	0.630383315377664	1	-0.00971914068841096	-0.000716810398117176	Down	0.68564736563042	0.634	1e-06	0.01
Alanine_aminotransferase	Angina	0.174865141176471	50	FALSE	NA	1	0.00630772907204435	0.000465210447332935	Up	0.447363122287307	0.0142683449686353	1	0.00549567809405296	0.000405319701485463	Up	0.364511202971678	0.216	1e-06	0.01
Albumin	statins	0.0285142220008613	128	FALSE	NA	1	-0.59008358758374	-0.231425720808567	Down	1.60806950659174	0.634340694200606	1	-0.484874980475644	-0.1901638076702	Down	1.37507028049149	0.39	1e-06	0.01
Albumin	Alanine_aminotransferase	0.217340818332802	128	FALSE	NA	0.96525529572523	0.281067801556587	0.110232380530464	Up	1.69785608718763	3.009986350843e-12	0.256622053195321	0.311727216531442	0.122256740060915	Up	2.48376979857332	NA	1e-06	0.01
Albumin	Alkaline_phosphatase	0.292190229754781	128	FALSE	NA	0.742392651079815	-0.56456149848842	-0.221416176415695	Down	1.85085487795301	1.23311361651166e-18	0.143078179203657	-0.604307358578214	-0.237004161768925	Down	2.8060592647036	NA	1e-06	0.01
Albumin	Aspartate_aminotransferase	0.385320815926875	128	FALSE	NA	1	0.215600249254283	0.0845565681541658	Up	1.65373744443485	1.21347271952546e-23	0.730896797631602	0.207707878788031	0.0814612481648068	Up	1.8694189670606	NA	1e-06	0.01
Albumin	Calcium	0.881689519182201	128	TRUE	5.269547523888e-96	2.61929291945673e-146	0.0180605474304337	0.00708319176339112	Up	149.207478841458	0.0583239441869199	4.25150314199651e-53	0.0174208735027849	0.0068323171366374	Up	55.9992068261864	0.024	1e-06	0.01
Albumin	C_reactive_protein	0.167623894296137	128	TRUE	7.67711855805823e-10	0.00213561034172174	-0.133681108378478	-0.0524285838751397	Down	4.89244855757366	3.21088446257907e-05	0.00348443000770741	-0.129228403918405	-0.0506822713850068	Down	4.70282892075502	NA	1e-06	0.01
Albumin	Creatinine_in_urine	0.162157649017188	128	TRUE	8.16296177866768e-09	0.0426883397024713	-129.977673806007	-50.9761286070462	Down	3.40280680429633	6.65924817957682e-05	0.130081749469785	-118.278073650416	-46.3876457952015	Down	2.85212596904904	NA	1e-06	0.01
Albumin	Creatinine	0.19848104475	128	FALSE	NA	1	-0.0309891516871613	-0.0121536794402532	Down	0.0959734100064458	3.44665967633114e-07	1	-0.0675364687333547	-0.0264872236516218	Down	0.269077223127319	NA	1e-06	0.01
Albumin	Cystatin_C	0.22040459416827	128	TRUE	1	0.170449538370314	-0.00374812449955856	-0.00146998227410874	Down	2.68197884617627	6.32220829969959e-10	0.0271815149413504	-0.00434170499320297	-0.00170277945147485	Down	3.67590278269685	NA	1e-06	0.01
Albumin	Direct_bilirubin	0.0634809933821358	128	TRUE	1	0.01092090919575	0.0215378614815672	0.00844696450287123	Up	4.10213523635255	0.444484477587136	0.00661581924470555	0.0226829069785889	0.00889604152362339	Up	4.39219235153387	0.032	1e-06	0.01
Albumin	Gamma_glutamyltransferase	0.200980206629375	128	FALSE	NA	1	0.474276865042782	0.186007317717131	Up	0.942809459557575	3.18800603868673e-08	1	0.376468343297639	0.147647654573852	Up	0.738735055854948	NA	1e-06	0.01
Albumin	Glucose	0.0389317285454847	128	FALSE	NA	1	-0.00125805546167191	-0.000493398559391824	Down	0.0670454225799997	0.45905268002203	1	0.000790692990483903	0.00031010300762695	Up	0.0416935033558594	0.015	1e-06	0.01
Albumin	Glycated_haemoglobin_HbA1c	0.15474097140625	128	TRUE	8.87042190990642e-09	1	0.0540478399897466	0.0211970991753743	Up	0.631470315164016	0.00033688141905404	1	0.0405577488464323	0.0159064011585078	Up	0.458420171765897	NA	1e-06	0.01
Albumin	HDL_cholesterol	0.324413879749375	128	TRUE	1	1	0.00266967155282386	0.00104702228029128	Up	0.309420094987068	2.75538581436236e-34	1	0.00468645343109087	0.00183798683126748	Up	0.869838207767297	NA	1e-06	0.01
Albumin	IGF_1	0.330436455704877	128	TRUE	1	1	0.0303836861380182	0.0119162210460806	Up	0.241098297919245	2.36450046062651e-31	1	0.0318266741979791	0.0124821485840114	Up	0.298238585878869	NA	1e-06	0.01
Albumin	LDL_direct	0.349532115965625	128	TRUE	1	1	-0.00456072883329504	-0.0017886787225851	Down	0.267933426024337	2.69499412494749e-25	1	-0.00479624420592328	-0.00188104583127757	Down	0.322755298972493	NA	1e-06	0.01
Albumin	Lipoprotein_A	0.0812016657332678	128	FALSE	NA	1	-0.696612571912557	-0.273205474565576	Down	1.2090481761769	0.0180836779544788	1	-0.715533609340621	-0.280626143124018	Down	1.56244858040668	0.057	1e-06	0.01
Albumin	uacr_lowcontrolonly	0.144276561803888	128	FALSE	NA	0.032806064051317	0.118457096388826	0.0464578569773957	Up	3.54051792157265	0.00289321062986588	0.018853544738033	0.122417679573769	0.0480111637252599	Up	3.86501589481692	0.001	1e-06	0.01
Albumin	Non_albumin_protein	0.457377755772331	128	TRUE	1	0.765947101871054	-0.117324080421087	-0.0460134978348287	Down	1.83262181726337	5.56063161219096e-40	0.235929177822192	-0.10342328010381	-0.0405617232033486	Down	2.52893943923264	NA	1e-06	0.01
Albumin	oestradiol_gt212_lowcontrolonly	0.0661406310777559	128	TRUE	0.0271259040875597	0.000129039428605793	-0.0890807732546488	-0.0349367150594	Down	6.22268440774258	0.509268467291924	0.00104751230709087	-0.0872659237919547	-0.0342249466694625	Down	5.29583633536101	0.676	1e-06	0.01
Albumin	Phosphate	0.27863851296875	128	TRUE	1	0.000435874872659389	0.00576436941806641	0.0022607362340739	Up	5.6491747358852	2.04287397845218e-09	4.29259872314657e-06	0.00661915441982306	0.00259597557868592	Up	7.88347849931487	NA	1e-06	0.01
Albumin	rheumatoidfactor_lowcontrolonly	0.0279834781904528	128	FALSE	NA	1	0.0169623630744027	0.00665249328012057	Up	0.309562713944436	0.289641142956402	1	0.0184703081368182	0.00724389639715727	Up	0.33933904266955	0.071	1e-06	0.01
Albumin	SHBG	0.450917339032293	128	TRUE	1	1	-0.531404249453346	-0.208412187795384	Down	0.952171836026113	2.73182143039054e-59	0.101517865863362	-0.779263147107591	-0.305620321109734	Down	2.98557951225834	NA	1e-06	0.01
Albumin	Sodium_in_urine	0.17949452510374	128	TRUE	8.10699753066263e-10	1	-0.594189064104335	-0.233035853479655	Down	1.26413790065531	1.55712866436716e-07	1	-0.607454957636423	-0.238238623116757	Down	1.41172639968424	NA	1e-06	0.01
Albumin	Testosterone	0.35067090880612	128	FALSE	NA	1	-0.0186396859734267	-0.00731032493160716	Down	0.287970559967928	1.08905598238737e-33	1	-0.0239113418593164	-0.0093778231452795	Down	0.51531799554022	NA	1e-06	0.01
Albumin	Total_bilirubin	0.146108740570128	128	TRUE	1	5.73838852444988e-08	0.15700160528863	0.0615746827001303	Up	9.78289283214108	0.0405991038495674	1.35383988863033e-06	0.15870075795595	0.0622410757994681	Up	8.41700077879787	0.036	1e-06	0.01
Albumin	Urate	0.175315433634387	128	FALSE	NA	0.0164369835651	1.76313658969046	0.691487044782733	Up	3.89751222654043	0.00232331707763702	0.0150952831933862	1.77604559625192	0.696549846411637	Up	3.97282207829947	NA	1e-06	0.01
Albumin	Urea	0.17655953398375	128	FALSE	NA	1	0.0133160295178228	0.00522243254059828	Up	0.848057060924682	9.73718241523569e-07	1	0.0129337812492391	0.00507251804891237	Up	0.876677553346719	NA	1e-06	0.01
Albumin	Vitamin_D	0.124462190495817	128	FALSE	NA	1	-0.0546217205986244	-0.0214221702269374	Down	0.179941965694009	0.00149207278396111	1	-0.057138707591261	-0.022409310932582	Down	0.186390870647932	NA	1e-06	0.01
Albumin	Basal metabolic rate	0.319241732698102	128	FALSE	NA	1	-15.1961978644507	-5.95981843645335	Down	1.52652710923791	1.71868256635811e-16	1	-12.8997864172256	-5.05918556743343	Down	1.32880830756435	NA	1e-06	0.01
Albumin	SBP	0.272294627982048	128	TRUE	1	0.443410817730997	0.357681614530509	0.140279660720013	Up	2.14720010722674	7.00098680603895e-15	0.887776606412243	0.305778848888596	0.119923841301576	Up	1.75551150353757	NA	1e-06	0.01
Albumin	DBP	0.201856357326206	128	FALSE	NA	0.596207122901561	0.1898809850562	0.0744696933775263	Up	1.97947181836583	1.24097616498127e-09	0.273636373724327	0.208104564417151	0.081616824865439	Up	2.44852404586999	NA	1e-06	0.01
Albumin	RBC	0.451308838905063	128	TRUE	1	0.0459228739533296	-0.0127995187093657	-0.00501986143259294	Down	3.36593866514346	9.14039919413057e-39	0.101517865863362	-0.0104938869688539	-0.00411561244364554	Down	2.98588357284858	NA	1e-06	0.01
Albumin	Hemoglobin	0.190072270932969	128	FALSE	NA	1	-0.00979269557698259	-0.00384061119517317	Down	0.344928287003934	8.42445075812024e-08	1	-0.006272479040467	-0.00246001246898043	Down	0.214864993464678	NA	1e-06	0.01
Albumin	RBC distr width	0.316164713546875	128	TRUE	1	1	-0.0131087346548168	-0.00514113327367998	Down	0.941147458154638	5.56941391488239e-21	1	-0.0137101798329748	-0.00537701491284233	Down	1.16155660471347	NA	1e-06	0.01
Albumin	Reticulocyte count	0.280208462421875	128	FALSE	NA	0.688281922321517	-0.000696766209267691	-0.000273265729818227	Down	1.89554102575053	7.99966703314706e-12	0.480525780017398	-0.000713218521213646	-0.000279718185421425	Down	2.1158106948753	NA	1e-06	0.01
Albumin	Eosinophill count	0.19317216756982	128	TRUE	1	1	-0.000473594212098938	-0.000185739587088936	Down	0.208053528422813	4.84189765530017e-08	1	-0.00045967482163752	-0.000180280521562406	Down	0.219172954703966	NA	1e-06	0.01
Albumin	Monocyte count	0.243709587627794	128	TRUE	1	0.024518640982365	-0.00637412677586816	-0.00249987783878354	Down	3.6920984715851	6.45217937368592e-09	0.00865831804864526	-0.00642480875299506	-0.00251975487541935	Down	4.26010248118678	NA	1e-06	0.01
Albumin	Basophill count	0.141482843975271	128	TRUE	3.39759121301985e-05	1	0.000297175979208204	0.000116549869615702	Up	0.420436217019919	0.000123630870439988	1	0.000319835231155867	0.000125436633839129	Up	0.467813367209991	NA	1e-06	0.01
Albumin	Lymphocyte count	0.113036207866326	128	FALSE	NA	1	0.00816821134377708	0.00320350241512532	Up	0.593022490279288	0.00461731833701505	1	0.00673265623541293	0.0026404900170446	Up	0.467821605779629	NA	1e-06	0.01
Albumin	Platelet distr width	0.238339690490312	128	FALSE	NA	0.00892662212514117	0.0150824834081859	0.00591522060224618	Up	4.20075949538127	3.35304875192458e-11	0.00353558886577781	0.0152017898105449	0.005962011549739	Up	4.69521591047603	NA	1e-06	0.01
Albumin	Platelet count	0.488610305493656	128	FALSE	NA	1	1.08326596207269	0.424847617142853	Up	0.955183634785647	1.46655375685699e-61	0.744393881986431	1.34652593635954	0.528095920588902	Up	1.85949905869433	NA	1e-06	0.01
Albumin	Platelet volume	0.291542701290673	128	FALSE	NA	0.427847732625554	-0.0252389187362003	-0.0098984874073033	Down	2.1678669539459	1.14061263663903e-18	0.0386209489205906	-0.0290913476252422	-0.0114093769681551	Down	3.4975624657315	NA	1e-06	0.01
Albumin	time_aggregated_depression	0.0365272327226871	128	FALSE	NA	1	0.0165786324286078	0.00650199741280953	Up	0.831753227640661	0.20778944756177	1	0.0169392631769701	0.00664343369851818	Up	0.807814193302373	0.087	1e-06	0.01
Albumin	Mood swings	0.238308674320312	128	FALSE	NA	1	0.0041673581295861	0.00163440210726085	Up	0.112089036095705	3.31137216044494e-11	1	0.00670906301149148	0.00263123695702547	Up	0.202285123089802	NA	1e-06	0.01
Albumin	FEV FVC ratio	0.186202545986959	128	FALSE	NA	0.226908747200482	0.00144846108847164	0.000568074012760337	Up	2.52540144620566	3.29536830989467e-07	0.328689993584529	0.00140112259544486	0.000549508261905321	Up	2.33644588191208	NA	1e-06	0.01
Albumin	FVC	0.204321744617188	128	FALSE	NA	1	0.00131156357551378	0.000514383982602233	Up	0.0713649531939224	2.19993862817471e-08	1	0.00165793050495417	0.000650226120896949	Up	0.123122866737283	NA	1e-06	0.01
Albumin	townsend	0.0874167730831692	128	TRUE	0.00273581913215268	1	-0.0337566655123324	-0.0132390746203843	Down	1.09570475139427	0.036665869046169	1	-0.0333811276595266	-0.0130917918961988	Down	1.26792151371242	0.006	1e-06	0.01
Albumin	Sleep duration	0.123328150566634	128	FALSE	NA	1	-0.00189545368601208	-0.000743380674830835	Down	0.104106696076222	0.000249103746210421	1	-0.000349527484121643	-0.000137081680726761	Down	0.0183113466687903	NA	1e-06	0.01
Albumin	Neuroticism score	0.0922696706142347	128	FALSE	NA	1	0.0138689828704659	0.00543929610179804	Up	0.26048570871423	0.00877102431130189	1	0.0119476235114865	0.00468575544427044	Up	0.23279825941777	NA	1e-06	0.01
Albumin	Menarche	0.21144829465625	128	FALSE	NA	1	0.00202779966268347	0.000795285631504357	Up	0.0449225107782263	2.14047482019364e-09	1	-0.00218891484594928	-0.000858473624197346	Down	0.0571046024963305	NA	1e-06	0.01
Albumin	Num children (f)	0.108797420281742	128	FALSE	NA	1	0.00342312291663352	0.00134251944142713	Up	0.13204300662387	0.000264666364508902	1	0.00230078308208748	0.000902347386709326	Up	0.0864226268474733	0.125	1e-06	0.01
Albumin	chronotype_quantitative_time_averaged	0.101333999847687	128	FALSE	NA	1	-0.00829407626868072	-0.00325286555889554	Down	0.816115514311269	0.00756617102329089	1	-0.00990287446998671	-0.0038838224118006	Down	1.08266531871842	NA	1e-06	0.01
Albumin	alcohol_continuous	0.0548030115526575	128	FALSE	NA	1	-0.00221601173617189	-0.000869100792082351	Down	0.0518089056222429	0.0964736164701644	1	0.00222023477084375	0.000870757030051851	Up	0.0597559065453006	0.321	1e-06	0.01
Albumin	physical_activity	0.160939392984375	128	FALSE	NA	1	-0.035860349042163	-0.0140641212535871	Down	0.537674140493876	4.27279638307702e-05	1	-0.0299354860850176	-0.0117404408303372	Down	0.456254823787257	NA	1e-06	0.01
Albumin	Summer outdoor time	0.0970024426417323	128	FALSE	NA	1	-0.0183187336883555	-0.00718445019880548	Down	0.696412918037917	0.083199333541398	1	-0.0191831222119668	-0.00752345596230167	Down	0.773654688889351	0.005	1e-06	0.01
Albumin	Height	0.476505726958563	128	FALSE	NA	0.765153016276402	-0.172534492119821	-0.0676665476609332	Down	1.83378718811544	2.48152317508568e-47	0.24946864341904	-0.165574021443227	-0.0649367107744445	Down	2.49776552132796	NA	1e-06	0.01
Albumin	Pulse rate	0.0683823157041092	128	FALSE	NA	1	0.0907553156127147	0.0355934562065767	Up	0.761923371437451	0.0668274177529336	1	0.0829511907957512	0.032532745403822	Up	0.71538789301306	0.032	1e-06	0.01
Albumin	Water intake	0.064330077445374	128	FALSE	NA	1	0.0168006856841222	0.00658908479465951	Up	0.649117304375621	0.0628009364412068	1	0.0203394257619408	0.00797694829484051	Up	0.91859266218611	0.01	1e-06	0.01
Albumin	Bread intake	0.115923853049877	128	FALSE	NA	1	0.0799167110287599	0.0313426484715711	Up	0.879633240486208	0.0078502165644007	1	0.0822781722501044	0.0322687933039481	Up	1.07127304684225	0.001	1e-06	0.01
Albumin	Coffee intake	0.0741738272328125	128	FALSE	NA	1	-0.00873598684525061	-0.00342617909593931	Down	0.31763575044453	0.032546271574	1	-0.0111447964720154	-0.00437089356672697	Down	0.473918874126046	0.081	1e-06	0.01
Albumin	Beer intake	0.17719702078125	128	FALSE	NA	1	-0.0544727692383718	-0.0213637527812785	Down	0.733886233637236	0.000187689456215603	1	-0.0504483962945541	-0.0197854282372268	Down	0.746419024958392	NA	1e-06	0.01
Albumin	Body mass index (BMI)	0.363970106065945	128	FALSE	NA	1	-0.0746745167759369	-0.0292867048576405	Down	1.21513944942825	1.68679080607224e-26	1	-0.0751255427632292	-0.0294635933805698	Down	1.44639873594544	NA	1e-06	0.01
Albumin	Waist circumference	0.23777604848723	128	FALSE	NA	0.250391710549397	-0.251080363254033	-0.0984715644860999	Down	2.47371529669062	3.21457515081327e-10	0.360998397333809	-0.222974627325983	-0.0874487359701633	Down	2.2833912704686	NA	1e-06	0.01
Albumin	Intelligence	0.16950358334375	128	FALSE	NA	1	0.0209521531060894	0.0082172547027163	Up	0.454758820225075	4.57260675786017e-05	1	0.0178251625595158	0.0069908758363499	Up	0.422687313363237	0.001	1e-06	0.01
Albumin	smoking_current	0.0488577947785434	128	FALSE	NA	1	-0.0293846678555581	-0.0115244146461332	Down	0.966276091492911	0.125371978755124	1	-0.0314475150822009	-0.0123334456315544	Down	1.09523765480051	0.269	1e-06	0.01
Albumin	Crohns disease	0.015369746320128	128	FALSE	NA	0.865527766704446	-0.187689510945263	-0.0736102160315564	Down	1.76306981401323	0.558162121111119	0.491509212102286	-0.195997373931869	-0.0768684886229479	Down	2.10053615375766	0.525	1e-06	0.01
Albumin	Atrial fibrillation	0.017140976945128	128	TRUE	3.07702323361833e-06	1	-0.00255836612811966	-0.00100336924759544	Down	0.0337593967714053	0.535492694524041	1	-0.00959386892035562	-0.00376263308614921	Down	0.130233116268329	0.174	1e-06	0.01
Albumin	Myocardial infarction	0.0792481413705709	128	FALSE	NA	1	0.0394274321315535	0.015463100639756	Up	0.570813589600855	0.0552094406114642	1	0.0315326458377166	0.0123668331835432	Up	0.519183033159324	0.069	1e-06	0.01
Albumin	Heart failure	0.0537669034239665	128	FALSE	NA	1	-0.0547879920427789	-0.0214873804609161	Down	0.66066479718921	0.127655266985176	1	-0.0591214897755625	-0.0231869410952634	Down	0.72214194662835	0.392	1e-06	0.01
Albumin	Cardiomyopathy	0.0210543822588583	128	FALSE	NA	1	0.14764622519138	0.057905582884442	Up	1.21738009748148	0.708742464683578	1	0.142070051725043	0.0557186554881305	Up	1.19463351460294	0.907	1e-06	0.01
Albumin	Asthma	0.156654533620694	128	FALSE	NA	0.521611352920489	-0.0563545068641338	-0.0221017541349474	Down	2.05542942896226	0.0913003091196918	0.806379719896296	-0.047834894611767	-0.0187604352980907	Down	1.81110402904638	NA	1e-06	0.01
Albumin	Diabetes	0.136749765625	128	FALSE	NA	1	-0.0183124947974148	-0.00718200335930108	Down	0.332039295583486	0.000325692164943934	1	-0.0159345594890952	-0.00624939753134131	Down	0.290396079244645	0.036	1e-06	0.01
Albumin	Malignant melanoma	0.0550979233169292	128	FALSE	NA	1	-0.0561702177775547	-0.0220294775361805	Down	0.616100448533169	0.0815932067559297	1	-0.0556084708792246	-0.0218091652218008	Down	0.615816985566277	0.432	1e-06	0.01
Albumin	Non-melanoma skin cancer	0.124305540222812	128	FALSE	NA	1	-0.0214933838527737	-0.00842952075842557	Down	0.363775533342239	0.000564810556892592	1	-0.0189375797574942	-0.00742715631813073	Down	0.301321532944297	NA	1e-06	0.01
Albumin	Lung cancer	0.0115480599963091	128	FALSE	NA	1	0.0175101791314282	0.00686734203805122	Up	0.0793667417719302	0.931738761005708	1	-0.018917971565279	-0.00741946615335977	Down	0.105005508216856	0.341	1e-06	0.01
Albumin	Breast cancer	0.0263931904613681	128	FALSE	NA	1	0.00804355747174355	0.00315461423590131	Up	0.0946743091122209	0.482208611130032	1	-0.00565988636434349	-0.00221975887674878	Down	0.0704030568345648	0.331	1e-06	0.01
Albumin	Prostate cancer	0.0809019924704725	128	FALSE	NA	1	0.0312004079296896	0.012236532326236	Up	0.311538295635846	0.00864073041346542	1	0.0304109607838621	0.0119269179281954	Up	0.330734633600089	0.074	1e-06	0.01
Albumin	Colorectal cancer	0.0634577734109253	128	FALSE	NA	1	-0.095278509935128	-0.0373674142159971	Down	1.08095468819494	0.0865771908162699	1	-0.089222122685759	-0.0349921510936651	Down	1.07175673017497	NA	1e-06	0.01
Albumin	Bladder cancer	0.123428205495817	128	FALSE	NA	1	0.0520464758084168	0.0204121813128707	Up	0.304265183265465	0.000552072154036935	1	0.0454341197533985	0.017818871994539	Up	0.265029816798425	0.037	1e-06	0.01
Albumin	IBD	0.00334395472047244	128	FALSE	NA	1	-0.106680754603984	-0.0418392767569141	Down	1.39274144672425	0.983187938813769	0.748129493100275	-0.118477233627843	-0.0464657546297837	Down	1.85496904405068	0.611	1e-06	0.01
Albumin	Respiratory failure	0.00111905364173226	128	FALSE	NA	1	0.0324304854576984	0.0127189581800638	Up	0.179243243389882	0.999495459088415	1	0.0145262934794725	0.00569708768367776	Up	0.0911228399897404	0.992	1e-06	0.01
Albumin	Respiratory infection	0.0123650369869587	128	TRUE	0.969868905686637	1	-0.0205060026416957	-0.00804227831804142	Down	0.247408800687972	0.579249843593975	1	-0.0212265676190281	-0.00832487772052844	Down	0.268437977932377	0.314	1e-06	0.01
Albumin	Helicobacter pylori	0.0104356959884351	128	FALSE	NA	1	0.0654674346919231	0.0256757662505162	Up	0.399275377987758	0.847337192340284	1	0.0517348634779552	0.0202899696301408	Up	0.315398334625257	0.644	1e-06	0.01
Albumin	Stroke	0.113611549261811	128	FALSE	NA	1	0.0113855306684767	0.00446530745335523	Up	0.0915398231522882	0.00392131753632454	1	0.00769000675595748	0.00301595467823049	Up	0.0672368248338159	0.131	1e-06	0.01
Albumin	Multiple sclerosis	0.0183963115329724	128	FALSE	NA	1	0.129086917967366	0.0506267818087968	Up	1.06124568242845	0.526147059985669	1	0.125518069876804	0.0492271102043101	Up	0.923306684677082	0.33	1e-06	0.01
Albumin	Migraine	0.109890310705094	128	FALSE	NA	1	-0.0135060735731601	-0.00529696618874109	Down	0.152389731568921	0.00124634391109215	1	-0.0215191291297017	-0.00843961783517172	Down	0.311945943962838	NA	1e-06	0.01
Albumin	Osteoarthritis	0.0209849003265256	128	FALSE	NA	1	-0.0101212432138968	-0.00396946475980826	Down	0.236166719565165	0.643867996676579	1	-0.00856095378629554	-0.00335753263180043	Down	0.182812336440224	0.217	1e-06	0.01
Albumin	Gout	0.07630977359375	128	FALSE	NA	1	0.0853905367748402	0.0334894359700242	Up	1.33596621418252	0.0434440969680335	1	0.093152014920275	0.036533421114065	Up	1.58910444664149	0.12	1e-06	0.01
Albumin	Hiatus hernia	0.0562140764640748	128	TRUE	2.1463194728407e-12	1	-0.0219788035488824	-0.00861989819889402	Down	0.715127111146023	0.126936948081809	1	-0.0214634364203336	-0.00841777563233725	Down	0.67683628761307	0.125	1e-06	0.01
Albumin	Gastric reflux	0.0912258706236466	128	FALSE	NA	1	-0.00959011242575987	-0.00376115982119519	Down	0.208970121200319	0.00672265739938436	1	-0.00916302703840851	-0.00359366059617977	Down	0.195517029715506	0.118	1e-06	0.01
Albumin	Allergic rhinitis	0.116341178233268	128	FALSE	NA	1	-0.0408669077805811	-0.0160276506402511	Down	0.966333316038142	0.00122502359286685	1	-0.0387706731807826	-0.0152055254135037	Down	0.913365254691231	0.003	1e-06	0.01
Albumin	Hypothyroidism	0.118799473846018	128	FALSE	NA	1	-0.00390161256575538	-0.00153017897691921	Down	0.050538955885642	0.00200143474780755	1	0.00969944738930159	0.0038040400559274	Up	0.147467024573104	NA	1e-06	0.01
Albumin	Kidney infection	0.0323754076771654	128	FALSE	NA	1	-0.000841757006316535	-0.0003301298765657	Down	0.00960540193696953	0.329251163230834	1	-0.00433304460189082	-0.00169938292029847	Down	0.0554973216485359	0.422	1e-06	0.01
Albumin	Angina	0.15405111421875	128	FALSE	NA	1	0.014414707962746	0.00565332480129364	Up	0.207953693185173	6.18758960335536e-05	1	0.0143822147777273	0.00564058125288364	Up	0.229096620827623	0.013	1e-06	0.01
Alkaline_phosphatase	statins	0.00568543281681477	268	FALSE	NA	1	-0.000471681900432914	-1.83065137038069e-05	Down	0.0129118343548998	0.564569255620035	1	-0.00132842321089363	-5.15576232464281e-05	Down	0.0399243841527185	0.741	1e-06	0.01
Alkaline_phosphatase	Alanine_aminotransferase	0.298742415989853	268	TRUE	1.24005770056618e-13	1	0.0105675631705616	0.000410139205723552	Up	0.9515916728323	5.07288534529845e-44	1	0.0123070916094611	0.000477652292775754	Up	1.52247572845738	NA	1e-06	0.01
Alkaline_phosphatase	Albumin	0.24379270343262	268	FALSE	NA	1	-0.000176143464558803	-6.83632919733025e-06	Down	0.0499069685355114	2.35295823198157e-25	1	-3.47114269711033e-05	-1.34719015705707e-06	Down	0.0117502954912661	NA	1e-06	0.01
Alkaline_phosphatase	Aspartate_aminotransferase	0.236549421758436	268	TRUE	4.9805829728193e-27	0.0274166210006739	0.0183894782578226	0.00071371667096768	Up	3.6329579652636	2.41682580902838e-17	0.00114502670072429	0.0193041560565844	0.000749216361844588	Up	5.25266375428697	NA	1e-06	0.01
Alkaline_phosphatase	Calcium	0.199149970783284	268	FALSE	NA	1	2.45188729379102e-05	9.5160548460263e-07	Up	0.256404097005257	1.10582947409367e-14	1	2.98789158069768e-05	1.1596348750573e-06	Up	0.388995357025405	NA	1e-06	0.01
Alkaline_phosphatase	C_reactive_protein	0.192942991463413	268	TRUE	1	1	0.00179218260564036	6.95566554488682e-05	Up	0.439086013484489	2.72554936697252e-15	1	0.00128337241049258	4.98091501883091e-05	Up	0.382843895737049	NA	1e-06	0.01
Alkaline_phosphatase	Creatinine_in_urine	0.104442170191738	268	FALSE	NA	1	-1.71399777182541	-0.0665222126806603	Down	0.46594850469493	2.45115622919107e-05	1	-1.73836219526625	-0.0674678238037407	Down	0.500697361615925	NA	1e-06	0.01
Alkaline_phosphatase	Creatinine	0.276417702381897	268	FALSE	NA	1	-0.0092056386134406	-0.000357281356936893	Down	0.868201754858718	4.70955705033401e-35	1	-0.0095650438416682	-0.000371230284656464	Down	1.00376887119825	NA	1e-06	0.01
Alkaline_phosphatase	Cystatin_C	0.202183638470149	268	TRUE	1	1	9.36825946026022e-06	3.63592857882967e-07	Up	0.0614880031514514	4.19359131867786e-17	1	-3.47052912513842e-06	-1.34695202276144e-07	Down	0.02139925481992	NA	1e-06	0.01
Alkaline_phosphatase	Direct_bilirubin	0.124600430544776	268	FALSE	NA	0.473851771844786	0.000745805124287742	2.89455493535198e-05	Up	2.10782735213725	6.33448828676696e-06	0.44001593853167	0.000789368529161085	3.06362948910662e-05	Up	2.17136756585707	NA	1e-06	0.01
Alkaline_phosphatase	Gamma_glutamyltransferase	0.245493692561449	268	TRUE	1	0.629966946691105	0.0416512117997166	0.00161653113865903	Up	1.94895199762393	1.16698446043078e-27	0.379924725731408	0.0458961377140811	0.00178128156548617	Up	2.25019093253842	NA	1e-06	0.01
Alkaline_phosphatase	Glucose	0.0900639782379182	268	FALSE	NA	1	0.000369506027313708	1.43409512776497e-05	Up	0.387779210592052	0.00213524807763866	1	0.000531600286352916	2.06320147500581e-05	Up	0.814686030257634	0.003	1e-06	0.01
Alkaline_phosphatase	Glycated_haemoglobin_HbA1c	0.191143789776119	268	TRUE	1	1	-0.00234909272397561	-9.11709737081354e-05	Down	0.519896123117579	3.83309759331486e-15	1	-0.00281212318155927	-0.000109141715026078	Down	0.649618749844409	NA	1e-06	0.01
Alkaline_phosphatase	HDL_cholesterol	0.316964266783399	268	TRUE	1	1	-0.000317813423748851	-1.23347022469428e-05	Down	0.904795416117299	4.90278557993986e-40	1	-0.000265905308756865	-1.03200889714124e-05	Down	1.12334704307148	NA	1e-06	0.01
Alkaline_phosphatase	IGF_1	0.303182587053582	268	FALSE	NA	0.971293747895066	0.00577213635097323	0.000224023209523941	Up	1.6944881659586	4.25368083434905e-44	0.984957484509669	0.00527619734400447	0.000204775249788803	Up	1.6958836036316	NA	1e-06	0.01
Alkaline_phosphatase	LDL_direct	0.389606964359735	268	FALSE	NA	0.0106611605375988	-0.00164623944323812	-6.3892434498178e-05	Down	4.11593828972024	4.94681456062624e-66	0.000676972102475488	-0.00176839540714002	-6.86334470855158e-05	Down	5.50397390030812	NA	1e-06	0.01
Alkaline_phosphatase	Lipoprotein_A	0.0342588332251663	268	FALSE	NA	1	0.0342105455544245	0.00132775037675175	Up	1.63111495122127	0.204081628635819	1	0.0317034305108943	0.00123044637619696	Up	1.38154344709622	0.417	1e-06	0.01
Alkaline_phosphatase	uacr_lowcontrolonly	0.0176377199373916	268	TRUE	4.44686485520336e-11	1	0.00179806921745837	6.97851215821171e-05	Up	0.6272880760843	0.39196829841392	1	0.00176539271058614	6.85169090000783e-05	Up	0.688745926407379	0.211	1e-06	0.01
Alkaline_phosphatase	Non_albumin_protein	0.297826571237201	268	TRUE	1	1	0.00181027342891721	7.02587809786519e-05	Up	0.502745105332149	8.5298619818223e-42	1	0.0020470773731756	7.94494127300567e-05	Up	0.74199260395343	NA	1e-06	0.01
Alkaline_phosphatase	oestradiol_gt212_lowcontrolonly	0.0151108615190898	268	FALSE	NA	1	-0.000308404052535287	-1.1969513794922e-05	Down	0.110367971855991	0.558720785229327	1	-0.000449629123235432	-1.74506202137192e-05	Down	0.182643738684634	0.333	1e-06	0.01
Alkaline_phosphatase	Phosphate	0.349475343344102	268	FALSE	NA	1	-0.000148591609439134	-5.76701020745466e-06	Down	0.671992476112805	1.38312713176194e-59	0.301739664782342	-0.000209530096255172	-8.13210253549009e-06	Down	2.39115497571741	NA	1e-06	0.01
Alkaline_phosphatase	rheumatoidfactor_lowcontrolonly	0.0646141000201241	268	FALSE	NA	1	-0.000494978776571854	-1.92106920958587e-05	Down	0.138863660470382	0.00405297009310052	1	-0.000510370708755494	-1.98080705773931e-05	Down	0.152584359327164	0.038	1e-06	0.01
Alkaline_phosphatase	SHBG	0.290940556850121	268	TRUE	1	0.912680449192376	0.0230083506528615	0.000892980388142982	Up	1.73151955895992	2.75467547740983e-36	1	0.019282423436887	0.000748372894033029	Up	1.27167758976796	NA	1e-06	0.01
Alkaline_phosphatase	Sodium_in_urine	0.0780723074672062	268	FALSE	NA	1	0.0100336972525459	0.000389419259218969	Up	0.344257247895078	0.00186731540464611	1	0.0160220663830295	0.000621834710076923	Up	0.657527582739096	0.001	1e-06	0.01
Alkaline_phosphatase	Testosterone	0.177564082920452	268	FALSE	NA	1	0.00174094847525872	6.7568200286452e-05	Up	1.35940009906611	3.11716588318813e-10	1	0.00144280294073873	5.59968313015289e-05	Up	0.897408209893376	NA	1e-06	0.01
Alkaline_phosphatase	Total_bilirubin	0.145391085319634	268	TRUE	1	1	0.00154769415049302	6.00677790462132e-05	Up	0.493091069837761	6.10006178519486e-09	1	0.00152734796849668	5.92781204665766e-05	Up	0.548792288072417	NA	1e-06	0.01
Alkaline_phosphatase	Urate	0.189447723078358	268	FALSE	NA	1	0.0149968729547283	0.000582045781294573	Up	0.24275762503153	2.54402654604943e-14	1	0.003109302342285	0.000120675577939448	Up	0.0478574900729409	NA	1e-06	0.01
Alkaline_phosphatase	Urea	0.186556354434715	268	FALSE	NA	1	-7.60290670699101e-05	-2.95077499672031e-06	Down	0.0540322986277305	8.40865818593174e-14	1	1.39415383494963e-05	5.41087038983177e-07	Up	0.0102654520339873	NA	1e-06	0.01
Alkaline_phosphatase	Vitamin_D	0.138396045059701	268	TRUE	1	1	0.00449177821150068	0.00017433104663933	Up	0.326943503512487	2.40503303884156e-08	1	0.00351157205553092	0.000136288125318103	Up	0.227261531524484	NA	1e-06	0.01
Alkaline_phosphatase	Basal metabolic rate	0.276500406124423	268	FALSE	NA	1	0.646338651620286	0.0250851418558294	Up	1.05898011064884	2.34923199480613e-30	1	0.714671147678857	0.0277372041341645	Up	1.62389466454216	NA	1e-06	0.01
Alkaline_phosphatase	SBP	0.245387096387427	268	FALSE	NA	0.0430519272309607	0.0199288583734138	0.000773461772816137	Up	3.39838424584945	2.34470959491615e-23	0.164804124549285	0.0206648637559549	0.000802026982991041	Up	2.72057914654845	NA	1e-06	0.01
Alkaline_phosphatase	DBP	0.27707117001742	268	TRUE	6.09292140119039e-54	0.00203185624842425	0.0173706996527267	0.000674176708806283	Up	4.91751984040662	9.7553277813705e-34	0.00132304578464236	0.0175706445830182	0.000681936800094561	Up	5.1795460434984	NA	1e-06	0.01
Alkaline_phosphatase	RBC	0.321293461965373	268	TRUE	1	1.07442505495393e-08	0.00122208540676837	4.74305315207012e-05	Up	10.5583904377863	4.65803381013773e-20	4.47019857715131e-13	0.00122125680107251	4.73983723865212e-05	Up	15.1840312976329	NA	1e-06	0.01
Alkaline_phosphatase	Hemoglobin	0.164782871348284	268	FALSE	NA	1	-0.000656529723991726	-2.54806690232976e-05	Down	0.496889496716824	6.38865038026785e-11	1	-0.000759561302455336	-2.94794423519706e-05	Down	0.648017263785589	NA	1e-06	0.01
Alkaline_phosphatase	RBC distr width	0.201529648270319	268	TRUE	1	1	0.000293373252862877	1.13861512789349e-05	Up	0.357001472428001	1.34656579067311e-19	1	0.000380078054976297	1.47512637554119e-05	Up	0.524588998217584	NA	1e-06	0.01
Alkaline_phosphatase	Reticulocyte count	0.17121161873306	268	TRUE	0.183101642337701	1	1.60532360464212e-07	6.2304444034111e-09	Up	0.0037152250207483	6.72024265012771e-11	1	1.03792338627375e-06	4.02829930020274e-08	Up	0.0290416415888766	NA	1e-06	0.01
Alkaline_phosphatase	Eosinophill count	0.250538913459402	268	TRUE	1	1	0.000125403497504933	4.8670530785098e-06	Up	1.46879938146916	6.75682188377532e-29	0.822535257758702	0.000125642781215517	4.87633995282676e-06	Up	1.79802500294077	NA	1e-06	0.01
Alkaline_phosphatase	Monocyte count	0.196628349534477	268	TRUE	1	0.0154050776950857	0.000296760943891567	1.15176314400012e-05	Up	3.93014314569602	2.63752139752328e-13	0.00899679547463286	0.000315836303949333	1.22579679676102e-05	Up	4.23894549759498	NA	1e-06	0.01
Alkaline_phosphatase	Basophill count	0.130444036970149	268	TRUE	9.28614817186139e-05	1	-2.65411013531133e-05	-1.03009048087059e-06	Down	0.917165879638204	5.653619492244e-07	1	-3.05773395764192e-05	-1.18674149987082e-06	Down	1.21792381816982	NA	1e-06	0.01
Alkaline_phosphatase	Lymphocyte count	0.0304210289606648	268	FALSE	NA	1	0.00031949478214502	1.23999576881464e-05	Up	0.410401011971337	0.337145160422308	1	0.000257767628516496	1.00042562996461e-05	Up	0.348799674969051	0.001	1e-06	0.01
Alkaline_phosphatase	Platelet distr width	0.346124307294195	268	FALSE	NA	2.68202406875221e-06	0.00126436489610992	4.90714468289008e-05	Up	8.02110898041175	3.25208222674102e-46	6.700582272673e-06	0.00119165649431954	4.62495506473092e-05	Up	7.67360697295368	NA	1e-06	0.01
Alkaline_phosphatase	Platelet count	0.284816441910478	268	TRUE	1	1	-0.0165158982610978	-0.000641000889730916	Down	0.31548164041368	6.87477196779735e-34	1	-0.0183487326591504	-0.000712135287709646	Down	0.381139960777473	NA	1e-06	0.01
Alkaline_phosphatase	Platelet volume	0.310589833603731	268	FALSE	NA	0.0366794307289384	0.00166488249682893	6.46159927176639e-05	Up	3.4807967434794	1.02281249252971e-38	0.0568610124911286	0.00151028683666051	5.86159584385772e-05	Up	3.29890347417514	NA	1e-06	0.01
Alkaline_phosphatase	time_aggregated_depression	0.127282828097761	268	FALSE	NA	1	0.000825245047666674	3.20287035823148e-05	Up	0.777019150719082	4.45826638283932e-06	1	0.000845824836806148	3.28274287221971e-05	Up	0.721877984785333	NA	1e-06	0.01
Alkaline_phosphatase	Mood swings	0.128859138834474	268	FALSE	NA	0.346232848838783	-0.00172412124193709	-6.69151161271556e-05	Down	2.28884234886035	6.90729103852786e-07	0.362883315280742	-0.00195267812858528	-7.57856701460491e-05	Down	2.28011720181963	NA	1e-06	0.01
Alkaline_phosphatase	FEV FVC ratio	0.221004917932836	268	FALSE	NA	1	-2.95353305468148e-05	-1.1462999383811e-06	Down	0.610772025357566	5.52424528980447e-19	1	-3.55116264402895e-05	-1.37824681311063e-06	Down	0.716997464678407	NA	1e-06	0.01
Alkaline_phosphatase	FVC	0.266202339496567	268	TRUE	7.46374951340719e-23	1	-0.000210011755313074	-8.15079627407949e-06	Down	0.247913974527952	1.23198379712766e-31	1	-0.000221448519935843	-8.5946701816892e-06	Down	0.360467651421716	NA	1e-06	0.01
Alkaline_phosphatase	townsend	0.0576004962860416	268	TRUE	1	1	0.00166531525540827	6.46327885727854e-05	Up	1.62372833545933	0.0211190771578063	1	0.00164228918233042	6.37391203570713e-05	Up	1.2288050276977	0.01	1e-06	0.01
Alkaline_phosphatase	Sleep duration	0.131344014353404	268	FALSE	NA	1	-1.70441886882523e-05	-6.61504445062205e-07	Down	0.019909447830838	4.32383810855876e-08	1	-2.61191667491098e-05	-1.01371471660402e-06	Down	0.0265505392634848	NA	1e-06	0.01
Alkaline_phosphatase	Neuroticism score	0.189780325100303	268	FALSE	NA	1	-0.00241226238033672	-9.36226602765156e-05	Down	1.25452158395544	2.88141982947265e-16	1	-0.00232242268046874	-9.01358788348924e-05	Down	1.11440450220657	NA	1e-06	0.01
Alkaline_phosphatase	Menarche	0.171200576792694	268	FALSE	NA	1	-0.00124483099541176	-4.83133138149109e-05	Down	1.21364840522621	1.96281277110519e-12	1	-0.00144546888824246	-5.61002997714148e-05	Down	1.26729894674813	NA	1e-06	0.01
Alkaline_phosphatase	Num children (f)	0.0421628671289619	268	FALSE	NA	1	0.000854324132906917	3.31572961188444e-05	Up	1.00213211704737	0.0510124667120853	1	0.000972389381306066	3.77395433616974e-05	Up	1.21505195074108	0.151	1e-06	0.01
Alkaline_phosphatase	chronotype_quantitative_time_averaged	0.132425586455626	268	FALSE	NA	1	-0.000206050947686455	-7.99707280275635e-06	Down	0.246513056481796	2.75800845542238e-09	1	-0.000297492942679035	-1.15460411496416e-05	Down	0.449177465788558	NA	1e-06	0.01
Alkaline_phosphatase	alcohol_continuous	0.106099006355582	268	TRUE	0.980670971183484	1	0.000929986814853392	3.60938512901339e-05	Up	0.44807539832102	1.08273350107133e-05	1	0.000818696398770293	3.17745430333241e-05	Up	0.508607329887645	NA	1e-06	0.01
Alkaline_phosphatase	physical_activity	0.0225594999063669	268	TRUE	0.0623224320928549	1	-0.00268772152246813	-0.000104313544441541	Down	1.18709999738873	0.193392848512448	1	-0.00293755249245613	-0.000114009769951834	Down	1.38755678971152	0.606	1e-06	0.01
Alkaline_phosphatase	Summer outdoor time	0.0836578214264633	268	FALSE	NA	1	0.000720759697074426	2.79735076956198e-05	Up	0.493895796088556	0.000659385847947761	1	0.000795764367651674	3.08845246935408e-05	Up	0.544598451378797	NA	1e-06	0.01
Alkaline_phosphatase	Height	0.372260104458047	268	FALSE	NA	1	-0.00035854163087121	-1.39154105190487e-05	Down	0.0413471954788613	5.39144346699296e-76	1	-0.00205864830812872	-7.98984939415485e-05	Down	0.347253113929462	NA	1e-06	0.01
Alkaline_phosphatase	Pulse rate	0.162818573750746	268	TRUE	1	0.779872449097793	0.00879100431803995	0.000341188925991687	Up	1.82230413432478	2.52322817422989e-10	1	0.0071548189971367	0.00027768670347352	Up	1.18370141146589	NA	1e-06	0.01
Alkaline_phosphatase	Water intake	0.0430964606421823	268	FALSE	NA	1	0.000683516494669804	2.65280564400848e-05	Up	0.684268924661824	0.0541264867869296	1	0.000806019373081515	3.12825331760832e-05	Up	0.717596855954982	0.089	1e-06	0.01
Alkaline_phosphatase	Bread intake	0.107266597809184	268	TRUE	9.02530072441336e-19	1	0.00412577290430431	0.000160125962310874	Up	0.773995792647485	0.00024233194510945	1	0.00338633214631496	0.000131427421288075	Up	0.761248019086904	0.001	1e-06	0.01
Alkaline_phosphatase	Coffee intake	0.0702923322208956	268	TRUE	3.19158818917434e-77	1	3.63279385500931e-05	1.40992881916384e-06	Up	0.0245323191256476	0.0139065364273804	1	0.000273897152820089	1.06302615744481e-05	Up	0.179974136955004	NA	1e-06	0.01
Alkaline_phosphatase	Beer intake	0.159798778196545	268	FALSE	NA	1	0.000694197615290842	2.69426029402613e-05	Up	0.141061226825688	5.64667141089338e-11	1	0.0010844276129212	4.20878751940833e-05	Up	0.242005155944601	NA	1e-06	0.01
Alkaline_phosphatase	Body mass index (BMI)	0.23748886525604	268	FALSE	NA	1	0.00364500391776096	0.000141466768408281	Up	0.905573585738366	5.14257827449969e-29	1	0.00278416901391056	0.000108056781827093	Up	0.887441056871349	NA	1e-06	0.01
Alkaline_phosphatase	Waist circumference	0.208603097783859	268	TRUE	1.74377153632306e-154	1	0.00793956993397263	0.000308143784328386	Up	0.816298629128865	1.5780246420866e-15	1	0.00765509121224948	0.000297102839969727	Up	1.12548776431873	NA	1e-06	0.01
Alkaline_phosphatase	Intelligence	0.13009796591791	268	TRUE	2.35077860485285e-37	1	0.000615105194649775	2.387293568993e-05	Up	0.192638695880476	1.40802969579897e-07	1	0.000633725154078804	2.45955975985998e-05	Up	0.252311808692566	NA	1e-06	0.01
Alkaline_phosphatase	smoking_current	0.0532240894177399	268	TRUE	0.64429504436872	1	0.00114459211052661	4.44229281161591e-05	Up	0.599072068641801	0.0215470823346136	1	0.00122713207129585	4.76263983395171e-05	Up	0.676688849790308	NA	1e-06	0.01
Alkaline_phosphatase	Crohns disease	0.0210625027556041	268	FALSE	NA	1	0.00924745350936559	0.000358904240843551	Up	1.58950506657286	0.33992280179317	0.815982902611675	0.00980414743952108	0.000380510168592451	Up	1.80187627852203	0.172	1e-06	0.01
Alkaline_phosphatase	Atrial fibrillation	0.0566434349999999	268	FALSE	NA	1	0.00162798651417317	6.31840174574659e-05	Up	0.648031118968001	0.0421749131767532	1	0.00183486436284223	7.12131832325323e-05	Up	0.644176147290231	0.06	1e-06	0.01
Alkaline_phosphatase	Myocardial infarction	0.0742741971940298	268	FALSE	NA	1	0.00186424906280223	7.23536370256634e-05	Up	0.524255040589079	0.00577779293888195	1	0.00231002628795768	8.96547606720517e-05	Up	0.785759484885535	NA	1e-06	0.01
Alkaline_phosphatase	Heart failure	0.0142378361842473	268	FALSE	NA	1	0.00119886426114263	4.65292923164291e-05	Up	0.212863837315224	0.557392680257165	1	0.00139789276573544	5.42538160758365e-05	Up	0.278188577001793	0.866	1e-06	0.01
Alkaline_phosphatase	Cardiomyopathy	0.0722344881398904	268	FALSE	NA	1	0.00674525131549726	0.000261790913599693	Up	0.795181708687993	0.0312982214297383	1	0.00606689604004566	0.000235463169976911	Up	0.715857606258013	0.008	1e-06	0.01
Alkaline_phosphatase	Asthma	0.102690429605031	268	FALSE	NA	1	0.000449932183753035	1.74623823388156e-05	Up	0.195508463121634	9.26668247303212e-05	1	0.000605943661632615	2.35173661215989e-05	Up	0.293795144058756	NA	1e-06	0.01
Alkaline_phosphatase	Diabetes	0.120509064185142	268	FALSE	NA	1	0.000696349260073598	2.70261107336812e-05	Up	0.207632295776453	1.1217703440047e-07	1	0.000712414456168971	2.76496193571928e-05	Up	0.222575731127739	NA	1e-06	0.01
Alkaline_phosphatase	Malignant melanoma	0.0635634177754487	268	FALSE	NA	1	0.002582708275075	0.000100237860276601	Up	0.575743984416482	0.0101932685645441	1	0.00254106689650253	9.86217107767308e-05	Up	0.47755706871018	0.068	1e-06	0.01
Alkaline_phosphatase	Non-melanoma skin cancer	0.133080624807843	268	FALSE	NA	0.208485474550474	0.00438158457331353	0.000170054305586316	Up	2.56992506327492	3.47549235172643e-08	0.30008970755347	0.00432938860122303	0.000168028520247762	Up	2.39407948662884	NA	1e-06	0.01
Alkaline_phosphatase	Lung cancer	0.0133429050301863	268	FALSE	NA	1	0.000705986139513672	2.74001290400222e-05	Up	0.0827102751487465	0.36068658324804	1	0.000263398098700504	1.0222781283301e-05	Up	0.027196711351678	0.717	1e-06	0.01
Alkaline_phosphatase	Breast cancer	0.038050952701688	268	FALSE	NA	1	0.00187705267007432	7.28505596588396e-05	Up	0.537315071112495	0.0962242434487159	1	0.00190327098232047	7.38681223255103e-05	Up	0.617995074114521	0.089	1e-06	0.01
Alkaline_phosphatase	Prostate cancer	0.0200646966459137	268	FALSE	NA	1	0.000631260767351896	2.4499951932853e-05	Up	0.097816741905993	0.595519836035728	1	0.00176037843887282	6.8322299383406e-05	Up	0.379431933451685	0.011	1e-06	0.01
Alkaline_phosphatase	Colorectal cancer	0.0167461850653753	268	FALSE	NA	1	7.83477365668576e-05	3.04076521021273e-06	Up	0.0128266793647869	0.449124930888875	1	0.000388691534836564	1.50855627542811e-05	Up	0.0585003045930676	0.021	1e-06	0.01
Alkaline_phosphatase	Bladder cancer	0.00613042678741127	268	FALSE	NA	1	0.000140530918882325	5.45416559330912e-06	Up	0.0109561590186253	0.477445861770314	1	0.000828624012722024	3.21598450783817e-05	Up	0.0893881171498892	0.512	1e-06	0.01
Alkaline_phosphatase	IBD	0.0411477555692883	268	FALSE	NA	1	0.00533769813801028	0.000207162165901609	Up	1.48216901911162	0.174753315616364	1	0.00580102937059618	0.000225144580641184	Up	1.47906814320009	0.038	1e-06	0.01
Alkaline_phosphatase	Respiratory failure	0.0552636473432276	268	FALSE	NA	1	0.0021677558771487	8.41330834087723e-05	Up	0.23710193135183	0.0352245112729738	1	0.00313053208157779	0.000121499528387695	Up	0.376893935813486	0.129	1e-06	0.01
Alkaline_phosphatase	Respiratory infection	0.0021388171809491	268	TRUE	0.761153978869824	0.308319444554517	0.00495361943852736	0.000192255632560026	Up	2.35610467533379	0.997347641555563	0.317330683671585	0.0047574447337783	0.000184641868034543	Up	2.35911404728214	0.908	1e-06	0.01
Alkaline_phosphatase	Helicobacter pylori	0.0333062871571915	268	FALSE	NA	1	-0.00382798196654461	-0.000148568355631533	Down	0.403198448822457	0.158272828094505	1	-0.00245525494750097	-9.52912509500857e-05	Down	0.26075288668306	0.247	1e-06	0.01
Alkaline_phosphatase	Stroke	0.013629150178881	268	FALSE	NA	0.925343295003877	0.00593836303125605	0.000230474656988308	Up	1.72385276214523	0.386289447755615	0.270185254835377	0.00591102757103964	0.000229413736531974	Up	2.45459842187315	0.789	1e-06	0.01
Alkaline_phosphatase	Multiple sclerosis	0.00894525203052166	268	FALSE	NA	1	0.00420515866598983	0.000163207014462439	Up	0.462178140927308	0.545009495491781	1	0.00535731027965322	0.000207923335536098	Up	0.739446860461267	0.679	1e-06	0.01
Alkaline_phosphatase	Migraine	0.00913369433143274	268	FALSE	NA	1	-0.00273496361168308	-0.000106147063923243	Down	1.10847569288074	0.693569011989813	1	-0.00265479816434905	-0.000103035751280453	Down	1.1210177158208	0.254	1e-06	0.01
Alkaline_phosphatase	Osteoarthritis	0.0665884610895523	268	FALSE	NA	1	-0.000456574286968223	-1.77201699567406e-05	Down	0.136759617053567	0.0194646358941692	1	-0.000933801806819273	-3.62419154889917e-05	Down	0.430810619152035	0.006	1e-06	0.01
Alkaline_phosphatase	Gout	0.0841086575373134	268	FALSE	NA	1	0.00101969207665379	3.95754150366871e-05	Up	0.189627594267378	0.00698838465683161	1	0.000746347115068462	2.8966584635233e-05	Up	0.134794821376759	0.02	1e-06	0.01
Alkaline_phosphatase	Hiatus hernia	0.0644438510671642	268	TRUE	1.6602298728569e-33	1	0.0015248992373202	5.91830824106368e-05	Up	0.966572230331456	0.0252749775612202	1	0.00173357727028891	6.72821153960427e-05	Up	1.21088076350572	0.008	1e-06	0.01
Alkaline_phosphatase	Gastric reflux	0.0534768999701491	268	TRUE	0.00583414861997035	1	0.000760436614489763	2.95134142125373e-05	Up	0.317154042288721	0.0316565851390035	1	0.000856508174098968	3.32420612539392e-05	Up	0.389151961770013	0.005	1e-06	0.01
Alkaline_phosphatase	Allergic rhinitis	0.0910279522964951	268	FALSE	NA	1	-0.0001093180947618	-4.24276021190171e-06	Down	0.0306869379175382	0.000362957328278125	1	-0.000647267061464952	-2.5121174503104e-05	Down	0.224031700325997	NA	1e-06	0.01
Alkaline_phosphatase	Hypothyroidism	0.152294879495745	268	FALSE	NA	1	-0.00314855597789974	-0.00012219905640586	Down	1.45763591249993	4.45338487071907e-08	0.451929560111612	-0.0038149567951529	-0.000148062833841619	Down	2.15643728167989	NA	1e-06	0.01
Alkaline_phosphatase	Kidney infection	0.0150548876716697	268	FALSE	NA	1	0.000522130623506878	2.02644863108657e-05	Up	0.119981619974779	0.427970700735574	1	0.00108487789250338	4.21053510593522e-05	Up	0.310266531222099	0.128	1e-06	0.01
Alkaline_phosphatase	Angina	0.0389005556727317	268	FALSE	NA	1	0.000847950770522088	3.29099386397253e-05	Up	0.353730641139054	0.156102683888494	1	0.00150131744114766	5.82678459464079e-05	Up	0.595637310431861	0.005	1e-06	0.01
Aspartate_aminotransferase	statins	0.00220820718816062	43	FALSE	NA	1	0.134675927769231	0.0129004754151996	Up	0.705950591532675	0.976149204770887	1	0.144239404406693	0.0138165514897362	Up	1.60927067577031	0.987	1e-06	0.01
Aspartate_aminotransferase	Alanine_aminotransferase	0.435772003401769	43	TRUE	7.96849632841355e-07	0.0282916835931353	0.205220268218377	0.0196578487982519	Up	3.6178168685827	5.22089817639976e-13	0.00171088264482362	0.215084951087465	0.0206027771231524	Up	5.05351876990934	NA	1e-06	0.01
Aspartate_aminotransferase	Albumin	0.318454497013636	43	FALSE	NA	0.0331945078907728	0.0319360611196409	0.00305912406290001	Up	3.53405373591422	1.66822052995946e-07	0.00610186587949626	0.0321013341405776	0.00307495540394741	Up	4.43574649261016	NA	1e-06	0.01
Aspartate_aminotransferase	Alkaline_phosphatase	0.121486391028541	43	TRUE	1	1	0.0642604684914487	0.00615544743351333	Up	0.485392280897382	0.0603430551647512	1	0.0707604226181424	0.00677807168270373	Up	0.748891937517578	0.001	1e-06	0.01
Aspartate_aminotransferase	Calcium	0.199894097268499	43	FALSE	NA	1	0.000158952599796872	1.52259140874475e-05	Up	0.4102090738332	0.000156327054275821	1	0.000211839848637976	2.02919319330516e-05	Up	0.478168293074284	0.002	1e-06	0.01
Aspartate_aminotransferase	C_reactive_protein	0.0982646692389006	43	FALSE	NA	1	0.00434341453974329	0.00041605143113616	Up	0.223979426863211	0.154221485293633	1	0.00517743910138939	0.000495941828265069	Up	0.280946801581741	0.452	1e-06	0.01
Aspartate_aminotransferase	Creatinine_in_urine	0.0907057206848837	43	FALSE	NA	1	20.0225830413623	1.91794364852261	Up	1.40146732267322	0.176062625397488	1	21.9331825017287	2.10095810236758	Up	1.31769651396974	0.006	1e-06	0.01
Aspartate_aminotransferase	Creatinine	0.0730878984260042	43	FALSE	NA	1	-0.0417788280658069	-0.00400195308297648	Down	1.01637540962791	0.691931634978078	1	-0.0404838722797164	-0.00387791053462399	Down	0.725477311465799	0.002	1e-06	0.01
Aspartate_aminotransferase	Cystatin_C	0.300834830545455	43	FALSE	NA	1	0.000629655947728032	6.03141274632115e-05	Up	1.15441034420435	5.89190672443586e-06	1	0.000681238529687932	6.5255172544159e-05	Up	1.00306742745486	NA	1e-06	0.01
Aspartate_aminotransferase	Direct_bilirubin	0.285001792727273	43	TRUE	1	0.0423586894537469	0.00671323076191199	0.000643053809504873	Up	3.4069140385442	0.00388786086837219	0.0765940733280923	0.00699717275286574	0.000670252335138334	Up	3.14307856867297	0.01	1e-06	0.01
Aspartate_aminotransferase	Gamma_glutamyltransferase	0.263394125342273	43	TRUE	2.16425846313163e-05	1	0.031360368787184	0.00300397905737011	Up	0.0971467857927834	1.38114809232551e-05	1	-0.00682992943190198	-0.00065423226097819	Down	0.0249310242221179	NA	1e-06	0.01
Aspartate_aminotransferase	Glucose	0.0454320623678648	43	FALSE	NA	1	0.00322704650763762	0.00030911562908866	Up	0.648855326506267	0.456661788515819	1	0.00336379954069157	0.000322215068387785	Up	0.743936858935481	0.212	1e-06	0.01
Aspartate_aminotransferase	Glycated_haemoglobin_HbA1c	0.0607889247029599	43	FALSE	NA	1	-0.0057863318760594	-0.000554267071686319	Down	0.203679726006665	0.272761177976909	1	-0.00181797826277845	-0.00017414235990657	Down	0.0490018994581618	0.126	1e-06	0.01
Aspartate_aminotransferase	HDL_cholesterol	0.392049232636364	43	FALSE	NA	1	-0.00248131705839376	-0.00023768293442889	Down	1.31747667905938	7.43451652849929e-11	0.176086194472671	-0.00323497716838734	-0.000309875299326116	Down	2.68057939938983	NA	1e-06	0.01
Aspartate_aminotransferase	IGF_1	0.261624947409091	43	TRUE	1	1	-0.013241972679561	-0.00126843561303796	Down	0.558095962033235	4.47651244391702e-07	1	-0.0179863798468139	-0.00172289773581404	Down	0.649670595450918	NA	1e-06	0.01
Aspartate_aminotransferase	LDL_direct	0.272551344545454	43	FALSE	NA	1	-0.00230066386727155	-0.000220378341920399	Down	0.558968568824559	4.08287953623307e-05	1	-0.00239321140827058	-0.000229243380366178	Down	0.635721660014681	0.008	1e-06	0.01
Aspartate_aminotransferase	Lipoprotein_A	0.0369657547357293	43	FALSE	NA	1	0.0978558456945127	0.00937351576132254	Up	0.401564390009573	0.796393275216055	1	0.120213546528491	0.0115151380595802	Up	0.601743416782246	0.428	1e-06	0.01
Aspartate_aminotransferase	uacr_lowcontrolonly	0.129263049439746	43	TRUE	6.27645862457703e-23	0.000246899933244551	0.0382148766144059	0.00366056565879964	Up	5.92068248044806	0.777101519157585	0.0113874794900996	0.0397757543131431	0.00381008060710723	Up	4.12305720808199	0.471	1e-06	0.01
Aspartate_aminotransferase	Non_albumin_protein	0.535531036036977	43	TRUE	1	0.000168189973247852	0.0572691175925562	0.00548575276807364	Up	6.0973875723724	5.63003948173392e-17	0.000799461467009214	0.0576417924686328	0.00552145092999703	Up	5.4208307217513	NA	1e-06	0.01
Aspartate_aminotransferase	oestradiol_gt212_lowcontrolonly	0.0374025158139535	43	FALSE	NA	1	0.0127070674136999	0.00121719756072971	Up	0.991155828688422	0.943031911496403	1	0.0116781527270941	0.00111863882912298	Up	0.899713864864966	0.112	1e-06	0.01
Aspartate_aminotransferase	Phosphate	0.124547989862579	43	FALSE	NA	1	-0.000555325291001393	-5.31940665467518e-05	Down	1.48739295123526	0.0516773236785871	1	-0.000661238493522953	-6.33393886388755e-05	Down	1.36152850270923	0.027	1e-06	0.01
Aspartate_aminotransferase	rheumatoidfactor_lowcontrolonly	0.00477748414376322	43	FALSE	NA	1	0.00761069087566341	0.000729020636133391	Up	0.416615584788089	0.80048289009218	1	0.00831150284021608	0.000796150728861477	Up	0.612945785492563	0.909	1e-06	0.01
Aspartate_aminotransferase	SHBG	0.162725371368288	43	FALSE	NA	1	0.00151044206167831	0.000144683767957054	Up	0.00977319995482518	0.00339287599920192	1	0.0452917194134888	0.0043384495097521	Up	0.359620494549353	NA	1e-06	0.01
Aspartate_aminotransferase	Sodium_in_urine	0.0977605691649047	43	FALSE	NA	1	0.0216006467864903	0.00206910483140694	Up	0.0923203306740107	0.0875029758378401	1	-0.00523182635939208	-0.000501151530521333	Down	0.0185471035336747	0.003	1e-06	0.01
Aspartate_aminotransferase	Testosterone	0.170276247727273	43	FALSE	NA	1	0.000704283900496933	6.74626660768198e-05	Up	0.0210120668836976	0.268326710959373	1	0.001695669953492	0.00016242656657097	Up	0.107707870408053	0.031	1e-06	0.01
Aspartate_aminotransferase	Total_bilirubin	0.159843564545454	43	TRUE	1	0.102644646517679	0.0224008278406253	0.00214575339204849	Up	2.95282942776907	0.276750462948204	1	0.0192068114600338	0.00183980168652789	Up	1.56637838460646	0.257	1e-06	0.01
Aspartate_aminotransferase	Urate	0.277070346363636	43	FALSE	NA	1	0.117162347530274	0.0112228666914495	Up	0.293989910390412	1.274579694507e-06	1	0.16533552943541	0.0158373286753612	Up	0.47979078933783	NA	1e-06	0.01
Aspartate_aminotransferase	Urea	0.119761821035941	43	FALSE	NA	1	-0.00119424403804737	-0.00011439546849811	Down	0.193734658782525	0.0679738180179382	1	-0.00100217378698284	-9.59972469830151e-05	Down	0.140813305434457	0.087	1e-06	0.01
Aspartate_aminotransferase	Vitamin_D	0.159474629445032	43	FALSE	NA	1	-0.0193863247772592	-0.00185699709163054	Down	0.200531222092179	0.00629470751526373	1	-0.0225308488954566	-0.00215820798173718	Down	0.232629250522781	0.011	1e-06	0.01
Aspartate_aminotransferase	Basal metabolic rate	0.280498334162273	43	FALSE	NA	0.12156391159306	5.55157131671957	0.531779587290359	Up	2.86082505917869	0.0125086248049737	0.436420344913558	5.27680976819691	0.505460447259393	Up	2.17588652951475	NA	1e-06	0.01
Aspartate_aminotransferase	SBP	0.183819403319239	43	FALSE	NA	1	0.0391843191971628	0.00375342761573921	Up	0.342887335338123	0.000534533125156602	1	0.0561522120840907	0.00537876548169125	Up	0.658868896871403	NA	1e-06	0.01
Aspartate_aminotransferase	DBP	0.218383285340909	43	FALSE	NA	1	0.0254459271668214	0.00243744047856142	Up	0.398192818923897	0.00236462920864568	1	0.0373578664019954	0.00357847348866274	Up	1.10706033508129	NA	1e-06	0.01
Aspartate_aminotransferase	RBC	0.327059329429704	43	FALSE	NA	0.427559629089772	-0.00235072221001132	-0.000225173381617075	Down	2.16902376500324	0.000106914293227846	0.641719121682816	-0.00215285044287974	-0.000206219438551488	Down	1.94617110317447	NA	1e-06	0.01
Aspartate_aminotransferase	Hemoglobin	0.170611758520402	43	TRUE	1	1	-0.00638829660707919	-0.000611928684581569	Down	1.02208390084569	0.0211036309512764	1	-0.00513420157783047	-0.000491800148167333	Down	0.73824115449321	0.005	1e-06	0.01
Aspartate_aminotransferase	RBC distr width	0.343274334954546	43	FALSE	NA	0.0299428520268787	0.00763545610113898	0.000731392872862638	Up	3.58747367903015	8.05991892428554e-05	0.0273233374453926	0.00812890395149438	0.000778659759882719	Up	3.672701644952	NA	1e-06	0.01
Aspartate_aminotransferase	Reticulocyte count	0.185628881363636	43	FALSE	NA	1	6.95529501115318e-05	6.66240907213868e-06	Up	0.26940052071182	0.00120343181170883	1	8.36287700375256e-05	8.01071809745467e-06	Up	0.414758083504014	0.001	1e-06	0.01
Aspartate_aminotransferase	Eosinophill count	0.135753527727273	43	FALSE	NA	1	0.000157751453614954	1.5110857469338e-05	Up	0.22834339496571	0.0173310205016402	1	0.000208453562229671	1.9967562869606e-05	Up	0.323699690578858	0.042	1e-06	0.01
Aspartate_aminotransferase	Monocyte count	0.36665633225	43	FALSE	NA	0.0860210800354661	-0.00201416711262605	-0.000192935097971326	Down	3.05157153010848	6.61236189908672e-09	0.125566151076568	-0.0019577253665158	-0.000187528598308418	Down	2.87428770573181	NA	1e-06	0.01
Aspartate_aminotransferase	Basophill count	0.0508753493234672	43	FALSE	NA	1	-0.000133414993140137	-1.27796917202049e-05	Down	0.810024002490424	0.406204220854243	1	-0.000148034360567427	-1.41800666291098e-05	Down	0.873888948342041	0.092	1e-06	0.01
Aspartate_aminotransferase	Lymphocyte count	0.153282789556025	43	FALSE	NA	0.0247719951847655	-0.00694192895705683	-0.00066496058596326	Down	3.68598256732732	0.165595553534243	0.288736732951709	-0.00731794992384027	-0.000700979266643161	Down	2.41465014650953	0.004	1e-06	0.01
Aspartate_aminotransferase	Platelet distr width	0.217860109019535	43	FALSE	NA	1	-0.00198097360929233	-0.000189755524748451	Down	0.851503689016705	0.000249681818438562	1	-0.0026296082998291	-0.000251887607425121	Down	1.33953506190741	NA	1e-06	0.01
Aspartate_aminotransferase	Platelet count	0.225379628934591	43	TRUE	1	1	-0.0701201704900232	-0.00671674255748334	Down	0.179424708753256	5.41124018416254e-05	1	-0.0241620542990427	-0.00231445955211553	Down	0.0706611142988275	NA	1e-06	0.01
Aspartate_aminotransferase	Platelet volume	0.0762395001437632	43	FALSE	NA	1	0.000925722327884707	8.86740364814207e-05	Up	0.179434831430683	0.257025096976576	1	0.00118651468974361	0.000113655081782979	Up	0.251036653605224	NA	1e-06	0.01
Aspartate_aminotransferase	time_aggregated_depression	0.151571466019027	43	FALSE	NA	1	0.00521933755344376	0.000499955240012924	Up	0.868182191129468	0.058054957034421	1	0.00576351887005531	0.00055208183615108	Up	0.747751382853502	0.171	1e-06	0.01
Aspartate_aminotransferase	Mood swings	0.0711302409196617	43	FALSE	NA	1	0.00599149326053707	0.000573919280068634	Up	1.05787992013022	0.412473393908519	1	0.00664971373530524	0.000636969575642448	Up	1.13871684341409	0.521	1e-06	0.01
Aspartate_aminotransferase	FEV FVC ratio	0.121051957399577	43	FALSE	NA	0.0344812838878547	0.000382063708293144	3.65975089796393e-05	Up	3.51289163735273	0.415071320997613	0.308701757146374	0.000380620278820824	3.64592442820821e-05	Up	2.37746472999691	0.744	1e-06	0.01
Aspartate_aminotransferase	FVC	0.196035415909091	43	FALSE	NA	1	0.000145714217844522	1.39578224266576e-05	Up	0.0276627727525417	0.000959111709463743	1	-0.000110972033516805	-1.06299025658936e-05	Down	0.0229841029224854	0.009	1e-06	0.01
Aspartate_aminotransferase	townsend	0.157955291966173	43	FALSE	NA	0.032806064051317	0.0178491725661885	0.00170975478458428	Up	3.53994484579828	0.0476031865532889	0.164804124549285	0.0181602748455864	0.0017395549676865	Up	2.72126254612334	0.346	1e-06	0.01
Aspartate_aminotransferase	Sleep duration	0.0844242940909091	43	FALSE	NA	1	-0.00392996794083497	-0.000376447785755272	Down	0.965142226517251	0.314872573594718	1	-0.00383563685513761	-0.000367411903307051	Down	1.09830473789148	0.136	1e-06	0.01
Aspartate_aminotransferase	Neuroticism score	0.0425114212473573	43	FALSE	NA	1	-0.000100525085105289	-9.6291995941082e-06	Down	0.00554858106689825	0.412970219915463	1	0.0015760106361995	0.000150964517587899	Up	0.0935420522122259	0.44	1e-06	0.01
Aspartate_aminotransferase	Menarche	0.157389355454546	43	FALSE	NA	0.343362294553296	-0.0123024050815063	-0.00117843535166689	Down	2.29426197605812	0.0361264293335723	0.34870480018459	-0.0126593430591339	-0.00121262609147769	Down	2.30353603009582	0.222	1e-06	0.01
Aspartate_aminotransferase	Num children (f)	0.140614260549683	43	FALSE	NA	1	-0.0025779581613896	-0.000246940091175059	Down	0.197264624634716	0.351594875908136	1	-0.000714173371146096	-6.84099687989327e-05	Down	0.0724420749127239	0.124	1e-06	0.01
Aspartate_aminotransferase	chronotype_quantitative_time_averaged	0.228399219136364	43	FALSE	NA	1	0.00104332395128333	9.99389809787112e-05	Up	0.207929823835353	0.000117261446491579	1	0.000809272202412328	7.75193928443821e-05	Up	0.150990194058612	0.001	1e-06	0.01
Aspartate_aminotransferase	alcohol_continuous	0.050142204756871	43	FALSE	NA	1	-0.00279066620227809	-0.000267315186394742	Down	0.198367419369275	0.267239753231658	1	-0.00338523698221324	-0.000324268539946481	Down	0.305127682494763	0.246	1e-06	0.01
Aspartate_aminotransferase	physical_activity	0.134118502325581	43	FALSE	NA	1	0.00291766635393562	0.000279480406722698	Up	0.0927114301025748	0.0244394743842096	1	0.00369672704382819	0.000354105868328047	Up	0.135508189035581	0.135	1e-06	0.01
Aspartate_aminotransferase	Summer outdoor time	0.162467185454546	43	FALSE	NA	1	-0.00554530692360825	-0.000531179527200465	Down	0.404265023356834	0.00708237977921992	1	-0.00641810521464091	-0.000614784021948691	Down	0.688087222225855	0.039	1e-06	0.01
Aspartate_aminotransferase	Height	0.374729520640909	43	FALSE	NA	1	0.0277322279882497	0.00265644299836678	Up	0.82556738822924	5.08472628988361e-06	1	0.0303511565866349	0.00290730760763477	Up	1.12832541573659	NA	1e-06	0.01
Aspartate_aminotransferase	Pulse rate	0.265325910590909	43	FALSE	NA	1	-0.030373020063521	-0.00290940188870438	Down	0.432026548058816	1.32446035382173e-06	1	-0.0373945596374462	-0.00358198829780256	Down	0.775116548766248	NA	1e-06	0.01
Aspartate_aminotransferase	Water intake	0.115336385623679	43	TRUE	1.3806573551159e-21	1	0.0026044214743482	0.000249474986043667	Up	0.275880564118071	0.143175706099748	1	0.000674471974473197	6.46070108374667e-05	Up	0.0545524908110314	0.052	1e-06	0.01
Aspartate_aminotransferase	Bread intake	0.15042683589852	43	FALSE	NA	1	0.0142332481734805	0.00136338892318639	Up	0.369029505580473	0.019418944417227	1	0.0167739302668798	0.00160675837626264	Up	0.539759883708017	0.091	1e-06	0.01
Aspartate_aminotransferase	Coffee intake	0.0698099438794926	43	TRUE	2.84824205617996e-90	1	-0.000367272289002488	-3.5180653391e-05	Down	0.0326221402101311	0.19500355656893	1	0.00134945902103415	0.000129263359926507	Up	0.125068986796748	0.219	1e-06	0.01
Aspartate_aminotransferase	Beer intake	0.154778010073996	43	FALSE	NA	1	0.0127816336712981	0.00122434018962326	Up	0.475203709872702	0.0422573331316728	1	0.0134867224172486	0.00129187995105898	Up	0.576504177757693	0.082	1e-06	0.01
Aspartate_aminotransferase	Body mass index (BMI)	0.190411506818182	43	FALSE	NA	0.168898640181719	0.0271977665083817	0.00260524745588482	Up	2.69046658126388	0.0476032380441909	0.51980639633577	0.0274479612586911	0.00262921336633994	Up	2.06616806685483	0.006	1e-06	0.01
Aspartate_aminotransferase	Waist circumference	0.240788681818182	43	FALSE	NA	1	0.0555759265871466	0.0053235636575152	Up	1.55887547749427	0.000255474192859913	1	0.0580192798011942	0.00555761007242077	Up	1.54611995820354	0.04	1e-06	0.01
Aspartate_aminotransferase	Intelligence	0.158641633181818	43	FALSE	NA	1	0.0141163298315805	0.00135218942955564	Up	0.895528826357906	0.0050858943637164	1	0.0146953746645919	0.00140765556783509	Up	1.26482741244854	0.016	1e-06	0.01
Aspartate_aminotransferase	smoking_current	0.202034668181818	43	FALSE	NA	1	-0.00886505206561609	-0.000849174667821169	Down	0.653283421315548	0.00728903501336026	1	-0.0101709292581522	-0.000974263367016533	Down	0.81055660153268	0.051	1e-06	0.01
Aspartate_aminotransferase	Crohns disease	0.109508091649049	43	FALSE	NA	0.475682615128672	0.0646298685608645	0.00619083190490927	Up	2.10490520546773	0.126572511383252	0.633773521825867	0.0680753649393272	0.00652087263349204	Up	1.95324277655319	0.516	1e-06	0.01
Aspartate_aminotransferase	Atrial fibrillation	0.168707202811839	43	FALSE	NA	0.222265934038316	0.0268388862935232	0.00257087067106907	Up	2.53685092774719	0.1019648320582	0.891955332711754	0.0275728214570207	0.00264117360263137	Up	1.75275779704495	0.068	1e-06	0.01
Aspartate_aminotransferase	Myocardial infarction	0.156734090718816	43	FALSE	NA	1	0.00758409060581385	0.000726472622298136	Up	0.283841733107842	0.00581602584334321	1	0.011084262242878	0.00106175064043287	Up	0.475685274851875	0.018	1e-06	0.01
Aspartate_aminotransferase	Heart failure	0.00868918812008457	43	FALSE	NA	1	-0.00809975470657214	-0.000775867582218012	Down	0.257193108032848	0.992830335290748	1	0.00179647798232472	0.000172082869068025	Up	0.0371325554517184	0.117	1e-06	0.01
Aspartate_aminotransferase	Cardiomyopathy	0.117694827748414	43	FALSE	NA	1	-0.0154300650611195	-0.00147803084243077	Down	0.191730430150639	0.0660034658496134	1	-0.00447434817730793	-0.00042859343623242	Down	0.0490349132895346	0.06	1e-06	0.01
Aspartate_aminotransferase	Asthma	0.167812732790698	43	FALSE	NA	1	-0.000223483257057157	-2.14072426388976e-05	Down	0.0106603606415023	0.00410679262551565	1	-0.00166496282624365	-0.00015948516088177	Down	0.103498781833581	0.033	1e-06	0.01
Aspartate_aminotransferase	Diabetes	0.0704164289640592	43	FALSE	NA	1	0.00510819672415046	0.000489309168664673	Up	0.198450402827325	0.230373921447391	1	0.00503155780490929	0.000481968001539303	Up	0.232879451455511	0.025	1e-06	0.01
Aspartate_aminotransferase	Malignant melanoma	0.0538961141649049	43	FALSE	NA	1	0.0213343262039739	0.0020435942432549	Up	0.507418535486993	0.764354949714642	1	0.0188087332118552	0.00180167016043398	Up	0.660109124460441	0.739	1e-06	0.01
Aspartate_aminotransferase	Non-melanoma skin cancer	0.0506750447463002	43	FALSE	NA	1	0.00256583370276952	0.00024577870114091	Up	0.138355387134709	0.280464733019215	1	0.00113848325463335	0.000109054197585928	Up	0.0489388268121926	0.434	1e-06	0.01
Aspartate_aminotransferase	Lung cancer	0.127075730708245	43	FALSE	NA	1	0.0309479058336821	0.00296446963442075	Up	0.576048965209967	0.0422004347541808	1	0.0312014469300111	0.00298875608808854	Up	0.597929179619106	0.004	1e-06	0.01
Aspartate_aminotransferase	Breast cancer	0.0764285334038054	43	FALSE	NA	1	0.0041666886713573	0.000399123033031862	Up	0.17887559785546	0.321910243217559	1	0.00537506878063443	0.000514872581968752	Up	0.219782273656439	0.427	1e-06	0.01
Aspartate_aminotransferase	Prostate cancer	0.035756947357294	43	FALSE	NA	1	0.00797880473512067	0.000764281902735243	Up	0.287562798253531	0.487126553807938	1	0.00620130485617004	0.000594016927629858	Up	0.182384507631633	0.335	1e-06	0.01
Aspartate_aminotransferase	Colorectal cancer	0.0590818221987316	43	FALSE	NA	1	-0.00382566942485806	-0.000366457132908184	Down	0.0718193828320711	0.211389811966055	1	-0.0053685043724938	-0.0005142437837326	Down	0.129414517831024	0.337	1e-06	0.01
Aspartate_aminotransferase	Bladder cancer	0.0456532684672304	43	FALSE	NA	1	0.0268251553333794	0.00256955539582504	Up	0.657027413243931	0.573909484030274	1	0.0167456583825455	0.00160405024011064	Up	0.306706701218234	0.064	1e-06	0.01
Aspartate_aminotransferase	IBD	0.0576817338266384	43	FALSE	NA	1	0.0302069503566283	0.00289349423388837	Up	1.27656321948289	0.461863587836647	1	0.0302225029471109	0.00289498400132111	Up	1.0587612001492	0.437	1e-06	0.01
Aspartate_aminotransferase	Respiratory failure	0.0105698216490487	43	FALSE	NA	1	0.0313047469657101	0.00299865109748627	Up	0.699210351389517	0.812116693335292	1	0.0276350950472949	0.00264713872894352	Up	0.643089278790038	0.73	1e-06	0.01
Aspartate_aminotransferase	Respiratory infection	0.116324607071882	43	FALSE	NA	1	0.0290730808527042	0.00278488198297089	Up	1.14913845299221	0.0220129284448595	1	0.0291606208999013	0.00279326735848244	Up	1.49809161864524	0.102	1e-06	0.01
Aspartate_aminotransferase	Helicobacter pylori	0.022746432346723	43	FALSE	NA	1	-0.0137751189257698	-0.00131950517057395	Down	0.226356012908239	0.644998897587893	1	-0.0137498145421567	-0.00131708128841397	Down	0.245051658560757	0.766	1e-06	0.01
Aspartate_aminotransferase	Stroke	0.037272449154334	43	FALSE	NA	1	0.0166437632856245	0.00159428980842451	Up	0.62744932169465	0.691478566601512	1	0.0166731025024904	0.00159710018331591	Up	0.640228543029262	0.531	1e-06	0.01
Aspartate_aminotransferase	Multiple sclerosis	0.180545067547569	43	FALSE	NA	1	-0.0361288675050798	-0.00346074888622203	Down	0.552724104643016	0.000990028928859584	1	-0.0335725268037471	-0.0032158795104051	Down	0.515771379794508	0.053	1e-06	0.01
Aspartate_aminotransferase	Migraine	0.0678104662452431	43	FALSE	NA	1	0.00672714381544947	0.00064438652729701	Up	0.33383706172118	0.14002873844722	1	0.0101669421620643	0.000973881446981439	Up	0.570607175399701	0.062	1e-06	0.01
Aspartate_aminotransferase	Osteoarthritis	0.0194353539112051	43	FALSE	NA	1	-0.00403680941786138	-0.000386682026354413	Down	0.379551995378419	0.753291640054128	1	-0.00342194293712486	-0.000327784567471015	Down	0.239422753338144	0.672	1e-06	0.01
Aspartate_aminotransferase	Gout	0.171563948181818	43	FALSE	NA	1	-0.0147119888223336	-0.00140924702175741	Down	0.479243438106097	0.00516299949169693	1	-0.0151865543761321	-0.00145470519205618	Down	0.454128438673857	0.03	1e-06	0.01
Aspartate_aminotransferase	Hiatus hernia	0.0314069587737843	43	FALSE	NA	1	-0.000977840766532664	-9.36664107504782e-05	Down	0.0704599718631918	0.882257910948419	1	-0.000780643861676129	-7.47771120822393e-05	Down	0.0575587033135272	0.823	1e-06	0.01
Aspartate_aminotransferase	Gastric reflux	0.029234391205074	43	FALSE	NA	1	0.0102668545950447	0.000983451961227645	Up	0.982565823529578	0.653950695201969	1	0.00907393941233679	0.000869183782482953	Up	0.834282077753583	0.554	1e-06	0.01
Aspartate_aminotransferase	Allergic rhinitis	0.102453229090909	43	FALSE	NA	1	-0.00197958712242256	-0.000189622714527105	Down	0.068795687872847	0.0723351886311277	1	-0.00520519601001207	-0.000498600635397271	Down	0.28446335536954	0.068	1e-06	0.01
Aspartate_aminotransferase	Hypothyroidism	0.244700956181818	43	FALSE	NA	1	-0.0159309805438247	-0.00152601304665069	Down	0.746511246253664	0.0188014487495206	1	-0.011998271977353	-0.00114930273904586	Down	0.729728856198042	0.002	1e-06	0.01
Aspartate_aminotransferase	Kidney infection	0.0921342389006342	43	FALSE	NA	1	-0.00145003556782932	-0.000138897488985562	Down	0.0504476516170882	0.155478331890322	1	-0.000915906700824113	-8.77338071644418e-05	Down	0.0333994034852842	0.534	1e-06	0.01
Aspartate_aminotransferase	Angina	0.108333958446089	43	FALSE	NA	1	0.00547327024794569	0.000524279204486744	Up	0.224012257509253	0.162343385656975	1	0.00795695201246316	0.000762188651802668	Up	0.435586134364052	0.2	1e-06	0.01
Calcium	statins	0.00514066666666668	150	FALSE	NA	1	-11.0960846090433	-120.636635860485	Down	1.22470576037501	0.64497406217072	1	-12.6824899378067	-137.884035165389	Down	1.66635965551419	0.787	1e-06	0.01
Calcium	Alanine_aminotransferase	0.230545286431788	150	TRUE	1	0.0203398274857742	9.31537083911946	101.276715113398	Up	3.79097636792133	9.92096640554527e-08	0.00661749138417498	9.79184490479574	106.456941326806	Up	4.38851791745058	NA	1e-06	0.01
Calcium	Albumin	0.297347345794925	150	TRUE	0.0456085067696805	0.0131245562931118	2.51445767202015	27.3371847145866	Up	4.00606258677108	1.44136388361981e-24	0.000120999419262311	2.76033037127868	30.0103127893593	Up	6.32002621804145	NA	1e-06	0.01
Calcium	Alkaline_phosphatase	0.294069453642649	150	FALSE	NA	0.358883116945695	14.1190592741051	153.502417506321	Up	2.26935713883131	2.58589269400839e-17	0.187698630547971	14.0372061333133	152.612510130192	Up	2.64915791350186	NA	1e-06	0.01
Calcium	Aspartate_aminotransferase	0.219122248103576	150	FALSE	NA	1	3.92295106692742	42.6503254106161	Up	1.32894301798867	1.11322556816214e-08	1	3.24715074254819	35.3030240408977	Up	1.1745881930136	NA	1e-06	0.01
Calcium	C_reactive_protein	0.121627602503311	150	TRUE	0.154680663948953	8.94619951642148e-05	-3.13208384591311	-34.0520166992946	Down	6.39832915443733	0.0033487074009394	0.000557060878829809	-3.0672687907041	-33.34734739575	Down	5.60146344489382	0.011	1e-06	0.01
Calcium	Creatinine_in_urine	0.164251451995585	150	TRUE	5.49871300148718e-07	0.266041752973717	-2447.11858721311	-26605.0741603444	Down	2.43628788374768	1.02789365048089e-05	0.282232266336688	-2409.84130392908	-26199.7955230728	Down	2.42971555217974	NA	1e-06	0.01
Calcium	Creatinine	0.273193700483664	150	FALSE	NA	0.161200664669112	-10.6193826355729	-115.453931833458	Down	2.7137893200902	1.89273296438192e-20	0.0252994343645171	-11.4438475217916	-124.417514372966	Down	3.71275515809018	NA	1e-06	0.01
Calcium	Cystatin_C	0.254887102493828	150	FALSE	NA	1	-0.0342626085727013	-0.372503092725758	Down	0.578337140728329	1.11572420348826e-15	1	-0.0509193906101551	-0.553595633027957	Down	1.10791112427964	NA	1e-06	0.01
Calcium	Direct_bilirubin	0.0781394675575365	150	FALSE	NA	1	-0.152550530820119	-1.6585294259447	Down	0.544967085944415	0.0392594461479812	1	-0.132434524419226	-1.439828197119	Down	0.523968026831317	NA	1e-06	0.01
Calcium	Gamma_glutamyltransferase	0.170779997003974	150	TRUE	1	0.3788443346773	21.2236382354265	230.743402529135	Up	2.24011830032305	1.57516762353215e-05	0.459094719726338	17.8858550977581	194.455023055893	Up	2.14818724112843	NA	1e-06	0.01
Calcium	Glucose	0.0407991394701986	150	TRUE	1	1	0.23524553328146	2.5575895224476	Up	0.741739691189091	0.307332910444305	1	0.220082541665689	2.39273747214721	Up	0.71689804266798	0.153	1e-06	0.01
Calcium	Glycated_haemoglobin_HbA1c	0.133802038750861	150	FALSE	NA	1	-1.39365584776283	-15.1518268781384	Down	0.713118979414243	0.000222804270978452	1	-1.29528407269145	-14.0823289041807	Down	0.741264182121485	NA	1e-06	0.01
Calcium	HDL_cholesterol	0.19730438474702	150	TRUE	1	1	0.0283353524900213	0.308061962462985	Up	0.155684469187795	1.43527914543489e-09	1	0.0509377998294131	0.553795778066352	Up	0.378101401334452	NA	1e-06	0.01
Calcium	IGF_1	0.181857084622119	150	TRUE	1	0.047870417428215	3.10571017453302	33.7652821345644	Up	3.34644069518827	1.38130695540969e-06	0.0817393767980399	3.00358695934875	32.65499850235	Up	3.10786298512611	NA	1e-06	0.01
Calcium	LDL_direct	0.217491838264901	150	TRUE	0.00184079194164956	1	0.354278920418927	3.85172055021928	Up	1.5480339223417	8.25158775690571e-11	0.200688991727402	0.444787862145319	4.83573379722228	Up	2.61161524899091	NA	1e-06	0.01
Calcium	Lipoprotein_A	0.0676525661192052	150	FALSE	NA	1	-0.413705864255488	-4.49781030498467	Down	0.0197893031403599	0.0822006684401717	1	-0.598182059009703	-6.50343556070368	Down	0.0283422078115043	0.049	1e-06	0.01
Calcium	uacr_lowcontrolonly	0.0997820288741723	150	FALSE	NA	1	-0.48880831094034	-5.31432413235473	Down	0.348788367330726	0.012523437136438	1	-0.356471614376456	-3.87555951971419	Down	0.220741332604904	0.038	1e-06	0.01
Calcium	Non_albumin_protein	0.303743210240119	150	TRUE	1	1	1.31337093730015	14.2789693027118	Up	1.09684281221637	3.47842185120475e-24	1	1.47665941306016	16.0542416699052	Up	1.48652624965655	NA	1e-06	0.01
Calcium	oestradiol_gt212_lowcontrolonly	0.0383082024282561	150	FALSE	NA	1	-0.888612330709225	-9.66099357908092	Down	1.11240708351536	0.398720884625405	1	-0.778510199218746	-8.46396316591563	Down	0.994062033689174	0.276	1e-06	0.01
Calcium	Phosphate	0.698924324843033	150	TRUE	1	3.38311090057185e-27	-0.513569421438525	-5.58352693459691	Down	29.5090099414189	1.73189380878598e-22	8.50001554953544e-32	-0.532489966448299	-5.78923110674839	Down	34.4465176373695	NA	1e-06	0.01
Calcium	rheumatoidfactor_lowcontrolonly	0.0231017035761589	150	FALSE	NA	1	0.808532221827313	8.79036260651409	Up	0.846006394468249	0.485539703034944	1	0.930883489686605	10.1205656346868	Up	0.927702770046908	0.289	1e-06	0.01
Calcium	SHBG	0.15872149014	150	FALSE	NA	1	6.9240423386275	75.2781907959521	Up	0.994557007677105	1.67671658550904e-06	1	7.69672453692889	83.6787919337981	Up	1.21677556959697	NA	1e-06	0.01
Calcium	Sodium_in_urine	0.14681600178808	150	FALSE	NA	1	2.86760827172229	31.1766381615672	Up	0.164779955570613	0.000139861415632241	1	5.04500070066273	54.8492494321578	Up	0.340517613904647	NA	1e-06	0.01
Calcium	Testosterone	0.107081694161589	150	FALSE	NA	0.25742231326337	1.12003833166237	12.1770571446813	Up	2.45459423830708	0.00143334301073898	0.788455243475859	1.01740055225267	11.061179170023	Up	1.82489581230271	NA	1e-06	0.01
Calcium	Total_bilirubin	0.115146021274515	150	FALSE	NA	1	-0.422849081858721	-4.59721537005559	Down	0.234004630237752	0.03035466127769	1	0.00270345033094465	0.0293919129703895	Up	0.0014094715039297	NA	1e-06	0.01
Calcium	Urate	0.324083065229113	150	TRUE	1	0.0112392158265506	56.0057472919601	608.894504701969	Up	4.08543716739256	7.70132765029524e-18	0.00188563067299539	57.4427883829913	624.518015960525	Up	5.00287639457495	NA	1e-06	0.01
Calcium	Urea	0.309832123432583	150	FALSE	NA	1	-0.335511694706833	-3.64768326552733	Down	0.637278094793261	3.88940429810042e-20	1	-0.365658891532157	-3.97544360025539	Down	0.905855976424638	NA	1e-06	0.01
Calcium	Vitamin_D	0.202850549629139	150	TRUE	1	0.00245124361474843	-13.432905236367	-146.042550561241	Down	4.82578038940418	8.46923976095334e-06	0.0143794932022708	-12.1738655238964	-132.354270354417	Down	4.00229196452434	NA	1e-06	0.01
Calcium	Basal metabolic rate	0.28487871586098	150	FALSE	NA	1	-94.2272623494243	-1024.43883015398	Down	0.23045718916705	1.11190202801898e-24	1	-140.302258783662	-1525.36620795897	Down	0.442663829645473	NA	1e-06	0.01
Calcium	SBP	0.0918610931832229	150	FALSE	NA	0.550066681720931	6.54699008780284	71.1788785893708	Up	2.02470993415086	0.0108790755346782	0.465937486989052	6.92329292154291	75.2700431331389	Up	2.13566806948252	NA	1e-06	0.01
Calcium	DBP	0.194883252691921	150	FALSE	NA	1	0.164729556070442	1.79093979284669	Up	0.0351066936430555	2.10339372368146e-09	1	0.0543659464788271	0.591066589671794	Up	0.0118762360264555	NA	1e-06	0.01
Calcium	RBC	0.216412224498583	150	TRUE	1	0.000253299884287106	0.302936527195643	3.29352603262925	Up	5.90756755634787	2.11934515635488e-10	3.60139829520085e-05	0.329772403853484	3.58528569330544	Up	6.88496775166758	NA	1e-06	0.01
Calcium	Hemoglobin	0.192904854900662	150	FALSE	NA	1	-0.131219803884117	-1.42662175502439	Down	0.160874804904211	1.22903550466004e-06	1	-0.174698683537239	-1.89932415025133	Down	0.259948124775522	NA	1e-06	0.01
Calcium	RBC distr width	0.166339550794702	150	FALSE	NA	1	-0.142634102630026	-1.55071801509534	Down	0.444215905283218	1.92221337065974e-05	1	-0.109415516156616	-1.18956553100858	Down	0.346572058013904	NA	1e-06	0.01
Calcium	Reticulocyte count	0.142739653033113	150	FALSE	NA	0.912680449192376	0.015000006737847	0.163080078648976	Up	1.73191393176833	0.000463144322994511	1	0.0129556079232382	0.140853374001233	Up	1.48105693012875	NA	1e-06	0.01
Calcium	Eosinophill count	0.146679827267108	150	FALSE	NA	1	0.00572712257403081	0.0622652786847567	Up	0.108383803025187	0.000101514795181045	1	0.00234315693504933	0.0254748030406276	Up	0.0431151078591679	0.003	1e-06	0.01
Calcium	Monocyte count	0.115035846560706	150	FALSE	NA	1	-0.043814990839112	-0.476356596161913	Down	0.591441548715193	0.000326171200338134	1	-0.0494877418740237	-0.538030747453811	Down	0.809804683913456	NA	1e-06	0.01
Calcium	Basophill count	0.144143809138631	150	FALSE	NA	1	-0.00542782008672408	-0.0590112619351068	Down	0.311263427915881	4.13280293679467e-05	1	-0.00361609753751146	-0.0393142137284387	Down	0.198488788730293	NA	1e-06	0.01
Calcium	Lymphocyte count	0.152769796966887	150	FALSE	NA	1	-0.0413717637655863	-0.449793830539778	Down	0.0845828752323949	8.11993636239425e-06	1	0.00071008005621457	0.00771999062656172	Up	0.00141846868513787	NA	1e-06	0.01
Calcium	Platelet distr width	0.195260773863135	150	FALSE	NA	1	0.113275385945815	1.23153003674505	Up	0.658391146727811	1.25457550955306e-09	1	0.0981968182177672	1.06759584298235	Up	0.65173332731822	NA	1e-06	0.01
Calcium	Platelet count	0.272571314261501	150	TRUE	1	1	5.59533229568955	60.8324547312291	Up	0.184526210746397	2.29126852445697e-16	1	7.07044262456511	76.8698547573221	Up	0.294458675224594	NA	1e-06	0.01
Calcium	Platelet volume	0.290797728997351	150	FALSE	NA	1	0.455427738237588	4.95141053392431	Up	1.33608364369217	5.16269204646917e-18	0.948453118927851	0.470821164040346	5.1187678647885	Up	1.71807080127701	NA	1e-06	0.01
Calcium	time_aggregated_depression	0.0675651713907285	150	FALSE	NA	1	0.232754843333978	2.53051074044274	Up	0.336343657140988	0.0478615059004567	1	0.162304994149109	1.7645799547659	Up	0.229254939028511	0.006	1e-06	0.01
Calcium	Mood swings	0.0264339732450332	150	FALSE	NA	1	0.168735665171926	1.83449421243891	Up	0.277897134748748	0.408067087023425	1	0.059820523955221	0.650368757957015	Up	0.0872965673707526	0.313	1e-06	0.01
Calcium	FEV FVC ratio	0.0924775040874171	150	FALSE	NA	1	-0.00995324282107607	-0.108211659530656	Down	0.412751203174774	0.0149290075992716	1	-0.00652065334117644	-0.0708925454705759	Down	0.244373369823336	NA	1e-06	0.01
Calcium	FVC	0.107055989340397	150	FALSE	NA	1	0.208722359905722	2.26922957196689	Up	1.15425515011941	0.00573865805802243	1	0.228169638729467	2.48066039433332	Up	1.40093292616909	NA	1e-06	0.01
Calcium	townsend	0.0810880105960265	150	FALSE	NA	0.539202856860134	0.979800878172923	10.6523954999043	Up	2.03497270269879	0.110795721525498	1	0.892581260191715	9.70414378184208	Up	1.64883721527317	0.113	1e-06	0.01
Calcium	Sleep duration	0.159127458647241	150	FALSE	NA	1	0.0137177378518736	0.149139250859475	Up	0.0278737860937983	1.62101354667547e-05	1	0.00628943225984305	0.0683787097911552	Up	0.0135433097990056	NA	1e-06	0.01
Calcium	Neuroticism score	0.10487790794702	150	FALSE	NA	1	0.0925765126010915	1.00649187829638	Up	0.0708195156160131	0.00110101521966076	1	0.0746948273898293	0.812082190247968	Up	0.0568559144472433	0.052	1e-06	0.01
Calcium	Menarche	0.187616953245033	150	FALSE	NA	1	0.615522501343872	6.69196085599766	Up	1.02317149023936	9.65110942831263e-07	1	0.583975257199812	6.34897920631673	Up	0.977115325384485	NA	1e-06	0.01
Calcium	Num children (f)	0.000998107068432619	150	FALSE	NA	1	-0.0484297601504666	-0.52652836977477	Down	0.0713731302696426	0.999656401119547	1	-0.178506099892592	-1.94071838223616	Down	0.395973495274697	0.885	1e-06	0.01
Calcium	chronotype_quantitative_time_averaged	0.175899668333775	150	FALSE	NA	1	-0.0836233957069486	-0.909153588203057	Down	0.262977973254457	6.27282002205846e-07	1	-0.0834789317690027	-0.90758297621775	Down	0.260060121469836	NA	1e-06	0.01
Calcium	alcohol_continuous	0.0214940766004414	150	FALSE	NA	1	0.0328032947225312	0.356637432021832	Up	0.0354945323498085	0.49686262647981	1	0.0315869105200128	0.343412902534551	Up	0.0344648701402776	0.328	1e-06	0.01
Calcium	physical_activity	0.122788174834437	150	FALSE	NA	1	0.470582808865103	5.11617646723753	Up	0.255361306965736	0.000776264163352478	1	0.344153708083108	3.74163923806249	Up	0.19403202436007	0.046	1e-06	0.01
Calcium	Summer outdoor time	0.106601617035761	150	FALSE	NA	1	0.280271236384062	3.04710898277363	Up	0.405830129812367	0.00109808519533445	1	0.26704229855924	2.90328396598407	Up	0.372541946995514	0.001	1e-06	0.01
Calcium	Height	0.354084708652869	150	FALSE	NA	1	1.72353474496965	18.7382703672197	Up	0.555025122307391	9.00474868863572e-32	1	2.2924193078318	24.9231835392696	Up	1.1253386042496	NA	1e-06	0.01
Calcium	Pulse rate	0.262497883415894	150	FALSE	NA	1	-4.95718229249945	-53.8944876670207	Down	1.5272156331203	8.96836422076371e-17	0.168405526010343	-5.99610677815841	-65.1896750487784	Down	2.70678779341169	NA	1e-06	0.01
Calcium	Water intake	0.176347850331126	150	FALSE	NA	1	0.367617322480666	3.99673566223198	Up	0.535566913554927	3.04443052764345e-07	1	0.405682305107318	4.4105781670399	Up	0.625698548257758	NA	1e-06	0.01
Calcium	Bread intake	0.105123167019868	150	FALSE	NA	1	-0.59474266506657	-6.46604246851687	Down	0.190641156945919	0.0017318123466414	1	-0.559553363607228	-6.08346437039425	Down	0.195478257488325	NA	1e-06	0.01
Calcium	Coffee intake	0.136195351655629	150	FALSE	NA	1	0.0253666583802306	0.27578631903358	Up	0.0241367101524482	0.00119301672732808	1	-0.102209942593103	-1.11122653263441	Down	0.119740737153677	NA	1e-06	0.01
Calcium	Beer intake	0.132372456013245	150	FALSE	NA	0.813718975997087	2.21048445133583	24.0323877499756	Up	1.79891002593049	0.000103726116494095	1	1.88950239414031	20.5426707086972	Up	1.60326335954314	NA	1e-06	0.01
Calcium	Body mass index (BMI)	0.236525628167643	150	FALSE	NA	1	-0.252664188759684	-2.74696515107188	Down	0.116389349400544	8.66657908955543e-14	1	-0.280552704479098	-3.0501691040041	Down	0.139557533769426	NA	1e-06	0.01
Calcium	Waist circumference	0.210141098074946	150	FALSE	NA	1	1.76306279042336	19.1680192916096	Up	0.385214238680945	1.33444109794401e-09	1	1.81297000653091	19.7106105630812	Up	0.466765430760454	NA	1e-06	0.01
Calcium	Intelligence	0.100686557086093	150	FALSE	NA	1	0.552601396542793	6.00788258196928	Up	0.53805963601648	0.0347321777644055	1	0.511015920801575	5.55576527475356	Up	0.531803956287241	0.001	1e-06	0.01
Calcium	smoking_current	0.0680527265933775	150	FALSE	NA	0.172591357243367	1.33378629480233	14.5009250768184	Up	2.6745513783221	0.28358931699248	0.359130919004247	1.23599758438195	13.437766181956	Up	2.28807674241207	0.069	1e-06	0.01
Calcium	Crohns disease	0.0210259315673289	150	FALSE	NA	0.378199043305207	5.22495746787046	56.8057394699659	Up	2.24131035587352	0.703688399912592	0.327854107332585	5.33206889242205	57.9702549162159	Up	2.33815286816508	0.206	1e-06	0.01
Calcium	Atrial fibrillation	0.105201792891832	150	FALSE	NA	1	0.0315013722001838	0.342482929890604	Up	0.0128996973530877	0.000838679595407318	1	0.135891171746871	1.47740886810842	Up	0.0612891526841559	NA	1e-06	0.01
Calcium	Myocardial infarction	0.10655023589404	150	FALSE	NA	1	0.428227668152816	4.65569136217952	Up	0.214717947936616	0.000740475229399873	1	0.473856531081715	5.151768376354	Up	0.261330461911622	0.003	1e-06	0.01
Calcium	Heart failure	0.0266468527593818	150	FALSE	NA	1	-0.102005326055477	-1.10900194156375	Down	0.0329473886079085	0.617528115986354	1	-0.331116106885377	-3.59989443315148	Down	0.1181937007189	0.364	1e-06	0.01
Calcium	Cardiomyopathy	0.0390775849889624	150	FALSE	NA	1	-0.737104021900691	-8.01379519122103	Down	0.139634450663461	0.288837182359291	1	-0.176214026450126	-1.91579895894527	Down	0.0316429762578018	0.467	1e-06	0.01
Calcium	Asthma	0.036393311611479	150	FALSE	NA	1	-0.323575723762046	-3.51791538512255	Down	0.396764563736603	0.387306536949555	1	-0.352093125251799	-3.8279565843761	Down	0.416256683062167	0.071	1e-06	0.01
Calcium	Diabetes	0.055164334746137	150	FALSE	NA	1	-0.0857828527525585	-0.932631205979628	Down	0.0496041005768484	0.135241940369185	1	-0.257513974625778	-2.79969202475239	Down	0.182465063563588	0.003	1e-06	0.01
Calcium	Malignant melanoma	0.0326422267108166	150	FALSE	NA	1	0.110808561102685	1.20471071616328	Up	0.034003868056272	0.17088816590095	1	0.164286765616142	1.78612577486828	Up	0.0519249011971067	0.349	1e-06	0.01
Calcium	Non-melanoma skin cancer	0.126991216688742	150	FALSE	NA	1	-0.894663073613215	-9.7267772581094	Down	0.691443600401655	7.14668239993079e-05	1	-1.01904605532047	-11.0790690799679	Down	0.859377652874723	0.001	1e-06	0.01
Calcium	Lung cancer	0.0253547112582783	150	FALSE	NA	1	0.159483231377553	1.73390174889863	Up	0.0337353866016848	0.38954645340916	1	0.143732097190287	1.56265541234941	Up	0.0315367647510849	0.473	1e-06	0.01
Calcium	Breast cancer	0.00947237678587198	150	FALSE	NA	1	-0.112064801091168	-1.21836855776991	Down	0.0537874049511407	0.911719320745283	1	-0.299330624300985	-3.25432265506158	Down	0.161976240240445	0.154	1e-06	0.01
Calcium	Prostate cancer	0.00945508972626929	150	FALSE	NA	1	0.19935921758493	2.16743348528757	Up	0.0752171534492151	0.522966985442613	1	0.0140557034339793	0.152813612789686	Up	0.00533552786321293	0.56	1e-06	0.01
Calcium	Colorectal cancer	0.0745942437086092	150	FALSE	NA	1	1.85309456247134	20.1468447496973	Up	0.962812193327291	0.022548095684352	1	1.50636833321198	16.3772370604813	Up	0.757011327519751	0.48	1e-06	0.01
Calcium	Bladder cancer	0.0346579754380749	150	FALSE	NA	1	1.07322655902512	11.6681195357322	Up	0.262687324359202	0.302385914036936	1	1.71100398263277	18.6020359145861	Up	0.477359527630218	0.001	1e-06	0.01
Calcium	IBD	0.0256805474613687	150	FALSE	NA	0.933331010940574	2.62852506356923	28.5773254365353	Up	1.71810932240944	0.320730606748604	0.960781747789752	2.64672312813905	28.7751748010837	Up	1.70954535206469	0.774	1e-06	0.01
Calcium	Respiratory failure	0.022576425607064	150	FALSE	NA	1	-2.69408849465205	-29.2901310828491	Down	1.03811823461533	0.24712657294943	1	-2.98789110598685	-32.484353178954	Down	1.17774947571883	0.828	1e-06	0.01
Calcium	Respiratory infection	0.0143811345253864	150	FALSE	NA	1	0.411367547434768	4.47238812366877	Up	0.206417445502286	0.595381225248953	1	0.155513217486664	1.69073975644898	Up	0.0713092085661761	0.469	1e-06	0.01
Calcium	Helicobacter pylori	0.0111663024282561	150	FALSE	NA	1	1.20693383034263	13.1217850375871	Up	0.260298234974051	0.787639218805733	1	1.49450514856865	16.2482605127721	Up	0.386389117605384	0.527	1e-06	0.01
Calcium	Stroke	0.040437291214128	150	FALSE	NA	1	-0.754089986135891	-8.19846660049553	Down	0.331836803710409	0.130537052904877	1	-0.554625169248049	-6.02988503954872	Down	0.242874996185823	0.33	1e-06	0.01
Calcium	Multiple sclerosis	0.00137001577041951	150	FALSE	NA	1	0.192233866301589	2.08996666357229	Up	0.0379561804304941	0.961164301263974	1	-0.669237658234091	-7.27595206102803	Down	0.154481127358969	0.917	1e-06	0.01
Calcium	Migraine	0.094863866022075	150	FALSE	NA	1	0.661686137602169	7.19385192600169	Up	0.393562367901461	0.00340175756878584	1	0.632810043945827	6.87991102538398	Up	0.407030396289214	0.013	1e-06	0.01
Calcium	Osteoarthritis	0.0841710841412805	150	FALSE	NA	1	-1.02299293073055	-11.1219795108459	Down	1.53676122702374	0.0299377618317165	1	-0.88273668368716	-9.59711354254372	Down	1.14506660993594	0.016	1e-06	0.01
Calcium	Gout	0.0631440169094923	150	FALSE	NA	1	0.684800414887147	7.44515035695757	Up	0.295238474088163	0.0667229897526503	1	0.588819150549837	6.40164201656042	Up	0.234312151793672	0.005	1e-06	0.01
Calcium	Hiatus hernia	0.153812610993378	150	FALSE	NA	1	-0.0937939627149509	-1.01972799637214	Down	0.0730401102036551	5.58424321771792e-06	1	-0.0787910403805114	-0.856616219355963	Down	0.0670985825054214	0.011	1e-06	0.01
Calcium	Gastric reflux	0.0158513901986755	150	FALSE	NA	1	0.497649355445539	5.41044397139514	Up	0.602375911252938	0.344388658015258	1	0.51895830308921	5.6421148578414	Up	0.652968033269295	0.676	1e-06	0.01
Calcium	Allergic rhinitis	0.0873758029006622	150	FALSE	NA	1	-1.05845471333179	-11.5075200240412	Down	1.20735876256415	0.0114208736160841	1	-1.09238660660603	-11.8764275799232	Down	1.2869482511138	0.11	1e-06	0.01
Calcium	Hypothyroidism	0.0738812438304636	150	FALSE	NA	1	-0.127283756932106	-1.38382905114644	Down	0.0761369686280081	0.0214045451813303	1	0.194397748415874	2.11349239069708	Up	0.124482095333679	NA	1e-06	0.01
Calcium	Kidney infection	0.0789869858719647	150	FALSE	NA	0.2515472068352	2.0901505741134	22.7241177935325	Up	2.47027089205724	0.077947866641607	0.146530755742279	2.11418405332722	22.9854097881893	Up	2.79187599207179	0.743	1e-06	0.01
Calcium	Angina	0.0592874913465785	150	FALSE	NA	1	-0.56729745916306	-6.1676581800626	Down	0.421902616753643	0.0749725978682503	1	-0.44201141956849	-4.80554831252838	Down	0.313478862360911	0.009	1e-06	0.01
C_reactive_protein	statins	0.0869048484848485	33	FALSE	NA	1	0.0246513585985652	0.00568349328641521	Up	0.0582865996639555	0.125239127498167	1	0.027876600653801	0.00642708887749405	Up	0.0530132144966478	0.554	1e-06	0.01
C_reactive_protein	Alanine_aminotransferase	0.258369996909091	33	FALSE	NA	1	-0.0826618710748007	-0.0190581053542215	Down	0.307504436486649	0.000215414201042806	1	-0.0421197220923052	-0.00971091133902957	Down	0.222901297902738	NA	1e-06	0.01
C_reactive_protein	Albumin	0.257531870870909	33	TRUE	1	1	-0.0227673741727253	-0.00524913131025235	Down	0.532789914019183	3.95100620695485e-06	1	-0.0099828609484687	-0.00230159822441351	Down	0.28427332789597	NA	1e-06	0.01
C_reactive_protein	Alkaline_phosphatase	0.423336200993939	33	TRUE	1	1	-0.0641743173513993	-0.0147957079269532	Down	0.10846974235343	6.42216022589288e-21	1	-0.277661291056987	-0.0640161911283711	Down	1.04274215158135	NA	1e-06	0.01
C_reactive_protein	Aspartate_aminotransferase	0.277106023575758	33	FALSE	NA	1	-0.100783305765087	-0.0232360922181361	Down	0.910752031220263	5.52208020865666e-06	1	-0.0923232956570748	-0.0212855948262929	Down	0.927707383462105	0.001	1e-06	0.01
C_reactive_protein	Calcium	0.0518334606060605	33	TRUE	1	1	-0.000330273802961933	-7.61462673267111e-05	Down	0.207478306007931	0.664103159987313	1	-0.000662492690325257	-0.000152740983532725	Down	0.745315314174289	0.035	1e-06	0.01
C_reactive_protein	Creatinine_in_urine	0.020695103030303	33	TRUE	3.63085871539783e-13	0.345944532945657	-45.6432558723122	-10.5232795702999	Down	2.29046932473658	0.936749740046965	1	-47.0505764564812	-10.8477443278903	Down	1.48675715147394	0.758	1e-06	0.01
C_reactive_protein	Creatinine	0.178276779393939	33	FALSE	NA	1	0.0313673505401222	0.0072318986190803	Up	0.183732845149068	0.0216652846420654	1	0.0292845986664897	0.00675170981959774	Up	0.14937296605846	0.057	1e-06	0.01
C_reactive_protein	Cystatin_C	0.0707076388484849	33	TRUE	1	1	-0.00046143589751551	-0.000106386340337162	Down	0.327772243790342	0.383639444443677	1	-0.000282077033610533	-6.50342625282605e-05	Down	0.147081023758593	0.122	1e-06	0.01
C_reactive_protein	Direct_bilirubin	0.0868709636363636	33	FALSE	NA	0.168724879213831	-0.0109500253516761	-0.00252458278611669	Down	2.69148168497026	0.608040050257608	0.359130919004247	-0.0109641152282996	-0.00252783127722423	Down	2.28767553819826	0.563	1e-06	0.01
C_reactive_protein	Gamma_glutamyltransferase	0.185796054304	33	TRUE	1	1	0.247336193058947	0.0570245890147344	Up	0.88960400237513	0.0180042075187531	1	0.174044238783443	0.0401267645639019	Up	0.440431987059083	NA	1e-06	0.01
C_reactive_protein	Glucose	0.160543589090909	33	FALSE	NA	1	-0.0109280257046196	-0.00251951065811007	Down	1.23917283417168	0.0386514050258064	1	-0.0117705699555459	-0.00271376342411892	Down	1.30327656568837	0.057	1e-06	0.01
C_reactive_protein	Glycated_haemoglobin_HbA1c	0.226177287054545	33	TRUE	1	1	0.0115931252762353	0.00267285267108519	Up	0.130629563937093	0.000880568272285123	1	0.00539374001903459	0.00124355357796127	Up	0.0566481107977207	0.001	1e-06	0.01
C_reactive_protein	HDL_cholesterol	0.170559310909091	33	TRUE	1	1	-0.0023203587380851	-0.000534970243414864	Down	0.378514821332473	0.0435836172316734	1	-0.00246587588082295	-0.000568519944154564	Down	0.669803531995128	0.002	1e-06	0.01
C_reactive_protein	IGF_1	0.21655799409697	33	TRUE	1	1	0.00356774892932196	0.000822562253773575	Up	0.0485711548373539	0.0017447241764404	1	0.00543787942508566	0.00125373013747845	Up	0.0702166280649832	NA	1e-06	0.01
C_reactive_protein	LDL_direct	0.139604353878788	33	FALSE	NA	1	-0.000942032044982915	-0.000217190171561579	Down	0.0285377680381869	0.0580225596044145	1	-0.00410682668572875	-0.000946849310697574	Down	0.418006361845105	NA	1e-06	0.01
C_reactive_protein	Lipoprotein_A	0.0308388303030304	33	FALSE	NA	0.718421760429825	0.438376537290042	0.101069890190755	Up	1.87092397220711	0.70519478998567	1	0.464126007696403	0.107006558614045	Up	1.57021422648634	0.853	1e-06	0.01
C_reactive_protein	uacr_lowcontrolonly	0.0232855575757577	33	TRUE	3.39391250674285e-50	1	-0.0191530831369595	-0.00441583854244031	Down	0.271268170326439	0.539851976391856	1	-0.0229089787144406	-0.00528177894137365	Down	0.702403614462504	0.725	1e-06	0.01
C_reactive_protein	Non_albumin_protein	0.34842788542697	33	TRUE	1	1	0.0327018451347943	0.00753957298271629	Up	0.418210735720103	1.8147645668892e-09	1	0.0144352229547635	0.00332811242119857	Up	0.288978213053317	NA	1e-06	0.01
C_reactive_protein	oestradiol_gt212_lowcontrolonly	0.106010215757576	33	FALSE	NA	1	0.00865790813682538	0.0019961237662946	Up	0.185749355809865	0.0961904033746396	1	0.0108290286417778	0.00249668639307873	Up	0.304237689266056	0.078	1e-06	0.01
C_reactive_protein	Phosphate	0.263070605487273	33	FALSE	NA	1	0.000859730560929279	0.000198215155226858	Up	0.521119317624307	0.000519333734428022	1	0.000825768282710647	0.000190384983130047	Up	0.457766809239512	NA	1e-06	0.01
C_reactive_protein	rheumatoidfactor_lowcontrolonly	0.00848618181818195	33	TRUE	1	1	-0.0210318293393564	-0.004848992820145	Down	0.909806289159732	0.746999127709622	1	-0.0219781894504794	-0.00506718084887344	Down	0.783103537869138	0.906	1e-06	0.01
C_reactive_protein	SHBG	0.127061760741212	33	FALSE	NA	1	0.14809228773353	0.0341434132215486	Up	0.513258989908308	0.392682568918428	1	0.0892561326723149	0.0205784451508491	Up	0.326648237692002	NA	1e-06	0.01
C_reactive_protein	Sodium_in_urine	0.0296832181818182	33	FALSE	NA	1	-0.227723556751938	-0.0525027982041348	Down	0.71048792153856	0.714171282099799	1	-0.257018709491451	-0.0592569413177408	Down	0.886704565321098	0.642	1e-06	0.01
C_reactive_protein	Testosterone	0.0164476472121212	33	FALSE	NA	1	-0.00164759019099575	-0.000379860110015718	Down	0.0628248138493945	0.764713236525751	1	0.000192519379924278	4.43863002085466e-05	Up	0.00689961419113144	0.066	1e-06	0.01
C_reactive_protein	Total_bilirubin	0.245933795187879	33	TRUE	1	1	-0.0363836439216588	-0.00838842999817888	Down	0.623727405848263	0.00103491705733807	1	-0.022900962994114	-0.00527993087719983	Down	0.614155038687174	NA	1e-06	0.01
C_reactive_protein	Urate	0.128551089272727	33	TRUE	1	1	0.24470261692325	0.0564174049430473	Up	0.391861310749646	0.0276509285272886	1	0.17284376686955	0.0398499897956529	Up	0.237009829099523	0.033	1e-06	0.01
C_reactive_protein	Urea	0.233943684709091	33	FALSE	NA	1	-0.00281481371723793	-0.000648969297187634	Down	0.151912920347348	0.000449013782284805	1	-0.00402977808004049	-0.000929085371586227	Down	0.267148832763816	NA	1e-06	0.01
C_reactive_protein	Vitamin_D	0.160876363030303	33	FALSE	NA	1	0.0785355156709275	0.0181067536004629	Up	0.588457535600979	0.0109525454228778	1	0.0916007652273334	0.0211190118434424	Up	0.483314997361296	0.052	1e-06	0.01
C_reactive_protein	Basal metabolic rate	0.0694345089696969	33	FALSE	NA	1	-3.89346276121018	-0.897657197097998	Down	0.79559787573953	0.670816040929906	1	-2.83891498075964	-0.65452596331912	Down	0.38513529844178	0.057	1e-06	0.01
C_reactive_protein	SBP	0.113354874969697	33	FALSE	NA	1	-0.0381802540500114	-0.00880264739564889	Down	0.22553820772093	0.102770195661263	1	-0.0128734834989322	-0.00296804562500732	Down	0.0603652851508867	0.031	1e-06	0.01
C_reactive_protein	DBP	0.152884807036364	33	FALSE	NA	1	-0.0102634533214157	-0.00236629019104436	Down	0.107907472601976	0.0461821233477699	1	-0.00902658099713141	-0.00208112312720425	Down	0.078489196150998	0.045	1e-06	0.01
C_reactive_protein	RBC	0.0490535603587878	33	FALSE	NA	1	-0.000454965263797196	-0.000104894503562736	Down	0.115895671167856	0.914218665155234	1	-0.000757789929149014	-0.000174712235741934	Down	0.239510242710277	0.001	1e-06	0.01
C_reactive_protein	Hemoglobin	0.23838678	33	TRUE	1	1	-0.0102188183820976	-0.00235599938386878	Down	0.342903322574145	0.00051589174859169	1	-0.00970147750747127	-0.0022367238731106	Down	0.452355446373614	NA	1e-06	0.01
C_reactive_protein	RBC distr width	0.386160940624242	33	TRUE	1	1	0.00299213771247272	0.000689852225907673	Up	0.206503083436672	1.71526629448864e-08	1	-0.000246161661504168	-5.67537949252493e-05	Down	0.015380459417258	NA	1e-06	0.01
C_reactive_protein	Reticulocyte count	0.0700786218181818	33	FALSE	NA	1	-6.75796664310961e-05	-1.55808280879768e-05	Down	0.206863497349257	0.19899946366636	1	-4.31990638898515e-05	-9.95975895672066e-06	Down	0.0976429949607184	0.063	1e-06	0.01
C_reactive_protein	Eosinophill count	0.292760170642424	33	TRUE	1	0.0298884894754466	0.00181983124882882	0.000419571142246464	Up	3.58905755982585	0.000194722871582554	0.336885007760798	0.00206284301710706	0.000475598713627851	Up	2.32211639597014	NA	1e-06	0.01
C_reactive_protein	Monocyte count	0.211490831054545	33	TRUE	1	1	0.00173009703837401	0.000398882473885956	Up	0.878418046799279	0.00569325205257628	1	0.00102202383757054	0.000235632677045498	Up	0.441380791806889	NA	1e-06	0.01
C_reactive_protein	Basophill count	0.330342904242424	33	TRUE	3.12340839411753e-14	1	-0.000213211312379937	-4.91569281122574e-05	Down	0.596188866788145	0.000318041027535023	1	-0.000310184034075301	-7.15144712276737e-05	Down	0.770186689581421	0.001	1e-06	0.01
C_reactive_protein	Lymphocyte count	0.321984457575758	33	FALSE	NA	1	0.00955228325109131	0.00220232639553886	Up	1.58202278843294	4.15056180718529e-05	1	0.0101578603823241	0.00234194521395029	Up	0.971404376101273	0.018	1e-06	0.01
C_reactive_protein	Platelet distr width	0.213652816606061	33	FALSE	NA	1	-0.00200867368471159	-0.000463109704725227	Down	0.41231868315341	0.00029756540030102	1	-0.00205380942468152	-0.000473515973980967	Down	0.352005967592808	NA	1e-06	0.01
C_reactive_protein	Platelet count	0.297565583204928	33	TRUE	1	1	0.271952651898461	0.0627000359881859	Up	0.34213615332652	8.82429758120449e-05	1	0.213856855131159	0.0493057612030582	Up	0.319925478541741	NA	1e-06	0.01
C_reactive_protein	Platelet volume	0.257238606060606	33	FALSE	NA	1	0.00427493758373837	0.000985608114046713	Up	0.57361422477346	7.00303374647879e-05	1	0.00422124972344934	0.00097323011093201	Up	0.319552596250088	0.006	1e-06	0.01
C_reactive_protein	time_aggregated_depression	0.0517319923696969	33	FALSE	NA	1	-0.0102229019713809	-0.00235694087568082	Down	0.891745604214251	0.494290694581212	1	-0.0109042550672713	-0.00251403021948667	Down	0.679704027669341	0.044	1e-06	0.01
C_reactive_protein	Mood swings	0.129878663030303	33	FALSE	NA	1	-0.000967634327775135	-0.000223092905148642	Down	0.0485112735597763	0.0373415539918684	1	-0.00148991160156641	-0.000343506527277068	Down	0.0594335646554504	0.21	1e-06	0.01
C_reactive_protein	FEV FVC ratio	0.0501479393939395	33	FALSE	NA	1	-4.05702793377215e-05	-9.35367960844764e-06	Down	0.0663403205231346	0.614760921309621	1	-5.91551974061212e-05	-1.36385248695309e-05	Down	0.0705735126987359	0.447	1e-06	0.01
C_reactive_protein	FVC	0.239276197575758	33	TRUE	2.11893575871257e-31	1	-0.0049997700844864	-0.0011527218508132	Down	0.985941026947682	0.00252538967061868	1	-0.00582106883619911	-0.00134207636135008	Down	0.804434062415577	0.014	1e-06	0.01
C_reactive_protein	townsend	0.124375064848485	33	TRUE	0.00726395491512805	1	0.00267823741019595	0.000617480950569625	Up	0.0896667004642648	0.0445499898834257	1	0.00488363304968461	0.00112594588003005	Up	0.12908667656296	0.035	1e-06	0.01
C_reactive_protein	Sleep duration	0.0510290909090909	33	FALSE	NA	1	-0.00300277705790691	-0.000692305179894176	Down	0.330264078057155	0.570669911739091	1	-0.00362047955356581	-0.00083471956135888	Down	0.444705888476477	0.763	1e-06	0.01
C_reactive_protein	Neuroticism score	0.0900945144242424	33	FALSE	NA	1	-0.0061297516004784	-0.00141324470736228	Down	0.274124309992406	0.181820766127093	1	-0.00670911707132894	-0.00154682029715356	Down	0.160772141049006	0.109	1e-06	0.01
C_reactive_protein	Menarche	0.484471684242424	33	FALSE	NA	1	0.0242688625352448	0.00559530691732445	Up	1.42019436921443	1.78479934007422e-10	1	0.0243883276879303	0.00562285020223241	Up	1.04435212267726	NA	1e-06	0.01
C_reactive_protein	Num children (f)	0.00448979999999999	33	FALSE	NA	1	0.0102906179913303	0.00237255314075036	Up	0.689128734027476	0.910025626471834	1	0.010326704132711	0.0023808729800586	Up	0.927293667234409	0.844	1e-06	0.01
C_reactive_protein	chronotype_quantitative_time_averaged	0.141651211393939	33	FALSE	NA	1	0.00618126326500354	0.00142512097772402	Up	1.13657780076433	0.15283448961526	1	0.0056000289496016	0.00129111451652989	Up	0.572808578389059	0.003	1e-06	0.01
C_reactive_protein	alcohol_continuous	0.174544848484848	33	FALSE	NA	1	0.0171101270573325	0.00394482486112228	Up	1.63792201344615	0.0427365706863392	1	0.0177301133763583	0.00408776578941892	Up	1.04902440086141	0.614	1e-06	0.01
C_reactive_protein	physical_activity	0.240729138909091	33	TRUE	0.425121207855738	0.921545238305448	-0.0402232295011285	-0.00927366554316028	Down	1.72664779972963	0.0531508204476932	1	-0.0438605446024199	-0.0101122666237502	Down	1.11480793503884	0.034	1e-06	0.01
C_reactive_protein	Summer outdoor time	0.179147103030303	33	FALSE	NA	1	-0.0264620117107394	-0.00610094836362413	Down	1.28028490710501	0.0328755991576275	0.711651304212241	-0.0261315681556929	-0.00602476295911035	Down	1.88701980958725	0.252	1e-06	0.01
C_reactive_protein	Height	0.114941367866667	33	FALSE	NA	1	0.00602697747783911	0.00138954962241586	Up	0.0998392316646957	0.0521495437791017	1	0.0037146658763502	0.000856434686351966	Up	0.0475528129766794	0.001	1e-06	0.01
C_reactive_protein	Pulse rate	0.135233821818182	33	TRUE	1	1	-0.0532090502417544	-0.0122676110777579	Down	0.693531193627186	0.0506958918393912	1	-0.0576132207296622	-0.0132830144803804	Down	0.545212014237388	0.134	1e-06	0.01
C_reactive_protein	Water intake	0.00119230303030304	33	FALSE	NA	0.976615798625368	-0.0142697560414803	-0.00328996320167346	Down	1.69178562836448	0.981907892524583	1	-0.0141358814806197	-0.0032590977560701	Down	1.17005725890549	0.905	1e-06	0.01
C_reactive_protein	Bread intake	0.00693983475935833	33	FALSE	NA	1	-0.0186857950988819	-0.00430810296200091	Down	0.236820579714979	0.99811462179713	1	-0.0238048495035896	-0.0054883264058984	Down	0.398008097684697	0.856	1e-06	0.01
C_reactive_protein	Coffee intake	0.0416017672727272	33	FALSE	NA	1	-0.00830778886382382	-0.00191540202718263	Down	0.34607920655688	0.815388892837851	1	-0.0118249056476599	-0.00272629078808176	Down	0.62140299611046	0.181	1e-06	0.01
C_reactive_protein	Beer intake	0.0934990848484849	33	FALSE	NA	1	0.00253676311615282	0.00058486334869671	Up	0.0556176250804447	0.124248499892599	1	2.92659842912124e-05	6.74741818283069e-06	Up	0.000393047855749068	0.265	1e-06	0.01
C_reactive_protein	Body mass index (BMI)	0.275287400357576	33	TRUE	1.22482440500036e-16	1	-0.00769907600816613	-0.00177506025191486	Down	0.0885167379361345	0.000315970864749017	1	-0.0203875921372784	-0.00470046073019024	Down	0.410468875097989	NA	1e-06	0.01
C_reactive_protein	Waist circumference	0.180513292812121	33	FALSE	NA	1	0.0411941527687844	0.00949751672975037	Up	0.226020496492894	0.00535339104035014	1	0.0379846824980957	0.00875755740201294	Up	0.288368464515319	NA	1e-06	0.01
C_reactive_protein	Intelligence	0.135576393393939	33	FALSE	NA	1	0.038110842015091	0.00878664410589554	Up	1.65874261129115	0.0732116497174857	0.831282272377421	0.0435254048694137	0.0100349984920594	Up	1.79128027215221	0.021	1e-06	0.01
C_reactive_protein	smoking_current	0.132579745454545	33	TRUE	3.76289318816472e-34	1	-0.00786669938549692	-0.00181370665494764	Down	0.224384323080768	0.0543126367729924	1	-0.0087337571011939	-0.0020136111221353	Down	0.270271989304751	0.362	1e-06	0.01
C_reactive_protein	Crohns disease	0.158593963636364	33	FALSE	NA	1	0.0567735110586823	0.0130894152408712	Up	0.855964377931339	0.112179087664073	1	0.0455510604053991	0.0105020234470261	Up	0.328160745110552	0.294	1e-06	0.01
C_reactive_protein	Atrial fibrillation	0.00313710303030301	33	FALSE	NA	1	-0.00036709431070862	-8.46354184517479e-05	Down	0.0076398988266043	0.999922673536976	1	0.00838558633499163	0.00193333862095349	Up	0.178653873438321	0.846	1e-06	0.01
C_reactive_protein	Myocardial infarction	0.159023993095152	33	FALSE	NA	1	-0.0302810055772119	-0.00698143638679623	Down	1.08157577577885	0.0579180759908096	1	-0.0297542250834448	-0.00685998452491329	Down	0.655622760094831	0.002	1e-06	0.01
C_reactive_protein	Heart failure	0.156685709090909	33	FALSE	NA	0.204397491581047	0.0812074236817719	0.0187227752765436	Up	2.5817225784961	0.409027631160425	1	0.0749016713786412	0.0172689527321453	Up	1.36170448403254	0.481	1e-06	0.01
C_reactive_protein	Cardiomyopathy	0.124351587878788	33	FALSE	NA	0.68485401945748	0.176333350848811	0.0406545307315697	Up	1.89908530440295	0.183967204388919	0.601483255950001	0.191099708026099	0.044058987794103	Up	1.98308338065362	0.232	1e-06	0.01
C_reactive_protein	Asthma	0.166353548011212	33	TRUE	2.06735184050354e-13	1	-0.00241248264951259	-0.000556209869215729	Down	0.108552978566887	0.025249808087204	1	-0.00280623067256896	-0.00064699043356606	Down	0.0882430962979784	0.01	1e-06	0.01
C_reactive_protein	Diabetes	0.178751726084849	33	FALSE	NA	0.0481595067052859	-0.0410269945980759	-0.00945897758241726	Down	3.34164531724674	0.0468401809906237	0.836668827480644	-0.0444668707847634	-0.0102520581396193	Down	1.78724034188226	0.004	1e-06	0.01
C_reactive_protein	Malignant melanoma	0.00394779393939404	33	FALSE	NA	1	-0.013843720901479	-0.00319173868198653	Down	0.234260214325082	0.886872265499848	1	-0.0188771702862791	-0.00435222546293365	Down	0.237352847981602	0.774	1e-06	0.01
C_reactive_protein	Non-melanoma skin cancer	0.125273824242424	33	FALSE	NA	1	0.00401605015926244	0.000925920331198432	Up	0.0792723846009014	0.0655279734728304	1	0.00302199504366359	0.000696735982058276	Up	0.0530511252930074	0.209	1e-06	0.01
C_reactive_protein	Lung cancer	0.0470720242424242	33	FALSE	NA	1	-0.0380033229148055	-0.00876185504276173	Down	0.53986708465154	0.278190718487833	1	-0.0359629098333964	-0.0082914276623261	Down	0.293346776110694	0.528	1e-06	0.01
C_reactive_protein	Breast cancer	0.175373119393939	33	FALSE	NA	0.394009222733502	-0.0503603096008236	-0.0116108197596351	Down	2.21642617715227	0.137411545801321	1	-0.0546505500472874	-0.0125999560247659	Down	1.55603647332208	0.075	1e-06	0.01
C_reactive_protein	Prostate cancer	0.0572335818181818	33	FALSE	NA	0.52074357747628	0.0573955604283389	0.0132328318157478	Up	2.05696582769597	0.66934026448335	1	0.0521212991793119	0.0120168246622358	Up	1.01520615855924	0.501	1e-06	0.01
C_reactive_protein	Colorectal cancer	0.00108250909090912	33	FALSE	NA	1	-0.0617296131168169	-0.0142320692111005	Down	0.825006293809449	0.978051205630519	1	-0.0566271012625395	-0.0130556597344509	Down	1.26900908782718	0.928	1e-06	0.01
C_reactive_protein	Bladder cancer	0.0128250303030303	33	FALSE	NA	1	-0.0167780321734053	-0.00386825873452498	Down	0.195991392728178	0.74327676707557	1	-0.015246744225705	-0.00351521268493201	Down	0.123239673429982	0.765	1e-06	0.01
C_reactive_protein	IBD	0.0138734484848485	33	TRUE	7.49306527708634e-07	1	-0.0297836024325093	-0.00686675761879829	Down	0.424279793322146	0.98899150438274	1	-0.0251006936322055	-0.00578708971242292	Down	0.323798003131109	0.788	1e-06	0.01
C_reactive_protein	Respiratory failure	0.00144072727272737	33	TRUE	0.936197926821225	1	-0.0660837130077013	-0.0152359285886385	Down	0.977993695154588	0.918104355583834	1	-0.0609207904887632	-0.0140455911329019	Down	0.680214512098155	0.889	1e-06	0.01
C_reactive_protein	Respiratory infection	0.144314212121212	33	TRUE	1	1	-0.0269208220298826	-0.00620672936381372	Down	0.659981238311813	0.018083775585265	1	-0.0278152635284306	-0.00641294729828426	Down	0.435032386187748	0.129	1e-06	0.01
C_reactive_protein	Helicobacter pylori	0.0261835927272727	33	FALSE	NA	1	-0.0514019945179728	-0.0118509853963284	Down	0.257742012628291	0.808009116510922	1	-0.069616477925456	-0.0160504251046119	Down	0.588480542410931	0.385	1e-06	0.01
C_reactive_protein	Stroke	0.101418121212121	33	FALSE	NA	1	0.0127741802068972	0.00294515075731298	Up	0.219393803511202	0.090757066033278	1	0.00850615448163236	0.00196113620660169	Up	0.090292188315761	0.173	1e-06	0.01
C_reactive_protein	Multiple sclerosis	0.0544444424242425	33	FALSE	NA	1	0.0594407735843853	0.0137043658772561	Up	0.887674439509122	0.834785969844188	1	0.0483305849965877	0.0111428566607527	Up	0.385534744877009	0.704	1e-06	0.01
C_reactive_protein	Migraine	0.000620303030303138	33	FALSE	NA	1	-0.016056182250797	-0.00370183264597738	Down	0.359297134315082	0.83010951628453	1	-0.0211504255701096	-0.00487633577078137	Down	0.566452840364814	0.829	1e-06	0.01
C_reactive_protein	Osteoarthritis	0.0730078848484847	33	FALSE	NA	1	0.00284888405448037	0.000656824382829631	Up	0.0794420238196196	0.409904303795771	1	0.00454723811971788	0.00104838835643939	Up	0.109014037968739	0.21	1e-06	0.01
C_reactive_protein	Gout	0.0962971696969697	33	FALSE	NA	1	-0.0204221494027019	-0.00470842807954529	Down	0.359817269605488	0.588152024602872	1	-0.0129455050628659	-0.00298465055464873	Down	0.160335205920471	0.337	1e-06	0.01
C_reactive_protein	Hiatus hernia	0.115954290909091	33	FALSE	NA	1	-0.0171937940995138	-0.00396411471367261	Down	0.906101994084584	0.553968757174393	1	-0.0134450044103152	-0.00309981261261182	Down	0.434066597106976	0.095	1e-06	0.01
C_reactive_protein	Gastric reflux	0.190604824242424	33	TRUE	0.726129266828672	1	-0.0282407058099407	-0.00651103513149847	Down	1.67678084965574	0.30369663448271	1	-0.0259155228257456	-0.00597495263415778	Down	1.04419040873946	0.414	1e-06	0.01
C_reactive_protein	Allergic rhinitis	0.0873356484848484	33	FALSE	NA	1	-0.0102813700793692	-0.002370420988669	Down	0.417206931073636	0.447023930693855	1	-0.00812387148538057	-0.00187299896118293	Down	0.217538533074276	0.738	1e-06	0.01
C_reactive_protein	Hypothyroidism	0.0307207878787878	33	FALSE	NA	1	0.0313133307562583	0.00721944408933515	Up	1.11009168448804	0.91940392579879	1	0.0369738986228719	0.00852451615416928	Up	1.41940101604191	0.553	1e-06	0.01
C_reactive_protein	Kidney infection	0.0233109345454546	33	FALSE	NA	1	-0.0334798494455176	-0.00771894574463195	Down	1.0138284236485	0.831091756292067	1	-0.0234484162282322	-0.00540614894215136	Down	0.501244126683233	0.418	1e-06	0.01
C_reactive_protein	Angina	0.137004831151515	33	FALSE	NA	1	-0.000426763204607333	-9.83923786016398e-05	Down	0.0112389058328267	0.0341930500993694	1	-0.00661921964552244	-0.00152609399868225	Down	0.124640762223153	0.029	1e-06	0.01
Creatinine_in_urine	statins	0.31843	5	FALSE	NA	1	-0.000382701063827907	-7.01506610221987e-08	Down	0.263297794250496	0.108005964830683	1	-0.000374347985943313	-6.86195078832107e-08	Down	0.227247180777692	0.381	1e-06	0.01
Creatinine_in_urine	Alanine_aminotransferase	0.198563666666667	5	FALSE	NA	1	0.000166639426152395	3.05456843522313e-08	Up	0.436379210900551	0.118387368353947	1	0.000169376348484072	3.1047373343668e-08	Up	0.363488816899836	0.427	1e-06	0.01
Creatinine_in_urine	Albumin	0.570902764	5	TRUE	1	1	-0.000106987521385668	-1.96112476700775e-08	Down	0.768334678774238	0.705854422945258	1	-0.000143542891300405	-2.63119956057638e-08	Down	1.40126272335407	0.181	1e-06	0.01
Creatinine_in_urine	Alkaline_phosphatase	0.446334203333333	5	FALSE	NA	1	-0.000808567472762227	-1.48213705308187e-07	Down	0.817870477639345	0.0058268907963617	1	-0.000319501154443601	-5.85658606678266e-08	Down	0.271563031322129	0.075	1e-06	0.01
Creatinine_in_urine	Aspartate_aminotransferase	0.0525523333333333	5	FALSE	NA	1	8.31619895175477e-05	1.52439308065276e-08	Up	0.31444405041465	0.451041530332132	1	8.67595226152543e-05	1.5903373250531e-08	Up	0.321450668037483	0.693	1e-06	0.01
Creatinine_in_urine	Calcium	0.21569185699	5	TRUE	1	1	4.39534774763727e-06	8.05685113166656e-10	Up	0.577363274572341	0.0122609239278771	1	2.06612621436916e-06	3.78729335747199e-10	Up	0.489480279631675	0.004	1e-06	0.01
Creatinine_in_urine	C_reactive_protein	0.266221366666667	5	TRUE	0.161268284479154	1	5.45750537638649e-06	1.00038292513834e-09	Up	0.0198703653919265	0.0630993506806548	1	8.8108911460609e-05	1.61507217123586e-08	Up	0.57450279738548	0.081	1e-06	0.01
Creatinine_in_urine	Creatinine	0.29912780164	5	TRUE	1	1	0.000396007090151781	7.25897097482777e-08	Up	0.965103017087886	0.42170384709248	1	0.000353815651470845	6.48558474920804e-08	Up	1.02230687257552	0.008	1e-06	0.01
Creatinine_in_urine	Cystatin_C	0.294212250429333	5	FALSE	NA	1	8.10900085385651e-06	1.48641282686219e-09	Up	0.603263856235049	0.0353594119958958	1	4.81540906326029e-06	8.82684060245779e-10	Up	0.794396180218655	0.01	1e-06	0.01
Creatinine_in_urine	Direct_bilirubin	0.2042242	5	FALSE	NA	1	1.75073363621358e-05	3.20916593818009e-09	Up	0.702542897263517	0.0772979553019934	1	1.76735529512734e-05	3.23963411478829e-09	Up	0.577656809707078	0.375	1e-06	0.01
Creatinine_in_urine	Gamma_glutamyltransferase	0.19488143	5	FALSE	NA	1	-0.000602673626258363	-1.10472526101159e-07	Down	0.752728966699152	0.98955927097139	0.842113326195434	-0.000610190541812558	-1.11850407285236e-07	Down	1.78367460650541	0.089	1e-06	0.01
Creatinine_in_urine	Glucose	0.536557	5	FALSE	NA	1	1.36617744894451e-05	2.50425881126307e-09	Up	0.214672002546444	0.00318177868739392	1	1.3810925657885e-05	2.53159882687117e-09	Up	0.197397686088991	0.064	1e-06	0.01
Creatinine_in_urine	Glycated_haemoglobin_HbA1c	0.484886736666667	5	FALSE	NA	0.318857507337073	0.000289188235552509	5.30093793859281e-08	Up	2.33531484157175	0.494737091054572	1	0.000297987775488025	5.46223708341183e-08	Up	1.6222218772386	0.546	1e-06	0.01
Creatinine_in_urine	HDL_cholesterol	0.296647333333333	5	TRUE	1	1	-9.00944922335716e-06	-1.65146867412066e-09	Down	0.632154866643829	0.783184904009565	1	-8.20633816764387e-06	-1.50425515224277e-09	Down	0.947295602660881	0.631	1e-06	0.01
Creatinine_in_urine	IGF_1	0.916151229666667	5	FALSE	NA	1	-2.36568727435165e-05	-4.33640096025963e-09	Down	0.0326793629563297	3.17915047802418e-09	1	-3.20646172731756e-05	-5.87757471755701e-09	Down	0.0507211288766057	NA	1e-06	0.01
Creatinine_in_urine	LDL_direct	0.205422203333333	5	FALSE	NA	1	3.81722397032584e-06	6.99712674194591e-10	Up	0.0518625625715961	0.248846099763047	1	1.67810919712015e-05	3.07604238848801e-09	Up	0.744482568077743	0.031	1e-06	0.01
Creatinine_in_urine	Lipoprotein_A	0.0308946666666666	5	FALSE	NA	1	-3.7441876613101e-05	-6.86324821794004e-09	Down	0.0215455031800248	0.815518047104042	1	-4.88973554174806e-05	-8.96308405956284e-09	Down	0.0417782052744905	0.922	1e-06	0.01
Creatinine_in_urine	uacr_lowcontrolonly	0.0796493333333332	5	FALSE	NA	1	-1.37386476674982e-05	-2.51834997735851e-09	Down	0.0844492860228601	0.544305116774159	1	-1.01411037670137e-05	-1.85890555316205e-09	Down	0.0619653828257464	0.649	1e-06	0.01
Creatinine_in_urine	Non_albumin_protein	0.328847666666667	5	FALSE	NA	1	9.59811698534071e-05	1.75937386835386e-08	Up	0.52628644960117	0.777674032392106	1	8.47093294292691e-05	1.55275645036686e-08	Up	0.896636944155097	0.609	1e-06	0.01
Creatinine_in_urine	oestradiol_gt212_lowcontrolonly	0.187504466666667	5	FALSE	NA	1	8.18207222291523e-05	1.49980710591121e-08	Up	1.05681166561377	0.139498456450097	1	8.2461475522865e-05	1.51155237430856e-08	Up	0.764765970225952	0.456	1e-06	0.01
Creatinine_in_urine	Phosphate	0.368344321666667	5	TRUE	1	1	6.07026740619033e-06	1.11270469662778e-09	Up	0.73212209528905	0.0154659601695196	1	2.48916984638361e-06	4.56274953546659e-10	Up	0.409127044434548	0.015	1e-06	0.01
Creatinine_in_urine	rheumatoidfactor_lowcontrolonly	0.213613433333333	5	FALSE	NA	1	0.000112468193360737	2.06158771269473e-08	Up	1.54435829535623	0.311690929254164	1	0.000113142804227301	2.07395360416858e-08	Up	0.939051405857274	0.608	1e-06	0.01
Creatinine_in_urine	SHBG	0.398023926666667	5	TRUE	1	1	-0.000272934381108201	-5.00299817798124e-08	Down	0.0971494185370064	0.203195098473686	1	-0.000643247338004098	-1.17909852432625e-07	Down	0.879903807975565	0.015	1e-06	0.01
Creatinine_in_urine	Sodium_in_urine	0.666001213076667	5	TRUE	3.20916820878617e-07	0.667205626298911	0.00306197766890899	5.61272956392324e-07	Up	1.91422018345231	7.71116381384415e-06	1	0.00340016131748435	6.23263394195571e-07	Up	1.14316111135957	0.007	1e-06	0.01
Creatinine_in_urine	Testosterone	0.452132666666667	5	FALSE	NA	1	-1.37130355679881e-05	-2.51365517538219e-09	Down	0.0951868050725941	0.143771571976018	1	-1.05207553958891e-05	-1.92849724035877e-09	Down	0.0798884358974179	0.3	1e-06	0.01
Creatinine_in_urine	Total_bilirubin	0.056542	5	FALSE	NA	1	5.50171669636797e-05	1.00848703984955e-08	Up	0.490476910716147	0.449649429876264	1	5.75179689548525e-05	1.05432775714771e-08	Up	0.483721457514273	0.627	1e-06	0.01
Creatinine_in_urine	Urate	0.490167012666667	5	TRUE	1	1	0.000186308756514438	3.41511525810361e-08	Up	0.0268077269251304	0.000105522625342235	1	0.0008080820062592	1.48124717324326e-07	Up	0.221761658894872	0.001	1e-06	0.01
Creatinine_in_urine	Urea	0.772165803333333	5	TRUE	0.00111131343082597	1	3.57355328940434e-05	6.55046847642148e-09	Up	0.427823002461065	1.07033937760082e-06	1	4.57638427284597e-05	8.38869844313008e-09	Up	0.396361445464851	0.002	1e-06	0.01
Creatinine_in_urine	Vitamin_D	0.506741300966667	5	TRUE	1	1	0.00019300471674485	3.53785493163454e-08	Up	0.0883858004730721	8.80108083101394e-06	1	-2.85019147044933e-05	-5.22451685114111e-09	Down	0.021576572145381	NA	1e-06	0.01
Creatinine_in_urine	Basal metabolic rate	0.988833652202	5	FALSE	NA	7.72891176696917e-07	0.0983435894110607	1.80267797938077e-05	Up	8.59348953391414	0.17433651500295	0.208442978919401	0.0970052190641945	1.77814510675531e-05	Up	2.59216256674863	0.374	1e-06	0.01
Creatinine_in_urine	SBP	0.159284333333333	5	TRUE	3.04695570135794e-101	1	-0.000306863839561942	-5.62493894680165e-08	Down	0.734393904524159	0.26517786108721	1	-0.000323348182088839	-5.92710364768112e-08	Down	0.571396420381765	0.447	1e-06	0.01
Creatinine_in_urine	DBP	0.329694706666667	5	FALSE	NA	1	-0.000120432626334435	-2.20757900735786e-08	Down	0.223725113154463	0.0170899717409367	1	2.82515837876511e-05	5.17863017626458e-09	Up	0.0605080189525045	0.058	1e-06	0.01
Creatinine_in_urine	RBC	0.502018173333333	5	FALSE	NA	1	-1.40980835698573e-06	-2.58423603968976e-10	Down	0.0440856137823224	0.0354007999545668	1	6.05777367918663e-06	1.11041454566981e-09	Up	0.446667432888995	0.017	1e-06	0.01
Creatinine_in_urine	Hemoglobin	0.558755	5	FALSE	NA	1	-4.95818536598903e-06	-9.08855537049488e-10	Down	0.0423707804253817	0.000289659792483832	1	2.25068134660455e-05	4.12559041867833e-09	Up	0.225681039169245	0.021	1e-06	0.01
Creatinine_in_urine	RBC distr width	0.334337666666667	5	TRUE	1	0.468775368335088	2.9729453581727e-05	5.44952971838288e-09	Up	2.11569726611172	0.610374850462116	1	3.00438829207163e-05	5.50716589465646e-09	Up	1.60255599757138	0.829	1e-06	0.01
Creatinine_in_urine	Reticulocyte count	0.3352801	5	FALSE	NA	1	2.18168570946612e-07	3.99911861051306e-11	Up	0.138366435225935	0.0669657182786279	1	1.76820281453435e-07	3.2411876523206e-11	Up	0.0879986014552871	0.203	1e-06	0.01
Creatinine_in_urine	Eosinophill count	0.4014087	5	FALSE	NA	1	1.35528049531539e-06	2.48428425220214e-10	Up	0.179018185604351	0.00270647144877043	1	1.05487373328439e-06	1.93362644317422e-10	Up	0.246103307184441	0.02	1e-06	0.01
Creatinine_in_urine	Monocyte count	0.49357812	5	TRUE	1	1	3.51208255713703e-06	6.43779012483975e-10	Up	0.387989066940947	0.00512034556480736	1	3.79293683827371e-07	6.95260744140494e-11	Up	0.0344307349728922	0.076	1e-06	0.01
Creatinine_in_urine	Basophill count	0.0412986666666666	5	FALSE	NA	1	3.80065404278954e-07	6.96675339105593e-11	Up	0.163409163674281	0.910741950341234	1	2.17953780646736e-07	3.99518141698484e-11	Up	0.165815861251965	0.789	1e-06	0.01
Creatinine_in_urine	Lymphocyte count	0.112182	5	FALSE	NA	1	-5.80346538085534e-06	-1.06379880059471e-09	Down	0.153353428972719	0.418331753368547	1	-6.80613304555694e-06	-1.24759186027649e-09	Down	0.179565053384847	0.551	1e-06	0.01
Creatinine_in_urine	Platelet distr width	0.196618556666667	5	FALSE	NA	1	-1.04796817600501e-05	-1.92096827590837e-09	Down	0.373299103214568	0.109178220663116	1	-1.68742812090264e-06	-3.09312435467902e-10	Down	0.0880676109571841	0.054	1e-06	0.01
Creatinine_in_urine	Platelet count	0.0544146666666666	5	FALSE	NA	1	-0.000132725626021929	-2.43291468983487e-08	Down	0.0387721475920646	0.738437156842148	1	2.55350619250215e-05	4.68068067375049e-09	Up	0.011497774926866	0.512	1e-06	0.01
Creatinine_in_urine	Platelet volume	0.352098518533333	5	FALSE	NA	1	1.73130762404966e-05	3.17355726804226e-09	Up	0.162002220743234	0.0198778375766259	1	-8.04988531391054e-06	-1.47557670803249e-09	Down	0.169347152225478	0.002	1e-06	0.01
Creatinine_in_urine	time_aggregated_depression	0.146994503333333	5	FALSE	NA	1	2.38736011164216e-05	4.37612815220806e-09	Up	0.127917214518536	0.350330112336424	1	-9.10513152764327e-06	-1.66900762953056e-09	Down	0.138387089398365	0.053	1e-06	0.01
Creatinine_in_urine	Mood swings	0.105533893333333	5	FALSE	NA	1	2.6904738824211e-05	4.9317480183351e-09	Up	0.172232607480813	0.574765055815897	1	5.41741024925174e-05	9.93033325311941e-09	Up	0.606373874750955	0.107	1e-06	0.01
Creatinine_in_urine	FEV FVC ratio	0.518833333333333	5	FALSE	NA	1	-2.97860434338536e-07	-5.45990286836611e-11	Down	0.0584819605186085	0.10636288273865	1	-1.98007490022872e-07	-3.62955779989603e-11	Down	0.0504413805593245	0.166	1e-06	0.01
Creatinine_in_urine	FVC	0.136028666666667	5	FALSE	NA	1	2.63925385327106e-06	4.8378596223502e-10	Up	0.10836932405398	0.267559794986611	1	2.27261496226331e-06	4.16579562797873e-10	Up	0.0775837559380449	0.496	1e-06	0.01
Creatinine_in_urine	townsend	0.220583	5	FALSE	NA	1	2.3151322344308e-05	4.24373151656961e-09	Up	0.258182067623329	0.144245584798761	1	2.1656857252968e-05	3.96978998898806e-09	Up	0.194179411540021	0.399	1e-06	0.01
Creatinine_in_urine	Sleep duration	0.949078204333333	5	FALSE	NA	1	-1.24644581090702e-05	-2.28478585057703e-09	Down	0.0969067159393496	6.81928360847379e-11	1	-2.99547369195301e-05	-5.4908250701807e-09	Down	0.233581987032183	NA	1e-06	0.01
Creatinine_in_urine	Neuroticism score	0.272651734756667	5	FALSE	NA	1	7.30036456656457e-05	1.33818650757092e-08	Up	1.53557609087264	0.767143008085059	1	7.22053331380078e-05	1.32355311435378e-08	Up	1.26093743173896	0.012	1e-06	0.01
Creatinine_in_urine	Menarche	0.810928113333333	5	FALSE	NA	1	1.12821157494446e-05	2.06805768877715e-09	Up	0.056108033931253	1.01923243284961e-07	1	1.76860109470127e-05	3.24191771606022e-09	Up	0.0867840195402613	NA	1e-06	0.01
Creatinine_in_urine	Num children (f)	0.370227766666667	5	FALSE	NA	1	4.17622589937583e-05	7.65519187453791e-09	Up	0.776312913836715	0.373147390387924	1	3.90393518131452e-05	7.15607191727541e-09	Up	0.66058643813692	0.352	1e-06	0.01
Creatinine_in_urine	chronotype_quantitative_time_averaged	0.608903394666667	5	FALSE	NA	0.444957215080471	-5.76958555195233e-05	-1.05758849020495e-08	Down	2.14526173210638	0.00072447467413329	1	-5.74168382809721e-05	-1.05247399077681e-08	Down	1.19441218318325	0.052	1e-06	0.01
Creatinine_in_urine	alcohol_continuous	0.407483933333333	5	FALSE	NA	1	-6.70370520854207e-05	-1.22881642129078e-08	Down	1.23005332946347	0.379832171833319	1	-6.3938551562043e-05	-1.17201964687932e-08	Down	0.825535127203161	0.464	1e-06	0.01
Creatinine_in_urine	physical_activity	0.380597568333333	5	TRUE	0.117081988905226	1	-0.000229135712332131	-4.20015077123473e-08	Down	0.792885574441206	0.278994343593609	1	-0.000259563208394409	-4.7578991455583e-08	Down	1.11801654512581	0.109	1e-06	0.01
Creatinine_in_urine	Summer outdoor time	0.359220251333333	5	FALSE	NA	1	4.35171303871368e-05	7.97686693606794e-09	Up	0.277933399782605	0.00610604294505643	1	-1.03239685482709e-05	-1.89242541107559e-09	Down	0.0864592926938618	0.003	1e-06	0.01
Creatinine_in_urine	Height	0.914149666666667	5	FALSE	NA	1.75638249415554e-07	0.000393825386018865	7.21897945101332e-08	Up	9.26933333968234	0.968699014800403	0.0136632517511699	0.000393501497224752	7.21304243772742e-08	Up	4.02872888654195	0.987	1e-06	0.01
Creatinine_in_urine	Pulse rate	0.459692066666667	5	TRUE	1	1	-0.000485817330251636	-8.90522919176346e-08	Down	1.55189751469886	0.0205012135913327	1	-0.000485590691570717	-8.9010748125933e-08	Down	1.03554903062543	0.124	1e-06	0.01
Creatinine_in_urine	Water intake	0.280807933333333	5	TRUE	9.46080430976312e-09	1	-2.93614775846026e-05	-5.38207822195802e-09	Down	0.34771803888297	0.0525104409719405	1	-3.07924755270104e-05	-5.6443859630895e-09	Down	0.296130393802036	0.127	1e-06	0.01
Creatinine_in_urine	Bread intake	0.410082666666667	5	FALSE	NA	1	0.000187080685281736	3.42926502626636e-08	Up	0.609571400626422	0.655079473675654	1	0.000159465169927391	2.92306140164118e-08	Up	0.655188356802318	0.472	1e-06	0.01
Creatinine_in_urine	Coffee intake	0.0270260000000001	5	FALSE	NA	1	-1.61296815161532e-05	-2.9566362035108e-09	Down	0.336859455579531	0.467206339915135	1	-1.64795240930746e-05	-3.02076377028386e-09	Down	0.319211580559366	0.763	1e-06	0.01
Creatinine_in_urine	Beer intake	0.422118666666667	5	FALSE	NA	1	0.000185599812347392	3.40212002327237e-08	Up	1.0710670172427	0.00687955781147819	1	0.000184301228765394	3.37831645822383e-08	Up	0.744149814544816	0.126	1e-06	0.01
Creatinine_in_urine	Body mass index (BMI)	0.911622403986667	5	TRUE	8.5729724551031e-19	0.000827829569585996	0.000480233318997796	8.80287199507994e-08	Up	5.34725479180115	0.000892396346404423	0.596269363669001	0.000482226003919208	8.83939871989429e-08	Up	1.9885592366622	0.116	1e-06	0.01
Creatinine_in_urine	Waist circumference	0.878352052586667	5	FALSE	NA	0.000974460554211258	0.00107763398934432	1.9753469179403e-07	Up	5.27016447876339	0.00777840059536562	0.590022151544293	0.00108463731178612	1.9881842927239e-07	Up	1.99440887755468	0.182	1e-06	0.01
Creatinine_in_urine	Intelligence	0.485223359	5	FALSE	NA	1	-9.39462182201154e-05	-1.72207237752555e-08	Down	0.620884681353312	0.000143688300758909	1	-8.4217192610271e-05	-1.54373538237694e-08	Down	0.585611381246871	0.014	1e-06	0.01
Creatinine_in_urine	smoking_current	0.358320812666667	5	FALSE	NA	1	6.22985296453953e-05	1.14195737833139e-08	Up	0.279511513808545	0.000493675065244324	1	3.8285072359311e-05	7.01780942656614e-09	Up	0.400619260447634	0.002	1e-06	0.01
Creatinine_in_urine	Crohns disease	0.530136666666667	5	FALSE	NA	0.680301773091949	-0.000544075739807441	-9.97312952618204e-08	Down	1.90272664121882	0.887101512017443	1	-0.00032242811626247	-5.91023846699463e-08	Down	0.692479736117522	0.359	1e-06	0.01
Creatinine_in_urine	Atrial fibrillation	0.2074436	5	FALSE	NA	1	-4.88668440282801e-05	-8.95749119786627e-09	Down	0.236541650429679	0.17294172040827	1	-5.31862032252846e-05	-9.74924730074043e-09	Down	0.251905593166512	0.265	1e-06	0.01
Creatinine_in_urine	Myocardial infarction	0.541786033333333	5	FALSE	NA	1	-5.53537601260278e-05	-1.01465692937066e-08	Down	0.174170256297043	0.000428127787924913	1	-0.000158436434426046	-2.90420426162842e-08	Down	0.587696397076037	0.014	1e-06	0.01
Creatinine_in_urine	Heart failure	0.20169069	5	FALSE	NA	1	4.57874536505516e-05	8.39302642114907e-09	Up	0.0796725369838955	0.0492292794172305	1	-0.000130819294157073	-2.39797085165744e-08	Down	0.398966163376417	0.027	1e-06	0.01
Creatinine_in_urine	Cardiomyopathy	0.0096236666666667	5	FALSE	NA	1	0.000101110466921656	1.85339596913347e-08	Up	0.104651216394814	0.943440422246618	1	5.97064038225472e-05	1.09444265806731e-08	Up	0.171948376084802	0.83	1e-06	0.01
Creatinine_in_urine	Asthma	0.436016769666667	5	FALSE	NA	1	-4.07705373238743e-06	-7.47340526021147e-10	Down	0.0160849454493093	0.0210345593764603	1	4.60935219662561e-05	8.4491299878595e-09	Up	0.426377614564993	0.003	1e-06	0.01
Creatinine_in_urine	Diabetes	0.566878966666667	5	FALSE	NA	1	0.00010009281413568	1.83474197979954e-08	Up	0.484014505734343	0.0770833382313453	1	0.0001646805247786	3.01866097657264e-08	Up	1.20696272324756	0.012	1e-06	0.01
Creatinine_in_urine	Malignant melanoma	0.334914666666667	5	FALSE	NA	1	-6.17686118251503e-06	-1.13224376922725e-09	Down	0.0170456563048361	0.0535800493332257	1	-7.76591570653077e-06	-1.42352392440902e-09	Down	0.0176918757488538	0.34	1e-06	0.01
Creatinine_in_urine	Non-melanoma skin cancer	0.203315333333333	5	FALSE	NA	1	2.03233331433997e-06	3.72534959773448e-10	Up	3.18950152025524e-05	0.875260258426582	1	-3.05985099258102e-05	-5.60883127974563e-09	Down	0.175968167834282	0.436	1e-06	0.01
Creatinine_in_urine	Lung cancer	0.155600433333333	5	FALSE	NA	1	-0.000217105360316814	-3.97962952737853e-08	Down	0.562122838140938	0.423365120491248	1	-0.000233019086153223	-4.27133459231457e-08	Down	0.571650809375217	0.417	1e-06	0.01
Creatinine_in_urine	Breast cancer	0.00159566666666666	5	FALSE	NA	1	-3.71397982626672e-05	-6.80787602808651e-09	Down	0.157962813652326	0.903257780831028	1	-4.26892097648133e-05	-7.82510571975729e-09	Down	0.417085761430057	0.865	1e-06	0.01
Creatinine_in_urine	Prostate cancer	0.115714666666667	5	FALSE	NA	1	5.93343708708598e-05	1.08762314279817e-08	Up	0.31505831682143	0.559810073979195	1	5.65309627942724e-05	1.03623553291789e-08	Up	0.309404661419128	0.754	1e-06	0.01
Creatinine_in_urine	Colorectal cancer	0.350789333333333	5	FALSE	NA	1	-0.000157514187513152	-2.88729910073911e-08	Down	0.618607984694929	0.390344083264169	1	-0.00013963543708245	-2.5595743360312e-08	Down	0.453695973741367	0.408	1e-06	0.01
Creatinine_in_urine	Bladder cancer	0.00085466666666667	5	FALSE	NA	1	1.90271138914514e-05	3.48774733856029e-09	Up	0.054441608317883	0.99181547476964	1	1.88180142098011e-05	3.44941851673633e-09	Up	0.195914345662814	0.996	1e-06	0.01
Creatinine_in_urine	IBD	0.440035666666667	5	FALSE	NA	1	-0.000109366382627185	-2.00473026078489e-08	Down	0.326310944382629	0.0493192815119393	1	-0.000106713452800677	-1.95610097841144e-08	Down	0.280356093636853	0.281	1e-06	0.01
Creatinine_in_urine	Respiratory failure	0.212010333333333	5	FALSE	NA	1	-0.000112666805165068	-2.06522834782161e-08	Down	0.277384931729422	0.120593683969161	1	-0.000116737109514376	-2.13983868148765e-08	Down	0.240292677314732	0.425	1e-06	0.01
Creatinine_in_urine	Respiratory infection	0.4051051	5	FALSE	NA	1	0.000123305004455172	2.2602308661899e-08	Up	0.577562752992135	0.0253895125524375	1	0.000121006502493334	2.21809839068253e-08	Up	0.452677023098534	0.213	1e-06	0.01
Creatinine_in_urine	Helicobacter pylori	0.0400786666666666	5	FALSE	NA	1	-0.000139596461851082	-2.55885990419331e-08	Down	0.45242671110155	0.76564735239952	1	-0.000139767807960123	-2.56200074803957e-08	Down	0.617341477019324	0.922	1e-06	0.01
Creatinine_in_urine	Stroke	0.5355748	5	FALSE	NA	1	9.74029221094769e-05	1.78543516527724e-08	Up	0.237116211228433	0.000724203189515111	1	-4.15913075700185e-05	-7.62385578349578e-09	Down	0.0910316642446347	0.029	1e-06	0.01
Creatinine_in_urine	Multiple sclerosis	0.213791766666667	5	FALSE	NA	1	0.000308255655708138	5.65045150265932e-08	Up	0.612035913550935	0.0317419230000675	1	0.000314233188249569	5.76002210454604e-08	Up	0.52266565390318	0.2	1e-06	0.01
Creatinine_in_urine	Migraine	0.1666664	5	FALSE	NA	1	-0.000156918366619578	-2.87637746150535e-08	Down	0.69155251585984	0.428050421933184	1	-0.000184641439009694	-3.38455265032778e-08	Down	0.908017839564262	0.188	1e-06	0.01
Creatinine_in_urine	Osteoarthritis	0.3639177	5	FALSE	NA	1	1.83042201561322e-05	3.35523797766588e-09	Up	0.0967779556049868	0.0320059478501339	1	2.28347573436843e-05	4.18570386483506e-09	Up	0.114282274619045	0.102	1e-06	0.01
Creatinine_in_urine	Gout	0.515229883333333	5	FALSE	NA	1	-0.000211572354506592	-3.8782072812148e-08	Down	0.647716775099735	0.00115169959128007	1	-6.36196758745374e-05	-1.16617452587582e-08	Down	0.160077815727052	0.037	1e-06	0.01
Creatinine_in_urine	Hiatus hernia	0.6803883	5	FALSE	NA	0.00287392304860704	0.000126552852418853	2.31976523990523e-08	Up	4.75102055027904	0.753823144604672	1	7.47265177770709e-05	1.36976745387514e-08	Up	0.523686541082155	0.111	1e-06	0.01
Creatinine_in_urine	Gastric reflux	0.499678933333333	5	FALSE	NA	1	2.86826759923126e-05	5.2576511301549e-09	Up	0.143990540084305	0.00196979643334235	1	3.00192246892003e-05	5.50264594056179e-09	Up	0.145614492668148	0.05	1e-06	0.01
Creatinine_in_urine	Allergic rhinitis	0.0697719666666666	5	FALSE	NA	1	-3.34642849232558e-05	-6.13413948871915e-09	Down	0.484162131943651	0.897212246257485	1	4.38042125001937e-05	8.02949025463715e-09	Up	0.233736752748506	0.181	1e-06	0.01
Creatinine_in_urine	Hypothyroidism	0.39973918	5	FALSE	NA	1	0.000153482845536383	2.81340296320341e-08	Up	1.08308494209605	0.00265309225138265	1	0.000154228977197514	2.82707985992127e-08	Up	0.76134578913526	0.073	1e-06	0.01
Creatinine_in_urine	Kidney infection	0.400893566666667	5	FALSE	NA	1	-7.20676679434126e-06	-1.32102965536362e-09	Down	0.02779109446616	0.0115904163184058	1	-8.68328222310648e-06	-1.59168093681376e-09	Down	0.0285998466743794	0.181	1e-06	0.01
Creatinine_in_urine	Angina	0.423434573333333	5	FALSE	NA	1	7.49511424677325e-05	1.37388491578502e-08	Up	0.342144470305575	0.000445600234383683	1	-5.61993268298831e-06	-1.03015651085091e-09	Down	0.0189494597081235	0.035	1e-06	0.01
Creatinine	statins	0.0224283359370726	86	FALSE	NA	1	0.0659454313207301	0.00403127258267429	Up	0.791216789729072	0.413815509856206	1	0.0546878014199693	0.00334308882443772	Up	0.635613954167706	0.696	1e-06	0.01
Creatinine	Alanine_aminotransferase	0.215428472496979	86	FALSE	NA	1	-0.023289767038947	-0.00142371347704666	Down	0.560766488150896	8.76602368704729e-09	1	-0.0277160601859369	-0.00169429468106602	Down	0.873444514543011	NA	1e-06	0.01
Creatinine	Albumin	0.252042348917241	86	FALSE	NA	1	-0.00129501617783746	-7.91648959947693e-05	Down	0.118839234412322	9.86774105192275e-09	1	-0.00152235721073805	-9.30623511253858e-05	Down	0.171448034646548	NA	1e-06	0.01
Creatinine	Alkaline_phosphatase	0.257870640961855	86	FALSE	NA	1	-0.0527211935691385	-0.00322286924059168	Down	0.828953378282427	2.80359457385532e-10	1	-0.0506872948060217	-0.0030985361343328	Down	0.780765548175298	NA	1e-06	0.01
Creatinine	Aspartate_aminotransferase	0.106394042014435	86	FALSE	NA	1	0.0102340764739642	0.000625613496981022	Up	0.30770331255374	0.0103621486091727	1	0.0102230589780726	0.000624939992718058	Up	0.344993801266084	NA	1e-06	0.01
Creatinine	Calcium	0.207816855264368	86	FALSE	NA	0.791513850370131	0.000351021855137254	2.14581169945195e-05	Up	1.81480518047336	1.19016093788408e-07	0.943546247422774	0.000314256489864249	1.92106344009758e-05	Up	1.72174626921249	NA	1e-06	0.01
Creatinine	C_reactive_protein	0.179863556194066	86	FALSE	NA	1	-0.0121393455317388	-0.000742083414023024	Down	1.34263639931828	0.000128268207959897	0.760808735823899	-0.0138288875541895	-0.000845365844601964	Down	1.84571668474539	0.002	1e-06	0.01
Creatinine	Creatinine_in_urine	0.263077134548851	86	TRUE	8.70744071590117e-48	0.187431615906014	32.1368252663072	1.96453795199507	Up	2.62854419141432	1.66707933646803e-06	0.00127516082130634	35.5804973509705	2.17505110780576	Up	5.19702069440473	NA	1e-06	0.01
Creatinine	Cystatin_C	0.831248799137768	86	TRUE	5.14243239930259e-15	3.91960758710826e-22	0.00490945509259702	0.000300117101583587	Up	24.3889676442644	5.89282562348483e-28	7.94985488212789e-23	0.00494438434962443	0.000302252342090286	Up	25.2607343084644	NA	1e-06	0.01
Creatinine	Direct_bilirubin	0.155711454208046	86	FALSE	NA	1	-0.00166603609721763	-0.000101845503258508	Down	0.685046908689072	0.000394113389025005	1	-0.00184477433065327	-0.000112771848351624	Down	0.968106780314777	NA	1e-06	0.01
Creatinine	Gamma_glutamyltransferase	0.187981509324138	86	FALSE	NA	1	-0.112123776557077	-0.00685417469031482	Down	1.38260174326088	9.89338039629129e-05	1	-0.113865447346922	-0.00696064377486745	Down	1.58298053390659	NA	1e-06	0.01
Creatinine	Glucose	0.211942438402299	86	FALSE	NA	1	-0.00275623034719632	-0.000168489546700327	Down	0.921250841792273	0.00219185825220245	1	-0.00254856757917827	-0.000155795032366469	Down	0.939999259391085	NA	1e-06	0.01
Creatinine	Glycated_haemoglobin_HbA1c	0.206070214204844	86	FALSE	NA	1	-0.00402952794527527	-0.00024632677657234	Down	0.165255277657282	2.60336160489211e-06	1	-0.00766011189515499	-0.000468265935102744	Down	0.44292065168014	NA	1e-06	0.01
Creatinine	HDL_cholesterol	0.185149313157563	86	FALSE	NA	1	-0.000217541040896955	-1.32983774040256e-05	Down	0.181297151489778	3.85899183227857e-05	1	-0.000507671269929176	-3.10341631025709e-05	Down	0.568086356034188	NA	1e-06	0.01
Creatinine	IGF_1	0.282965491979858	86	FALSE	NA	1	0.0229011896606918	0.00139995957476965	Up	1.64266408319567	3.00366596955469e-16	0.796496238071408	0.0211054722551313	0.0012901865973505	Up	1.81923103238207	NA	1e-06	0.01
Creatinine	LDL_direct	0.239354328500401	86	FALSE	NA	1	0.000726267304242462	4.4397032707936e-05	Up	0.236253442177473	2.62394959023149e-10	1	0.000436232789306704	2.66670980532784e-05	Up	0.137863974341383	NA	1e-06	0.01
Creatinine	Lipoprotein_A	0.0896109593210371	86	FALSE	NA	1	0.0058051301613599	0.000354870103806406	Up	0.0330889736370693	0.0465323682039126	1	-0.0115974149716515	-0.000708954965776655	Down	0.06491309276908	0.022	1e-06	0.01
Creatinine	uacr_lowcontrolonly	0.0294260018703555	86	FALSE	NA	1	-0.00676626583794953	-0.000413624741143169	Down	0.732578781719008	0.577879657548777	1	-0.00920173878392364	-0.000562506249934879	Down	1.08346838060999	0.253	1e-06	0.01
Creatinine	Non_albumin_protein	0.175156939401764	86	FALSE	NA	1	0.00343224595326852	0.000209814671483643	Up	0.314674711782092	6.21074054393461e-05	1	0.00245272139442579	0.00014993591386488	Up	0.208609881147497	NA	1e-06	0.01
Creatinine	oestradiol_gt212_lowcontrolonly	0.00343606195669599	86	FALSE	NA	1	0.00537931655674521	0.000328839934995101	Up	0.86083538271117	0.761482591171228	1	0.00592400214705475	0.000362136799424015	Up	1.01770455213518	0.703	1e-06	0.01
Creatinine	Phosphate	0.241009261988345	86	FALSE	NA	0.56282609295856	-0.000577866454240536	-3.53252249135685e-05	Down	2.01275978412393	1.18371200583736e-07	0.083092873175684	-0.000700450445539941	-4.28188370304815e-05	Down	3.09691756122929	NA	1e-06	0.01
Creatinine	rheumatoidfactor_lowcontrolonly	0.031268208922748	86	FALSE	NA	1	-0.00436809969032899	-0.000267023812982111	Down	0.43271162031125	0.293993277030037	1	-0.00364959935420203	-0.000223101578375991	Down	0.367368499681927	0.535	1e-06	0.01
Creatinine	SHBG	0.45303615197554	86	FALSE	NA	1	0.0338072390309337	0.00206665106394531	Up	0.346454141214239	2.68250579994553e-31	1	0.0471364349568451	0.00288147054437123	Up	0.57176149486425	NA	1e-06	0.01
Creatinine	Sodium_in_urine	0.217839195471265	86	FALSE	NA	1	-0.0671933363130447	-0.00410755755163344	Down	0.682448609690106	1.00398537501218e-06	1	-0.0575540619806866	-0.00351830456541943	Down	0.535365284605152	NA	1e-06	0.01
Creatinine	Testosterone	0.0658893786206897	86	FALSE	NA	1	0.00639544591742435	0.000390956359895464	Up	1.4903369485776	0.0896404908912994	1	0.00643632840639685	0.000393455524031714	Up	1.39979043069337	0.131	1e-06	0.01
Creatinine	Total_bilirubin	0.173613592735632	86	FALSE	NA	1	-0.00114993472281773	-7.02960042434816e-05	Down	0.0662298336741266	0.000132431923960325	1	0.00165238634276292	0.00010101108789733	Up	0.123411611375817	NA	1e-06	0.01
Creatinine	Urate	0.545605499245287	86	TRUE	1	1	0.227942200266942	0.0139342047503102	Up	0.606439623296475	1.82982918790373e-69	0.779830548662586	0.351176901417223	0.0214675950403062	Up	1.83072459978368	NA	1e-06	0.01
Creatinine	Urea	0.712054979385429	86	TRUE	1	1.36861447885224e-10	0.0253414008548772	0.00154913073471265	Up	12.5351392707886	6.83743225722741e-24	3.03672032288205e-16	0.0271222292045321	0.00165799353773986	Up	18.4385736917416	NA	1e-06	0.01
Creatinine	Vitamin_D	0.201915531099171	86	FALSE	NA	1	0.0636248278649283	0.00388941309522724	Up	1.34360144164688	7.61621424183885e-08	0.482694174661086	0.0747426496691123	0.00456905032438244	Up	2.11202479167985	NA	1e-06	0.01
Creatinine	Basal metabolic rate	0.334414148163908	86	FALSE	NA	0.944230658489397	3.76131006739482	0.229930502325171	Up	1.7110655602308	8.54988503928581e-20	0.327854107332585	3.76040380727808	0.229875102254412	Up	2.33899185462982	NA	1e-06	0.01
Creatinine	SBP	0.212671575103448	86	FALSE	NA	1	-0.00725715296083114	-0.00044363288211712	Down	0.119785599835782	4.95797793328029e-07	1	-0.0159454779755224	-0.000974753927496921	Down	0.326048731596294	NA	1e-06	0.01
Creatinine	DBP	0.159971108617624	86	FALSE	NA	1	0.0258041234166372	0.00157741716395042	Up	1.41384189791805	0.00183587417830812	1	0.0260547632921659	0.00159273888735275	Up	1.50634343108956	NA	1e-06	0.01
Creatinine	RBC	0.424294233234483	86	FALSE	NA	1	-0.000166639983297358	-1.01867738581728e-05	Down	0.0879009296089593	9.05881617701024e-33	1	0.000308109555040283	1.88348696311191e-05	Up	0.224920134795339	NA	1e-06	0.01
Creatinine	Hemoglobin	0.238586023747821	86	FALSE	NA	1	-0.00154138429164368	-9.42254847655335e-05	Down	0.211854649818382	7.37941555481672e-10	1	-0.00144454043371872	-8.83053780737668e-05	Down	0.252746098033179	NA	1e-06	0.01
Creatinine	RBC distr width	0.13644480138626	86	TRUE	1	1	0.000844377915013163	5.1617185148931e-05	Up	0.301009764259963	0.00122462106985751	1	0.00131969865134497	8.06737462173037e-05	Up	0.574144647886809	NA	1e-06	0.01
Creatinine	Reticulocyte count	0.117743581589195	86	FALSE	NA	1	5.22376249913404e-05	3.19330848542671e-06	Up	0.609814474180942	0.00872505707019536	1	4.5581604711252e-05	2.78642310265707e-06	Up	0.544757674263502	NA	1e-06	0.01
Creatinine	Eosinophill count	0.271050486011762	86	FALSE	NA	1	0.000229194067404942	1.40107319269394e-05	Up	0.529400870212157	6.70419466343745e-13	1	0.000184100870307955	1.1254165391828e-05	Up	0.44593770551244	NA	1e-06	0.01
Creatinine	Monocyte count	0.140718820531034	86	FALSE	NA	1	-0.000268842831261204	-1.64344779161545e-05	Down	0.509468843390806	0.00532581899089899	1	-0.000223452639973737	-1.36597559984287e-05	Down	0.419530666774754	NA	1e-06	0.01
Creatinine	Basophill count	0.191146158551724	86	FALSE	NA	1	0.00011762874723412	7.1906959157331e-06	Up	1.38353279409754	3.78148010851399e-05	1	0.000113878423944172	6.96143703983915e-06	Up	1.21054022544954	NA	1e-06	0.01
Creatinine	Lymphocyte count	0.166510813427426	86	FALSE	NA	1	0.00175066524539508	0.000107018919489324	Up	0.454620787402654	3.61619232471361e-05	1	0.00254450740051406	0.000155546831898264	Up	0.975152948956546	NA	1e-06	0.01
Creatinine	Platelet distr width	0.201646090091954	86	FALSE	NA	1	-0.000618856161259664	-3.78309433351284e-05	Down	0.352813523320092	0.000397909456285948	1	-0.000610531278569043	-3.73220396753516e-05	Down	0.439591319473784	NA	1e-06	0.01
Creatinine	Platelet count	0.484285385941379	86	TRUE	1	1	-0.13320847152905	-0.00814309116340862	Down	0.557793641401628	1.97132510980819e-30	1	-0.133053210050033	-0.0081335999624115	Down	0.7876867046559	NA	1e-06	0.01
Creatinine	Platelet volume	0.262202492414258	86	FALSE	NA	1	-0.0018493287302	-0.000113050260754964	Down	0.459525579400313	6.03531700272414e-08	1	-0.00229579676383439	-0.000140343043696624	Down	0.932192708575061	NA	1e-06	0.01
Creatinine	time_aggregated_depression	0.167155748527132	86	FALSE	NA	1	-0.000907368712342862	-5.54678396848152e-05	Down	0.136586353030089	0.000164225114043656	1	-0.000912907570521217	-5.58064324677652e-05	Down	0.152286523446159	0.046	1e-06	0.01
Creatinine	Mood swings	0.0860508446992784	86	FALSE	NA	1	0.00164657528952001	0.000100655855713	Up	0.270212954708835	0.33652217465408	1	0.000984172391621078	6.01628816357419e-05	Up	0.161010549316995	0.001	1e-06	0.01
Creatinine	FEV FVC ratio	0.294642105770543	86	FALSE	NA	1	-6.87190004482379e-05	-4.20082205647323e-06	Down	0.25057076021854	2.2639909639569e-12	1	-7.05187871235561e-05	-4.31084379010304e-06	Down	0.309769794974966	NA	1e-06	0.01
Creatinine	FVC	0.384672854903448	86	FALSE	NA	1	0.000815267155133991	4.98376318756957e-05	Up	0.282478881999911	9.35441041174614e-31	1	0.000283218109276332	1.73132448446603e-05	Up	0.0839165427416257	NA	1e-06	0.01
Creatinine	townsend	0.164787124091954	86	FALSE	NA	0.189629122305219	-0.0105740615765079	-0.000646396932542104	Down	2.62281468562778	0.00527828219552406	0.224625583018696	-0.0104999137834256	-0.000641864246056747	Down	2.55318642916818	0.002	1e-06	0.01
Creatinine	Sleep duration	0.117857243838546	86	TRUE	2.69474001400356e-07	1	0.00210733994346184	0.000128822597203661	Up	0.983632156737575	0.0173678057878713	1	0.0018419316004412	0.000112598071030977	Up	0.897009555527311	0.021	1e-06	0.01
Creatinine	Neuroticism score	0.102518962788025	86	FALSE	NA	1	-0.00451440052101287	-0.000275967245692256	Down	0.520357723304147	0.0113700086445972	1	-0.00319268193969851	-0.000195170020287062	Down	0.339691050619398	0.002	1e-06	0.01
Creatinine	Menarche	0.157991983827854	86	FALSE	NA	1	0.0029001406206347	0.00017728684361777	Up	0.511673198834292	9.37590893154766e-05	1	0.00257568052354598	0.000157452458318141	Up	0.487135044698821	NA	1e-06	0.01
Creatinine	Num children (f)	0.0263241885324779	86	TRUE	0.000377230956041715	1	0.00161607885444395	9.87915955189394e-05	Up	0.482444447563359	0.358978924909241	1	0.00206364493630994	0.000126151502621316	Up	0.548191818291871	0.328	1e-06	0.01
Creatinine	chronotype_quantitative_time_averaged	0.272241883303988	86	FALSE	NA	1	0.0005227479881088	3.19558093700526e-05	Up	0.144358276750195	3.61224464661867e-11	1	0.000573102944387231	3.50340295072403e-05	Up	0.180267102072474	NA	1e-06	0.01
Creatinine	alcohol_continuous	0.120258136510345	86	FALSE	NA	1	0.000781029784754617	4.77446866974018e-05	Up	0.108369763642162	0.0097362195644843	1	0.00189321998601601	0.000115733352102561	Up	0.301953567396231	0.009	1e-06	0.01
Creatinine	physical_activity	0.102515812644117	86	FALSE	NA	1	-0.00629349095483401	-0.000384723809176991	Down	0.516351719718917	0.0261809171056449	1	-0.00825798588091952	-0.000504814229024496	Down	0.731698824869902	0.001	1e-06	0.01
Creatinine	Summer outdoor time	0.0655589370879444	86	FALSE	NA	1	0.000826473712197357	5.05226935294137e-05	Up	0.12411508735093	0.133474614874594	1	0.00173292967685592	0.000105934736555675	Up	0.282807518539222	0.002	1e-06	0.01
Creatinine	Height	0.49168430938931	86	FALSE	NA	1	-0.00698332992702303	-0.000426893962277068	Down	0.217295545857856	3.09182392524407e-62	1	-0.0145478309080038	-0.000889315161069872	Down	0.68492870771389	NA	1e-06	0.01
Creatinine	Pulse rate	0.159484317271072	86	FALSE	NA	1	0.00207028634233726	0.000126557494628527	Up	0.0554249061419037	0.000156576283917618	1	0.00473065343864085	0.00028918687956677	Up	0.135299064577922	NA	1e-06	0.01
Creatinine	Water intake	0.160880107356322	86	FALSE	NA	1	-0.00449021870480794	-0.000274489000865983	Down	1.04473738881433	0.0148305703442571	1	-0.00410257977389154	-0.000250792466278465	Down	0.960288126059567	0.006	1e-06	0.01
Creatinine	Bread intake	0.142828207424753	86	FALSE	NA	1	-0.0049773359135306	-0.000304266685365791	Down	0.197700300384557	0.000546480993284143	1	-0.00606752468288066	-0.000370910393774425	Down	0.268278313329973	NA	1e-06	0.01
Creatinine	Coffee intake	0.162770710066293	86	TRUE	4.11671594073233e-111	1	0.00226220295745606	0.000138289439862539	Up	0.363385719420197	0.000962803355519569	1	-8.7774463644649e-05	-5.36569071826486e-06	Down	0.0116507526954842	NA	1e-06	0.01
Creatinine	Beer intake	0.116028546345897	86	FALSE	NA	0.208485474550474	-0.018867638908559	-0.00115338688228373	Down	2.57045179633373	0.0443824922933044	0.0591605359753901	-0.0234578902946954	-0.00143399092398778	Down	3.27756939672326	0.001	1e-06	0.01
Creatinine	Body mass index (BMI)	0.269398904533333	86	FALSE	NA	1	0.00893504828709446	0.000546203345148368	Up	0.712985238781841	1.06586892494939e-10	1	0.00942552947952034	0.000576186671418952	Up	0.8177248016105	NA	1e-06	0.01
Creatinine	Waist circumference	0.254695359749265	86	FALSE	NA	1	-0.00900725632907999	-0.000550617453814806	Down	0.229315436152156	1.34393954193816e-11	1	-0.00645363434957852	-0.000394513443782459	Down	0.154554595867638	NA	1e-06	0.01
Creatinine	Intelligence	0.143392408780968	86	FALSE	NA	1	-0.000939096608914862	-5.7407379649829e-05	Down	0.0724685860241179	0.000340798651511438	1	-0.0027148301148418	-0.000165958732688429	Down	0.286423431446676	NA	1e-06	0.01
Creatinine	smoking_current	0.113529085381449	86	TRUE	3.58423391367027e-10	1	-0.00856142367920382	-0.000523363512155593	Down	1.60920941676128	0.00880899003630555	1	-0.00930910902673633	-0.000569069839062695	Down	1.5352233138273	NA	1e-06	0.01
Creatinine	Crohns disease	0.00429854488639414	86	FALSE	NA	1	0.00211924044937532	0.000129550080249084	Up	0.0530143133427569	0.985562047853094	1	0.00604962013475559	0.000369815881046004	Up	0.189917277931526	0.884	1e-06	0.01
Creatinine	Atrial fibrillation	0.017375672280139	86	FALSE	NA	1	0.00970342985458217	0.000593174840883688	Up	1.09821511973373	0.693544266018538	1	0.00885143630724918	0.000541092108855226	Up	0.97754254159806	0.438	1e-06	0.01
Creatinine	Myocardial infarction	0.0648082110130982	86	FALSE	NA	1	-0.00528518330053296	-0.000323085528551982	Down	0.463211262692361	0.340285490306265	1	-0.00482350058877461	-0.000294862665792101	Down	0.399738857223355	0.315	1e-06	0.01
Creatinine	Heart failure	0.0420447580101577	86	FALSE	NA	1	0.00404542078766923	0.000247298312864095	Up	0.155070348006951	0.421429339399514	1	-0.00186711765277943	-0.000114137705244045	Down	0.0714866963409974	0.019	1e-06	0.01
Creatinine	Cardiomyopathy	0.0460762592622294	86	FALSE	NA	1	-0.0135912574396356	-0.000830839413484093	Down	0.442371490520745	0.385972598095606	1	-0.0113513795758708	-0.000693914716201908	Down	0.313344561153619	0.486	1e-06	0.01
Creatinine	Asthma	0.198748886321839	86	FALSE	NA	1	0.00685535332310762	0.000419070697431339	Up	1.18878558774275	8.41444489270801e-06	1	0.00785075875748529	0.000479920259802618	Up	1.5134372810549	0.001	1e-06	0.01
Creatinine	Diabetes	0.143123159883454	86	FALSE	NA	1	-0.00653984610900146	-0.000399783605719463	Down	0.594297656227728	0.00749390747426597	1	-0.00544037037655296	-0.000332572181261889	Down	0.548896812931328	0.001	1e-06	0.01
Creatinine	Malignant melanoma	0.0416451673563217	86	FALSE	NA	1	0.0059807710294658	0.000365607105624602	Up	0.2956523869634	0.233813888047129	1	0.00657440514910522	0.000401896214706373	Up	0.302934027083228	0.214	1e-06	0.01
Creatinine	Non-melanoma skin cancer	0.0934761606896553	86	FALSE	NA	1	0.00632253495708227	0.000386499281527534	Up	0.722696314664136	0.0429203263475316	1	0.00708580884060064	0.000433158542344768	Up	0.735117010992808	0.043	1e-06	0.01
Creatinine	Lung cancer	0.0175159369526865	86	FALSE	NA	1	0.00447953808689278	0.000273836090098624	Up	0.146563663423681	0.583033449489475	1	0.00732479783451552	0.000447768042342489	Up	0.230761640240938	0.382	1e-06	0.01
Creatinine	Breast cancer	0.0856010785983938	86	FALSE	NA	1	0.00814488834584209	0.000497900528056976	Up	0.706078705036248	0.552565951372796	1	0.00452395280652689	0.000276551181014587	Up	0.349108168340016	NA	1e-06	0.01
Creatinine	Prostate cancer	0.0290716020390804	86	FALSE	NA	1	0.00119240478562431	7.28922174510947e-05	Up	0.0538007802629084	0.382852470039684	1	0.00154053460850374	9.41735432697028e-05	Up	0.0759811023769116	0.081	1e-06	0.01
Creatinine	Colorectal cancer	0.0389338421812351	86	FALSE	NA	1	-0.000766572584593937	-4.68609118329001e-05	Down	0.0305323506696753	0.392950206131488	1	-0.0021937932041676	-0.000134107522217964	Down	0.0857957868407726	0.106	1e-06	0.01
Creatinine	Bladder cancer	0.0160075853247794	86	FALSE	NA	1	0.00657997417671396	0.00040223665175958	Up	0.172081123075725	0.999082732344639	1	9.76449923305408e-05	5.96908038258308e-06	Up	0.00244863669343116	0.248	1e-06	0.01
Creatinine	IBD	0.0179836667842823	86	FALSE	NA	1	0.00445603316143884	0.00027239922389512	Up	0.163758416941933	0.839730859352418	1	0.00560609259346112	0.000342702851665919	Up	0.257132378248335	0.544	1e-06	0.01
Creatinine	Respiratory failure	0.112948612873563	86	FALSE	NA	1	-0.0101256809304858	-0.000618987230782485	Down	0.249363641158708	0.0460245225272615	1	-0.0053310960836447	-0.000325892196732715	Down	0.133782846597554	0.028	1e-06	0.01
Creatinine	Respiratory infection	0.0340194427158513	86	FALSE	NA	1	-0.00130274409958388	-7.96373071752479e-05	Down	0.0753241790652265	0.412821768684199	1	0.000603375025295228	3.68845748345031e-05	Up	0.0330817862728625	0.483	1e-06	0.01
Creatinine	Helicobacter pylori	0.00361795455760494	86	FALSE	NA	1	-0.0044619969232636	-0.000272763791220744	Down	0.0975731311391656	0.90640191976422	1	-0.00248014051311436	-0.000151612056384484	Down	0.0670698787639185	0.806	1e-06	0.01
Creatinine	Stroke	0.0719375033413525	86	FALSE	NA	1	0.00160885282356847	9.83498651432867e-05	Up	0.0800305113399795	0.0704622503330551	1	-0.000723193813623264	-4.42091489043406e-05	Down	0.0316535034955797	0.242	1e-06	0.01
Creatinine	Multiple sclerosis	0.0586795209623096	86	FALSE	NA	1	-0.0252989653657996	-0.00154653663501196	Down	0.749089660922897	0.0828565396215996	1	-0.0281793697101827	-0.00172261699157303	Down	1.07803164626754	0.209	1e-06	0.01
Creatinine	Migraine	0.114084364688586	86	FALSE	NA	1	-0.00053439838593068	-3.2668003200254e-05	Down	0.0325030371425616	0.00720971389241191	1	0.000647424933123421	3.95773646478484e-05	Up	0.0380456113856123	0.054	1e-06	0.01
Creatinine	Osteoarthritis	0.0561218335792569	86	FALSE	NA	1	-0.00160160281803445	-9.7906669186445e-05	Down	0.192341897400302	0.176846105298038	1	-0.00166735902108544	-0.000101926374163595	Down	0.188860734464339	0.409	1e-06	0.01
Creatinine	Gout	0.116395765747127	86	FALSE	NA	1	-0.00407909718528989	-0.000249356965536349	Down	0.132291480762918	0.00606676275565279	1	-0.00633816090460479	-0.000387454502420994	Down	0.303739997673518	0.001	1e-06	0.01
Creatinine	Hiatus hernia	0.0943737038139535	86	FALSE	NA	1	0.000790541840694444	4.83261627685581e-05	Up	0.0711128585824337	0.0198723695353989	1	-0.000174865351270434	-1.06895941404604e-05	Down	0.0173669598054444	0.002	1e-06	0.01
Creatinine	Gastric reflux	0.211145882206897	86	FALSE	NA	1	0.00926761399831789	0.000566533230126634	Up	1.20520041783185	1.14376034029683e-06	1	0.00971617201009085	0.000593953774330896	Up	1.59816099650765	0.005	1e-06	0.01
Creatinine	Allergic rhinitis	0.0145864592354986	86	FALSE	NA	1	0.008332354541526	0.000509360417236611	Up	1.29970974342701	0.660834313952861	1	0.007946290762671	0.000485760172372149	Up	1.48912985783923	0.949	1e-06	0.01
Creatinine	Hypothyroidism	0.138528752183908	86	FALSE	NA	1	0.00159006956126858	9.7201636239385e-05	Up	0.11689940369029	0.0021065954068166	1	0.00282011435212048	0.000172394803400668	Up	0.246512438798005	0.02	1e-06	0.01
Creatinine	Kidney infection	0.0863278591264367	86	TRUE	0.999186563290474	1	0.000200093411483219	1.22317963129691e-05	Up	0.0123344518097921	0.0409068473384546	1	0.00128468554033949	7.85333796808556e-05	Up	0.0824218259715182	0.074	1e-06	0.01
Creatinine	Angina	0.141278505431703	86	FALSE	NA	1	-0.00905655231639388	-0.000553630938723682	Down	1.00371717302396	0.0402319799499355	1	-0.00913800146873648	-0.000558609960441258	Down	1.04366318232091	0.004	1e-06	0.01
Cystatin_C	statins	0.00127564083801923	149	FALSE	NA	1	2.45912799473913	14.9685653117668	Up	1.09682440067401	0.986587449613384	1	2.60960483123633	15.8845088331431	Up	0.918687498777071	0.953	1e-06	0.01
Cystatin_C	Alanine_aminotransferase	0.1267420202	149	FALSE	NA	1	-0.495199766728472	-3.01425142022066	Down	0.40726301900088	4.71763501510125e-05	1	-0.499866921581377	-3.0426601132148	Down	0.358320107801242	NA	1e-06	0.01
Cystatin_C	Albumin	0.154760214557199	149	TRUE	1	0.0875508147246771	-0.324043854431349	-1.97243559884196	Down	3.04259013821502	0.000202195614445263	0.623962470446381	-0.335874781195311	-2.04444974383317	Down	1.96377854754178	NA	1e-06	0.01
Cystatin_C	Alkaline_phosphatase	0.169283328713378	149	TRUE	1	1	-1.81905175314964	-11.0724594371481	Down	1.23365105153749	3.15381481644155e-06	1	-1.72809117746359	-10.5187878426376	Down	0.782080916372397	NA	1e-06	0.01
Cystatin_C	Aspartate_aminotransferase	0.14132316486085	149	FALSE	NA	1	-0.744116481342261	-4.52939260354169	Down	0.90477902805097	3.5511744731719e-06	1	-0.698145319854916	-4.2495688877151	Down	0.7639217505029	NA	1e-06	0.01
Cystatin_C	Calcium	0.0904202982628904	149	FALSE	NA	1	-0.00632413450406619	-0.0384946292210197	Down	0.924099518108094	0.00621862188269069	1	-0.00676499301218874	-0.0411781086438875	Down	0.920223017352773	NA	1e-06	0.01
Cystatin_C	C_reactive_protein	0.119546201904251	149	TRUE	1	1	0.191794170974458	1.16743966999241	Up	0.681480458004765	6.21591611948378e-05	1	0.222934702845484	1.35699022862612	Up	0.52393896068126	NA	1e-06	0.01
Cystatin_C	Creatinine_in_urine	0.0654590748024788	149	FALSE	NA	1	226.838287189832	1380.75111351433	Up	0.391438364746205	0.127802786127399	1	248.099230353567	1510.16520542697	Up	0.505955090939815	NA	1e-06	0.01
Cystatin_C	Direct_bilirubin	0.0955845612133334	149	FALSE	NA	1	-0.0228520305498812	-0.139098945855672	Down	0.240220545151233	0.0114178077414899	1	-0.00966037744017825	-0.0588021408234858	Down	0.0961658059587053	0.014	1e-06	0.01
Cystatin_C	Gamma_glutamyltransferase	0.156206271968	149	FALSE	NA	1	-0.246993445795594	-1.50343436082996	Down	0.0663959477163023	4.22960301410459e-06	1	-0.0825656498221417	-0.502572181893403	Down	0.0151977191334181	NA	1e-06	0.01
Cystatin_C	Glucose	0.0108354016644295	149	FALSE	NA	1	-0.0295040397446201	-0.179589328747062	Down	0.474063876755786	0.526836075324394	1	-0.0222107436613739	-0.135195470845532	Down	0.189132785056224	0.604	1e-06	0.01
Cystatin_C	Glycated_haemoglobin_HbA1c	0.130129787143624	149	TRUE	1	1	0.187549552448307	1.14160293039685	Up	0.389098989434223	2.24511846928684e-05	1	0.275685698820918	1.67808239227448	Up	0.407985362359995	NA	1e-06	0.01
Cystatin_C	HDL_cholesterol	0.197627056224667	149	TRUE	1	1	-0.0406526846905689	-0.247450465039334	Down	0.497937416612189	3.87189171832337e-08	1	-0.0336132139701771	-0.204601626969954	Down	1.12011213954141	NA	1e-06	0.01
Cystatin_C	IGF_1	0.201521411676298	149	FALSE	NA	0.984816021172928	0.476901665258216	2.90287196883594	Up	1.68683922010545	8.34595953195261e-11	1	0.477330207606444	2.90548048052871	Up	1.00105580262529	NA	1e-06	0.01
Cystatin_C	LDL_direct	0.10767788179132	149	FALSE	NA	1	-0.0352680664238532	-0.214674615072721	Down	0.812214639353864	0.000721863059176039	1	-0.0415133104724577	-0.252689042800537	Down	0.533204754000504	NA	1e-06	0.01
Cystatin_C	Lipoprotein_A	0.0361435707973156	149	FALSE	NA	1	-0.332555370006957	-2.02424468607457	Down	0.0663225497731766	0.168432564419788	1	-0.710990206019208	-4.32775494305005	Down	0.122774459765365	0.269	1e-06	0.01
Cystatin_C	uacr_lowcontrolonly	0.0781101391733333	149	TRUE	9.5895828304246e-06	0.00453976268082236	-0.503036947144874	-3.06195586959214	Down	4.52667292233473	0.109666671152418	1	-0.509913796546957	-3.10381484140429	Down	1.65013091133668	0.003	1e-06	0.01
Cystatin_C	Non_albumin_protein	0.139816516924	149	TRUE	1	1	-0.24776804317356	-1.50814928883176	Down	1.37173610889993	0.00575686871019975	1	-0.216190124607288	-1.31593638349291	Down	0.63484465475705	NA	1e-06	0.01
Cystatin_C	oestradiol_gt212_lowcontrolonly	0.0139911739856823	149	FALSE	NA	1	0.127436599103834	0.775698971698924	Up	0.589223619791227	0.998616076288051	1	0.096621870349417	0.588131557187911	Up	0.301447396145055	0.449	1e-06	0.01
Cystatin_C	Phosphate	0.170504147678781	149	FALSE	NA	0.744717664623008	-0.0114441634982652	-0.069659940079895	Down	1.8487754671634	5.8276567130675e-07	1	-0.0104973655524385	-0.0638968375006585	Down	0.741037155672907	NA	1e-06	0.01
Cystatin_C	rheumatoidfactor_lowcontrolonly	0.00257603415480978	149	TRUE	2.77870647001219e-05	1	-0.300440283355153	-1.82876207066416	Down	0.840793216082803	0.957479944605182	1	-0.141867958156683	-0.863541792805534	Down	0.383530505068258	0.555	1e-06	0.01
Cystatin_C	SHBG	0.2074172323668	149	FALSE	NA	1	-1.28853082589511	-7.84321022122389	Down	0.521826673402718	3.06798712597921e-11	1	-1.29755547885071	-7.89814274505791	Down	0.474537085885184	NA	1e-06	0.01
Cystatin_C	Sodium_in_urine	0.0498568637731275	149	FALSE	NA	1	3.53178421914274	21.4977597198691	Up	1.17276533273058	0.339448620844887	1	3.53229837100558	21.500889331567	Up	1.44784666125186	0.001	1e-06	0.01
Cystatin_C	Testosterone	0.0739121009904001	149	FALSE	NA	1	-0.16267297068228	-0.990180662139605	Down	1.64690075003085	0.087064348240539	1	-0.16653771450972	-1.01370512711989	Down	0.768429071789164	0.002	1e-06	0.01
Cystatin_C	Total_bilirubin	0.1116123291696	149	FALSE	NA	1	-0.0490731273135534	-0.29870519664573	Down	0.102962358717822	0.0017513426977833	1	-0.0409623346588622	-0.249335285912465	Down	0.0830000838139075	NA	1e-06	0.01
Cystatin_C	Urate	0.361988136731712	149	TRUE	1	1	19.3049294708603	117.507953324031	Up	0.562994369886692	3.10779294936011e-48	0.0116260711086664	23.2326142320025	141.415536010643	Up	4.10859584055462	NA	1e-06	0.01
Cystatin_C	Urea	0.417984467023653	149	TRUE	8.18262331029842e-19	1	0.327193163946884	1.99160525787195	Up	0.633097456615645	2.71802162831563e-55	0.118996364455832	0.376750257462711	2.29325632790162	Up	2.90176933987458	NA	1e-06	0.01
Cystatin_C	Vitamin_D	0.0736089006872483	149	FALSE	NA	1	1.5707084543864	9.56080860188053	Up	1.00440940492705	0.0360773546036184	1	1.63218462687715	9.93501039414748	Up	1.21200750531038	0.029	1e-06	0.01
Cystatin_C	Basal metabolic rate	0.242574715276056	149	FALSE	NA	0.0638150527453857	125.407346946861	763.347034951151	Up	3.20514038790536	1.36318741191089e-15	0.430994652244021	130.076819270157	791.769834249224	Up	2.18227728706386	NA	1e-06	0.01
Cystatin_C	SBP	0.276347112831946	149	FALSE	NA	0.238528688819981	-1.7364526987463	-10.5696839235629	Down	2.49941755277101	5.16666936785338e-16	1	-1.71084217996695	-10.4137942245163	Down	1.12656723122671	NA	1e-06	0.01
Cystatin_C	DBP	0.14341613041166	149	FALSE	NA	1	-0.0707881789235391	-0.430883419563703	Down	0.0923361980824078	4.70145066343355e-06	1	-0.0499534232894966	-0.304063505703973	Down	0.0369447686081904	NA	1e-06	0.01
Cystatin_C	RBC	0.251051559035505	149	FALSE	NA	0.0908335870119992	0.0653956962530503	0.398059699440772	Up	3.02003347550225	4.40130615732746e-13	0.0150952831933862	0.0686086586021224	0.417616809468888	Up	3.9751625640719	NA	1e-06	0.01
Cystatin_C	Hemoglobin	0.1405480784	149	FALSE	NA	1	-0.115738083415949	-0.704490805023805	Down	1.60343142267814	9.22959003982789e-05	1	-0.126414919661829	-0.769480069922335	Down	0.880714326411352	0.001	1e-06	0.01
Cystatin_C	RBC distr width	0.148463700734667	149	TRUE	1	1	-0.0570592027323171	-0.347315961008623	Down	0.422912912289891	5.80732078081088e-06	1	-0.0571396878631466	-0.347805869195601	Down	0.721210415936827	NA	1e-06	0.01
Cystatin_C	Reticulocyte count	0.111353323396	149	FALSE	NA	1	-1.77542541019893e-05	-0.000108069084917852	Down	0.00443944493731126	0.00211931012914807	1	0.000375269837086393	0.0022842450974414	Up	0.0792574632415547	NA	1e-06	0.01
Cystatin_C	Eosinophill count	0.13479194208	149	TRUE	1	1	0.00274017564620578	0.0166792855897259	Up	0.180493320663965	0.000493512569164302	1	0.00399554860248803	0.0243206658379021	Up	0.282943625573573	NA	1e-06	0.01
Cystatin_C	Monocyte count	0.117997411273647	149	TRUE	1	1	-0.00750092931607653	-0.0456577089955614	Down	0.405831608840487	0.000511827317263031	1	-0.00803551450537314	-0.0489116971319286	Down	0.397612612020919	0.002	1e-06	0.01
Cystatin_C	Basophill count	0.0651853548671142	149	TRUE	1.50912442008758e-06	0.0993089127062184	-0.00403822251878677	-0.0245804194190874	Down	2.96844182675233	0.0485241445156737	1	-0.00396427412430915	-0.0241302999560881	Down	1.28463664885032	0.348	1e-06	0.01
Cystatin_C	Lymphocyte count	0.0880429804266667	149	FALSE	NA	0.103853907880589	0.113473464814222	0.690706206776494	Up	2.94521206083116	0.0993227620192074	1	0.117347636968889	0.714288061421809	Up	1.62975298246273	0.005	1e-06	0.01
Cystatin_C	Platelet distr width	0.0851736627993647	149	FALSE	NA	1	0.00592858045803671	0.0360869153545628	Up	0.174843009841099	0.00740878115347411	1	0.0084796268668752	0.0516149825660858	Up	0.150001541335894	NA	1e-06	0.01
Cystatin_C	Platelet count	0.18549826654509	149	FALSE	NA	1	-0.542713997139864	-3.30346770447784	Down	0.108692904008991	3.40938948368575e-08	1	-0.284289995263591	-1.73045623110657	Down	0.0383863557111032	NA	1e-06	0.01
Cystatin_C	Platelet volume	0.0804977979047982	149	FALSE	NA	1	-0.0139307414854909	-0.0847955918573609	Down	0.196702212644475	0.0127553292616329	1	-0.00570872397323209	-0.034748662055404	Down	0.0448060873181774	NA	1e-06	0.01
Cystatin_C	time_aggregated_depression	0.170483949426667	149	TRUE	2.38609928692914e-09	1	-0.0556039145555244	-0.338457708746697	Down	0.295987436367289	1.57287555798915e-06	1	-0.0730585232614604	-0.444702870025443	Down	0.334368182110667	NA	1e-06	0.01
Cystatin_C	Mood swings	0.0714240447599999	149	FALSE	NA	1	0.0586415044823652	0.356947337309161	Up	0.402235751253612	0.0462391523922411	1	0.0502825669042218	0.306066983239305	Up	0.259094520174415	0.027	1e-06	0.01
Cystatin_C	FEV FVC ratio	0.1274491304	149	FALSE	NA	0.750110798300486	-0.00634144579077161	-0.0386000019898366	Down	1.84420245115714	0.000237503721810463	1	-0.00663844243299043	-0.0404078028224645	Down	1.28168932712059	0.003	1e-06	0.01
Cystatin_C	FVC	0.229421285256478	149	TRUE	3.30647259816884e-11	1	-0.0731063348931655	-0.444993896573622	Down	0.489465821377146	7.01969388388419e-12	1	-0.0508161800978289	-0.309315054895931	Down	0.709329955771886	NA	1e-06	0.01
Cystatin_C	townsend	0.1012930764	149	TRUE	1	1	0.236259381582174	1.43809675270911	Up	0.708725791767654	0.0340396694780724	1	0.231992425018491	1.41212404281251	Up	1.17976484389294	0.017	1e-06	0.01
Cystatin_C	Sleep duration	0.00181150773387018	149	FALSE	NA	1	0.0172219947070796	0.104829253753085	Up	0.251000506705498	0.9967821732856	1	0.00460547273104345	0.0280332376003461	Up	0.041958591982586	0.719	1e-06	0.01
Cystatin_C	Neuroticism score	0.0786002125999999	149	FALSE	NA	1	0.0999758153235715	0.608546820039258	Up	0.565155201238264	0.0394669081380996	1	0.101968190996007	0.62067429182691	Up	0.286552300214598	NA	1e-06	0.01
Cystatin_C	Menarche	0.13191531956689	149	FALSE	NA	1	-0.0519723456865323	-0.316352565819619	Down	0.200465878044538	1.09169594973651e-05	1	-0.057838260568098	-0.352058039550886	Down	0.244338865550042	NA	1e-06	0.01
Cystatin_C	Num children (f)	0.0640829812760628	149	FALSE	NA	1	0.0635605005707212	0.386888972870384	Up	0.348130673798043	0.0587099746552697	1	0.0422028070420521	0.256885967261684	Up	0.232969022641731	0.019	1e-06	0.01
Cystatin_C	chronotype_quantitative_time_averaged	0.0644339458049442	149	FALSE	NA	1	0.00493720231404156	0.0300524557701914	Up	0.0769587963277219	0.0722250480257667	1	0.0119467937621492	0.0727194204927542	Up	0.105061618793588	NA	1e-06	0.01
Cystatin_C	alcohol_continuous	0.0397234383185683	149	TRUE	0.927718132532293	1	-0.111453141435671	-0.678408618969993	Down	0.597746710527163	0.175035212361292	1	-0.108999538147584	-0.663473682217833	Down	0.521809343173409	0.161	1e-06	0.01
Cystatin_C	physical_activity	0.00305473172975401	149	TRUE	0.00545512007202252	1	-0.0241344256749147	-0.146904808432009	Down	0.0531452786650112	0.675850498613856	1	-0.0288102174893985	-0.175366074095714	Down	0.0517111319334852	0.572	1e-06	0.01
Cystatin_C	Summer outdoor time	0.116523523144519	149	FALSE	NA	1	-0.00653378292243799	-0.0397707466291499	Down	0.0292873850136662	0.000170494656730607	1	0.0115902494275823	0.0705491564113715	Up	0.0390960990102683	0.001	1e-06	0.01
Cystatin_C	Height	0.327533353511467	149	FALSE	NA	1	0.115920445524419	0.705600832292359	Up	0.248718697274157	5.82436522205573e-30	1	0.095316296124268	0.580184604812797	Up	0.100330964366084	NA	1e-06	0.01
Cystatin_C	Pulse rate	0.0401347953020135	149	FALSE	NA	1	-0.00379981948603024	-0.0231292743896405	Down	0.00458513984556163	0.409482774932561	1	-0.113583005054309	-0.691372971679141	Down	0.0870434318164468	0.026	1e-06	0.01
Cystatin_C	Water intake	0.079607466251454	149	FALSE	NA	0.406181647437709	-0.170911909194582	-1.04033058905876	Down	2.19915695779343	0.0828367572088724	1	-0.151752967042183	-0.923711251827816	Down	0.956240215487424	0.028	1e-06	0.01
Cystatin_C	Bread intake	0.13121234688	149	FALSE	NA	0.461769324237913	-0.81556471899205	-4.96429376117133	Down	2.12491371573943	0.000656943499160724	0.655133188835632	-0.883876445864191	-5.3801031649245	Down	1.93466473106113	0.006	1e-06	0.01
Cystatin_C	Coffee intake	0.0819396722482882	149	FALSE	NA	0.0099847976566402	0.286454196306391	1.7436295936669	Up	4.14727646639112	0.0985747264702303	0.256622053195321	0.26729483241292	1.62700768932322	Up	2.48389679282968	0.001	1e-06	0.01
Cystatin_C	Beer intake	0.0710420367239374	149	FALSE	NA	1	-0.232781400773743	-1.41692649113856	Down	0.742228295390381	0.0221002921496584	1	-0.214086560073111	-1.30313211174101	Down	0.422751972685999	0.07	1e-06	0.01
Cystatin_C	Body mass index (BMI)	0.209257947340861	149	TRUE	7.43387455562095e-37	0.211098775663889	0.76795711324598	4.6745091068258	Up	2.5623966374356	3.93823094274238e-10	0.0977575622681143	0.824164762063825	5.01664170998866	Up	3.0055757526039	NA	1e-06	0.01
Cystatin_C	Waist circumference	0.216859575738789	149	TRUE	2.00761702207652e-21	0.358883116945695	2.25135625691224	13.7038711460892	Up	2.26866178243338	1.02387700885479e-10	0.0228083533125438	2.4409177068599	14.8577203764688	Up	3.76937970822434	NA	1e-06	0.01
Cystatin_C	Intelligence	0.146217551018703	149	FALSE	NA	0.622880973846774	-0.260113979594762	-1.58329826686423	Down	1.95696934782206	1.10978900296166e-05	1	-0.246681696180467	-1.50153675953188	Down	0.896600466934649	NA	1e-06	0.01
Cystatin_C	smoking_current	0.0372009068340045	149	TRUE	2.28436765104213e-09	1	0.301316723593133	1.83409691007558	Up	0.81822933659954	0.344581816242976	1	0.299454642594784	1.82276253419144	Up	1.53532921609522	0.112	1e-06	0.01
Cystatin_C	Crohns disease	0.0118876239552573	149	FALSE	NA	1	-0.370053529884916	-2.25249374688194	Down	0.439644400857038	0.97631728985073	1	-0.327231072677591	-1.99183600605288	Down	0.28965920934738	0.924	1e-06	0.01
Cystatin_C	Atrial fibrillation	0.042365576885906	149	TRUE	1.58275296441035e-47	1	0.230590031316296	1.40358775606004	Up	1.02688901031873	0.19010606356306	1	0.202108050639555	1.2302196398496	Up	0.492870350496189	0.551	1e-06	0.01
Cystatin_C	Myocardial infarction	0.139252757973333	149	TRUE	1	1	0.562666141056888	3.42491521350163	Up	1.49226395866721	0.000150529059671009	0.481179674644276	0.646453091775304	3.9349213810478	Up	2.11476175473485	NA	1e-06	0.01
Cystatin_C	Heart failure	0.147009091498881	149	TRUE	0.263809291420855	1	-0.293162578666194	-1.78446311664896	Down	0.377400818318455	9.57039055952075e-05	1	-0.280153882345022	-1.70527995866736	Down	0.36167274686556	0.061	1e-06	0.01
Cystatin_C	Cardiomyopathy	0.0122002259865771	149	FALSE	NA	0.722781797038852	1.30000868045414	7.91307523677954	Up	1.86683520147612	0.613779148504928	1	1.36750094428152	8.32389661789529	Up	1.56398208075014	0.56	1e-06	0.01
Cystatin_C	Asthma	0.134098991306667	149	FALSE	NA	0.596197987894397	0.256094022589146	1.55882902853349	Up	1.97986849912277	0.00028185951878872	1	0.262090780238953	1.59533093438467	Up	1.32147937333805	0.008	1e-06	0.01
Cystatin_C	Diabetes	0.0785829510755258	149	TRUE	4.66921392595034e-129	1	0.126941236541095	0.772683729349104	Up	0.57930231887092	0.00663650625417598	1	0.166737923670065	1.01492378832787	Up	0.471461946829059	0.029	1e-06	0.01
Cystatin_C	Malignant melanoma	0.0587604385950783	149	FALSE	NA	1	0.352520111775144	2.14576887746639	Up	0.530944469725825	0.240121411623707	1	0.268792398428349	1.63612328426524	Up	0.313095439787639	0.046	1e-06	0.01
Cystatin_C	Non-melanoma skin cancer	0.0360347328322147	149	FALSE	NA	1	-0.0915917482446311	-0.557513504198101	Down	0.252781781059453	0.127733036643802	1	-0.129296679119611	-0.787021167721593	Down	0.325436770611686	0.381	1e-06	0.01
Cystatin_C	Lung cancer	0.00711893315436229	149	FALSE	NA	1	-0.126764623231182	-0.771608694674205	Down	0.112178887482569	0.693385892171228	1	-0.0579202379385895	-0.35255703091161	Down	0.0443866580213537	0.782	1e-06	0.01
Cystatin_C	Breast cancer	0.00420689807606267	149	FALSE	NA	1	-0.141194493556479	-0.859442453985073	Down	0.419824243432198	0.832207299948428	1	-0.0952839998467888	-0.579988019299636	Down	0.182880922786752	0.625	1e-06	0.01
Cystatin_C	Prostate cancer	0.0775685340706934	149	FALSE	NA	0.766299383259001	-0.563272031015827	-3.42860322951443	Down	1.83206511520478	0.0272834032228024	1	-0.594927876165198	-3.62129046931295	Down	1.34965772574784	0.303	1e-06	0.01
Cystatin_C	Colorectal cancer	0.121897204687132	149	FALSE	NA	1	0.606014275734943	3.68877272171586	Up	1.31554159368221	5.56565743130737e-05	1	0.55248682666241	3.36295433441412	Up	0.823046658417419	0.001	1e-06	0.01
Cystatin_C	Bladder cancer	0.0204788211901565	149	FALSE	NA	1	0.032553998561187	0.198154246002954	Up	0.039962767202853	0.297748562128199	1	-0.0139426866959828	-0.0848683016405821	Down	0.00972168246756481	0.494	1e-06	0.01
Cystatin_C	IBD	0.0882542594720358	149	FALSE	NA	1	-0.408251026531906	-2.48499962885703	Down	0.937942752794794	0.026005853886393	1	-0.458705624419186	-2.7921137544212	Down	0.650536975159831	0.306	1e-06	0.01
Cystatin_C	Respiratory failure	0.0406350596241611	149	TRUE	0.214364155756021	1	-0.0726335370545901	-0.442116004352835	Down	0.0287925085233713	0.192199063771436	1	-0.0214598799773738	-0.130625008422171	Down	0.01398727987102	0.173	1e-06	0.01
Cystatin_C	Respiratory infection	0.0051917904583445	149	TRUE	0.116074867207543	0.581954181743801	0.519032673496422	3.15932090106448	Up	1.99389630282269	0.955412445298324	1	0.496998053638722	3.02519748529859	Up	1.27701787829481	0.382	1e-06	0.01
Cystatin_C	Helicobacter pylori	0.00595732751677858	149	FALSE	NA	1	-0.358006034231025	-2.17916135998533	Down	0.475205311030463	0.844925798590282	1	-0.235097369153554	-1.43102365241986	Down	0.177520431532561	0.708	1e-06	0.01
Cystatin_C	Stroke	0.0741434974953021	149	TRUE	0.201009977394448	1	0.297045882255041	1.80810055378905	Up	0.613118188173127	0.0174328126556914	1	0.396656566527477	2.41442484291573	Up	0.691765568223989	0.071	1e-06	0.01
Cystatin_C	Multiple sclerosis	0.0352208846174497	149	FALSE	NA	0.0415182787435239	-1.39392315718445	-8.48472705061983	Down	3.41933869674791	0.445405936028418	1	-1.3269920111903	-8.07732116026026	Down	1.57377276376149	0.336	1e-06	0.01
Cystatin_C	Migraine	0.0118758148930649	149	FALSE	NA	1	-0.174504574861048	-1.06219893051431	Down	0.384356217949072	0.768787317868708	1	-0.17840658297711	-1.08595022099502	Down	0.410631396008565	0.514	1e-06	0.01
Cystatin_C	Osteoarthritis	0.0865279657333332	149	FALSE	NA	1	0.0346976099292667	0.211202280442313	Up	0.11893534520454	0.0124513442536256	1	0.0169567348279847	0.103214632703136	Up	0.0409659170839733	0.056	1e-06	0.01
Cystatin_C	Gout	0.124729682533333	149	TRUE	0.000209280584089841	1	0.222855817987446	1.3565100612041	Up	0.491945229113918	0.000659251601517093	1	0.284563272745977	1.73211965482916	Up	0.404261626304911	0.003	1e-06	0.01
Cystatin_C	Hiatus hernia	0.0173409761431766	149	TRUE	2.23740970288949e-44	1	0.129024448777754	0.785364117880898	Up	0.680595759906051	0.677162172001161	1	0.171662799284273	1.04490121221199	Up	0.767093680149882	0.158	1e-06	0.01
Cystatin_C	Gastric reflux	0.0697067106666667	149	TRUE	0.000194167927088781	1	-0.207629329032974	-1.26382733184983	Down	0.839783799120465	0.0223501243050461	1	-0.16965026808183	-1.03265105491632	Down	0.659988274362615	0.064	1e-06	0.01
Cystatin_C	Allergic rhinitis	0.0265289101521252	149	FALSE	NA	1	0.142715962338638	0.868703543641359	Up	0.406965951129301	0.446860197193343	1	0.117643130116953	0.716086710575264	Up	0.327435100302276	0.368	1e-06	0.01
Cystatin_C	Hypothyroidism	0.0947782892926174	149	TRUE	8.52910494204004e-43	1	0.298456955338348	1.81668967141625	Up	0.811797051615566	0.00327445217062411	1	0.329126963372748	2.0033761795433	Up	1.06395911734962	0.005	1e-06	0.01
Cystatin_C	Kidney infection	0.0511399959276063	149	TRUE	0.421839761406066	0.17631152075797	0.43115966326526	2.62444313317252	Up	2.66337887535255	0.3489669387851	1	0.44833011918287	2.7289586733906	Up	1.2934053849478	0.12	1e-06	0.01
Cystatin_C	Angina	0.123197290839698	149	TRUE	1.37447460419927e-65	1	0.636572751940001	3.87478034225536	Up	1.40028658525174	0.00126296435589693	0.229906400000311	0.617122026805819	3.75638493943164	Up	2.54250809718133	NA	1e-06	0.01
Direct_bilirubin	statins	0.421324123076923	14	FALSE	NA	0.407728708907611	-4.11304776623334	-4.98425118116107	Down	2.19706572480867	0.0119410154789572	1	-4.02411623332384	-4.87648265447737	Down	1.2525806567451	0.263	1e-06	0.01
Direct_bilirubin	Alanine_aminotransferase	0.764877372141286	14	FALSE	NA	0.693694560335102	3.19456339100018	3.871218439427	Up	1.89091778359093	0.979809385331036	0.00592641134869619	2.6548349481225	3.21716765231862	Up	4.45085722086709	0.029	1e-06	0.01
Direct_bilirubin	Albumin	0.318072017582418	14	TRUE	1	0.0766470704261039	0.168392444336132	0.204060416334428	Up	3.11055168033964	0.387425430931585	1	0.158958912729898	0.192628725354104	Up	1.21492217768102	0.604	1e-06	0.01
Direct_bilirubin	Alkaline_phosphatase	0.14537556043956	14	FALSE	NA	1	1.65257544046481	2.00261498510086	Up	0.490521139395318	0.996259490113895	1	-0.0254721375095198	-0.0308675071830709	Down	0.0115689698857367	0.353	1e-06	0.01
Direct_bilirubin	Aspartate_aminotransferase	0.569356352348571	14	TRUE	0.0407683321471065	0.147879187492352	1.29361682328061	1.56762370530671	Up	2.76144320845995	0.271214321976475	0.0243090487254262	1.50341365626735	1.82185856277729	Up	3.73586306109735	0.015	1e-06	0.01
Direct_bilirubin	Calcium	0.0543651197802199	14	FALSE	NA	1	0.00511132118219477	0.00619397344441211	Up	1.47436983783068	0.444402521955296	1	0.00510951057434477	0.00619177932345172	Up	1.30442948411078	0.741	1e-06	0.01
Direct_bilirubin	C_reactive_protein	0.158096285714286	14	FALSE	NA	1	0.141865104043822	0.171914199052325	Up	1.33139702358184	0.488049820587299	1	0.136051234497874	0.164868867269552	Up	0.629092548034789	0.804	1e-06	0.01
Direct_bilirubin	Creatinine_in_urine	0.0565307228241758	14	FALSE	NA	1	-190.322137030251	-230.635137301809	Down	0.119273347068188	0.904136244016801	1	-407.848550879927	-494.236813427462	Down	1.68323690249418	0.312	1e-06	0.01
Direct_bilirubin	Creatinine	0.3476135	14	FALSE	NA	1	-0.0288863689677713	-0.0350049225854044	Down	0.0182868285711435	0.00154044419705557	1	-0.0314886986240746	-0.0381584635604654	Down	0.0174899375452931	0.049	1e-06	0.01
Direct_bilirubin	Cystatin_C	0.314391814285714	14	FALSE	NA	1	0.00618860937731325	0.00749944696773262	Up	0.160455817761549	0.798300512823401	1	0.000645317940607669	0.000782005678150378	Up	0.0391911091119458	0.088	1e-06	0.01
Direct_bilirubin	Gamma_glutamyltransferase	0.549972381875714	14	TRUE	0.09874475763374	0.00162388366554821	7.93629136386191	9.61731345040815	Up	5.02535143746839	0.00276151026107392	0.0525956813233528	8.07240486555902	9.78225777397653	Up	3.33859752116541	0.036	1e-06	0.01
Direct_bilirubin	Glucose	0.0881932952747253	14	FALSE	NA	1	-0.0427359418466394	-0.0517880366904202	Down	0.683418807150314	0.305813302566037	1	-0.0310320066143896	-0.037605037532354	Down	0.317087247858625	0.185	1e-06	0.01
Direct_bilirubin	Glycated_haemoglobin_HbA1c	0.0133898131868132	14	FALSE	NA	1	0.0405351328184893	0.0491210642598733	Up	0.102083969438004	0.905625641657098	1	0.031565560264126	0.0382516056152107	Up	0.0965979372739829	0.973	1e-06	0.01
Direct_bilirubin	HDL_cholesterol	0.189111164835165	14	FALSE	NA	1	-0.0179845720968444	-0.0217939663750765	Down	1.33943988264679	0.188066263257767	1	-0.0177931817040713	-0.0215620367099086	Down	0.924126618364642	0.473	1e-06	0.01
Direct_bilirubin	IGF_1	0.590961355471429	14	FALSE	NA	3.92922073154511e-08	-1.00744319855417	-1.22083433933586	Down	9.95947447627009	0.849360619426843	0.000417300325310798	-1.0010507489046	-1.21308787575769	Down	5.74180893700093	0.893	1e-06	0.01
Direct_bilirubin	LDL_direct	0.185865382417583	14	TRUE	1	0.872793534426105	-0.0540086364704208	-0.0654484521990163	Down	1.7566970985255	0.338741278613206	1	-0.0540028532165571	-0.0654414439677631	Down	1.50646541263101	0.644	1e-06	0.01
Direct_bilirubin	Lipoprotein_A	0.000603703296703229	14	FALSE	NA	1	-1.1519259334189	-1.39592062153734	Down	0.315162206676086	0.999154323594001	1	-1.65900930756256	-2.01041163894589	Down	1.05479130173956	0.985	1e-06	0.01
Direct_bilirubin	uacr_lowcontrolonly	0.151233092307692	14	FALSE	NA	0.0709133249876144	0.333099068359786	0.403654301937841	Up	3.15168577093085	0.931352893005881	1	0.278335180948837	0.337290625650424	Up	1.22660298513538	0.61	1e-06	0.01
Direct_bilirubin	Non_albumin_protein	0.180803957333333	14	FALSE	NA	1	-0.195997881269434	-0.237513086826335	Down	0.889345880581429	0.141397319505462	1	-0.207824406451306	-0.251844642270623	Down	0.95088088743044	0.185	1e-06	0.01
Direct_bilirubin	oestradiol_gt212_lowcontrolonly	0.0925935714285713	14	FALSE	NA	1	-0.147749751826234	-0.179045300932784	Down	1.31006752155818	0.471109855367919	1	-0.143359664233754	-0.173725328855664	Down	0.896930630298402	0.79	1e-06	0.01
Direct_bilirubin	Phosphate	0.602430658714286	14	FALSE	NA	0.0186657151967923	0.0271363440153418	0.032884216862554	Up	3.83390780791971	0.169849954964439	0.0837732040183171	0.0254204691960955	0.0308048947684211	Up	3.09110439561133	0.099	1e-06	0.01
Direct_bilirubin	rheumatoidfactor_lowcontrolonly	0.121976406593406	14	FALSE	NA	1	-0.00354971856021663	-0.00430160064558447	Down	0.0116374234486614	0.553071062837106	1	-0.0111869901849779	-0.013556557621546	Down	0.0366968553808229	0.814	1e-06	0.01
Direct_bilirubin	SHBG	0.499407781261868	14	FALSE	NA	1	-1.60601103709657	-1.94618756298493	Down	0.312914296729254	2.67824966248273e-09	1	-1.96966556329832	-2.38686941371276	Down	0.706720187137728	NA	1e-06	0.01
Direct_bilirubin	Sodium_in_urine	0.404405285714286	14	FALSE	NA	0.00081656941779104	-4.35527347223455	-5.27778381921009	Down	5.3544669387481	0.623178539171885	0.233713263529125	-4.20346438775671	-5.0938193598543	Down	2.53362107082531	0.668	1e-06	0.01
Direct_bilirubin	Testosterone	0.347557281428571	14	FALSE	NA	1	0.0303894426640249	0.0368263691796862	Up	0.0596481156950292	0.0220414535870737	1	0.117204117932564	0.142029656946411	Up	0.584177343876099	NA	1e-06	0.01
Direct_bilirubin	Total_bilirubin	0.999999983658881	14	TRUE	5.62673514597127e-222	1.44254654816271e-198	5.40294191190253	6.54736369152516	Up	200	0.323156085514051	1.04549244222727e-11	5.44257082428442	6.59538658466273	Up	13.76778473428	0.913	1e-06	0.01
Direct_bilirubin	Urate	0.0655906698901099	14	FALSE	NA	1	-0.492928117924135	-0.597337471779677	Down	0.0531211844172535	0.69719680622257	1	-0.123549046123507	-0.149718533328961	Down	0.0210746408132535	0.081	1e-06	0.01
Direct_bilirubin	Urea	0.0316920978021978	14	FALSE	NA	1	-0.0059533490524511	-0.00721435507998429	Down	0.0260532477332973	0.899281135016703	1	-0.0177064245054167	-0.0214569030731397	Down	0.195176732099632	0.515	1e-06	0.01
Direct_bilirubin	Vitamin_D	0.260152957142857	14	TRUE	0.544453046950524	1	0.250279705324468	0.303292591718798	Up	0.148200109483081	0.0114191942255913	1	0.26688260122263	0.323412222755053	Up	0.156162421187779	0.176	1e-06	0.01
Direct_bilirubin	Basal metabolic rate	0.362008461	14	FALSE	NA	1	-91.4646635807279	-110.838211320904	Down	1.06131570104205	0.000570618045474855	0.26174906898677	-125.596360546172	-152.199498761249	Down	2.4706310005883	0.001	1e-06	0.01
Direct_bilirubin	SBP	0.0775245169230769	14	FALSE	NA	1	0.80780643694741	0.97891160432398	Up	0.794881203137188	0.282260710846356	1	0.904304407887089	1.09584925080218	Up	0.886487164375103	0.288	1e-06	0.01
Direct_bilirubin	DBP	0.0825835879120879	14	FALSE	NA	1	-0.561848348336734	-0.68085601067437	Down	0.982298671141096	0.303664781191876	1	-0.571819210615475	-0.692938846788749	Down	1.17402402719823	0.451	1e-06	0.01
Direct_bilirubin	RBC	0.177411115384616	14	FALSE	NA	1	-0.0323455504606716	-0.0391968090943297	Down	1.29410595682222	0.981795929130591	0.165236067623439	-0.0345285072749295	-0.0418421479521015	Down	2.71818407714474	0.726	1e-06	0.01
Direct_bilirubin	Hemoglobin	0.280049143573333	14	FALSE	NA	0.0896183628563632	-0.173664284220025	-0.210448908679181	Down	3.02784363507326	0.134629410220061	0.553645655232189	-0.190070126561534	-0.230329747345807	Down	2.033259085725	0.139	1e-06	0.01
Direct_bilirubin	RBC distr width	0.458965228571429	14	FALSE	NA	0.10751145080123	0.0843925643780124	0.102268138516546	Up	2.92706666892312	0.0121387903402372	1	0.0821762350087863	0.0995823583106611	Up	1.50799589578033	0.141	1e-06	0.01
Direct_bilirubin	Reticulocyte count	0.228462482417582	14	FALSE	NA	1	0.00240889329094947	0.00291913197052444	Up	0.765684577892722	0.453989473929178	1	0.00222336139934109	0.00269430172238488	Up	0.99413359883141	0.152	1e-06	0.01
Direct_bilirubin	Eosinophill count	0.0372050273626374	14	FALSE	NA	1	0.00144148084397901	0.00174680747892288	Up	0.098401458854715	0.731786699652219	1	0.00358176556860318	0.00434043567704573	Up	0.43005598710652	0.425	1e-06	0.01
Direct_bilirubin	Monocyte count	0.108467983516484	14	FALSE	NA	1	-0.00118556766913926	-0.00143668816680562	Down	0.0546517771026758	0.341481759651505	1	-0.00191136104957593	-0.00231621515489923	Down	0.0991894353965082	0.178	1e-06	0.01
Direct_bilirubin	Basophill count	0.116781946153846	14	FALSE	NA	1	0.0012556271564622	0.00152158727381519	Up	0.471446811981748	0.672110898800638	1	0.00116656426600185	0.00141365956613842	Up	0.407725347148118	0.682	1e-06	0.01
Direct_bilirubin	Lymphocyte count	0.0341535054945055	14	TRUE	1	1	-0.00667319365242779	-0.0080866732492848	Down	0.0845937786468699	0.842572149673784	1	-0.00721365741666928	-0.00874161510953029	Down	0.118363605167718	0.91	1e-06	0.01
Direct_bilirubin	Platelet distr width	0.166913550549451	14	FALSE	NA	1	-0.0228807271463828	-0.0277271983664857	Down	0.412648952561913	0.466580925673669	1	-0.0215512708063525	-0.0261161438128532	Down	0.690859405566721	0.187	1e-06	0.01
Direct_bilirubin	Platelet count	0.581638695714286	14	TRUE	4.24608624971731e-15	0.017572986380352	8.83986142958558	10.7122728146825	Up	3.86494349425101	3.46228202502713e-07	0.951553111629596	7.68108031406908	9.30804498364775	Up	1.7158322722046	0.002	1e-06	0.01
Direct_bilirubin	Platelet volume	0.453341026144286	14	FALSE	NA	1	-0.13328274107024	-0.16151396661656	Down	1.13291489676965	1.86127014673601e-06	1	-0.114039251266574	-0.138194425430823	Down	1.26232921867854	NA	1e-06	0.01
Direct_bilirubin	time_aggregated_depression	0.0336255824175824	14	FALSE	NA	1	-0.0371237730101612	-0.0449871287647366	Down	0.351482759015662	0.408159424081595	1	-0.039802107854862	-0.0482327739339562	Down	0.333408298778612	0.716	1e-06	0.01
Direct_bilirubin	Mood swings	0.353714314285714	14	FALSE	NA	0.515246034160021	0.148578809141601	0.180049964661051	Up	2.06402412785009	0.157159972328775	1	0.134973594808814	0.163562967800754	Up	1.12911778378302	0.204	1e-06	0.01
Direct_bilirubin	FEV FVC ratio	0.153589825274725	14	FALSE	NA	1	0.000599941328424124	0.00072701763868979	Up	0.104252386754027	0.0636337930369743	1	0.000810691396310198	0.000982407640093277	Up	0.125718717620558	0.228	1e-06	0.01
Direct_bilirubin	FVC	0.5535080623	14	FALSE	NA	0.000320677822638764	-0.145968426099901	-0.176886664476286	Down	5.79599816070829	0.000270775177194932	0.0642535678244859	-0.144845684477641	-0.17552610982802	Down	3.23118028879097	0.022	1e-06	0.01
Direct_bilirubin	townsend	0.121767987912088	14	FALSE	NA	1	-0.0571764021571895	-0.0692871967902024	Down	0.193926758097906	0.472147624070071	1	-0.0373147185640871	-0.0452185193677113	Down	0.170762119928691	0.302	1e-06	0.01
Direct_bilirubin	Sleep duration	0.0161866923076923	14	FALSE	NA	1	0.0112228048901982	0.0135999584028991	Up	0.179024739011717	0.799218065063626	1	0.0124856181141317	0.0151302538579263	Up	0.207773464570109	0.856	1e-06	0.01
Direct_bilirubin	Neuroticism score	0.343840277142857	14	FALSE	NA	1	-0.0768551927841351	-0.0931342418528467	Down	0.164270279881648	0.0014905187541412	1	-0.166020792802979	-0.201186414468351	Down	0.607113479731699	NA	1e-06	0.01
Direct_bilirubin	Menarche	0.102328085714286	14	FALSE	NA	0.520817308861071	-0.152061476176667	-0.184270311291992	Down	2.05649750760743	0.913675702067244	0.452143479593376	-0.161205843301338	-0.195351588542475	Down	2.15575841281559	0.847	1e-06	0.01
Direct_bilirubin	Num children (f)	0.0915742197802197	14	FALSE	NA	1	-0.0477484451093736	-0.0578622611409513	Down	0.866249990050976	0.481222915296261	1	-0.0487375011424084	-0.0590608136453397	Down	0.563800539943628	0.846	1e-06	0.01
Direct_bilirubin	chronotype_quantitative_time_averaged	0.00199271428571435	14	FALSE	NA	1	0.0306149269889049	0.0370996143682889	Up	0.910419077569821	0.988153610591388	1	0.0287681800639204	0.0348616995505408	Up	1.02727292254552	0.992	1e-06	0.01
Direct_bilirubin	alcohol_continuous	0.191949846153846	14	FALSE	NA	1	0.0146230999876791	0.0177204855202965	Up	0.0809755796910121	0.0541192469611686	1	0.0170638885124383	0.0206782685996398	Up	0.0823301767927447	0.418	1e-06	0.01
Direct_bilirubin	physical_activity	0.063673899047619	14	FALSE	NA	1	-0.195323985521485	-0.236696450145072	Down	0.873132404148997	0.412660336338199	1	-0.221101181864025	-0.267933632064548	Down	0.835580385839954	0.559	1e-06	0.01
Direct_bilirubin	Summer outdoor time	0.0354313846153846	14	FALSE	NA	1	-0.0183513560109274	-0.0222384404636119	Down	0.0860714231914303	0.625550039719574	1	-0.0123805530127996	-0.015002934438076	Down	0.0766207123062651	0.649	1e-06	0.01
Direct_bilirubin	Height	0.444237113304286	14	FALSE	NA	0.25742231326337	-0.985133402054688	-1.19379900304171	Down	2.4548371675592	6.37327633811034e-08	0.430801395031127	-1.01642685577121	-1.23172086597987	Down	2.18439372772209	NA	1e-06	0.01
Direct_bilirubin	Pulse rate	0.419274257142857	14	FALSE	NA	0.00138229496245042	-1.29042539905754	-1.5637562909567	Down	5.10727041750694	0.0667543749596354	0.279361337553288	-1.30756425873478	-1.58452541070565	Down	2.43617360717454	0.321	1e-06	0.01
Direct_bilirubin	Water intake	0.0719728241758242	14	FALSE	NA	1	-0.0137877774505706	-0.0167082295050822	Down	0.0627745989022066	0.402781753558981	1	-0.0130521120052538	-0.0158167394050007	Down	0.0825654362190152	0.485	1e-06	0.01
Direct_bilirubin	Bread intake	0.236430686813187	14	FALSE	NA	0.924341193624922	-0.433068048895942	-0.524798168393132	Down	1.724992509998	0.02716106342786	1	-0.436377956778725	-0.528809162967455	Down	0.956042761197203	0.375	1e-06	0.01
Direct_bilirubin	Coffee intake	0.0628596857142858	14	TRUE	0.00271413898206481	0.36992550988464	0.115858612776106	0.140399154203314	Up	2.25318199609624	0.495786424611275	1	0.118621155860999	0.143746844144317	Up	1.45277413108263	0.85	1e-06	0.01
Direct_bilirubin	Beer intake	0.0706667318681318	14	FALSE	NA	1	-0.252450522238565	-0.305923219268763	Down	0.255347643638111	0.992413184916198	1	-0.157304593083394	-0.190623996714724	Down	0.535225500901858	0.737	1e-06	0.01
Direct_bilirubin	Body mass index (BMI)	0.224356131868132	14	FALSE	NA	1	-0.0623811317645995	-0.075594363924591	Down	0.138675580181623	0.285370597888134	1	-0.0521365096250595	-0.0631797816241495	Down	0.148017793772839	0.364	1e-06	0.01
Direct_bilirubin	Waist circumference	0.116312743956044	14	FALSE	NA	1	-0.364396939693677	-0.441581518209057	Down	0.349903957851794	0.756959044053527	1	-0.336464194754172	-0.407732211108668	Down	0.41461311294693	0.278	1e-06	0.01
Direct_bilirubin	Intelligence	0.122192998901099	14	FALSE	NA	1	-0.163098750619997	-0.197645441197508	Down	1.27476441982486	0.222780984243564	1	-0.164267100354788	-0.199061264420727	Down	0.986462421328119	0.534	1e-06	0.01
Direct_bilirubin	smoking_current	0.0990480549450549	14	FALSE	NA	1	0.0414658372066867	0.0502489053912766	Up	0.190091292264074	0.464724278115839	1	0.034459093807314	0.0417580317011813	Up	0.165497111638331	0.684	1e-06	0.01
Direct_bilirubin	Crohns disease	0.00359414285714288	14	FALSE	NA	1	-0.0147163297486666	-0.01783346270236	Down	0.00976340095623331	0.998814109911368	1	-0.134342313727079	-0.162797972192603	Down	0.174046978600678	0.908	1e-06	0.01
Direct_bilirubin	Atrial fibrillation	0.0610895494505496	14	TRUE	5.22338192981071e-14	1	-0.0636498850236988	-0.0771318576007364	Down	0.0893860234570541	0.757670947688844	1	-0.120657993376618	-0.146215113508073	Down	0.316150147425995	0.3	1e-06	0.01
Direct_bilirubin	Myocardial infarction	0.0115205494505496	14	FALSE	NA	1	-0.142671402925488	-0.172891283779204	Down	0.560047385361588	0.616154915772128	1	-0.15257434131281	-0.18489180873279	Down	0.614406892850331	0.825	1e-06	0.01
Direct_bilirubin	Heart failure	0.154666918681319	14	FALSE	NA	1	-0.10320716598799	-0.125067946743301	Down	0.250096808791763	0.0856783477080245	1	-0.0922249304652645	-0.111759513803301	Down	0.133159991929726	0.42	1e-06	0.01
Direct_bilirubin	Cardiomyopathy	0.0986100439560439	14	FALSE	NA	1	0.489041670923552	0.592627818706303	Up	0.932820204848095	0.618140614736737	1	0.436392509632398	0.528826798327468	Up	0.491930293136853	0.651	1e-06	0.01
Direct_bilirubin	Asthma	0.0249534175824176	14	FALSE	NA	1	-0.0333412056910293	-0.0404033586021377	Down	0.160509772492157	0.446127313218936	1	-0.0405222050955976	-0.0491053982570075	Down	0.214153197139637	0.62	1e-06	0.01
Direct_bilirubin	Diabetes	0.00414642857142855	14	FALSE	NA	1	-0.0401079325780919	-0.0486033767872712	Down	0.0636605288179433	0.992979253900248	1	-0.0673038951415593	-0.0815598402746647	Down	0.329387378478939	0.835	1e-06	0.01
Direct_bilirubin	Malignant melanoma	0.131430208791209	14	FALSE	NA	0.646684623644809	0.643632934350238	0.77996376302899	Up	1.93187701706753	0.660782883463317	0.809179294795483	0.643497005521834	0.779799042495208	Up	1.80778637428535	0.646	1e-06	0.01
Direct_bilirubin	Non-melanoma skin cancer	0.0553439153846155	14	FALSE	NA	0.0442587104605028	0.374925235086907	0.454339859889434	Up	3.38490340181837	0.936472756815331	0.0261618167857539	0.372411040235048	0.4512931219539	Up	3.69534398830992	0.989	1e-06	0.01
Direct_bilirubin	Lung cancer	0.0506252527472527	14	FALSE	NA	1	0.143475266659492	0.173865417558684	Up	0.149377328926225	0.907091968034608	1	0.101152666721777	0.122578274612969	Up	0.144168544483307	0.89	1e-06	0.01
Direct_bilirubin	Breast cancer	0.0435481758241759	14	FALSE	NA	1	0.0873547219246781	0.105857724169297	Up	0.160320359752005	0.941705970302498	1	0.0561077151500022	0.0679921463116755	Up	0.192316669811852	0.882	1e-06	0.01
Direct_bilirubin	Prostate cancer	0.0188874285714286	14	FALSE	NA	1	0.112589806563026	0.136437967230897	Up	0.235488200805836	0.812100015806668	1	0.134638505641409	0.163156901867811	Up	0.353791381476101	0.847	1e-06	0.01
Direct_bilirubin	Colorectal cancer	0.00220571428571426	14	FALSE	NA	1	-0.147665312899902	-0.178942976612176	Down	0.351783961237706	0.87516337608032	1	-0.142384673213634	-0.172543820538754	Down	0.33392336262382	0.922	1e-06	0.01
Direct_bilirubin	Bladder cancer	0.00219628571428565	14	FALSE	NA	1	-0.380265586408829	-0.460811375392519	Down	0.807592821864613	0.834987240949579	1	-0.399989085423888	-0.484712598730964	Down	0.863849451816916	0.956	1e-06	0.01
Direct_bilirubin	IBD	0.282947395604396	14	FALSE	NA	1	-0.208810531451757	-0.253039642907042	Down	0.404454615574211	0.0638766496880757	1	-0.192773959024963	-0.233606290900721	Down	0.280123216417473	0.395	1e-06	0.01
Direct_bilirubin	Respiratory failure	0.043309732967033	14	FALSE	NA	1	-0.498193551069904	-0.603718200345871	Down	1.00674733859689	0.60097821644158	1	-0.522444571072187	-0.633105939550619	Down	0.896708465702559	0.807	1e-06	0.01
Direct_bilirubin	Respiratory infection	0.240264021428571	14	FALSE	NA	1	-0.441162337887658	-0.534606945669882	Down	0.677955926444403	0.65555476915803	1	-0.454580725450084	-0.550867543129111	Down	1.33008614657431	0.02	1e-06	0.01
Direct_bilirubin	Helicobacter pylori	0.196018128571429	14	FALSE	NA	0.0203112327834609	-1.20829264985025	-1.46422662937357	Down	3.79244990083969	0.618522448793411	0.400365251746885	-1.23559260458185	-1.49730911208474	Down	2.22300802303113	0.778	1e-06	0.01
Direct_bilirubin	Stroke	0.283258964835165	14	FALSE	NA	1	-0.422636727439992	-0.512157341142175	Down	1.60339461709851	0.379158878828907	1	-0.385614659750278	-0.467293460365884	Down	0.904989751350307	0.45	1e-06	0.01
Direct_bilirubin	Multiple sclerosis	0.220880989010989	14	FALSE	NA	1	0.267038009610368	0.323600548902516	Up	0.302040330075592	0.0477470747013505	1	0.288665261501478	0.349808767700386	Up	0.277301796757113	0.483	1e-06	0.01
Direct_bilirubin	Migraine	0.253539085714286	14	FALSE	NA	1	-0.0652935899639236	-0.0791237231844659	Down	0.226585572350003	0.0302989930632282	1	0.0016060464450387	0.00194623047084485	Up	0.00337280345449708	0.083	1e-06	0.01
Direct_bilirubin	Osteoarthritis	0.00758304395604392	14	FALSE	NA	1	0.0658664996808634	0.0798179835226994	Up	0.354776242888338	0.759849662158099	1	0.0758463251113813	0.0919116813149312	Up	0.454928756062753	0.861	1e-06	0.01
Direct_bilirubin	Gout	0.0803663967032967	14	FALSE	NA	1	-0.326813798030559	-0.396037719820912	Down	0.58247800105615	0.535987012158367	1	-0.344122914330734	-0.417013159024967	Down	0.829761189398188	0.362	1e-06	0.01
Direct_bilirubin	Hiatus hernia	0.203497825714286	14	FALSE	NA	1	-0.124171665421508	-0.150473032461441	Down	0.29833464575048	0.0793914243136795	1	-0.140039206376251	-0.169701549668336	Down	0.665522952753205	0.065	1e-06	0.01
Direct_bilirubin	Gastric reflux	0.0971377472527472	14	FALSE	NA	1	0.00972168680327904	0.0117808816444882	Up	0.0475852925732229	0.170083105176402	1	0.0046379851276867	0.00562037792039793	Up	0.016467629161406	0.557	1e-06	0.01
Direct_bilirubin	Allergic rhinitis	0.280851903846154	14	FALSE	NA	1	0.135731263849005	0.164481122177541	Up	0.282457402664999	0.0162432200209881	1	0.242080181777367	0.293356289675308	Up	0.853040432941962	0.001	1e-06	0.01
Direct_bilirubin	Hypothyroidism	0.0890622857142856	14	FALSE	NA	1	0.0570554534121774	0.0691406293396283	Up	0.285370039800524	0.278230947218676	1	0.0714264064287618	0.0865555594883528	Up	0.22388405810131	0.42	1e-06	0.01
Direct_bilirubin	Kidney infection	0.353962057142857	14	FALSE	NA	1	-0.193391870294489	-0.234355084775733	Down	0.46151863250275	0.0168030541593138	1	-0.188883324671007	-0.228891563531549	Down	0.474821717154227	0.149	1e-06	0.01
Direct_bilirubin	Angina	0.0802911747252748	14	FALSE	NA	1	0.079145531176403	0.0959097072706418	Up	0.208948798195822	0.786867735828995	1	0.0640482637918791	0.0776146187935806	Up	0.209128250885348	0.464	1e-06	0.01
Gamma_glutamyltransferase	statins	0.020106676261725	93	TRUE	0.996464391347836	1	-0.00960281655257522	-0.000232999252277965	Down	0.250646105463636	0.434248903308039	1	-0.010980587500146	-0.000266428986027091	Down	0.299143504103033	0.498	1e-06	0.01
Gamma_glutamyltransferase	Alanine_aminotransferase	0.621782971303065	93	TRUE	1.85861736863055e-54	1.48189585483346e-15	0.117670111456377	0.00285510483665838	Up	17.6353012916361	3.18602605804927e-24	3.84115820399376e-21	0.120182371560797	0.00291606140316705	Up	23.5459624951305	NA	1e-06	0.01
Gamma_glutamyltransferase	Albumin	0.263539495426149	93	FALSE	NA	1	0.000442881114625929	1.07459064734711e-05	Up	0.102286156954703	8.80812172406062e-13	1	0.000517925131732665	1.25667472422261e-05	Up	0.153165705999128	NA	1e-06	0.01
Gamma_glutamyltransferase	Alkaline_phosphatase	0.560849613791458	93	TRUE	1.43522276720274e-07	1.50597953914074e-20	0.161947323464427	0.00392943102360006	Up	22.7606122379371	3.50236587700342e-18	4.0022949576839e-18	0.16661963464004	0.00404279828458724	Up	20.4081402809318	NA	1e-06	0.01
Gamma_glutamyltransferase	Aspartate_aminotransferase	0.472388149024005	93	TRUE	2.23641095223554e-46	4.3853210271377e-11	0.055197933261189	0.00133930260009987	Up	13.0491630677942	2.40463107980778e-12	1.40508151062154e-13	0.0528266466615152	0.00128176656349688	Up	15.7123619948866	NA	1e-06	0.01
Gamma_glutamyltransferase	Calcium	0.258669437571494	93	TRUE	1	1	8.44230798121034e-05	2.0484109389706e-06	Up	0.897681777768913	1.80403466131187e-11	1	9.10331639257686e-05	2.20879561856395e-06	Up	1.19802505712739	NA	1e-06	0.01
Gamma_glutamyltransferase	C_reactive_protein	0.157302293695681	93	TRUE	1	1	0.00280284313693549	6.80071676453365e-05	Up	0.687676018029973	0.000670127769060763	1	0.0023300691289038	5.65359508658907e-05	Up	0.619010824140332	NA	1e-06	0.01
Gamma_glutamyltransferase	Creatinine_in_urine	0.134316187659574	93	FALSE	NA	1	-1.91782455130154	-0.0465333981969851	Down	0.330407783840344	0.00266479923755589	1	-2.51814215007208	-0.0610992863275179	Down	0.50170812559097	NA	1e-06	0.01
Gamma_glutamyltransferase	Creatinine	0.167022946968428	93	FALSE	NA	1	-0.0140416886449385	-0.000340702432153958	Down	1.56851759459546	0.000115291320474581	1	-0.0136981346532024	-0.000332366562906288	Down	1.36040868626409	NA	1e-06	0.01
Gamma_glutamyltransferase	Cystatin_C	0.148893264170556	93	FALSE	NA	1	-0.000140781753537557	-3.41587732401645e-06	Down	1.20564943532768	0.000232427343894282	1	-0.000146453061229905	-3.55348387356581e-06	Down	1.44692553320697	NA	1e-06	0.01
Gamma_glutamyltransferase	Direct_bilirubin	0.0390181143024618	93	TRUE	1	0.12796535182108	0.000969575745648884	2.35254336606542e-05	Up	2.83385491471805	0.568930845628156	0.248771709658185	0.000973439287430859	2.36191772348875e-05	Up	2.50012942378743	0.018	1e-06	0.01
Gamma_glutamyltransferase	Glucose	0.192702420414894	93	TRUE	1	1	0.00116013170803321	2.81490143059336e-05	Up	1.19364939316277	0.000436601347431851	1	0.000980728771058318	2.37960466174682e-05	Up	1.24391340563288	NA	1e-06	0.01
Gamma_glutamyltransferase	Glycated_haemoglobin_HbA1c	0.116958417888641	93	TRUE	1	1	0.00493414188570366	0.0001197202262178	Up	0.970778389890054	0.00435902287549312	1	0.00532437031612648	0.000129188587089667	Up	1.24583820488444	NA	1e-06	0.01
Gamma_glutamyltransferase	HDL_cholesterol	0.264658228481194	93	FALSE	NA	1	0.000158413494322977	3.84368747709701e-06	Up	0.391894316579928	2.7354983555029e-11	1	0.000169453856996887	4.11156682622492e-06	Up	0.45737727779099	NA	1e-06	0.01
Gamma_glutamyltransferase	IGF_1	0.310691142986561	93	TRUE	1	0.00020579067215148	-0.0151657318211903	-0.000367975807435149	Down	6.00688585529609	5.44136605799968e-06	8.35900465853814e-05	-0.014258322518556	-0.0003459587577637	Down	6.48623481407706	NA	1e-06	0.01
Gamma_glutamyltransferase	LDL_direct	0.141666641099574	93	FALSE	NA	1	0.000217362576854484	5.27400660035776e-06	Up	0.245864978744147	0.00309972939869491	1	0.000161120355437642	3.90936577182275e-06	Up	0.164759607859312	NA	1e-06	0.01
Gamma_glutamyltransferase	Lipoprotein_A	0.0122331470167011	93	FALSE	NA	1	0.0165192511889911	0.000400817109662958	Up	0.422486117360371	0.631875092925954	1	0.0202927644811768	0.000492376265325933	Up	0.521661414423071	0.592	1e-06	0.01
Gamma_glutamyltransferase	uacr_lowcontrolonly	0.191557894510638	93	TRUE	1.82103738646936e-16	1	-0.000907910813293346	-2.20292181438891e-05	Down	0.14522626800955	6.71869683310292e-05	1	-0.000812906863135905	-1.97240768107247e-05	Down	0.160062181986119	0.001	1e-06	0.01
Gamma_glutamyltransferase	Non_albumin_protein	0.336409472659574	93	TRUE	0.497747557644698	1	0.000703878177021261	1.70786443792628e-05	Up	0.120800741388849	2.25846007864055e-24	1	0.000842359819027164	2.04387126326699e-05	Up	0.152799692044245	NA	1e-06	0.01
Gamma_glutamyltransferase	oestradiol_gt212_lowcontrolonly	0.0523701063898422	93	FALSE	NA	1	3.37504493942957e-05	8.18908643090482e-07	Up	0.00932356630327321	0.20092111403029	1	-1.75418007938723e-05	-4.25627881799447e-07	Down	0.00440262961290195	0.168	1e-06	0.01
Gamma_glutamyltransferase	Phosphate	0.136890402561702	93	FALSE	NA	1	4.18836892104553e-06	1.0162506193104e-07	Up	0.0223298636498548	0.0011048041844292	1	2.01636768761005e-05	4.89244130571879e-07	Up	0.114728645867286	NA	1e-06	0.01
Gamma_glutamyltransferase	rheumatoidfactor_lowcontrolonly	0.0189931788400823	93	FALSE	NA	1	0.000764004238212032	1.85375212851339e-05	Up	0.159041637759681	0.774425663496048	1	0.000502687879539174	1.21970360904596e-05	Up	0.116189248316823	0.263	1e-06	0.01
Gamma_glutamyltransferase	SHBG	0.313511656457916	93	FALSE	NA	1	0.023400036618833	0.000567769987650442	Up	0.860622250026469	7.20599542811664e-15	1	0.0242785623181602	0.00058908621606421	Up	1.09803304284141	NA	1e-06	0.01
Gamma_glutamyltransferase	Sodium_in_urine	0.0869455367650424	93	FALSE	NA	1	0.0132326822632703	0.000321072995208581	Up	0.34007309831715	0.0400652297756914	1	0.0176662497619227	0.00042864746634985	Up	0.524819749032059	0.058	1e-06	0.01
Gamma_glutamyltransferase	Testosterone	0.267116379625532	93	FALSE	NA	1	0.00313488244229713	7.60636487259221e-05	Up	1.46340515563055	5.4816891532299e-08	1	0.00287015623203934	6.9640428131137e-05	Up	1.63626915050446	NA	1e-06	0.01
Gamma_glutamyltransferase	Total_bilirubin	0.104011647953261	93	FALSE	NA	1	0.00324603529736827	7.87606212212669e-05	Up	1.16973092209792	0.0147145923443635	1	0.00311793483075643	7.56524380363019e-05	Up	1.08677050683977	0.001	1e-06	0.01
Gamma_glutamyltransferase	Urate	0.296802393643011	93	TRUE	1	1	0.0330362217779549	0.00080157888367536	Up	0.376560194671365	6.10921508597994e-18	1	0.025431091885586	0.000617050774792185	Up	0.303216428377331	NA	1e-06	0.01
Gamma_glutamyltransferase	Urea	0.0839203929612904	93	FALSE	NA	1	-8.32796772547504e-05	-2.02066783469933e-06	Down	0.0643990980098625	0.0563904203333669	1	-0.000210285928236363	-5.10230136912392e-06	Down	0.154460204974525	NA	1e-06	0.01
Gamma_glutamyltransferase	Vitamin_D	0.119036601116449	93	FALSE	NA	1	0.015581272765483	0.000378058341947913	Up	1.10221999655237	0.0553716279937308	1	0.010864464620772	0.000263611422667595	Up	0.649965039137102	NA	1e-06	0.01
Gamma_glutamyltransferase	Basal metabolic rate	0.294152725946003	93	FALSE	NA	1	-0.415779330288167	-0.0100883186239558	Down	0.361766621100165	1.72437089441896e-21	1	-0.290803211501227	-0.00705594347958737	Down	0.285928946781764	NA	1e-06	0.01
Gamma_glutamyltransferase	SBP	0.210374546340426	93	FALSE	NA	1	0.0115322059676667	0.000279813256128614	Up	0.640577219859212	1.87952786506707e-07	1	0.0140447543311128	0.000340776816849575	Up	1.04006267456901	NA	1e-06	0.01
Gamma_glutamyltransferase	DBP	0.0615553087300921	93	TRUE	2.60551254889326e-37	1	-0.00110126772755782	-2.67207600680463e-05	Down	0.0967814913483866	0.431307287085722	1	0.00229434744665371	5.56692129449054e-05	Up	0.251114344798936	NA	1e-06	0.01
Gamma_glutamyltransferase	RBC	0.25786293012617	93	FALSE	NA	1	-0.000177444439482154	-4.30544741679325e-06	Down	0.540480282487858	5.89174057259955e-08	1	-0.000190562825048692	-4.62374715847453e-06	Down	0.616052849272034	NA	1e-06	0.01
Gamma_glutamyltransferase	Hemoglobin	0.19246264167234	93	TRUE	1	0.308151035415533	0.00233075028008232	5.65524780706347e-05	Up	2.35682210764479	0.00261479719884975	0.360239739347387	0.00215424214597957	5.22697488274221e-05	Up	2.28481198183778	NA	1e-06	0.01
Gamma_glutamyltransferase	RBC distr width	0.165294193889362	93	FALSE	NA	1	0.000366332667011222	8.88856274940683e-06	Up	0.430755002257696	0.000216628815464764	1	0.000321140311912742	7.79203186297619e-06	Up	0.361675558087435	0.001	1e-06	0.01
Gamma_glutamyltransferase	Reticulocyte count	0.0983170741922595	93	TRUE	1	1	2.80943702193391e-05	6.81671592754824e-07	Up	1.1278615283782	0.034433001798495	1	3.44536323183459e-05	8.3597041810423e-07	Up	1.62020444871818	NA	1e-06	0.01
Gamma_glutamyltransferase	Eosinophill count	0.111364619848067	93	FALSE	NA	1	7.26598704607174e-06	1.76299270065936e-07	Up	0.0436634594400216	0.00603723244575828	1	1.55971342252252e-05	3.78443198644876e-07	Up	0.112146947341111	NA	1e-06	0.01
Gamma_glutamyltransferase	Monocyte count	0.103611527581995	93	TRUE	1	1	-4.81222545995067e-05	-1.16762090353669e-06	Down	0.232720190559655	0.00593364550871489	1	-2.91152381020819e-05	-7.0644156019629e-07	Down	0.138097178801829	0.003	1e-06	0.01
Gamma_glutamyltransferase	Basophill count	0.0520511395710364	93	FALSE	NA	1	1.50952784982617e-05	3.66266353602204e-07	Up	0.337852130765986	0.19331312975315	1	2.03385448378858e-05	4.9348706326983e-07	Up	0.474291150470594	0.008	1e-06	0.01
Gamma_glutamyltransferase	Lymphocyte count	0.0645327028689088	93	FALSE	NA	1	0.000516420422606895	1.25302375266358e-05	Up	0.662647036419645	0.151263287915193	1	0.00055604835683199	1.34917553264621e-05	Up	0.693478882429433	0.155	1e-06	0.01
Gamma_glutamyltransferase	Platelet distr width	0.0662137982039808	93	FALSE	NA	0.39204298580702	0.000563819404124393	1.36803091948645e-05	Up	2.21986152444878	0.25485426103311	0.553645655232189	0.000538773046628408	1.30725934755335e-05	Up	2.03326511479268	0.005	1e-06	0.01
Gamma_glutamyltransferase	Platelet count	0.217338581026831	93	FALSE	NA	1	-0.00494501297848875	-0.000119983998463839	Down	0.0535077055004078	1.06618197017318e-09	1	-0.0181719384077195	-0.000440917311942653	Down	0.287863548134102	NA	1e-06	0.01
Gamma_glutamyltransferase	Platelet volume	0.116540341796156	93	FALSE	NA	1	5.12658614510416e-05	1.24389623815891e-06	Up	0.0344400142081957	0.00209503194872919	1	0.000367931428963763	8.92735452861797e-06	Up	0.387400566741717	NA	1e-06	0.01
Gamma_glutamyltransferase	time_aggregated_depression	0.140195646504232	93	FALSE	NA	1	0.000386331210284925	9.37380013824061e-06	Up	0.160445171838201	0.00262890481920122	1	0.000223748380267916	5.42894941451833e-06	Up	0.0964084721360198	0.005	1e-06	0.01
Gamma_glutamyltransferase	Mood swings	0.0685021910318004	93	FALSE	NA	1	-0.000257756445240029	-6.25410874840125e-06	Down	0.129607422326293	0.186497868885355	1	-0.000176838067817604	-4.29073463501e-06	Down	0.0912773497535732	0.34	1e-06	0.01
Gamma_glutamyltransferase	FEV FVC ratio	0.222773639625957	93	FALSE	NA	1	3.14994262228975e-05	7.64290634621342e-07	Up	0.311415433636983	3.03489595271679e-09	1	2.47458135940749e-05	6.00423431277892e-07	Up	0.288636346370014	NA	1e-06	0.01
Gamma_glutamyltransferase	FVC	0.249879895782979	93	TRUE	2.38303374160805e-19	1	0.000231275805341764	5.61159212191387e-06	Up	0.275986906856415	1.56145147505461e-09	1	0.000138852684656864	3.369071097496e-06	Up	0.158642299743132	NA	1e-06	0.01
Gamma_glutamyltransferase	townsend	0.0415243406132922	93	FALSE	NA	1	-6.72800482007284e-05	-1.63245864774864e-06	Down	0.0269701251520602	0.191277535918249	1	-9.49687702641659e-05	-2.30428774101432e-06	Down	0.0308471397464924	0.131	1e-06	0.01
Gamma_glutamyltransferase	Sleep duration	0.0307994760878517	93	FALSE	NA	1	-8.37602524465308e-05	-2.03232833656721e-06	Down	0.0768521207039912	0.787551236792654	1	-1.99080988671548e-07	-4.83042878610331e-09	Down	0.000174524728845661	0.257	1e-06	0.01
Gamma_glutamyltransferase	Neuroticism score	0.00993588978723414	93	FALSE	NA	1	-0.00178708891302719	-4.33612761641179e-05	Down	0.675158231305423	0.734954892185035	1	-0.00198155131025607	-4.80796411253186e-05	Down	0.996025442612489	0.652	1e-06	0.01
Gamma_glutamyltransferase	Menarche	0.183188744424388	93	FALSE	NA	1	0.00132913504384496	3.22496498497897e-05	Up	0.623896876888144	1.00752866040795e-05	1	0.00138706806122749	3.36553155373964e-05	Up	0.791887253416183	NA	1e-06	0.01
Gamma_glutamyltransferase	Num children (f)	0.127713500757264	93	FALSE	NA	1	-0.000717044134777397	-1.73980983952703e-05	Down	0.505678757336083	0.0129600182865944	1	-0.000576129336983158	-1.39789929337426e-05	Down	0.400660090824015	0.184	1e-06	0.01
Gamma_glutamyltransferase	chronotype_quantitative_time_averaged	0.128900800233356	93	FALSE	NA	1	0.00019059027923178	4.6244132967993e-06	Up	0.192168926255235	0.0199155548319322	1	0.000272500120804845	6.61184393615819e-06	Up	0.336373003756448	0.108	1e-06	0.01
Gamma_glutamyltransferase	alcohol_continuous	0.122493890787234	93	FALSE	NA	1	-0.000884224678024095	-2.14545063625201e-05	Down	0.37079813650004	0.00803420392637812	1	-0.00104786113271799	-2.54249218526369e-05	Down	0.511782440770462	0.005	1e-06	0.01
Gamma_glutamyltransferase	physical_activity	0.246132240844681	93	TRUE	0.193208036768247	1	-0.000285463108169094	-6.92637315231288e-06	Down	0.0403891477060078	6.1400533957209e-07	1	-0.000880588465809125	-2.13662786303153e-05	Down	0.155233255345967	NA	1e-06	0.01
Gamma_glutamyltransferase	Summer outdoor time	0.0877059023083963	93	FALSE	NA	0.704507874109343	0.00254546473332958	6.17622315618088e-05	Up	1.88250203079348	0.279930859085953	0.581471345373102	0.0024241090960523	5.88177024655262e-05	Up	2.00373960310489	0.024	1e-06	0.01
Gamma_glutamyltransferase	Height	0.353989318894681	93	FALSE	NA	1	-0.00566963413675891	-0.000137565943004523	Down	1.02373419514349	1.66785634802245e-19	1	-0.00462484636872096	-0.000112215592155977	Down	0.799341166839335	NA	1e-06	0.01
Gamma_glutamyltransferase	Pulse rate	0.0999261990888126	93	TRUE	1	1	0.00892528297180673	0.000216559823611598	Up	1.1805921793611	0.0212137113239455	1	0.00775123297032515	0.000188073100889732	Up	0.997568149593889	NA	1e-06	0.01
Gamma_glutamyltransferase	Water intake	0.100693094975978	93	FALSE	NA	1	-0.000841645342092497	-2.04213768238855e-05	Down	0.39275869890036	0.0104907835445078	1	-0.00093151356544366	-2.2601906747552e-05	Down	0.482391552893066	0.001	1e-06	0.01
Gamma_glutamyltransferase	Bread intake	0.0351547384351408	93	FALSE	NA	1	0.00168232736116313	4.08193799279288e-05	Up	0.226863325826333	0.415686290471066	1	0.00161284240101973	3.91334220978133e-05	Up	0.228958083709187	0.228	1e-06	0.01
Gamma_glutamyltransferase	Coffee intake	0.171576890704942	93	FALSE	NA	1	-0.000633615537513256	-1.53738172195634e-05	Down	0.312957109466102	0.000344425548773941	1	-0.000715145589066812	-1.73520327718607e-05	Down	0.378320337989228	NA	1e-06	0.01
Gamma_glutamyltransferase	Beer intake	0.106251145935443	93	TRUE	1.26359730412338e-05	1	0.000842505934591271	2.04422579276359e-05	Up	0.139953847100184	0.0077705160655127	1	0.000746986043394044	1.81245979885155e-05	Up	0.120777644480483	NA	1e-06	0.01
Gamma_glutamyltransferase	Body mass index (BMI)	0.214915859276211	93	FALSE	NA	1	0.00208595468910874	5.0612846781678e-05	Up	0.375678255468612	2.41239334484447e-06	1	0.00135777632652036	3.29445915276936e-05	Up	0.294576895361954	NA	1e-06	0.01
Gamma_glutamyltransferase	Waist circumference	0.25988673212766	93	FALSE	NA	1	0.00652243787576438	0.000158258063117433	Up	0.437265218059228	0.00013529532726122	1	0.00428530117409611	0.000103976990905081	Up	0.379189394385839	NA	1e-06	0.01
Gamma_glutamyltransferase	Intelligence	0.226825013085106	93	FALSE	NA	1	-0.00120085645937767	-2.91371448778876e-05	Down	0.391987858987915	9.64889784617483e-07	1	-0.000876266122102296	-2.1261402852853e-05	Down	0.272741978476545	0.002	1e-06	0.01
Gamma_glutamyltransferase	smoking_current	0.00990263043925876	93	FALSE	NA	1	-7.7898376985036e-05	-1.89009791989757e-06	Down	0.0255301303268388	0.759034186807285	1	-7.04816294598821e-05	-1.71014065233612e-06	Down	0.020642520385653	0.366	1e-06	0.01
Gamma_glutamyltransferase	Crohns disease	0.00118162251201104	93	FALSE	NA	1	0.00182044477720327	4.41706107348202e-05	Up	0.138685747087593	0.882620405394875	1	0.00247065534694638	5.9947083787692e-05	Up	0.227308196801798	0.869	1e-06	0.01
Gamma_glutamyltransferase	Atrial fibrillation	0.0784148070006864	93	TRUE	6.60118386065578e-17	1	0.00211074417960573	5.12143299734611e-05	Up	0.513372993408605	0.0721482172139518	1	0.00216248903928141	5.24698484505301e-05	Up	0.602484764681308	0.474	1e-06	0.01
Gamma_glutamyltransferase	Myocardial infarction	0.110702699033404	93	FALSE	NA	1	0.00315596456996024	7.65751778127311e-05	Up	0.895159186274788	0.0179813780894181	1	0.00260168807751469	6.31264143600509e-05	Up	0.647567687996913	0.006	1e-06	0.01
Gamma_glutamyltransferase	Heart failure	0.0301718660718371	93	FALSE	NA	1	0.00116126741372381	2.81765706562262e-05	Up	0.149764508521447	0.359290954855038	1	0.00160633275594823	3.89754744346512e-05	Up	0.229992747664679	0.589	1e-06	0.01
Gamma_glutamyltransferase	Cardiomyopathy	0.0695659398558682	93	FALSE	NA	1	0.00765190570096725	0.000185663060110082	Up	0.787622659047967	0.0851657709209357	1	0.00785510211848055	0.000190593344166531	Up	0.696351663353746	0.161	1e-06	0.01
Gamma_glutamyltransferase	Asthma	0.287305806204255	93	FALSE	NA	1	-0.000486753538514341	-1.18104110285311e-05	Down	0.127288700840334	3.95079744058034e-11	1	-0.000479287899786158	-1.16292674825807e-05	Down	0.132812845292108	NA	1e-06	0.01
Gamma_glutamyltransferase	Diabetes	0.114273902116119	93	TRUE	1.56347448369134e-85	0.0164369835651	0.00596195455154542	0.000144658699353448	Up	3.89792708340675	0.33033295667405	0.0582895961756334	0.00576565012054313	0.000139895639953951	Up	3.28647570444015	NA	1e-06	0.01
Gamma_glutamyltransferase	Malignant melanoma	0.141822017021277	93	FALSE	NA	1	-0.000126872151793071	-3.07837980042996e-06	Down	0.0109107284731843	0.00328686199849752	1	-0.00157852523577635	-3.83007628672397e-05	Down	0.17356957231822	0.006	1e-06	0.01
Gamma_glutamyltransferase	Non-melanoma skin cancer	0.0392735709677419	93	FALSE	NA	1	-0.000709427212945193	-1.72132841710428e-05	Down	0.188995642686995	0.293127549229925	1	-0.000142685990486369	-3.46208103756279e-06	Down	0.0293485750928	0.173	1e-06	0.01
Gamma_glutamyltransferase	Lung cancer	0.0506199595287118	93	FALSE	NA	1	-0.00339341545751421	-8.23365998861307e-05	Down	0.276253269977139	0.111786682303296	1	-0.00417807873357844	-0.000101375384560604	Down	0.430217267157533	0.392	1e-06	0.01
Gamma_glutamyltransferase	Breast cancer	0.0130491410203615	93	FALSE	NA	1	0.00145660635461997	3.53425674260923e-05	Up	0.355469116648942	0.631655747747318	1	0.000981477112122337	2.38142040931849e-05	Up	0.210972668211487	0.571	1e-06	0.01
Gamma_glutamyltransferase	Prostate cancer	0.139498068806083	93	FALSE	NA	1	-0.00614221076123828	-0.000149032370541162	Down	1.32828296965041	0.0396375395025533	1	-0.00537267028405801	-0.000130360519964932	Down	1.06751824118514	NA	1e-06	0.01
Gamma_glutamyltransferase	Colorectal cancer	0.114159543605582	93	FALSE	NA	1	0.0015256044287491	3.70167116308356e-05	Up	0.182992168416211	0.0111401745926337	1	0.00169019392421529	4.10102513560265e-05	Up	0.223264678283889	0.278	1e-06	0.01
Gamma_glutamyltransferase	Bladder cancer	0.0208149824843284	93	FALSE	NA	1	0.00019142818126768	4.64474384740162e-06	Up	0.0165773966670363	0.633504627556254	1	-5.5308022416775e-05	-1.34197376337733e-06	Down	0.00383673330220611	0.103	1e-06	0.01
Gamma_glutamyltransferase	IBD	0.0433443831182797	93	FALSE	NA	1	-0.00192517792943984	-4.6711817892765e-05	Down	0.24233502006083	0.23551661834976	1	-0.00180753460317155	-4.38573629621798e-05	Down	0.23233616135573	0.505	1e-06	0.01
Gamma_glutamyltransferase	Respiratory failure	0.0638640714939374	93	FALSE	NA	1	0.00527150910393171	0.000127905981840629	Up	0.563614342224799	0.221115075540936	1	0.00506127304031677	0.000122804890368564	Up	0.512537219649516	0.337	1e-06	0.01
Gamma_glutamyltransferase	Respiratory infection	0.0209180275017159	93	FALSE	NA	1	0.00241771576886932	5.86625770973546e-05	Up	0.582253358826445	0.658811365238318	1	0.00234259614374534	5.68399018031364e-05	Up	0.544257245154908	0.728	1e-06	0.01
Gamma_glutamyltransferase	Helicobacter pylori	0.00433153226721572	93	FALSE	NA	1	-0.00185172181157646	-4.49295053343918e-05	Down	0.139571917478603	0.732238326802256	1	-0.00220951942801921	-5.36109767174562e-05	Down	0.176750969564356	0.532	1e-06	0.01
Gamma_glutamyltransferase	Stroke	0.133685976595745	93	FALSE	NA	1	0.000102480593833518	2.48655189917255e-06	Up	0.0120068235831156	0.00509920434945782	1	0.000840594988651811	2.03958914295778e-05	Up	0.110964326532621	0.047	1e-06	0.01
Gamma_glutamyltransferase	Multiple sclerosis	0.0193646286959506	93	FALSE	NA	1	0.00176267514855573	4.27689094521228e-05	Up	0.117785351800073	0.383312536197454	1	0.00314940492669566	7.64160170115756e-05	Up	0.247581173134355	0.366	1e-06	0.01
Gamma_glutamyltransferase	Migraine	0.093471083230382	93	FALSE	NA	1	-0.0011034018829726	-2.67725424397251e-05	Down	0.172951530989623	0.0383270629505007	1	-0.00131176887602785	-3.18282834627337e-05	Down	0.269541837470786	0.033	1e-06	0.01
Gamma_glutamyltransferase	Osteoarthritis	0.0274955003843514	93	FALSE	NA	1	0.00145399799423042	3.5279279117177e-05	Up	0.514896421122346	0.621393803144404	1	0.00170838626055401	4.14516635959567e-05	Up	0.695714620872043	0.091	1e-06	0.01
Gamma_glutamyltransferase	Gout	0.165842292953557	93	FALSE	NA	1	-0.0012543387008881	-3.04348185566312e-05	Down	0.164121045682287	5.18932130623936e-05	1	-0.00156713305109751	-3.80243470367956e-05	Down	0.211598198992444	0.003	1e-06	0.01
Gamma_glutamyltransferase	Hiatus hernia	0.108835207524594	93	FALSE	NA	1	-0.00105749361834162	-2.56586409844766e-05	Down	0.481013705266352	0.0154161045077403	1	-0.00120001478522864	-2.91167228021027e-05	Down	0.520159436847777	0.164	1e-06	0.01
Gamma_glutamyltransferase	Gastric reflux	0.0548867887828872	93	TRUE	0.243893223590119	1	-0.000499542962523611	-1.21207289664934e-05	Down	0.161154984093329	0.206930363470939	1	-0.000154455124706789	-3.74764303474387e-06	Down	0.0418670829340414	0.106	1e-06	0.01
Gamma_glutamyltransferase	Allergic rhinitis	0.0325301281246855	93	FALSE	NA	1	0.000313212209061761	7.5996672555563e-06	Up	0.0707502109766919	0.658471332015013	1	0.000676976753801898	1.64259180191364e-05	Up	0.188114137596995	0.402	1e-06	0.01
Gamma_glutamyltransferase	Hypothyroidism	0.0191444841889727	93	FALSE	NA	1	-0.00131178356030339	-3.18286397566609e-05	Down	0.46097142702797	0.538958566452357	1	-0.000806900250473323	-1.95783345431886e-05	Down	0.223132015070534	0.426	1e-06	0.01
Gamma_glutamyltransferase	Kidney infection	0.0352689741935484	93	FALSE	NA	1	0.00424003329735349	0.000102878627588913	Up	1.30622975572741	0.949647245613608	1	0.00337453859333651	8.18785785113938e-05	Up	1.12794633601469	0.659	1e-06	0.01
Gamma_glutamyltransferase	Angina	0.231064492765957	93	FALSE	NA	1	0.00485162453885102	0.000117718055291035	Up	1.65339870137917	5.18593084839794e-06	1	0.00439831638555011	0.000106719150939135	Up	1.54970822152073	0.001	1e-06	0.01
Glucose	statins	0.328725988	15	FALSE	NA	1	1.66059888309768	1.35353698131125	Up	0.371174890393552	0.000367141742351344	1	1.73951323289157	1.41785925196274	Up	0.419559022405731	0.032	1e-06	0.01
Glucose	Alanine_aminotransferase	0.450420721748	15	TRUE	0.100562995175618	1	1.1315873747053	0.922345170069853	Up	0.911948681167514	0.144467065688074	1	1.08886046063651	0.887518904149732	Up	1.29058730056767	0.001	1e-06	0.01
Glucose	Albumin	0.551939668030476	15	FALSE	NA	1	0.1809979833144	0.147529584930105	Up	0.616820639947147	5.048006967927e-11	1	0.187791803779373	0.153067157752373	Up	0.667981924295711	NA	1e-06	0.01
Glucose	Alkaline_phosphatase	0.49686961332	15	FALSE	NA	1	1.08046820167441	0.880678460634105	Up	0.315156457239823	3.93790954872361e-09	1	0.426423889124606	0.347573703390702	Up	0.1268613515382	NA	1e-06	0.01
Glucose	Aspartate_aminotransferase	0.181625655142857	15	FALSE	NA	1	0.0326753959005887	0.0266333773800517	Up	0.0306668899852769	0.0212597489980008	1	0.184413899871313	0.15031386319978	Up	0.202606999852522	0.021	1e-06	0.01
Glucose	Calcium	0.442018655866667	15	TRUE	1	0.628370751994906	0.0113489987576073	0.00925045155433442	Up	1.95051625350357	0.000292200852994083	0.589528059429995	0.0141046611540153	0.0114965634838988	Up	1.99519870143913	NA	1e-06	0.01
Glucose	C_reactive_protein	0.189316647619048	15	FALSE	NA	1	0.0859591163392382	0.0700643870294301	Up	0.238491144967216	0.0363919570851615	1	0.0897762742596618	0.0731757129862202	Up	0.255053504076448	0.338	1e-06	0.01
Glucose	Creatinine_in_urine	0.152055390476191	15	FALSE	NA	1	-97.2940000740445	-79.3033335746093	Down	0.253772475435293	0.104106437726062	1	-98.0916791530889	-79.9535135450371	Down	0.231278599459691	0.489	1e-06	0.01
Glucose	Creatinine	0.0325449409523809	15	FALSE	NA	1	-0.46191070445018	-0.37649863967786	Down	0.283191725022969	0.942847687271211	1	-0.743720268752556	-0.606198702018587	Down	0.862227042327279	0.58	1e-06	0.01
Glucose	Cystatin_C	0.14102119047619	15	FALSE	NA	1	-0.00685268447591377	-0.00558555226901306	Down	0.617690507200649	0.101213480795224	1	-0.00703821503460542	-0.00573677630927259	Down	0.599974076477957	0.219	1e-06	0.01
Glucose	Direct_bilirubin	0.203602891428571	15	FALSE	NA	1	0.0379486443387634	0.0309315476638935	Up	0.473855003555149	0.00499053228294648	1	0.0369402774632942	0.030109638248821	Up	0.47829079093323	0.075	1e-06	0.01
Glucose	Gamma_glutamyltransferase	0.43046828	15	TRUE	5.39892470443251e-08	0.589548639977479	4.3036726605805	3.50787909160074	Up	1.98630298147364	0.0187418188407751	0.0962850663156704	5.83659947684251	4.75735189118729	Up	3.01858762051645	0.021	1e-06	0.01
Glucose	Glycated_haemoglobin_HbA1c	0.998132138313467	15	TRUE	0.000403911636836463	3.65194063659919e-82	3.74257184106333	3.05053161462074	Up	84.8590192184154	0.501422312787295	1.66349599305189e-08	3.71517176944991	3.02819809952758	Up	10.4422658968368	0.91	1e-06	0.01
Glucose	HDL_cholesterol	0.144684535809524	15	FALSE	NA	1	0.000334381280299625	0.000272550724531063	Up	0.00518899376352459	0.254881563377091	1	-0.00934455388100085	-0.00761664925860741	Down	0.254694546536533	NA	1e-06	0.01
Glucose	IGF_1	0.5318430432	15	TRUE	1	0.0186979858219567	-0.89580137910467	-0.730158442757708	Down	3.83185879770069	0.000252504900389307	0.0969152303662719	-1.01142968738485	-0.824405881399684	Down	3.01078414983681	0.006	1e-06	0.01
Glucose	LDL_direct	0.12423844	15	FALSE	NA	1	-0.0180865195348227	-0.0147421350831722	Down	0.231663308136287	0.130195412318288	1	-0.0227732744832409	-0.0185622605870471	Down	0.304190566316681	0.155	1e-06	0.01
Glucose	Lipoprotein_A	0.0915302876190477	15	FALSE	NA	1	0.439648780632928	0.358353175732	Up	0.112648547138078	0.194709968176831	1	0.400596501469693	0.326522066732742	Up	0.0761835224267642	0.375	1e-06	0.01
Glucose	uacr_lowcontrolonly	0.223098971428571	15	TRUE	1.40679141529325e-16	1	-0.161440125622894	-0.131588177327028	Down	0.20473690529613	0.811523276127507	1	-0.109234206558311	-0.0890356724346713	Down	0.311206548775765	0.419	1e-06	0.01
Glucose	Non_albumin_protein	0.316883642666667	15	FALSE	NA	1	-0.101369867052879	-0.0826255306102154	Down	0.236648597660798	0.322542477366718	1	-0.0237363429084409	-0.0193472477036286	Down	0.0522774742659816	0.035	1e-06	0.01
Glucose	oestradiol_gt212_lowcontrolonly	0.0596715352380953	15	FALSE	NA	1	-0.075825569786589	-0.061804638001258	Down	0.310449848776742	0.292743015733952	1	-0.0812053411568616	-0.0661896340257525	Down	0.321559821063114	0.521	1e-06	0.01
Glucose	Phosphate	0.259856577142857	15	TRUE	1	1	0.00321380761362046	0.00261954135952474	Up	0.191763065294217	0.00121394456485537	1	0.00085283982367286	0.000695140923088458	Up	0.0483974769302751	0.034	1e-06	0.01
Glucose	rheumatoidfactor_lowcontrolonly	0.150708453333333	15	FALSE	NA	1	-0.0441954686207652	-0.0360232695526075	Down	0.0969797493799693	0.210540167337054	1	-0.0636193623711483	-0.0518554845322785	Down	0.142400166023919	0.131	1e-06	0.01
Glucose	SHBG	0.0711509980247619	15	FALSE	NA	1	-0.933963083614106	-0.761263653563969	Down	0.482231995233125	0.970424171628351	1	-0.928354104726119	-0.756691832861475	Down	1.05131529212978	NA	1e-06	0.01
Glucose	Sodium_in_urine	0.108374340952381	15	FALSE	NA	1	1.10675864416163	0.90210752849853	Up	0.359959381755172	0.383808001337537	1	0.797788204893067	0.650268917778844	Up	0.220812242513037	0.251	1e-06	0.01
Glucose	Testosterone	0.352625178666634	15	FALSE	NA	1	-0.307496381681585	-0.250637121620263	Down	0.61454411102585	0.00272521092136299	1	-0.30160661125276	-0.245836430635829	Down	1.46761531122202	NA	1e-06	0.01
Glucose	Total_bilirubin	0.0767579695238095	15	FALSE	NA	1	0.0704902447098982	0.0574558696911485	Up	0.190657790399776	0.341043220173702	1	0.0482211054873553	0.0393045245430333	Up	0.120733609029606	0.249	1e-06	0.01
Glucose	Urate	0.111388220380952	15	FALSE	NA	1	0.116184521076952	0.0947008019421514	Up	0.0182066861117839	0.235906556378206	1	0.961409877261486	0.783635251303965	Up	0.143217602065408	0.182	1e-06	0.01
Glucose	Urea	0.20312372	15	FALSE	NA	1	-0.0087235411281511	-0.00711046818417476	Down	0.0579321080801001	0.0208312412163253	1	-0.0119280491186269	-0.00972242951701956	Down	0.0801553391240207	0.07	1e-06	0.01
Glucose	Vitamin_D	0.22471364	15	FALSE	NA	0.083973357718796	-1.68556701078434	-1.37388824405265	Down	3.06469929378955	0.263310596668585	0.659795551746687	-1.66202792806628	-1.3547017810908	Down	1.92887314710523	0.699	1e-06	0.01
Glucose	Basal metabolic rate	0.520716872114667	15	FALSE	NA	1	-43.2103448859534	-35.2203053811829	Down	0.2946661981853	2.4963851388982e-05	1	-53.5667160728031	-43.6616764649925	Down	0.739735937092622	NA	1e-06	0.01
Glucose	SBP	0.301729771657143	15	TRUE	1	0.00451294183850435	2.31269590013649	1.88505451811599	Up	4.53029409184348	0.362193080337088	0.0905726961926435	2.47646464929141	2.01854073240922	Up	3.05046722299098	0.41	1e-06	0.01
Glucose	DBP	0.234308532	15	FALSE	NA	1	-0.0279196169583824	-0.0227569911324531	Down	0.0250512319597694	0.0138245178315591	1	-0.173280284178138	-0.141238968154501	Down	0.204225027229363	0.054	1e-06	0.01
Glucose	RBC	0.636203056133333	15	FALSE	NA	1	-0.0458663637028967	-0.0373851988593027	Down	1.00593283538594	0.0150591970115284	0.628893479290062	-0.0499692713091535	-0.040729436430758	Down	1.95784954497394	NA	1e-06	0.01
Glucose	Hemoglobin	0.237206853333333	15	FALSE	NA	1	0.0823886573147687	0.0671541427922059	Up	0.558938870900435	0.0627554983549001	1	0.0832906857270848	0.0678893768253553	Up	0.680449704861529	0.217	1e-06	0.01
Glucose	RBC distr width	0.137517292	15	FALSE	NA	1	-0.0702742493252604	-0.0572798140862246	Down	1.58124488942771	0.691701878779403	1	-0.0726618219511955	-0.059225899849417	Down	1.57120930616188	0.494	1e-06	0.01
Glucose	Reticulocyte count	0.224813571428571	15	TRUE	0.115408242127151	0.00520126239329461	0.004108580084129	0.00334886114952324	Up	4.4623961154441	0.537584214165302	0.162050915274413	0.0042231835380889	0.00344227324000433	Up	2.73363720925018	0.703	1e-06	0.01
Glucose	Eosinophill count	0.0843499447619046	15	FALSE	NA	1	0.00332707108023606	0.00271186124017511	Up	0.320958692989801	0.758843533919375	1	0.00204576285568557	0.0016674801533035	Up	0.199843669269113	0.533	1e-06	0.01
Glucose	Monocyte count	0.280238622857143	15	FALSE	NA	1	-0.00434157999098199	-0.00353877696470149	Down	0.161985292021416	0.00036072580496806	1	-0.0092942747544776	-0.00757566726239512	Down	0.518010812991583	0.01	1e-06	0.01
Glucose	Basophill count	0.0261755184761904	15	FALSE	NA	1	-0.000406301911544299	-0.000331172487498483	Down	0.101918789222942	0.57696417477705	1	-0.000805042294000914	-0.000656181650813375	Down	0.195705922036497	0.406	1e-06	0.01
Glucose	Lymphocyte count	0.131437446666667	15	FALSE	NA	1	0.0328136032521217	0.0267460287634129	Up	0.407713906585868	0.243927558257054	1	0.0448597640539906	0.0365647298923312	Up	0.632336172295664	0.079	1e-06	0.01
Glucose	Platelet distr width	0.0589156544761905	15	TRUE	1	1	0.0304907241015945	0.0248526739831842	Up	0.860282979914763	0.968886543534883	1	0.0291676193920768	0.0237742250135338	Up	0.870976639879766	0.236	1e-06	0.01
Glucose	Platelet count	0.315724554857143	15	FALSE	NA	1	1.57545572658759	1.28413767470266	Up	0.289508112476688	0.00148249905894903	1	1.53757863218295	1.25326444665035	Up	0.244406910984116	0.02	1e-06	0.01
Glucose	Platelet volume	0.192497846304762	15	FALSE	NA	1	0.0203370613593753	0.0165765284568672	Up	0.148495023417836	0.0694346402396962	1	0.0130094701099292	0.0106038845866288	Up	0.126020140499075	0.011	1e-06	0.01
Glucose	time_aggregated_depression	0.385507062666667	15	FALSE	NA	1	0.0485525316516613	0.0395746665830697	Up	0.206380220717981	0.000683001113162349	1	0.00253986657727626	0.0020702189884212	Up	0.010793738639349	0.03	1e-06	0.01
Glucose	Mood swings	0.151669946666667	15	FALSE	NA	1	0.10319148709208	0.0841103142711298	Up	1.11729180298546	0.367606707961959	1	0.101747293686576	0.0829331671572711	Up	0.771932399645403	0.336	1e-06	0.01
Glucose	FEV FVC ratio	0.0630493009523809	15	TRUE	1	1	-0.00333611483030203	-0.00271923270735399	Down	0.91210899838639	0.866973497653087	1	-0.00268924916635877	-0.00219197919237245	Down	0.644172941362452	0.703	1e-06	0.01
Glucose	FVC	0.283857722666667	15	FALSE	NA	1	-0.0563359157619826	-0.0459188225019381	Down	1.60540943717912	0.463393232717734	1	-0.0579951266735755	-0.0472712281620255	Down	1.51654496254139	0.072	1e-06	0.01
Glucose	townsend	0.0331760761904761	15	FALSE	NA	1	-0.00892613973443812	-0.00727560421356921	Down	0.0425200295600702	0.751656247290682	1	-0.00847410720422094	-0.00690715717158197	Down	0.0404460659539071	0.821	1e-06	0.01
Glucose	Sleep duration	0.19004048	15	FALSE	NA	0.912680449192376	-0.0762357087769554	-0.0621389380520342	Down	1.73167049001369	0.128741673047237	1	-0.0757013664945727	-0.0617034011820262	Down	1.36224248720651	0.467	1e-06	0.01
Glucose	Neuroticism score	0.217933164	15	FALSE	NA	0.388497756762832	0.321381684220569	0.261954888164915	Up	2.22604187693684	0.50643102444706	1	0.328233303696668	0.267539572363589	Up	1.63232558371432	0.217	1e-06	0.01
Glucose	Menarche	0.317903359370667	15	FALSE	NA	1	-0.0874725071959627	-0.0712979362703725	Down	0.208788959232416	0.0609285473708406	1	-0.13488558759101	-0.10994384791453	Down	1.11033569243132	NA	1e-06	0.01
Glucose	Num children (f)	0.12453952	15	FALSE	NA	1	-0.0141041154681363	-0.0114961187009805	Down	0.101309973605544	0.267491044266005	1	-0.0138934469626135	-0.0113244049801506	Down	0.0840869832735691	0.362	1e-06	0.01
Glucose	chronotype_quantitative_time_averaged	0.4276816	15	FALSE	NA	1	-0.0819980470714099	-0.0668357604212152	Down	0.976669113972506	4.11800097867523e-05	1	-0.0972442236477105	-0.0792627613241241	Down	1.30428440879614	0.005	1e-06	0.01
Glucose	alcohol_continuous	0.243459466666667	15	FALSE	NA	0.978195955555032	-0.201530031485855	-0.164265045121604	Down	1.69075437539564	0.355160583255046	1	-0.190848766085452	-0.155558856123285	Down	1.48448211773866	0.494	1e-06	0.01
Glucose	physical_activity	0.288960186666667	15	FALSE	NA	1	-0.102457151533351	-0.0835117649492265	Down	0.177047324789931	0.00217984923520754	1	-0.10757067742162	-0.0876797470339509	Down	0.198790636660669	0.053	1e-06	0.01
Glucose	Summer outdoor time	0.219054836190476	15	FALSE	NA	1	0.00741852977630201	0.00604676692329969	Up	0.028004343626825	0.0176261493626336	1	0.012592059924301	0.0102636578597688	Up	0.0514434028909736	0.143	1e-06	0.01
Glucose	Height	0.619980870808	15	FALSE	NA	1	-0.0383430029388861	-0.0312529852817296	Down	0.0344292157280733	6.97616833218699e-13	1	-0.225696161657406	-0.183962607979986	Down	0.298897088062091	NA	1e-06	0.01
Glucose	Pulse rate	0.276723884	15	TRUE	1	1	0.613755594305334	0.500265839532104	Up	0.62061927882387	0.0285361640856683	1	0.424667614767584	0.346142182319747	Up	0.525544475583282	0.066	1e-06	0.01
Glucose	Water intake	0.0343586323809524	15	TRUE	0.00017096651629814	1	0.0296428909973675	0.0241616139853535	Up	0.058264327282273	0.993199208074864	1	0.0219201686524248	0.0178669028442863	Up	0.151631777808624	0.746	1e-06	0.01
Glucose	Bread intake	0.242185371428571	15	FALSE	NA	1	0.403392885747725	0.32880137064701	Up	1.00006796990183	0.311751179588434	1	0.369217533049313	0.300945393988536	Up	0.791572805305162	0.499	1e-06	0.01
Glucose	Coffee intake	0.0558931365714286	15	FALSE	NA	1	0.136510354592813	0.11126817869985	Up	0.56971851450737	0.835483743479977	1	0.172549416754496	0.140643245673651	Up	1.58498127786819	0.458	1e-06	0.01
Glucose	Beer intake	0.000716666666666699	15	FALSE	NA	1	0.212242606519329	0.172996754278141	Up	0.461530356848361	0.999600412928453	0.853017322198637	0.240960377056791	0.196404312141095	Up	1.7765935904099	0.997	1e-06	0.01
Glucose	Body mass index (BMI)	0.307494746666667	15	FALSE	NA	1	-0.034788105101422	-0.0283554248071523	Down	0.0834665373810612	0.00221997428305922	1	-0.0324663139262049	-0.0264629568243507	Down	0.0654594549879522	0.151	1e-06	0.01
Glucose	Waist circumference	0.353033626666667	15	FALSE	NA	1	0.231636232557952	0.188804298358883	Up	0.226883116324724	0.000125797219103341	1	0.239558758298449	0.195261867181975	Up	0.189676850769121	0.042	1e-06	0.01
Glucose	Intelligence	0.198686052190476	15	FALSE	NA	1	-0.281477056395916	-0.229429038583844	Down	1.65256265311729	0.174015739198678	1	-0.270177384834725	-0.220218793117333	Down	1.40750385549305	0.215	1e-06	0.01
Glucose	smoking_current	0.177599436190476	15	FALSE	NA	1	-0.0151548166094843	-0.0123525343384929	Down	0.0470605805170368	0.0418766223403428	1	-0.00669549432139838	-0.00545742819919692	Down	0.0195146960059044	0.221	1e-06	0.01
Glucose	Crohns disease	0.150505173333333	15	FALSE	NA	1	-0.308143683236587	-0.251164730425539	Down	0.184898176932513	0.220585465414553	1	-0.226802743146353	-0.184864571111101	Down	0.182998629606648	0.146	1e-06	0.01
Glucose	Atrial fibrillation	0.226069885714286	15	FALSE	NA	1	-0.490729805202237	-0.399988790751116	Down	0.23453289355114	0.944308660573858	1	-0.280047638036187	-0.228263934457043	Down	0.955911550227586	0.342	1e-06	0.01
Glucose	Myocardial infarction	0.0432236495238095	15	FALSE	NA	1	0.283704505850553	0.231244609605564	Up	0.741034597435421	0.693665594874395	1	0.333015960940093	0.271437866836627	Up	1.19504973837798	0.537	1e-06	0.01
Glucose	Heart failure	0.132187011428571	15	FALSE	NA	1	-0.178583727950283	-0.145561750342884	Down	0.131843282180947	0.266615044682506	1	-0.0442014304422063	-0.0360281289716272	Down	0.0487141019410613	0.069	1e-06	0.01
Glucose	Cardiomyopathy	0.244776046666667	15	FALSE	NA	1	-0.209356888441077	-0.170644635306902	Down	0.119555005915492	0.0146617011218974	1	-0.287398956517615	-0.234255918148762	Down	0.165219423405881	0.047	1e-06	0.01
Glucose	Asthma	0.193989786666667	15	FALSE	NA	0.637418430585097	0.196959582489353	0.160539719396693	Up	1.94075813757175	0.262880957460788	1	0.199414175122396	0.162540432474785	Up	1.42503882370736	0.641	1e-06	0.01
Glucose	Diabetes	0.645936924799993	15	TRUE	5.60472818026812e-08	0.313388852551681	1.11011775591021	0.904845505756216	Up	2.34519984765803	2.05867081430095e-07	0.0801800292825632	1.12396147276466	0.916129376239343	Up	3.11776270789203	NA	1e-06	0.01
Glucose	Malignant melanoma	0.134209554857143	15	FALSE	NA	1	0.578251957355032	0.471327192112542	Up	1.48319848548022	0.348579820800719	1	0.625648993277685	0.509960026073129	Up	1.1179122134717	0.245	1e-06	0.01
Glucose	Non-melanoma skin cancer	0.212146186666667	15	FALSE	NA	1	0.150752664020512	0.122876937868536	Up	0.532649012861341	0.0909017158894725	1	0.142400996971812	0.116069580401856	Up	0.431037415798585	0.375	1e-06	0.01
Glucose	Lung cancer	0.34762048	15	FALSE	NA	1	-0.426136012481572	-0.347339058115212	Down	0.38030123885132	0.000321982523521346	1	-0.433178010174383	-0.35307891763008	Down	0.348553272037277	0.039	1e-06	0.01
Glucose	Breast cancer	0.0328327428571428	15	FALSE	NA	1	-0.350492724233522	-0.285682995911478	Down	1.42220415929549	0.95994543162073	1	-0.290598000216465	-0.236863425593996	Down	1.06000222911668	0.701	1e-06	0.01
Glucose	Prostate cancer	0.115186285714286	15	FALSE	NA	1	0.069470976960207	0.0566250750861977	Up	0.0553366157329321	0.923430446610529	1	-0.00687536077893469	-0.00560403548916372	Down	0.0109510985248116	0.627	1e-06	0.01
Glucose	Colorectal cancer	0.176820613333333	15	FALSE	NA	1	0.227021513606917	0.185042888651722	Up	0.282021928557055	0.0486162734327828	1	0.229623481533419	0.187163725807855	Up	0.291687315262155	0.106	1e-06	0.01
Glucose	Bladder cancer	0.0301521714285714	15	FALSE	NA	1	-0.00703984970659047	-0.00573810871350735	Down	0.00773190803619854	0.53472149613113	1	-0.0182055181614355	-0.0148391296334427	Down	0.0169986661069998	0.716	1e-06	0.01
Glucose	IBD	0.0845538838095238	15	FALSE	NA	1	0.189685233429387	0.154610472684649	Up	0.181497101864528	0.775136036872738	1	0.0670785142958327	0.0546750035032298	Up	0.0822916320743213	0.409	1e-06	0.01
Glucose	Respiratory failure	0.121655057142857	15	FALSE	NA	1	-0.781495252190936	-0.636988700477992	Down	1.31071175020339	0.344449431813706	1	-0.811880596212234	-0.661755480247211	Down	0.975991847302474	0.336	1e-06	0.01
Glucose	Respiratory infection	0.127499923809524	15	FALSE	NA	1	0.188402670035119	0.153565068521918	Up	0.409299315015408	0.0958420038001372	1	0.18538700597728	0.151107031926179	Up	0.411216086928147	0.405	1e-06	0.01
Glucose	Helicobacter pylori	0.151100664761905	15	FALSE	NA	1	-0.71411296676697	-0.582066096268795	Down	0.996576706394291	0.677240806635981	1	-0.617850262193333	-0.503603360994395	Down	0.719112218844294	0.585	1e-06	0.01
Glucose	Stroke	0.180556699047619	15	FALSE	NA	1	0.030553474638174	0.0249038212967962	Up	0.0467809602448799	0.199902362850923	1	0.0487226652803039	0.0397133407448293	Up	0.0689200488457493	0.315	1e-06	0.01
Glucose	Multiple sclerosis	0.00105159999999993	15	FALSE	NA	1	-0.179393905767711	-0.146222117905748	Down	0.168443925978878	0.8968763315155	1	-0.203100687556062	-0.165545270646013	Down	0.234833402496003	0.873	1e-06	0.01
Glucose	Migraine	0.0205502893333335	15	FALSE	NA	1	-0.256849638071935	-0.209355484521499	Down	1.57633642411019	0.873362579542496	1	-0.126841175094053	-0.103386930456389	Down	0.288764145279977	0.249	1e-06	0.01
Glucose	Osteoarthritis	0.342343123809524	15	FALSE	NA	1	0.146048060190092	0.119042263925474	Up	0.537621880835031	0.133695436312608	1	0.123814391509613	0.100919830449478	Up	0.444486212746962	0.198	1e-06	0.01
Glucose	Gout	0.12534456	15	FALSE	NA	1	0.237053791437712	0.19322009459169	Up	0.539823391508584	0.185640247244308	1	0.205236911657859	0.167286484825777	Up	0.363472394826059	0.32	1e-06	0.01
Glucose	Hiatus hernia	0.0631319066666667	15	FALSE	NA	1	0.069217365557827	0.0564183590541098	Up	0.308756882716292	0.430952831520216	1	0.0951402025427682	0.0775477954741613	Up	0.39382263009236	0.241	1e-06	0.01
Glucose	Gastric reflux	0.00963866019047621	15	FALSE	NA	1	0.126972216401359	0.103493740871187	Up	0.450631678704291	0.999516176695279	1	0.215243053557881	0.175442387638781	Up	1.2057114049413	0.593	1e-06	0.01
Glucose	Allergic rhinitis	0.00151832380952388	15	FALSE	NA	1	0.0284575683718275	0.0231954697678767	Up	0.0864905554608133	0.963365390838651	1	0.0194419608982347	0.0158469413250955	Up	0.0774536088595136	0.938	1e-06	0.01
Glucose	Hypothyroidism	0.23473504	15	FALSE	NA	1	0.0472723889151588	0.0385312354734565	Up	0.107027474230205	0.00949847980441673	1	0.0383526310694665	0.0312608330714241	Up	0.0803130369013352	0.068	1e-06	0.01
Glucose	Kidney infection	0.115215906666667	15	FALSE	NA	1	0.00926429251411013	0.0075512290482466	Up	0.0178745806530156	0.301094403539034	1	0.00329977744927517	0.00268961448375739	Up	0.00579090346985343	0.271	1e-06	0.01
Glucose	Angina	0.219318286666667	15	FALSE	NA	0.420225903061322	0.525179865450764	0.428068678693591	Up	2.17957619199181	0.537501906213654	0.266666238848696	0.516204063229062	0.420752595100095	Up	2.46141860553676	0.348	1e-06	0.01
Glycated_haemoglobin_HbA1c	statins	0.118502296962264	106	TRUE	0.995630414297129	1	0.00863440689657633	0.00130662242218167	Up	0.0244319997316402	0.00192722326520228	1	-0.0017940667397053	-0.000271491470933435	Down	0.00572065739245753	0.01	1e-06	0.01
Glycated_haemoglobin_HbA1c	Alanine_aminotransferase	0.14244384400345	106	TRUE	3.17213606710538e-06	0.0749219582574674	0.12181106325383	0.0184333525653456	Up	3.12437132403095	0.0266454807508382	0.148259630188926	0.115607060084897	0.0174945168416055	Up	2.78456446306491	NA	1e-06	0.01
Glycated_haemoglobin_HbA1c	Albumin	0.110896741668464	106	TRUE	1	0.0889538344177724	0.0272726480938688	0.00412709916715285	Up	3.03396958574684	0.00756735221292849	0.00597061367406649	0.0291451520348635	0.00441046033651092	Up	4.44640839700459	NA	1e-06	0.01
Glycated_haemoglobin_HbA1c	Alkaline_phosphatase	0.142801965281132	106	TRUE	1	1	0.139919892726713	0.0211737148058737	Up	1.3123217468874	0.000608138718291238	0.561162802525403	0.190499145031287	0.0288277419961542	Up	2.02348755773145	NA	1e-06	0.01
Glycated_haemoglobin_HbA1c	Aspartate_aminotransferase	0.0563005782241779	106	FALSE	NA	1	0.0118930386012977	0.00179974271428989	Up	0.163552948118596	0.259040747552171	1	0.00844225860402614	0.00127754511896475	Up	0.131488900146097	NA	1e-06	0.01
Glycated_haemoglobin_HbA1c	Calcium	0.1106463272177	106	FALSE	NA	0.0236180706479697	0.00137642916310961	0.000208291458649798	Up	3.71167202879845	0.0160458246783334	0.000166905344159843	0.00139098749929266	0.000210494533940815	Up	6.1711958819004	NA	1e-06	0.01
Glycated_haemoglobin_HbA1c	C_reactive_protein	0.185170547754717	106	TRUE	6.90632432163874e-06	1	0.00675050233943177	0.00102153602712292	Up	0.249384166019797	6.22714187909038e-05	1	0.00533125450854024	0.000806764930429427	Up	0.196022678898369	NA	1e-06	0.01
Glycated_haemoglobin_HbA1c	Creatinine_in_urine	0.0566636154186883	106	FALSE	NA	1	4.51704185542742	0.683552239421887	Up	0.11514488302585	0.347013887769892	1	7.06126249925412	1.06856255686704	Up	0.244411079060366	0.023	1e-06	0.01
Glycated_haemoglobin_HbA1c	Creatinine	0.0984627298562444	106	FALSE	NA	1	-0.0356263106679321	-0.00539123727847338	Down	0.422411750540032	0.0123926905614261	1	-0.0317044224636004	-0.00479774809890952	Down	0.377093045170401	0.009	1e-06	0.01
Glycated_haemoglobin_HbA1c	Cystatin_C	0.0967484425736747	106	TRUE	1	1	0.000128587707886196	1.94588446379184e-05	Up	0.114731838187171	0.0324403630051824	1	4.80442776178327e-05	7.27041603956288e-06	Up	0.0414723761863968	NA	1e-06	0.01
Glycated_haemoglobin_HbA1c	Direct_bilirubin	0.237698288241509	106	FALSE	NA	0.00827081479425493	-0.0136070006437651	-0.00205911214895763	Down	4.23780214732016	0.00456144987053819	0.000240950317677495	-0.0132881091421196	-0.00201085512432535	Down	5.99400985433579	NA	1e-06	0.01
Glycated_haemoglobin_HbA1c	Gamma_glutamyltransferase	0.170888372166038	106	TRUE	0.0720042737566033	1	0.199912560686242	0.0302522497951736	Up	1.06935579595152	5.93605624827186e-05	1	0.191566581329552	0.0289892743652294	Up	0.983737902222911	NA	1e-06	0.01
Glycated_haemoglobin_HbA1c	Glucose	0.646322196639526	106	TRUE	1.1539861838221e-48	2.48877416416228e-18	0.0771364414342111	0.0116728578062735	Up	20.4814893936612	1.0551250520829e-69	8.43649145415515e-21	0.0767133386981594	0.0116088307655707	Up	23.1945029815329	NA	1e-06	0.01
Glycated_haemoglobin_HbA1c	HDL_cholesterol	0.194325355129721	106	TRUE	1	1	-0.00153729827954852	-0.000232635365196405	Down	0.782114335855167	7.69040352468488e-09	1	-0.00140392338836961	-0.000212452088515351	Down	0.715513788338275	NA	1e-06	0.01
Glycated_haemoglobin_HbA1c	IGF_1	0.192885153069353	106	FALSE	NA	1	0.0367799773167973	0.00556581866306485	Up	1.47095341171649	6.68413809806547e-07	0.720297693050924	0.0373402587604341	0.005650604602129	Up	1.87724198861585	NA	1e-06	0.01
Glycated_haemoglobin_HbA1c	LDL_direct	0.16868048430434	106	FALSE	NA	1	0.00207223781237902	0.000313586378564198	Up	0.327791604597829	5.65673302113436e-06	1	0.002443737655277	0.000369804487159467	Up	0.500222832803341	NA	1e-06	0.01
Glycated_haemoglobin_HbA1c	Lipoprotein_A	0.0543322245283018	106	FALSE	NA	1	-0.151542507228756	-0.0229325349419464	Down	0.69533116248537	0.335087663986059	1	-0.129197391042076	-0.0195511064100866	Down	0.526993941948853	0.375	1e-06	0.01
Glycated_haemoglobin_HbA1c	uacr_lowcontrolonly	0.0155267994159928	106	TRUE	0.00168190406079188	0.0336047441812761	0.0395569546021885	0.00598605143995889	Up	3.52639071455321	0.739112361005455	0.0319798367199295	0.0382485714600631	0.00578805720934377	Up	3.59437447978232	0.688	1e-06	0.01
Glycated_haemoglobin_HbA1c	Non_albumin_protein	0.196202308366841	106	TRUE	1	1	0.00765484198761091	0.00115838740275676	Up	0.323993689636081	4.99905299557394e-07	1	0.00800775484314022	0.00121179279071613	Up	0.341642058321915	NA	1e-06	0.01
Glycated_haemoglobin_HbA1c	oestradiol_gt212_lowcontrolonly	0.00228233602875128	106	FALSE	NA	1	0.00586234363811692	0.000887133272249986	Up	0.330353641455164	0.720012084832345	1	0.00281821359361543	0.00042647296056608	Up	0.15978306402414	0.893	1e-06	0.01
Glycated_haemoglobin_HbA1c	Phosphate	0.185784068679245	106	FALSE	NA	1	0.000522413522140313	7.90554846274491e-05	Up	0.676783184345296	1.6561524561001e-05	1	0.000359442965549682	5.43935725879344e-05	Up	0.465119099942001	0.003	1e-06	0.01
Glycated_haemoglobin_HbA1c	rheumatoidfactor_lowcontrolonly	0.00259903266936212	106	FALSE	NA	1	0.000686093170935828	0.000103824701752929	Up	0.0263498885489101	0.872779160824528	1	-0.0050241435938214	-0.000760290631490902	Down	0.221626477086766	0.614	1e-06	0.01
Glycated_haemoglobin_HbA1c	SHBG	0.365465988640377	106	TRUE	1	7.10454840353187e-08	-0.564751043376059	-0.0854623120110593	Down	9.68539986898293	8.59989312670377e-15	1.42984754596494e-08	-0.603448344669381	-0.0913182743433213	Down	10.5182170867821	NA	1e-06	0.01
Glycated_haemoglobin_HbA1c	Sodium_in_urine	0.00942451178796044	106	FALSE	NA	0.683707950486728	0.260865848795149	0.0394761529425196	Up	1.90018498891961	0.969159046582593	0.163364562800149	0.282115894703918	0.0426918673267696	Up	2.72757239949067	0.685	1e-06	0.01
Glycated_haemoglobin_HbA1c	Testosterone	0.200502603171269	106	FALSE	NA	0.00213264911880994	-0.0338033901291048	-0.00511537943688478	Down	4.89419555190758	0.00202041488829154	0.00403201691771527	-0.0324497081308134	-0.00491053024774447	Down	4.63053592548817	NA	1e-06	0.01
Glycated_haemoglobin_HbA1c	Total_bilirubin	0.328064418521075	106	TRUE	1	1.59885005168691e-05	-0.0985334081903532	-0.0149108053416551	Down	7.19482591297813	8.00151996642734e-08	1.38895735995939e-08	-0.0948069903756	-0.0143468961896432	Down	10.5342784398279	NA	1e-06	0.01
Glycated_haemoglobin_HbA1c	Urate	0.15025944571752	106	FALSE	NA	1	0.0701121094774476	0.0106098838527072	Up	0.137949283548822	4.43569136485686e-05	1	-0.0449031850624456	-0.00679508264235594	Down	0.0941992838124715	NA	1e-06	0.01
Glycated_haemoglobin_HbA1c	Urea	0.111239743274304	106	FALSE	NA	0.103853907880589	0.0105542140758096	0.00159714186801021	Up	2.94500538962689	0.0508617313380689	0.0921402918129804	0.0118251162086255	0.00178946419460733	Up	3.04153016686518	0.001	1e-06	0.01
Glycated_haemoglobin_HbA1c	Vitamin_D	0.178890195622641	106	TRUE	1	0.705600356012429	-0.149393761800929	-0.022607370864183	Down	1.88131337090398	0.000242692928530636	0.37952377941688	-0.14317251250648	-0.0216659253289567	Down	2.25114385811826	NA	1e-06	0.01
Glycated_haemoglobin_HbA1c	Basal metabolic rate	0.371737607993019	106	FALSE	NA	1	-1.49283246440631	-0.225906468610765	Down	0.176222585711797	4.6671970687749e-32	1	-2.143425049789	-0.324358958741064	Down	0.319859524434797	NA	1e-06	0.01
Glycated_haemoglobin_HbA1c	SBP	0.311353914974264	106	FALSE	NA	0.0144084203520529	0.229327527029714	0.0347035404318633	Up	3.96099272295691	1.90856114253312e-13	0.00343195372728288	0.242684099286075	0.0367247559018652	Up	4.71134415209034	NA	1e-06	0.01
Glycated_haemoglobin_HbA1c	DBP	0.188828439126685	106	FALSE	NA	1	0.0140889685042267	0.00213204709640604	Up	0.177813385039348	6.4856336764088e-08	1	0.014256193031817	0.00215735275085405	Up	0.208869675072849	NA	1e-06	0.01
Glycated_haemoglobin_HbA1c	RBC	0.398256267730924	106	FALSE	NA	0.195263416059511	-0.00460390489945418	-0.000696696998794916	Down	2.60641774132069	2.62856637205031e-37	0.128390591669463	-0.00415953508554619	-0.000629451666307389	Down	2.8584861364702	NA	1e-06	0.01
Glycated_haemoglobin_HbA1c	Hemoglobin	0.339473418263415	106	TRUE	1	0.00032694426302726	-0.0344858403914129	-0.00521865286671458	Down	5.78622118614877	1.11516405538035e-17	4.7192437665618e-06	-0.0371738002996776	-0.00562541487458992	Down	7.83993356739574	NA	1e-06	0.01
Glycated_haemoglobin_HbA1c	RBC distr width	0.307394651275283	106	TRUE	1	1	0.00234563595505017	0.00035495901106529	Up	0.384162002354077	6.99636381745362e-14	1	0.001238490004244	0.000187417483166647	Up	0.18791885057555	NA	1e-06	0.01
Glycated_haemoglobin_HbA1c	Reticulocyte count	0.264278861513585	106	FALSE	NA	1	-0.000239281507525335	-3.6209850507509e-05	Down	0.83099774908869	4.69318738403324e-14	1	-0.000181412748827005	-2.74527212032322e-05	Down	0.840779324929096	NA	1e-06	0.01
Glycated_haemoglobin_HbA1c	Eosinophill count	0.105106672908604	106	TRUE	1	0.688281922321517	0.000864057612830932	0.00013075559960341	Up	1.89543091139781	0.0390747789298083	0.467231585798555	0.000956065174064008	0.000144678865434797	Up	2.13399829572409	NA	1e-06	0.01
Glycated_haemoglobin_HbA1c	Monocyte count	0.170819866402624	106	TRUE	1	1	-0.000366192862817779	-5.54150170511801e-05	Down	0.237108229612043	2.64072137753355e-06	1	-0.000490196761303339	-7.41802056900683e-05	Down	0.353018778155071	NA	1e-06	0.01
Glycated_haemoglobin_HbA1c	Basophill count	0.162261663018868	106	TRUE	2.83687861171706e-05	1	0.000245242538178123	3.71119178299713e-05	Up	0.988779935064517	0.000512672987481328	1	0.000246174749669289	3.72529869793828e-05	Up	1.17178288919859	NA	1e-06	0.01
Glycated_haemoglobin_HbA1c	Lymphocyte count	0.290044405867925	106	TRUE	0.000238299546508182	0.710468175095513	0.00882244802709232	0.00133507819921043	Up	1.87795964305062	1.83456362475198e-13	0.655133188835632	0.00861023337265219	0.00130296430544467	Up	1.93429530539371	NA	1e-06	0.01
Glycated_haemoglobin_HbA1c	Platelet distr width	0.237018140215094	106	FALSE	NA	1	0.00142236886091089	0.00021524339407911	Up	0.405224432893915	6.79612637953872e-10	1	0.00173113383038809	0.000261967996838231	Up	0.588593179008793	NA	1e-06	0.01
Glycated_haemoglobin_HbA1c	Platelet count	0.354544926452758	106	TRUE	1	0.176641044557715	0.796824006424164	0.120581312161611	Up	2.66145579216371	8.79010513319145e-26	0.000738210834352971	0.977892415064122	0.147981925256592	Up	5.46009274813082	NA	1e-06	0.01
Glycated_haemoglobin_HbA1c	Platelet volume	0.211758924560467	106	FALSE	NA	1	-0.000245959481994901	-3.72204110800194e-05	Down	0.0249899888848206	7.81453399606122e-11	1	-0.00193419986365543	-0.000292697453467823	Down	0.259401277099833	NA	1e-06	0.01
Glycated_haemoglobin_HbA1c	time_aggregated_depression	0.00272374393530983	106	FALSE	NA	1	0.00539306274554575	0.000816118210777953	Up	0.613343012146862	0.786079189258357	1	0.00479136655739334	0.000725065085740156	Up	0.606051255503381	0.881	1e-06	0.01
Glycated_haemoglobin_HbA1c	Mood swings	0.035725475471698	106	FALSE	NA	1	0.00852822799559214	0.00129055464422652	Up	1.12137465415503	0.417571730038431	1	0.0072604271110887	0.00109870162150057	Up	0.983645611167274	0.374	1e-06	0.01
Glycated_haemoglobin_HbA1c	FEV FVC ratio	0.204658895874999	106	FALSE	NA	1	0.000227727377499435	3.44613939497541e-05	Up	0.449434892319243	2.63445099837373e-09	1	0.000213618711053712	3.23263660149027e-05	Up	0.494755558549486	NA	1e-06	0.01
Glycated_haemoglobin_HbA1c	FVC	0.327019209169811	106	TRUE	1	1	-0.00415716055896716	-0.000629092335353058	Down	0.962104260516408	5.24791477829132e-17	1	-0.00386421974305012	-0.000584762360748645	Down	0.99174692447459	NA	1e-06	0.01
Glycated_haemoglobin_HbA1c	townsend	0.031790666621743	106	TRUE	0.353410257198066	1	-0.0016737450520031	-0.000253283501711047	Down	0.096126406437413	0.518319599377338	1	-0.00141541439340538	-0.000214190992531919	Down	0.0776080256039194	0.061	1e-06	0.01
Glycated_haemoglobin_HbA1c	Sleep duration	0.0721996413508535	106	FALSE	NA	1	-0.000146487070732549	-2.21675088366237e-05	Down	0.0165772855486254	0.077424038201265	1	0.00126770205794151	0.000191838067558411	Up	0.20874788006987	NA	1e-06	0.01
Glycated_haemoglobin_HbA1c	Neuroticism score	0.093636199655885	106	FALSE	NA	1	0.0165402025792942	0.00250298599734768	Up	1.11008035550477	0.00955872583630521	1	0.0196973800867693	0.00298075348867477	Up	1.67252889018247	0.042	1e-06	0.01
Glycated_haemoglobin_HbA1c	Menarche	0.143939787817341	106	FALSE	NA	1	-0.0032022449168614	-0.000484587425610836	Down	0.219692872599112	0.00141766822534718	1	-0.00188347847750275	-0.000285021917530606	Down	0.129914475794419	NA	1e-06	0.01
Glycated_haemoglobin_HbA1c	Num children (f)	0.00112384885893979	106	FALSE	NA	1	-0.0021332838931829	-0.00032282432378963	Down	0.260086142745402	0.975601130134225	1	-0.00163691192520405	-0.000247709640074554	Down	0.204904370939518	0.984	1e-06	0.01
Glycated_haemoglobin_HbA1c	chronotype_quantitative_time_averaged	0.140858918943396	106	FALSE	NA	1	0.00250047963652947	0.000378391104152568	Up	0.526989912702561	0.00210885453846709	1	0.003049860967052	0.000461527557343506	Up	0.669340024439087	0.003	1e-06	0.01
Glycated_haemoglobin_HbA1c	alcohol_continuous	0.0752194755256065	106	FALSE	NA	1	-0.00943196177279596	-0.00142731433497559	Down	0.923498700810029	0.0310360223882378	1	-0.0100551243110854	-0.00152161590715602	Down	1.04076468775121	0.157	1e-06	0.01
Glycated_haemoglobin_HbA1c	physical_activity	0.061883273279425	106	FALSE	NA	1	-0.0110778599795766	-0.00167638384575588	Down	0.408855971853583	0.0766887048674515	1	-0.0123400871644527	-0.00186739341495979	Down	0.492032806031658	0.104	1e-06	0.01
Glycated_haemoglobin_HbA1c	Summer outdoor time	0.133911343660377	106	FALSE	NA	1	0.00320060557384923	0.00048433934808067	Up	0.23222910720768	0.000923387709199643	1	0.00393932924172028	0.00059612848655865	Up	0.313171849627631	0.003	1e-06	0.01
Glycated_haemoglobin_HbA1c	Height	0.384326678585804	106	FALSE	NA	1	-0.0245382786167963	-0.00371331411948632	Down	0.44598006769671	1.61486458313151e-37	1	-0.0206494894329981	-0.00312483372893361	Down	0.441396639771925	NA	1e-06	0.01
Glycated_haemoglobin_HbA1c	Pulse rate	0.217623372754717	106	FALSE	NA	0.36266115069094	0.0866260128328298	0.0131088900566468	Up	2.2631602336261	7.89518910658136e-08	0.127188407779011	0.0963388664445296	0.0145787110257567	Up	2.86572519428638	NA	1e-06	0.01
Glycated_haemoglobin_HbA1c	Water intake	0.110877815380144	106	FALSE	NA	1	0.00222112496198864	0.000336117085118204	Up	0.14355621936094	0.00169696677170966	1	0.00364890563048149	0.000552179434015615	Up	0.303556173483165	NA	1e-06	0.01
Glycated_haemoglobin_HbA1c	Bread intake	0.120384873378257	106	FALSE	NA	1	0.0103236236929118	0.00156224722287214	Up	0.193194340862897	0.00163870266203926	1	0.013040675618241	0.00197341165030661	Up	0.265971536050162	NA	1e-06	0.01
Glycated_haemoglobin_HbA1c	Coffee intake	0.110077314792003	106	FALSE	NA	1	0.000832560865656806	0.000125989278467929	Up	0.0517800930946854	0.0224853656799023	1	0.00100028435327663	0.000151370439244295	Up	0.06916002140308	NA	1e-06	0.01
Glycated_haemoglobin_HbA1c	Beer intake	0.126776101877808	106	FALSE	NA	1	-0.00529370225428454	-0.000801082245098323	Down	0.133003592741289	0.00115046417232157	1	-0.00310081093782512	-0.000469237684399026	Down	0.0811726489479541	0.004	1e-06	0.01
Glycated_haemoglobin_HbA1c	Body mass index (BMI)	0.354395098036094	106	TRUE	2.2724307545304e-31	1	0.00986248351969854	0.00149246407536631	Up	0.193700589467674	8.82040282862102e-16	1	0.0146477492489576	0.00221660593859337	Up	0.442067139145279	NA	1e-06	0.01
Glycated_haemoglobin_HbA1c	Waist circumference	0.28821893683256	106	TRUE	1.9195138774237e-10	1	0.0672322142043363	0.0101740767634126	Up	0.974117920873776	1.01784037864474e-08	1	0.0647310652815993	0.00979558437791247	Up	1.16666973100883	NA	1e-06	0.01
Glycated_haemoglobin_HbA1c	Intelligence	0.065963887969452	106	FALSE	NA	1	-0.0129960307296409	-0.0019666556549986	Down	0.84086357355858	0.0768697117838991	1	-0.0165033595209169	-0.00249741063279119	Down	1.38797458979118	0.027	1e-06	0.01
Glycated_haemoglobin_HbA1c	smoking_current	0.0254904923791555	106	TRUE	0.00178530060702814	0.442758638755935	0.0201505486341573	0.00304933031070055	Up	2.14826617298076	0.630047149854958	0.463624798904146	0.0200789370106573	0.00303849350927635	Up	2.14063097412748	0.337	1e-06	0.01
Glycated_haemoglobin_HbA1c	Crohns disease	0.0206348991015274	106	FALSE	NA	1	0.00745720850259107	0.00112848003957664	Up	0.0783928829459212	0.435171927184096	1	0.0155758256501212	0.00235704933554966	Up	0.218457350165618	0.534	1e-06	0.01
Glycated_haemoglobin_HbA1c	Atrial fibrillation	0.109510360204223	106	FALSE	NA	1	-0.0175952277785359	-0.00266264022696738	Down	0.655597601644032	0.00257022113579707	1	-0.0201472844449521	-0.00304883634940629	Down	0.918600369443804	NA	1e-06	0.01
Glycated_haemoglobin_HbA1c	Myocardial infarction	0.087643202964151	106	FALSE	NA	1	0.0246156846579928	0.00372502777512603	Up	1.24413853151452	0.0824082384642581	1	0.0238269150196016	0.00360566530960837	Up	1.28360529459662	0.001	1e-06	0.01
Glycated_haemoglobin_HbA1c	Heart failure	0.0778205906738545	106	FALSE	NA	0.637418430585097	0.0538894483628788	0.00815495058240287	Up	1.94042470142891	0.0529513355523469	0.168691807245909	0.0625591214118818	0.0094669097400496	Up	2.70479857066367	0.031	1e-06	0.01
Glycated_haemoglobin_HbA1c	Cardiomyopathy	0.0468206322551662	106	FALSE	NA	0.853410032881427	0.0928959474691422	0.0140577030185038	Up	1.77057069513294	0.401812857612993	0.987877845042341	0.0850110468561101	0.01286450144009	Up	1.69317041491936	0.193	1e-06	0.01
Glycated_haemoglobin_HbA1c	Asthma	0.151339569583585	106	FALSE	NA	1	0.011390385984673	0.00172367759628966	Up	0.939768408212323	0.000157949605694011	1	0.0118330429489913	0.00179066372768711	Up	0.962362499798151	NA	1e-06	0.01
Glycated_haemoglobin_HbA1c	Diabetes	0.579923726438671	106	TRUE	6.00546541731372e-20	4.01259583200571e-14	0.237962136212954	0.0360101934655616	Up	16.1609022538146	2.5657904888385e-69	4.64318042587745e-19	0.233123812998286	0.0352780225505502	Up	21.3910584626813	NA	1e-06	0.01
Glycated_haemoglobin_HbA1c	Malignant melanoma	0.0259342544699011	106	FALSE	NA	1	-0.0189160589370028	-0.00286251818364016	Down	0.463756789077101	0.598829286386912	1	-0.0216316791365798	-0.00327346595172643	Down	0.54253736304164	0.245	1e-06	0.01
Glycated_haemoglobin_HbA1c	Non-melanoma skin cancer	0.108478748921833	106	FALSE	NA	1	-0.0142137095851952	-0.00215092384095989	Down	0.687524553528341	0.00443734327791327	1	-0.0130397040258075	-0.00197326462174124	Down	0.649026870059733	0.053	1e-06	0.01
Glycated_haemoglobin_HbA1c	Lung cancer	0.0155491522731357	106	FALSE	NA	1	-0.0493865848381571	-0.00747354391302778	Down	0.896635681494023	0.672917772796205	1	-0.0549349622777361	-0.00831316549400231	Down	1.32146891315987	0.552	1e-06	0.01
Glycated_haemoglobin_HbA1c	Breast cancer	0.0437628972776279	106	FALSE	NA	1	0.00427733206846093	0.000647277578496306	Up	0.114238103600749	0.368189095138252	1	0.00164247725938809	0.000248551827675729	Up	0.0457999925453261	0.124	1e-06	0.01
Glycated_haemoglobin_HbA1c	Prostate cancer	0.0519670861006288	106	FALSE	NA	1	0.00647357508198488	0.00097962934282746	Up	0.157003651780638	0.133317623236136	1	0.00356737258558065	0.000539841249599217	Up	0.0782637196559891	NA	1e-06	0.01
Glycated_haemoglobin_HbA1c	Colorectal cancer	0.0335714881401619	106	FALSE	NA	1	-0.0120200025218232	-0.00181895583539407	Down	0.282636161626186	0.299576799435422	1	-0.0181916870621455	-0.00275290086481058	Down	0.438764288125365	0.157	1e-06	0.01
Glycated_haemoglobin_HbA1c	Bladder cancer	0.0558722133962264	106	FALSE	NA	1	0.00556905689811853	0.000842750949850701	Up	0.0639996945254776	0.359136751137873	1	-0.000922934832607041	-0.000139665336709463	Down	0.0107483833276511	0.123	1e-06	0.01
Glycated_haemoglobin_HbA1c	IBD	0.0103602608912848	106	FALSE	NA	1	0.0164484461081287	0.0024891007283256	Up	0.298931774181777	0.938866065051541	1	0.0217256718151372	0.00328768962021867	Up	0.542204363691223	0.402	1e-06	0.01
Glycated_haemoglobin_HbA1c	Respiratory failure	0.0343760452830189	106	FALSE	NA	1	0.0365894947655764	0.00553699343216702	Up	0.785473040765424	0.543016869697597	1	0.0383350607195631	0.00580114540487291	Up	0.766161756186829	0.718	1e-06	0.01
Glycated_haemoglobin_HbA1c	Respiratory infection	0.0767148102875114	106	FALSE	NA	1	0.0106384589644513	0.00160989042871298	Up	0.315931663827245	0.138556847313885	1	0.0085528770561925	0.00129428472269652	Up	0.245149478248519	0.107	1e-06	0.01
Glycated_haemoglobin_HbA1c	Helicobacter pylori	0.0070246810422282	106	FALSE	NA	1	-0.0223121364075896	-0.0033764377873473	Down	0.361263779938793	0.891895495468368	1	-0.0220053970737517	-0.00333001971878064	Down	0.38384402520437	0.988	1e-06	0.01
Glycated_haemoglobin_HbA1c	Stroke	0.068271351509434	106	FALSE	NA	1	0.0106891959844833	0.00161756833048465	Up	0.263702014353048	0.106098429972342	1	0.00861212142693252	0.00130325001980658	Up	0.210168965267105	0.256	1e-06	0.01
Glycated_haemoglobin_HbA1c	Multiple sclerosis	0.0385046557232706	106	FALSE	NA	1	-0.0121514258504495	-0.00183884378717093	Down	0.13281394321653	0.330947473649428	1	-0.0233148233810882	-0.00352817180888411	Down	0.321700566348825	0.384	1e-06	0.01
Glycated_haemoglobin_HbA1c	Migraine	0.0580057274034143	106	FALSE	NA	1	-0.0030633600961309	-0.00046357034556807	Down	0.110412559620481	0.0682323837939387	1	-0.00367834357236959	-0.000556634201481939	Down	0.120282144265485	0.277	1e-06	0.01
Glycated_haemoglobin_HbA1c	Osteoarthritis	0.00494927920035937	106	FALSE	NA	1	-0.00639623734214516	-0.000967926023055085	Down	0.416492115596399	0.627082356406286	1	-0.00724685212154016	-0.00109664735350771	Down	0.48192767003236	0.644	1e-06	0.01
Glycated_haemoglobin_HbA1c	Gout	0.166579318490566	106	FALSE	NA	1	0.00233415034284522	0.000353220923131836	Up	0.0448571869698321	0.000124691569988521	1	0.00427521992504372	0.000646957953305966	Up	0.0886921124983519	0.019	1e-06	0.01
Glycated_haemoglobin_HbA1c	Hiatus hernia	0.0889142064150944	106	FALSE	NA	1	0.00817066983613777	0.00123644629446108	Up	0.522626586939181	0.0475733357522138	1	0.00528244125620482	0.00079937814743842	Up	0.343031879360378	0.149	1e-06	0.01
Glycated_haemoglobin_HbA1c	Gastric reflux	0.0102634905929919	106	FALSE	NA	1	0.0187231810754669	0.00283333047663909	Up	1.59307847763069	0.944139403242922	0.427302401731036	0.0200215113921339	0.00302980343922648	Up	2.18889952294009	0.667	1e-06	0.01
Glycated_haemoglobin_HbA1c	Allergic rhinitis	0.0599259951547171	106	FALSE	NA	1	-0.0165298849984043	-0.00250142466456653	Down	1.18894446424509	0.130856074175111	1	-0.0145061234827163	-0.00219517407836879	Down	0.88326160302615	0.032	1e-06	0.01
Glycated_haemoglobin_HbA1c	Hypothyroidism	0.0487642751033244	106	FALSE	NA	1	0.0100006618611415	0.00151337424572912	Up	0.516885688213146	0.350955824454034	1	0.0131114312534127	0.00198411891723512	Up	0.702854453236311	0.044	1e-06	0.01
Glycated_haemoglobin_HbA1c	Kidney infection	0.0301390245283019	106	FALSE	NA	1	-0.017073805962024	-0.00258373481458297	Down	0.625970573289896	0.55704568849578	1	-0.0180649836581709	-0.00273372716700099	Down	0.810745892758902	0.126	1e-06	0.01
Glycated_haemoglobin_HbA1c	Angina	0.128028331169811	106	FALSE	NA	1	0.0239582988940476	0.00362554729088636	Up	1.29498563990639	0.00018892964495921	0.942123465757742	0.0266072682972208	0.0040264089666584	Up	1.72276521840689	0.004	1e-06	0.01
HDL_cholesterol	statins	0.00529453463573459	351	TRUE	0.961031970069604	1	1.03356362277673	2.98434227636719	Up	0.903958185527168	0.497500642515516	1	1.12060458304888	3.23566692807843	Up	0.932527655361778	0.45	1e-06	0.01
HDL_cholesterol	Alanine_aminotransferase	0.241789244004773	351	TRUE	8.29568843857367e-06	0.0183320746582026	-1.31220260104486	-3.78889273108939	Down	3.84326242722714	4.15824734100891e-29	0.00243732607431997	-1.23949934581134	-3.57896719439141	Down	4.87776120934154	NA	1e-06	0.01
HDL_cholesterol	Albumin	0.232566896900898	351	TRUE	1	1	-0.0241456401331045	-0.0697188378646509	Down	0.158596150832339	1.18313760048437e-26	1	-0.0110919464776951	-0.0320272154235234	Down	0.0720841810283202	NA	1e-06	0.01
HDL_cholesterol	Alkaline_phosphatase	0.2774473007345	351	TRUE	1	0.000682380352447839	-2.8454517134467	-8.2160417188317	Down	5.44398118880486	3.39856644595389e-38	0.000205440145718197	-2.89200719439609	-8.35046739610216	Down	6.07558577820357	NA	1e-06	0.01
HDL_cholesterol	Aspartate_aminotransferase	0.150720529534091	351	FALSE	NA	8.48187509008429e-05	-1.01359427424873	-2.92668218681845	Down	6.42301318868685	5.4643593453697e-09	0.000890213789860924	-0.944938562575181	-2.72844364751016	Down	5.3710647087484	NA	1e-06	0.01
HDL_cholesterol	Calcium	0.130532677171549	351	TRUE	1	1	0.00187537637440572	0.00541501739699698	Up	0.516275653496461	2.20401162760494e-10	1	0.00256208365066359	0.00739783636514097	Up	0.749993216620714	NA	1e-06	0.01
HDL_cholesterol	C_reactive_protein	0.140042573541798	351	TRUE	1	1	0.0252236033467437	0.0728313808372735	Up	0.112743707624315	7.70420102867551e-11	1	0.0692876692222929	0.200063272288466	Up	0.390138875092143	NA	1e-06	0.01
HDL_cholesterol	Creatinine_in_urine	0.0441834055439005	351	TRUE	3.50200223080481e-05	0.00113655640617816	-371.87628142444	-1073.7666107594	Down	5.19962051177572	0.269154444080327	0.00645123183609004	-375.119620169231	-1083.13152330021	Down	4.40432809190646	0.164	1e-06	0.01
HDL_cholesterol	Creatinine	0.143159914116131	351	FALSE	NA	1	-0.0501864206755189	-0.144909760387197	Down	0.052627006915924	2.97645525853629e-09	1	0.0756109593164866	0.218321327755955	Up	0.0927957696893433	NA	1e-06	0.01
HDL_cholesterol	Cystatin_C	0.163790476348284	351	TRUE	1	1	-0.00538256584364664	-0.0155417803495922	Down	0.609290712982631	3.96520268174914e-13	1	-0.00453631052542265	-0.0130982776303387	Down	0.761477281187762	NA	1e-06	0.01
HDL_cholesterol	Direct_bilirubin	0.0871196417452733	351	FALSE	NA	1	0.0317257661130329	0.0916059185663837	Up	1.07419967260768	0.000753700547822668	1	0.0378863110912157	0.10939405895629	Up	1.63946763234322	NA	1e-06	0.01
HDL_cholesterol	Gamma_glutamyltransferase	0.118224111855108	351	FALSE	NA	1	1.25935789637534	3.63630736261086	Up	1.06675315722394	3.25641961427723e-06	1	1.29810844349413	3.74819684232018	Up	1.07040909566442	NA	1e-06	0.01
HDL_cholesterol	Glucose	0.0921783650263694	351	FALSE	NA	0.000767101365060471	-0.0923562712609708	-0.266672238397163	Down	5.38468396685671	0.00235500459305798	0.00479751477486758	-0.0940735095522667	-0.271630643200094	Down	4.54787523619244	NA	1e-06	0.01
HDL_cholesterol	Glycated_haemoglobin_HbA1c	0.145972628526705	351	TRUE	1	0.312933834216822	-0.320946675898323	-0.926710956379887	Down	2.34630680978847	1.76923520059587e-09	0.469982251760272	-0.333152929953008	-0.961955656569324	Down	2.12820628510183	NA	1e-06	0.01
HDL_cholesterol	IGF_1	0.17305747558916	351	FALSE	NA	1	0.236851583356971	0.683892290575912	Up	1.59198719878008	8.73802172960488e-17	1	0.20992688272398	0.606149110952684	Up	1.19007722378877	NA	1e-06	0.01
HDL_cholesterol	LDL_direct	0.406096090984624	351	FALSE	NA	1	-0.0185823545221046	-0.0536552418957758	Down	0.160604004948944	6.54479701701528e-104	1	-0.0292608300085871	-0.0844885889091357	Down	0.648096530759547	NA	1e-06	0.01
HDL_cholesterol	Lipoprotein_A	0.0266642155013274	351	FALSE	NA	1	-1.68751958950267	-4.87259414144312	Down	0.927916352595884	0.16858675658445	1	-1.73731257172808	-5.01636787597382	Down	1.26710651750496	0.307	1e-06	0.01
HDL_cholesterol	uacr_lowcontrolonly	0.0868842572473129	351	FALSE	NA	1	-0.057499724045112	-0.166026409565639	Down	0.343687364157049	0.000128456556245094	1	-0.0611589494953213	-0.176592165721491	Down	0.317201187050584	NA	1e-06	0.01
HDL_cholesterol	Non_albumin_protein	0.173384274512841	351	FALSE	NA	1	0.156664805836535	0.452358609546213	Up	1.52079027929441	3.01122784358006e-14	1	0.142097422096402	0.410296313434294	Up	1.20899934365592	NA	1e-06	0.01
HDL_cholesterol	oestradiol_gt212_lowcontrolonly	0.00976239671654033	351	FALSE	NA	1	-0.0769781919504351	-0.222269115837118	Down	0.932269103485676	0.478372070797898	1	-0.0584068244242955	-0.16864559811954	Down	0.508354964273393	0.441	1e-06	0.01
HDL_cholesterol	Phosphate	0.141302607975267	351	TRUE	1	1	-0.00181170832221357	-0.00523118037368871	Down	0.296526843150228	1.73412750103523e-10	1	-0.000909110590232295	-0.00262499289693891	Down	0.116394247143341	NA	1e-06	0.01
HDL_cholesterol	rheumatoidfactor_lowcontrolonly	0.0941706987631765	351	FALSE	NA	1	0.178763841952771	0.516168022237681	Up	1.54811003091397	4.18161388034154e-05	1	0.168608263399885	0.48684450334784	Up	1.40991842959987	NA	1e-06	0.01
HDL_cholesterol	SHBG	0.172689290309063	351	TRUE	7.40270697507561e-05	0.0366794307289384	2.63579952684755	7.61068577362171	Up	3.48069547448707	1.14996828303642e-14	0.000522530612396093	2.69889999087476	7.79288392601883	Up	5.6308839909828	NA	1e-06	0.01
HDL_cholesterol	Sodium_in_urine	0.0573265164810607	351	FALSE	NA	1	-0.822439839488799	-2.37473719920702	Down	0.499411378273107	0.00948833526139137	1	-1.07554309077535	-3.10555503804616	Down	0.865652135749646	0.018	1e-06	0.01
HDL_cholesterol	Testosterone	0.111469383018354	351	FALSE	NA	1	0.088233320982424	0.254767509410503	Up	1.03405716376289	7.16795790299131e-08	1	0.0840116078513668	0.242577609632625	Up	0.969524613237776	NA	1e-06	0.01
HDL_cholesterol	Total_bilirubin	0.147789170490057	351	FALSE	NA	1	-0.0326949228437824	-0.094404290471377	Down	0.164073061093859	1.61762721010781e-10	1	-0.0176226448052	-0.0508841475789071	Down	0.0842297660156422	NA	1e-06	0.01
HDL_cholesterol	Urate	0.220649472483844	351	TRUE	1	0.00038837129834228	-8.03098221175804	-23.1888963650956	Down	5.70465117084203	2.67267135237025e-26	9.06144845715143e-06	-8.2712693617625	-23.8827086127631	Down	7.52664513041082	NA	1e-06	0.01
HDL_cholesterol	Urea	0.159482303397727	351	FALSE	NA	1	-0.0193991371468736	-0.0560136442853177	Down	0.270716274403163	4.25734357781625e-12	1	-0.0250813788157768	-0.0724207175059145	Down	0.476714563524223	NA	1e-06	0.01
HDL_cholesterol	Vitamin_D	0.272966632995017	351	TRUE	5.20070521893995e-08	1.54289784626939e-07	-3.21885328904467	-9.29421250925228	Down	9.33238362940092	5.42881074593536e-34	4.08290158796748e-09	-3.0734925148676	-8.87449349617725	Down	11.0801230838664	NA	1e-06	0.01
HDL_cholesterol	Basal metabolic rate	0.263573042270617	351	FALSE	NA	4.63029391700595e-13	-129.567379778903	-374.116697406089	Down	15.0679597481235	8.33335931397745e-28	3.29283039850701e-10	-133.817250319211	-386.387899723035	Down	12.2269242261612	NA	1e-06	0.01
HDL_cholesterol	SBP	0.10979647521822	351	FALSE	NA	0.153286736064497	-0.854496661647222	-2.46729901882325	Down	2.74176777487716	1.73251458612614e-06	0.375382996338543	-0.877016781769327	-2.53232428196933	Down	2.25739471664687	NA	1e-06	0.01
HDL_cholesterol	DBP	0.0604866811045455	351	FALSE	NA	1	-0.190695820426989	-0.550620770976695	Down	0.736020548718305	0.0565334501279243	1	-0.171453985700436	-0.495061326367907	Down	0.473873321608381	NA	1e-06	0.01
HDL_cholesterol	RBC	0.308390614067097	351	FALSE	NA	0.00203282217485421	-0.0384394814831944	-0.110991299561935	Down	4.9161629800914	1.19806437992565e-44	0.000799461467009214	-0.0386457029220863	-0.111586749464404	Down	5.42094988324384	NA	1e-06	0.01
HDL_cholesterol	Hemoglobin	0.183599932364889	351	TRUE	1	1	-0.0205256518128172	-0.0592663761621336	Down	0.244485879927194	4.79353953063736e-15	1	-0.0177649383770197	-0.0512950102608734	Down	0.20254848167182	NA	1e-06	0.01
HDL_cholesterol	RBC distr width	0.280336102224455	351	FALSE	NA	0.000310303191816545	0.145802845507283	0.420995462952757	Up	5.81165737285545	3.88061519621277e-47	4.65439775337075e-08	0.151301589215276	0.436872698715549	Up	9.96929330480475	NA	1e-06	0.01
HDL_cholesterol	Reticulocyte count	0.225531275148977	351	TRUE	1.62792330983641e-24	1.01745421825552e-05	-0.00563382927145755	-0.0162672858275293	Down	7.40684946645702	2.02833370415152e-24	1.65987215458665e-10	-0.00599228795462315	-0.0173023100668964	Down	12.5367693875078	NA	1e-06	0.01
HDL_cholesterol	Eosinophill count	0.212886852154938	351	TRUE	1	1	-0.00544226452895574	-0.0157141561051677	Down	1.19665546764862	4.59994972294289e-20	1	-0.00434061205493993	-0.0125332120591328	Down	0.932893732524376	NA	1e-06	0.01
HDL_cholesterol	Monocyte count	0.166370627382955	351	FALSE	NA	0.186891963527253	-0.0139145255637052	-0.0401772140391282	Down	2.63034304018852	1.99261151804766e-12	0.380916653158151	-0.0117310733825362	-0.0338726494152469	Down	2.24856473424436	NA	1e-06	0.01
HDL_cholesterol	Basophill count	0.0663271177308178	351	FALSE	NA	1	0.00104945927515592	0.00303023985476513	Up	0.751039192279269	0.00335226368953503	1	0.00146123939426559	0.00421922599064036	Up	0.995572607515298	0.001	1e-06	0.01
HDL_cholesterol	Lymphocyte count	0.106601434	351	TRUE	2.05884059474122e-07	0.319833057148604	-0.0690762006501336	-0.199452671657687	Down	2.33351530874554	6.53809816676836e-05	0.0534743125232239	-0.0730625893116942	-0.210963088578868	Down	3.32972881269983	NA	1e-06	0.01
HDL_cholesterol	Platelet distr width	0.319502319393041	351	TRUE	1	3.95218763633447e-09	-0.114426850186068	-0.330399482950442	Down	11.0062595272841	1.25403743719019e-46	3.11457934080359e-16	-0.116289552558786	-0.335777905058853	Down	18.4112462479338	NA	1e-06	0.01
HDL_cholesterol	Platelet count	0.212224501672682	351	FALSE	NA	0.0790350950117794	4.18951158111047	12.0969200669505	Up	3.09504832238402	1.13689020674956e-20	0.154443409294722	3.95759634991866	11.4272811461072	Up	2.76196391022232	NA	1e-06	0.01
HDL_cholesterol	Platelet volume	0.278045282500347	351	FALSE	NA	0.438440987818617	-0.0704577433491836	-0.203441779045488	Down	2.1533769796539	3.01545437058111e-34	0.0747847781595653	-0.0805861411465592	-0.232686815415254	Down	3.15498936494391	NA	1e-06	0.01
HDL_cholesterol	time_aggregated_depression	0.0783659129123122	351	FALSE	NA	1	-0.0490596083906721	-0.141656169156728	Down	0.727324163477929	0.000139420632441877	1	-0.0479338107237555	-0.13840550756418	Down	0.684251508081449	NA	1e-06	0.01
HDL_cholesterol	Mood swings	0.138796010909091	351	FALSE	NA	1	-0.0889555137967078	-0.256852790374209	Down	1.5266943650655	8.60083628640187e-09	1	-0.0833913321121289	-0.24078660705589	Down	1.60708604281124	NA	1e-06	0.01
HDL_cholesterol	FEV FVC ratio	0.110121912895142	351	FALSE	NA	1	0.00228221538481588	0.00658973642898124	Up	0.820972936430658	1.46239484195101e-06	1	0.00209180094657709	0.00603992812928503	Up	0.888112603246382	NA	1e-06	0.01
HDL_cholesterol	FVC	0.142458095108806	351	FALSE	NA	1	-0.00600252929832632	-0.0173318812266263	Down	0.150432482374404	4.85767722500772e-12	1	-0.00638745079446533	-0.0184433149774815	Down	0.177158022013825	NA	1e-06	0.01
HDL_cholesterol	townsend	0.0309531699588838	351	FALSE	NA	0.959322851423833	-0.103796854747398	-0.299706118665827	Down	1.70122508983793	0.128900104787075	0.626168346801931	-0.120439512939517	-0.34776062381611	Down	1.96182650084505	0.097	1e-06	0.01
HDL_cholesterol	Sleep duration	0.121287780348517	351	FALSE	NA	1	0.00932023114980463	0.0269115120084725	Up	0.215221389092073	1.02914082122991e-08	1	0.0122651624641747	0.03541479407916	Up	0.276906294299326	NA	1e-06	0.01
HDL_cholesterol	Neuroticism score	0.101339140419325	351	FALSE	NA	1	-0.087396724346246	-0.252351895456419	Down	0.931669347169864	5.70521560668903e-06	1	-0.10579519634143	-0.30547618948708	Down	1.03483464095703	NA	1e-06	0.01
HDL_cholesterol	Menarche	0.134446847080682	351	FALSE	NA	0.909889374093739	0.100657414770107	0.290641206509596	Up	1.73386244852612	9.60624311909824e-09	1	0.0975568349925251	0.281688500447217	Up	1.66914878620593	NA	1e-06	0.01
HDL_cholesterol	Num children (f)	0.0747474701136362	351	FALSE	NA	1	-0.0398375242840444	-0.115028049833329	Down	0.796615533721663	0.00628535808852553	1	-0.0402757460114425	-0.116293384253656	Down	0.74727212898565	0.048	1e-06	0.01
HDL_cholesterol	chronotype_quantitative_time_averaged	0.0743449734204545	351	FALSE	NA	1	-0.0143754873747097	-0.041508208851693	Down	0.441485861641133	0.0017232701740334	1	-0.0178781911030403	-0.0516220195428652	Down	0.534944350601788	NA	1e-06	0.01
HDL_cholesterol	alcohol_continuous	0.06997123646875	351	FALSE	NA	1	-0.0195496868101255	-0.0564483458506925	Down	0.18871698424472	0.00207593922867132	1	-0.0107422873547331	-0.0310175992954233	Down	0.0953059492985649	0.006	1e-06	0.01
HDL_cholesterol	physical_activity	0.0702538104265895	351	TRUE	0.853636040751434	1	0.139174402301335	0.401856299334687	Up	0.980195327390577	0.00221891469774852	1	0.161978848512205	0.467702534067101	Up	1.05949565100579	NA	1e-06	0.01
HDL_cholesterol	Summer outdoor time	0.0623713703299787	351	FALSE	NA	0.462840437598425	-0.0845925076374661	-0.24425491691375	Down	2.12335913222613	0.0300176039309867	1	-0.0773620080678323	-0.223377357884591	Down	1.3789160053945	0.012	1e-06	0.01
HDL_cholesterol	Height	0.287884143051194	351	FALSE	NA	1	-0.384028104143584	-1.1088541442953	Down	1.66881754323321	3.66776118925508e-48	0.25668908903885	-0.422715704478368	-1.22056186959247	Down	2.48221906360638	NA	1e-06	0.01
HDL_cholesterol	Pulse rate	0.169768149775142	351	FALSE	NA	0.0306100296114577	-0.823874138633021	-2.3788786371202	Down	3.57473882088221	5.52960370443047e-13	0.0403346473282869	-0.796538042818782	-2.29994758284211	Down	3.47184271352129	NA	1e-06	0.01
HDL_cholesterol	Water intake	0.103526386965812	351	FALSE	NA	1	0.0248491542735827	0.071750185471304	Up	0.239283855905618	7.80220142213646e-07	1	0.0289236017059898	0.0835148659006528	Up	0.320117201961828	NA	1e-06	0.01
HDL_cholesterol	Bread intake	0.0288206527239544	351	FALSE	NA	1	-0.156923101511859	-0.453104420144308	Down	0.558306948512596	0.347406263508092	1	-0.11118764946461	-0.321046518661011	Down	0.3999754333034	0.017	1e-06	0.01
HDL_cholesterol	Coffee intake	0.048583588473841	351	FALSE	NA	1	0.00241975839903932	0.00698688220996686	Up	0.0241025578906475	0.020507013974878	1	-0.00597569284838752	-0.0172543928646764	Down	0.0623485975830737	0.088	1e-06	0.01
HDL_cholesterol	Beer intake	0.0956026467268356	351	FALSE	NA	1	-0.0584600816920441	-0.168799374734897	Down	0.227275211858668	1.32840030492581e-05	1	-0.0562400617194445	-0.162389223184855	Down	0.236754832262041	NA	1e-06	0.01
HDL_cholesterol	Body mass index (BMI)	0.272246283297249	351	TRUE	9.18007991697982e-26	6.59961785105313e-06	-0.631009035259062	-1.82199421418694	Down	7.60565842382717	8.42106733922731e-28	4.03514621469193e-07	-0.639480336200925	-1.84645449992021	Down	8.97768639193492	NA	1e-06	0.01
HDL_cholesterol	Waist circumference	0.272019596646334	351	TRUE	1	1.57630416157708e-09	-2.08710961451373	-6.02638223786564	Down	11.4309278789146	1.90231281463707e-30	1.00262449861235e-11	-2.04993929918488	-5.91905556632145	Down	13.7904678210269	NA	1e-06	0.01
HDL_cholesterol	Intelligence	0.0989200961284659	351	FALSE	NA	0.455460737163172	0.146886968961979	0.424125793188218	Up	2.13338758748387	0.000905824282950826	1	0.130246550735443	0.376077755781033	Up	1.60225305865042	NA	1e-06	0.01
HDL_cholesterol	smoking_current	0.0753948454972805	351	FALSE	NA	1	-0.0459284959492837	-0.13261530217479	Down	0.293260935204746	0.00163462569112925	1	-0.0354757206007053	-0.102433648437476	Down	0.268072267712825	0.002	1e-06	0.01
HDL_cholesterol	Crohns disease	0.0367615271804584	351	FALSE	NA	1	-0.118996524263319	-0.343594095490425	Down	0.251127985844589	0.0495842720283872	1	-0.142489340495434	-0.411427950250202	Down	0.269732523403716	0.167	1e-06	0.01
HDL_cholesterol	Atrial fibrillation	0.0225780500984201	351	FALSE	NA	0.82313168150061	-0.181578146429548	-0.524294128501029	Down	1.79251307039683	0.21148563038467	1	-0.190052603634089	-0.548763527720819	Down	1.62010904839391	0.379	1e-06	0.01
HDL_cholesterol	Myocardial infarction	0.0954505102473452	351	TRUE	1	1.39515049496143e-06	-0.567184656160527	-1.63770580793003	Down	8.32469465203628	0.000503511078259096	1.39939401782785e-07	-0.607788830835306	-1.75494750685263	Down	9.47260131572489	NA	1e-06	0.01
HDL_cholesterol	Heart failure	0.0239435412873932	351	FALSE	NA	0.572667300988173	-0.345017276473043	-0.996213122796789	Down	2.00364515605649	0.224953884655107	0.613937756671441	-0.355098008235269	-1.02532052684213	Down	1.97165270175701	0.197	1e-06	0.01
HDL_cholesterol	Cardiomyopathy	0.0132644564563261	351	FALSE	NA	1	-0.232525331742493	-0.671400543278729	Down	0.405066819519208	0.432425991636253	1	-0.188320319640504	-0.543761679510603	Down	0.345043069328362	0.545	1e-06	0.01
HDL_cholesterol	Asthma	0.0938175871003409	351	FALSE	NA	0.177742861481527	-0.145381117847154	-0.41977775399174	Down	2.65764593918042	0.0025960470125689	0.599578524528647	-0.133673859652834	-0.385973869257687	Down	1.98488393639569	NA	1e-06	0.01
HDL_cholesterol	Diabetes	0.176545776164773	351	TRUE	0.080911628155296	1.27947665466615e-06	-0.532318638627598	-1.53703263422395	Down	8.36634219986213	3.90673643652241e-08	3.81525235567449e-08	-0.527733310950991	-1.52379282301665	Down	10.0652492986977	NA	1e-06	0.01
HDL_cholesterol	Malignant melanoma	0.0366633996454934	351	FALSE	NA	1	0.0588353211628502	0.169882852318483	Up	0.135296504887174	0.0730882616423696	1	0.0209974408812887	0.0606286339192175	Up	0.0530522698322494	0.211	1e-06	0.01
HDL_cholesterol	Non-melanoma skin cancer	0.0290425530610755	351	FALSE	NA	1	-0.0633225127370197	-0.182839302431322	Down	0.385619327860571	0.125947063323682	1	-0.0628448851764078	-0.18146018643877	Down	0.389208370222523	0.049	1e-06	0.01
HDL_cholesterol	Lung cancer	0.0110697570015702	351	FALSE	NA	1	-0.00570403341599398	-0.0164699953578371	Down	0.0108815365308998	0.572945297679571	1	-0.0274939998132898	-0.0793869909709052	Down	0.0485949647749194	0.357	1e-06	0.01
HDL_cholesterol	Breast cancer	0.00447467635052445	351	FALSE	NA	1	-0.0856315548455672	-0.247255092657113	Down	0.431217373674177	0.883923926985669	1	-0.0848468814532066	-0.244989403418098	Down	0.470446365038254	0.445	1e-06	0.01
HDL_cholesterol	Prostate cancer	0.0539124168172106	351	FALSE	NA	0.162435109279024	0.341725845435156	0.986709347141718	Up	2.70968960774456	0.0355618557877152	1	0.279926009391452	0.808266666581522	Up	1.59267267099841	0.033	1e-06	0.01
HDL_cholesterol	Colorectal cancer	0.0268237577842527	351	FALSE	NA	1	0.120798970682581	0.348798532770675	Up	0.448370900544549	0.254963044526264	1	0.0708623514825214	0.20461005657681	Up	0.210510778951469	0.226	1e-06	0.01
HDL_cholesterol	Bladder cancer	0.0480245321045388	351	FALSE	NA	1	-0.161470138457037	-0.466233669557365	Down	0.410502171905755	0.0215578945407639	1	-0.152113039576167	-0.43921570456813	Down	0.338678989590682	0.345	1e-06	0.01
HDL_cholesterol	IBD	0.0173533719531533	351	FALSE	NA	1	-0.266499203290787	-0.769497708193505	Down	1.07291355531326	0.603249344223833	1	-0.332771329738028	-0.96085381278425	Down	1.50111013334434	0.108	1e-06	0.01
HDL_cholesterol	Respiratory failure	0.0111822531248381	351	FALSE	NA	1	-0.0316431587024387	-0.0913673954775823	Down	0.0444871277642046	0.758954196603264	1	-0.0375583851440497	-0.108447195844935	Down	0.0677529593816614	0.682	1e-06	0.01
HDL_cholesterol	Respiratory infection	0.0177372459929422	351	FALSE	NA	0.297975281671053	-0.318322460390846	-0.919133718647562	Down	2.3752659208176	0.798485519255042	0.317330683671585	-0.293215040544511	-0.846637809497222	Down	2.35908139708563	0.374	1e-06	0.01
HDL_cholesterol	Helicobacter pylori	0.00194735347060337	351	FALSE	NA	1	-0.024671647473644	-0.0712376470694816	Down	0.0428538755177526	0.726936778719776	1	0.00956421748760238	0.0276160054007512	Up	0.0153738653270983	0.864	1e-06	0.01
HDL_cholesterol	Stroke	0.0187219882726303	351	FALSE	NA	1	-0.0750733258837583	-0.216768949027523	Down	0.253524881917775	0.427502528073302	1	-0.0599499361226202	-0.173101224630558	Down	0.209792400331689	0.527	1e-06	0.01
HDL_cholesterol	Multiple sclerosis	0.024728453818797	351	FALSE	NA	1	0.511699962582827	1.4774976571339	Up	1.63712228096848	0.190154645147381	1	0.45052616672337	1.30086262358002	Up	1.22683393586264	0.389	1e-06	0.01
HDL_cholesterol	Migraine	0.00931280318816363	351	FALSE	NA	1	-0.155057264662165	-0.447716947454058	Down	1.28886580762355	0.842434702586023	1	-0.150088886577203	-0.433371105130299	Down	1.09971708803344	0.329	1e-06	0.01
HDL_cholesterol	Osteoarthritis	0.0324879662878789	351	FALSE	NA	1	-0.0385892137264058	-0.111423640884427	Down	0.265722094046271	0.0809233154584215	1	-0.0365049085107114	-0.105405356150936	Down	0.273513147677969	0.055	1e-06	0.01
HDL_cholesterol	Gout	0.0214128622373252	351	FALSE	NA	1	-0.0323298899870817	-0.09335028376825	Down	0.106135753761693	0.199247401345488	1	0.00833943210003629	0.0240795237260475	Up	0.0258517352624491	0.587	1e-06	0.01
HDL_cholesterol	Hiatus hernia	0.0434356533745791	351	FALSE	NA	1	-0.0371576265459407	-0.107290033575871	Down	0.311750560990683	0.04501201360085	1	-0.037584833398543	-0.108523563319836	Down	0.32176994376247	0.002	1e-06	0.01
HDL_cholesterol	Gastric reflux	0.0790306933596218	351	TRUE	0.332405340337813	1	-0.145007142499463	-0.418697926474751	Down	1.27441221247748	0.000156214784184316	1	-0.138286738976304	-0.399293233907758	Down	1.67859856109076	0.003	1e-06	0.01
HDL_cholesterol	Allergic rhinitis	0.0856888340340909	351	FALSE	NA	1	-0.0702170575339818	-0.202746815680099	Down	0.429155615998482	0.000498283149365662	1	-0.091801491223432	-0.26507035005316	Down	0.705638844700995	NA	1e-06	0.01
HDL_cholesterol	Hypothyroidism	0.0889806512689443	351	TRUE	3.08141593007722e-11	0.00578675021629329	-0.278328679141023	-0.803654487814172	Down	4.40889155788391	0.000977529237099939	0.0150952831933862	-0.283472836607353	-0.81850788074011	Down	3.97382908323014	0.001	1e-06	0.01
HDL_cholesterol	Kidney infection	0.0223820700738151	351	FALSE	NA	1	0.058787071890739	0.169743535938347	Up	0.325263107432967	0.135197100930893	1	0.0562461219846538	0.162406721774465	Up	0.294737339848297	0.611	1e-06	0.01
HDL_cholesterol	Angina	0.165238501955938	351	TRUE	3.12786188190344e-07	1.01050392454225e-10	-0.579166291017488	-1.67230193598217	Down	12.6733645239464	1.94989682654223e-08	1.87604535383205e-09	-0.580900522661328	-1.67730940789553	Down	11.4399361925413	NA	1e-06	0.01
IGF_1	statins	0.0279585397200746	376	FALSE	NA	0.507370368804532	0.155201082618413	0.0283751313375177	Up	2.07153310917785	0.297642272623444	0.610579026209622	0.150666921899175	0.0275461589892376	Up	1.97445578702527	0.35	1e-06	0.01
IGF_1	Alanine_aminotransferase	0.101710212029911	376	FALSE	NA	0.0284800776024517	-0.0762786517148993	-0.0139458870011919	Down	3.61401573602066	5.09698582069004e-05	0.0062689936363287	-0.0838015657591081	-0.0153212876778103	Down	4.41797096671585	NA	1e-06	0.01
IGF_1	Albumin	0.215281949822076	376	TRUE	1	1	-0.00546747837783848	-0.000999609116372228	Down	0.588635132135702	1.10662675012356e-24	1	-0.00613618986719548	-0.00112186842034928	Down	0.75767463647541	NA	1e-06	0.01
IGF_1	Alkaline_phosphatase	0.153985400921759	376	FALSE	NA	1	0.041027849848758	0.00750104708236324	Up	0.455838655545543	1.50122464923897e-11	1	0.0419311841879359	0.00766620205476046	Up	0.487141116507672	NA	1e-06	0.01
IGF_1	Aspartate_aminotransferase	0.142397093044562	376	TRUE	5.83797457430354e-09	0.000255751046730518	-0.0796866507830268	-0.0145689652653688	Down	5.90117636057567	1.87177623074915e-06	0.00116566767178569	-0.0731075137267582	-0.0133661136169808	Down	5.24191976271797	NA	1e-06	0.01
IGF_1	Calcium	0.179573649740267	376	TRUE	1	0.475682615128672	0.000426685300070707	7.80100964827809e-05	Up	2.10506366431463	1.29844809128932e-14	0.512066191225913	0.000421931560909512	7.71409790077768e-05	Up	2.07643842314263	NA	1e-06	0.01
IGF_1	C_reactive_protein	0.196305881204721	376	TRUE	2.30428969569681e-06	9.2044938190935e-10	-0.0592236093848624	-0.0108277446666338	Down	11.6763862567971	1.32315572795798e-12	2.36691135645666e-13	-0.0603233424135558	-0.011028806853823	Down	15.470276447113	NA	1e-06	0.01
IGF_1	Creatinine_in_urine	0.0799502541856765	376	FALSE	NA	1	3.04777860500539	0.557219812811049	Up	0.150057373581968	0.000278623073783098	1	2.21363428742079	0.404714726077209	Up	0.107064596958647	NA	1e-06	0.01
IGF_1	Creatinine	0.213870349593792	376	FALSE	NA	0.274183167780597	0.0995087646102126	0.0181930062433335	Up	2.42071378634039	4.44275096020231e-25	0.0386209489205906	0.100036673096483	0.0182895227906372	Up	3.49685834597279	NA	1e-06	0.01
IGF_1	Cystatin_C	0.239686920244934	376	FALSE	NA	1	0.000183309854733253	3.35142069614677e-05	Up	0.208484671862459	3.3550425890879e-35	1	0.000154922607390173	2.83242182185997e-05	Up	0.225757073071734	NA	1e-06	0.01
IGF_1	Direct_bilirubin	0.0631765928237485	376	FALSE	NA	1	-5.17428093338978e-05	-9.46004361471701e-06	Down	0.0139106784849945	0.00200443818926412	1	3.13584176359685e-05	5.73320239746685e-06	Up	0.00846645608817406	NA	1e-06	0.01
IGF_1	Gamma_glutamyltransferase	0.111128005669695	376	TRUE	0.0409701943382544	5.29062467300206e-05	-0.338446621752175	-0.0618775795950394	Down	6.64049665369134	0.000219477831825414	4.21402448952344e-05	-0.320992736672164	-0.0586865175667356	Down	6.81272057723329	NA	1e-06	0.01
IGF_1	Glucose	0.125518621481539	376	TRUE	0.00191892572016248	1	-0.00161548526060821	-0.000295356228643624	Down	0.396748028730039	1.47671811175134e-09	1	-0.00163899482127061	-0.00029965443881219	Down	0.417301171699691	NA	1e-06	0.01
IGF_1	Glycated_haemoglobin_HbA1c	0.202995268989341	376	FALSE	NA	1	-0.0106595318961899	-0.00194886280719129	Down	0.401842254777732	3.3583351000984e-20	1	-0.00928979511166885	-0.00169843632496002	Down	0.392970782184907	NA	1e-06	0.01
IGF_1	HDL_cholesterol	0.250289329823427	376	FALSE	NA	1	0.00113006053281654	0.000206606909546198	Up	1.04826977282152	3.54024325850442e-33	1	0.000732015838147265	0.000133833122798767	Up	0.617681252443167	NA	1e-06	0.01
IGF_1	LDL_direct	0.119928488428017	376	FALSE	NA	0.00167113250584622	-0.0059841855027631	-0.00109407773917697	Down	5.0105415584684	6.84135254106785e-06	0.00262914937086557	-0.00578943278676011	-0.00105847145472527	Down	4.84084450562157	NA	1e-06	0.01
IGF_1	Lipoprotein_A	0.0231070090366272	376	FALSE	NA	1	0.141771830013393	0.0259198855363718	Up	1.21655494977849	0.664453079247084	1	0.117697145393774	0.0215183547837123	Up	0.947483493459817	0.204	1e-06	0.01
IGF_1	uacr_lowcontrolonly	0.0196256989593092	376	FALSE	NA	1	0.0120045485252579	0.00219476974841273	Up	1.11881031824111	0.279341357952489	1	0.0117571638648025	0.00214954086139157	Up	1.12848767351591	0.111	1e-06	0.01
IGF_1	Non_albumin_protein	0.169598976239446	376	TRUE	1	0.882166633713325	-0.0158099464837985	-0.00289050372812081	Down	1.75114186668692	3.38396373645819e-15	1	-0.0123966320137025	-0.00226645365868055	Down	1.33835919981527	NA	1e-06	0.01
IGF_1	oestradiol_gt212_lowcontrolonly	0.0173499869884306	376	FALSE	NA	1	-0.000903737060702173	-0.000165228601240208	Down	0.0699597835762632	0.2824582437678	1	-0.0012898239424807	-0.000235816162830185	Down	0.103146368734186	0.191	1e-06	0.01
IGF_1	Phosphate	0.272900501057641	376	TRUE	1	3.21340264268669e-06	0.00186703718709578	0.000341347009325482	Up	7.93685417594736	1.15628820613311e-24	1.05236902423278e-09	0.00189307812490162	0.00034610802656793	Up	11.7024912871258	NA	1e-06	0.01
IGF_1	rheumatoidfactor_lowcontrolonly	0.0368287506252722	376	FALSE	NA	1	-0.0116549997576165	-0.00213086238370008	Down	1.30245044303972	0.0679027397268101	1	-0.0120969659876606	-0.00221166626478564	Down	1.32686461129735	0.105	1e-06	0.01
IGF_1	SHBG	0.325874619134149	376	TRUE	1	5.15887680559205e-08	-0.405595876374577	-0.0741543555490559	Down	9.83392650734626	7.0246004829727e-39	1.45654101269088e-13	-0.432847032774143	-0.0791366348533704	Down	15.691476556035	NA	1e-06	0.01
IGF_1	Sodium_in_urine	0.159540320350133	376	TRUE	6.63538772352091e-05	1	-0.0773205216048155	-0.0141363701760784	Down	0.561294113648332	2.40228100888676e-13	1	-0.0916398643421165	-0.0167543495353902	Down	0.759888023026584	NA	1e-06	0.01
IGF_1	Testosterone	0.181754242028647	376	FALSE	NA	1	-0.0115822792414632	-0.00211756702414479	Down	1.27980937107652	1.00471397752335e-14	1	-0.00933248048217746	-0.00170624041352653	Down	1.32699264760927	NA	1e-06	0.01
IGF_1	Total_bilirubin	0.146332514632553	376	FALSE	NA	1	0.00802234674573341	0.00146671104804707	Up	0.650220354967567	9.40939341356389e-11	1	0.00604511929967381	0.00110521815431497	Up	0.454486680710703	NA	1e-06	0.01
IGF_1	Urate	0.269026353117697	376	TRUE	1	0.667205626298911	-0.423695465680261	-0.0774634705052101	Down	1.91384052161759	3.78607219924382e-27	0.307419458115481	-0.344673427710177	-0.0630160151902727	Down	2.38088996478213	NA	1e-06	0.01
IGF_1	Urea	0.182991274681698	376	TRUE	1	1	0.00113624385479949	0.000207737395045451	Up	0.182118765274804	4.5417867043268e-18	1	0.00148267243979007	0.000271074302445424	Up	0.28964236097517	NA	1e-06	0.01
IGF_1	Vitamin_D	0.0785949532107162	376	TRUE	1	0.0285309157435982	0.112707999154939	0.0206061982613438	Up	3.61243917169013	0.00769118252420965	0.0356666103414412	0.106928670834116	0.0195495741877272	Up	3.53766839836128	NA	1e-06	0.01
IGF_1	Basal metabolic rate	0.370501742783448	376	FALSE	NA	5.55367229428706e-08	12.8331392112103	2.34625947478757	Up	9.79949534484676	4.22702501479113e-94	1.70188847474907e-11	13.5273494685719	2.47318067208952	Up	13.5429462689985	NA	1e-06	0.01
IGF_1	SBP	0.242163538384244	376	FALSE	NA	1	-0.00934307501527587	-0.00170817739272187	Down	0.105800412741147	5.32699670476541e-38	1	-0.0192110330114808	-0.00351231818511479	Down	0.274225570941183	NA	1e-06	0.01
IGF_1	DBP	0.281181076423008	376	FALSE	NA	1	0.00534054733031557	0.000976402544075779	Up	0.087253391182956	2.82475596745781e-50	1	0.00426098922992957	0.000779028902293595	Up	0.0850396186270826	NA	1e-06	0.01
IGF_1	RBC	0.242821989727639	376	TRUE	1	1	-0.000562525699826035	-0.000102845549425305	Down	0.403407699845663	2.23414907259949e-36	1	-0.000547750958962063	-0.000100144310455704	Down	0.407513162336596	NA	1e-06	0.01
IGF_1	Hemoglobin	0.154267086649179	376	FALSE	NA	1	0.00534503948170809	0.000977223835935348	Up	1.01442664930543	1.0691405591938e-14	1	0.00550162768971019	0.00100585257288102	Up	1.18705647047912	NA	1e-06	0.01
IGF_1	RBC distr width	0.190734730651087	376	FALSE	NA	1	-0.000263688430283434	-4.82096755721253e-05	Down	0.0669648412093605	5.57491225209583e-20	1	-0.00030646559371866	-5.60305464722681e-05	Down	0.073107311393663	NA	1e-06	0.01
IGF_1	Reticulocyte count	0.171869093318652	376	FALSE	NA	1	-9.92902011797311e-05	-1.81530466893094e-05	Down	0.838140666507283	1.04793262541354e-16	1	-0.000117186734095128	-2.14250372153623e-05	Down	1.25389092226133	NA	1e-06	0.01
IGF_1	Eosinophill count	0.13908359579544	376	TRUE	1	0.499108705844919	-0.000554697113383255	-0.000101414263220638	Down	2.08071841334511	4.07162187632806e-10	0.277785856651791	-0.000597322808611804	-0.000109207441464355	Down	2.43974621738736	NA	1e-06	0.01
IGF_1	Monocyte count	0.147368423225889	376	FALSE	NA	1	-0.000410903618206718	-7.51247603236343e-05	Down	0.561706362288232	2.74950726866603e-11	1	-0.000459238518123681	-8.39617420649387e-05	Down	0.770328871632454	NA	1e-06	0.01
IGF_1	Basophill count	0.065342860098877	376	TRUE	4.47299639615071e-07	1	-0.000139731182593545	-2.55467976843102e-05	Down	1.33107943184924	0.00219581216098853	1	-0.000145353183718947	-2.6574657913257e-05	Down	1.39769689404947	NA	1e-06	0.01
IGF_1	Lymphocyte count	0.145978479427187	376	TRUE	1	0.803736611840097	-0.00437708185628483	-0.000800253905783081	Down	1.80638236475009	2.31931839263262e-13	0.714543786683722	-0.00445409315557796	-0.000814333741406961	Down	1.88410767431721	NA	1e-06	0.01
IGF_1	Platelet distr width	0.0720549921532805	376	FALSE	NA	1	2.88219131629003e-05	5.26945790324531e-06	Up	0.0125237201081641	0.00161515094131805	1	-0.000311039578481793	-5.68667997779799e-05	Down	0.167155808292532	NA	1e-06	0.01
IGF_1	Platelet count	0.224491838106881	376	FALSE	NA	1	-0.164236474082937	-0.0300270555069006	Down	0.769296666358839	4.7514945560488e-26	1	-0.181433709094976	-0.0331711946705978	Down	1.13685667776895	NA	1e-06	0.01
IGF_1	Platelet volume	0.196331382591924	376	FALSE	NA	0.5231322708826	-0.00504632014365878	-0.000922609523282352	Down	2.05294787257353	5.64549949911685e-17	0.596269363669001	-0.0046541238209614	-0.000850904983733545	Down	1.98856457250823	NA	1e-06	0.01
IGF_1	time_aggregated_depression	0.122047536316842	376	FALSE	NA	1	-0.00545296253227912	-0.000996955210759761	Down	0.993172229409727	1.04370749548839e-08	1	-0.00628852446749556	-0.00114971947794396	Down	1.24142765212335	NA	1e-06	0.01
IGF_1	Mood swings	0.0455840688173148	376	FALSE	NA	1	-0.00565802407374399	-0.00103444623899985	Down	1.43946054956095	0.0614613562783113	1	-0.00575963146746319	-0.0010530229337819	Down	1.42870820562601	NA	1e-06	0.01
IGF_1	FEV FVC ratio	0.183017433329284	376	FALSE	NA	1	-0.00026576591775803	-4.85894988243165e-05	Down	1.29359885876065	2.25967893948589e-17	1	-0.000238896128938608	-4.36769442602673e-05	Down	1.33567344563271	NA	1e-06	0.01
IGF_1	FVC	0.386699747223979	376	TRUE	1.1635267190131e-16	6.2741267289402e-19	0.0160217305983	0.0029292238321484	Up	21.1065737915518	6.81793442897505e-75	6.23821993290516e-20	0.0157057398854173	0.00287145182548317	Up	22.3067188262455	NA	1e-06	0.01
IGF_1	townsend	0.0564748134676901	376	TRUE	0.107169124949212	1	-0.00733003486925551	-0.00134013692826543	Down	1.22452952549051	0.0148676025469429	1	-0.00530875494406933	-0.000970589999987487	Down	0.736261620215237	NA	1e-06	0.01
IGF_1	Sleep duration	0.152798994881379	376	FALSE	NA	1	-0.000395686583820371	-7.23426576346876e-05	Down	0.081599022490138	1.18207339214932e-13	1	-0.000390620167826251	-7.14163740236569e-05	Down	0.0892064385155615	NA	1e-06	0.01
IGF_1	Neuroticism score	0.124387188961104	376	FALSE	NA	1	-0.00918120203356936	-0.00167858245022259	Down	1.04240718028621	4.34256625358005e-09	1	-0.00832240743373597	-0.00152157059726963	Down	0.859027210939025	NA	1e-06	0.01
IGF_1	Menarche	0.203707990576808	376	FALSE	NA	0.253813308385315	-0.0130390099663882	-0.00238389845009736	Down	2.46425895748809	1.20185116835029e-24	0.126069891901533	-0.0121031417001509	-0.00221279535905521	Down	2.87186227576871	NA	1e-06	0.01
IGF_1	Num children (f)	0.0591052458037362	376	FALSE	NA	1	0.00188529241459238	0.000344684579328688	Up	0.312841709451634	0.0048634884962748	1	0.000883980803787301	0.000161616600761606	Up	0.139736950689014	NA	1e-06	0.01
IGF_1	chronotype_quantitative_time_averaged	0.15010277949189	376	FALSE	NA	1	-0.00291377422612802	-0.000532720036222528	Down	1.1080514380147	7.89787787460859e-13	1	-0.00345952238620807	-0.000632498178605426	Down	1.54868777540299	NA	1e-06	0.01
IGF_1	alcohol_continuous	0.0430985552947682	376	FALSE	NA	1	0.00356757970210753	0.000652254100915359	Up	0.49551475361917	0.0493737921457809	1	0.00491398089739947	0.000898414179858436	Up	0.803951312507517	NA	1e-06	0.01
IGF_1	physical_activity	0.133064753050398	376	FALSE	NA	1	-0.00140512699259046	-0.000256896809532405	Down	0.0680540148414432	8.95200483832868e-10	1	-0.000667603726513688	-0.000122056773713476	Down	0.0303111780686569	NA	1e-06	0.01
IGF_1	Summer outdoor time	0.118883170380383	376	FALSE	NA	1	0.00443620885460564	0.000811063987224788	Up	0.617223822515164	7.25586624786601e-09	1	0.00445834465895921	0.000815111036028813	Up	0.685041245445213	NA	1e-06	0.01
IGF_1	Height	0.541850120412197	376	FALSE	NA	4.65879738534893e-12	0.153840296642786	0.0281263413153784	Up	14.0400586612353	7.45275710715153e-259	2.0818677953286e-18	0.158649993701349	0.0290056894708674	Up	20.7150615296555	NA	1e-06	0.01
IGF_1	Pulse rate	0.218839449787365	376	FALSE	NA	1	0.0103863003494543	0.00189890838101478	Up	0.225512626481092	2.24090638337897e-27	1	0.0133260456193107	0.00243637665587284	Up	0.313969502132749	NA	1e-06	0.01
IGF_1	Water intake	0.154407846164456	376	FALSE	NA	1	0.00379926025899269	0.000694611835275556	Up	0.539525995802628	5.73679051137061e-13	1	0.00321463819669471	0.000587726448133626	Up	0.448724531083261	NA	1e-06	0.01
IGF_1	Bread intake	0.102786615211671	376	FALSE	NA	1	0.012671847952255	0.00231677088759967	Up	0.519754642066919	1.27201174663039e-06	1	0.0132883093486065	0.00242947740221201	Up	0.586023302580268	NA	1e-06	0.01
IGF_1	Coffee intake	0.123401878249337	376	FALSE	NA	1	0.0014525471241265	0.00026556654583628	Up	0.183900720409278	1.36972365697961e-08	1	0.0019442439881495	0.000355462588180271	Up	0.254972432952998	NA	1e-06	0.01
IGF_1	Beer intake	0.0991563251285728	376	TRUE	3.03989489272765e-06	1	-0.00888321838900716	-0.00162410264307026	Down	0.483837042883001	2.43452509265912e-06	1	-0.0091431887401368	-0.00167163254900075	Down	0.566857080807269	NA	1e-06	0.01
IGF_1	Body mass index (BMI)	0.231825603053843	376	TRUE	1.81706486437231e-110	1	-0.0198312674174066	-0.00362571451219752	Down	1.43662318869376	3.87835490155245e-31	1	-0.0159388442809679	-0.00291406987767397	Down	1.30550964778176	NA	1e-06	0.01
IGF_1	Waist circumference	0.208257886112959	376	FALSE	NA	1	-0.0227400887000632	-0.00415752901078373	Down	0.466002932612324	2.58919918000733e-25	1	-0.0249276455931696	-0.00455747605434142	Down	0.639083738852376	NA	1e-06	0.01
IGF_1	Intelligence	0.181839728034907	376	FALSE	NA	1	-0.00148198815953149	-0.000270949196731719	Down	0.1056725959657	3.92174726943407e-17	1	-0.00186675992678143	-0.000341296318327058	Down	0.140046867730998	NA	1e-06	0.01
IGF_1	smoking_current	0.0750631373198632	376	FALSE	NA	1	-0.00820554553282539	-0.00150020494871392	Down	1.06544708377195	0.00110726723670845	1	-0.00917841742265657	-0.00167807334487976	Down	1.22264432229417	NA	1e-06	0.01
IGF_1	Crohns disease	0.0387904046695636	376	FALSE	NA	1	0.0224143123297223	0.00409796791018361	Up	0.512090881247022	0.0612554370551577	1	0.020991736004384	0.0038378808709175	Up	0.56414274458999	0.048	1e-06	0.01
IGF_1	Atrial fibrillation	0.0627590329894576	376	FALSE	NA	1	9.69408935930678e-06	1.77235270609722e-06	Up	0.000407194036443307	0.0103696118918306	1	0.00282219419048473	0.000515976625059205	Up	0.149656764865799	NA	1e-06	0.01
IGF_1	Myocardial infarction	0.0688764131041256	376	FALSE	NA	1	-0.0035994856613553	-0.000658087409348721	Down	0.212397163382404	0.00180606721738927	1	-0.00170375664764191	-0.000311494725606202	Down	0.0846950080904572	0.005	1e-06	0.01
IGF_1	Heart failure	0.0200596982910999	376	FALSE	NA	1	0.0158008161323832	0.00288883444259653	Up	0.903163538696913	0.276062993313894	1	0.016785858168588	0.00306892788446387	Up	0.881714049527675	0.281	1e-06	0.01
IGF_1	Cardiomyopathy	0.00428592120176086	376	FALSE	NA	1	-0.000570747503542334	-0.000104348726828099	Down	0.00979427373609306	0.781449026581001	1	0.00461363659439159	0.000843502777820879	Up	0.0841715561512397	0.277	1e-06	0.01
IGF_1	Asthma	0.0855629265445342	376	FALSE	NA	0.099051484310319	-0.0155295515229449	-0.00283923962798459	Down	2.97020261003526	0.000809136960912637	0.151266599604665	-0.0136263360110475	-0.00249127820141087	Down	2.77327633250436	NA	1e-06	0.01
IGF_1	Diabetes	0.101248262785146	376	FALSE	NA	1	-0.00383507697143097	-0.000701160139593851	Down	0.244012275659433	4.01272690369381e-06	1	-0.00167340669689773	-0.000305945899374296	Down	0.104075860915339	NA	1e-06	0.01
IGF_1	Malignant melanoma	0.0346367901532817	376	FALSE	NA	1	0.00258050512559697	0.000471789053404867	Up	0.0748652736837233	0.073207758214301	1	0.00583437787161199	0.00106668868275057	Up	0.204034481521189	0.082	1e-06	0.01
IGF_1	Non-melanoma skin cancer	0.0832546710132626	376	FALSE	NA	1	0.00441082027151978	0.000806422238807956	Up	0.282496814856804	0.000361804939945295	1	0.00437122384509925	0.000799182896264571	Up	0.30032422306881	NA	1e-06	0.01
IGF_1	Lung cancer	0.0109894426604211	376	FALSE	NA	1	-0.0106217272957212	-0.00194195106092403	Down	0.251573354797787	0.745562083258124	1	-0.00724949626514722	-0.00132541220192488	Down	0.180311425401159	0.536	1e-06	0.01
IGF_1	Breast cancer	0.0149770909452001	376	FALSE	NA	1	0.0124485662101693	0.00227594869325629	Up	1.10971877528422	0.392117288401388	1	0.0127892737977995	0.00233823964112593	Up	1.08341200679399	0.097	1e-06	0.01
IGF_1	Prostate cancer	0.0327530922151361	376	FALSE	NA	1	0.00214292356346635	0.000391786813170111	Up	0.0755097959877042	0.0981778795098811	1	0.00276261444025224	0.000505083767809878	Up	0.109072595497942	0.045	1e-06	0.01
IGF_1	Colorectal cancer	0.0379670572346069	376	FALSE	NA	1	-0.00197170638349651	-0.000360483487916713	Down	0.0598309726324215	0.0624522497208259	1	0.000199279051770053	3.64338261782227e-05	Up	0.00589244003308525	0.075	1e-06	0.01
IGF_1	Bladder cancer	0.00572295360009023	376	FALSE	NA	1	0.00569505317648745	0.00104121620243006	Up	0.13269702808126	0.508726872888	1	0.00782930963467275	0.00143141842452312	Up	0.19913514447765	0.609	1e-06	0.01
IGF_1	IBD	0.00756471526000346	376	FALSE	NA	1	-0.000942427838629747	-0.000172302365718674	Down	0.0272133120680049	0.889482020683024	1	0.000527580004053071	9.64564914979397e-05	Up	0.0152871417741384	0.328	1e-06	0.01
IGF_1	Respiratory failure	0.00846736543597271	376	FALSE	NA	1	-0.00205777247521364	-0.00037621879475207	Down	0.0383381088302689	0.742552753102001	1	0.00213717221590697	0.00039073530476816	Up	0.0445331086665198	0.38	1e-06	0.01
IGF_1	Respiratory infection	0.0310318709376377	376	FALSE	NA	1	-0.00214370540909266	-0.000391929756582347	Down	0.0890907154249353	0.216777042279416	1	-0.00198950802314039	-0.000363738129278721	Down	0.0903424865700922	0.306	1e-06	0.01
IGF_1	Helicobacter pylori	0.0101134458716632	376	FALSE	NA	1	0.0131697351046383	0.002407798689093	Up	0.3203537758661	0.829997243557637	1	0.0131143788764853	0.00239767801069507	Up	0.340470589701588	0.925	1e-06	0.01
IGF_1	Stroke	0.069770750848242	376	FALSE	NA	1	0.000960994531048945	0.000175696880286548	Up	0.0327872874371239	0.00085249674070021	1	0.000891492343696372	0.000162989921925808	Up	0.0301850011341129	0.009	1e-06	0.01
IGF_1	Multiple sclerosis	0.0015816455736779	376	FALSE	NA	1	-0.00484971235453756	-0.000886664079190251	Down	0.105174582011979	0.872198733381582	1	-0.0146136004519528	-0.00267177796148294	Down	0.35152984111377	0.5	1e-06	0.01
IGF_1	Migraine	0.0304518337908459	376	FALSE	NA	1	-0.00801040326381669	-0.00146452744299551	Down	0.594314497718337	0.227575287132127	1	-0.00509640629279225	-0.000931766682729151	Down	0.309746013715688	0.007	1e-06	0.01
IGF_1	Osteoarthritis	0.054414533602235	376	FALSE	NA	1	1.02309612879578e-05	1.87050802325022e-06	Up	0.000753448483949463	0.00779302067118519	1	-0.00102676212349763	-0.000187721049461141	Down	0.0776692529327132	0.004	1e-06	0.01
IGF_1	Gout	0.0575709985978781	376	FALSE	NA	1	-0.011161109051572	-0.00204056524521395	Down	0.543559075022523	0.00636400653465292	1	-0.0117208692351664	-0.00214290518034221	Down	0.60449854083393	0.001	1e-06	0.01
IGF_1	Hiatus hernia	0.0447451422115245	376	FALSE	NA	1	-0.00162391983984703	-0.000296898307407769	Down	0.154821153865894	0.0246157664318168	1	-0.000857428112957561	-0.000156762020645623	Down	0.0772042284697989	0.006	1e-06	0.01
IGF_1	Gastric reflux	0.0136749943482136	376	FALSE	NA	1	-0.00227362222915842	-0.000415682212236166	Down	0.216547407281147	0.560270573604316	1	-0.0036902138915601	-0.000674675086474733	Down	0.376987759717867	0.056	1e-06	0.01
IGF_1	Allergic rhinitis	0.0775103749602122	376	FALSE	NA	1	0.00322030189379157	0.000588761931561113	Up	0.233847904587432	0.000476462954913105	1	0.00271487867065321	0.000496356323973676	Up	0.189701024970419	NA	1e-06	0.01
IGF_1	Hypothyroidism	0.08026886690434	376	TRUE	9.53083164106893e-35	1	-0.00860489738581458	-0.00157321772083685	Down	0.71829166969983	0.000362088862346889	1	-0.0101091583153377	-0.0018482390075508	Down	1.01368606381663	NA	1e-06	0.01
IGF_1	Kidney infection	0.0236937755251424	376	FALSE	NA	1	0.0088589798650533	0.00161967115787045	Up	0.577334912004544	0.194144563289757	1	0.00875098315012507	0.00159992631512574	Up	0.661419003761669	0.046	1e-06	0.01
IGF_1	Angina	0.120604566035329	376	FALSE	NA	1	-0.00556916535794192	-0.00101820036178799	Down	0.360172690722111	8.67037439571887e-08	1	-0.00485219806714397	-0.000887118537499976	Down	0.339949373566762	NA	1e-06	0.01
LDL_direct	statins	0.00422418921739132	160	TRUE	0.912021202126959	1	0.0527691488683376	0.0622871420883574	Up	0.036231848715148	0.796190282590386	1	0.301357787806251	0.355713816710501	Up	0.293179191652593	0.369	1e-06	0.01
LDL_direct	Alanine_aminotransferase	0.151547889843858	160	FALSE	NA	1	-0.354496361617078	-0.418437017071112	Down	1.60765863016363	7.2152014462095e-06	1	-0.36056260882049	-0.425597435793135	Down	1.41878840201585	NA	1e-06	0.01
LDL_direct	Albumin	0.194422320565839	160	TRUE	1	1	0.0908784933642124	0.107270284822596	Up	1.35129070520223	1.80873651118944e-10	0.413452531598698	0.0956890405555648	0.112948512401709	Up	2.20611419194961	NA	1e-06	0.01
LDL_direct	Alkaline_phosphatase	0.310830881896894	160	FALSE	NA	1	0.0830113932211512	0.0979841925709127	Up	0.0587812419138184	3.34110954323518e-27	1	0.258867004427152	0.305558953148403	Up	0.30779952461572	NA	1e-06	0.01
LDL_direct	Aspartate_aminotransferase	0.0924161509393789	160	FALSE	NA	1	-0.0953133152832258	-0.112505017406503	Down	0.327936912676723	0.00394613444672994	1	-0.0802703669489226	-0.094748766255582	Down	0.297816435164659	NA	1e-06	0.01
LDL_direct	Calcium	0.220774149828572	160	TRUE	1	1	0.00246207385862493	0.00290615913944023	Up	1.37827339348891	5.86606669496689e-13	1	0.00269532779704123	0.00318148518726137	Up	1.40675237351933	NA	1e-06	0.01
LDL_direct	C_reactive_protein	0.207766820287702	160	FALSE	NA	0.0315506323946156	-0.233085217926488	-0.27512689514676	Down	3.56002096957378	5.69518747468391e-07	0.00056714942612495	-0.261028413144727	-0.308110216050871	Down	5.59204507523217	NA	1e-06	0.01
LDL_direct	Creatinine_in_urine	0.0702096489192546	160	FALSE	NA	1	-124.976388459369	-147.518431367561	Down	1.54195206484097	0.0450282874912834	1	-119.531994984893	-141.092030388918	Down	1.447070989566	0.041	1e-06	0.01
LDL_direct	Creatinine	0.123393907178882	160	FALSE	NA	0.000104517073469434	-0.788096703302711	-0.930246031833115	Down	6.32016893079748	0.00327997958831736	0.00202643418738185	-0.781113768177848	-0.922003581809876	Down	4.96471774255014	0.003	1e-06	0.01
LDL_direct	Cystatin_C	0.173762124355031	160	FALSE	NA	1	-0.00294586868497173	-0.00347721623883484	Down	0.790089108630528	1.23967452733675e-06	1	-0.00272249128197069	-0.00321354816120923	Down	0.75672846169746	NA	1e-06	0.01
LDL_direct	Direct_bilirubin	0.362150797823106	160	TRUE	1	3.57074222552174e-31	-0.128232052454154	-0.15136132082445	Down	33.5086329806742	3.01883065325941e-05	2.59534174120402e-22	-0.129290492796994	-0.152610672489966	Down	24.7364335242314	NA	1e-06	0.01
LDL_direct	Gamma_glutamyltransferase	0.146052361080112	160	FALSE	NA	1	0.0708374816185078	0.0836144674942982	Up	0.0438331907388682	5.62313291702377e-06	1	0.0225288578217226	0.0265923972306481	Up	0.0168043018156441	NA	1e-06	0.01
LDL_direct	Glucose	0.113343846335404	160	FALSE	NA	1	-0.0360193361592272	-0.0425161587289549	Down	1.49280848227568	0.000141919656243986	0.779543054978517	-0.033946806240846	-0.0400698057314739	Down	1.83127094827583	0.014	1e-06	0.01
LDL_direct	Glycated_haemoglobin_HbA1c	0.121926402963975	160	FALSE	NA	1	-0.215693316116705	-0.254598008809867	Down	1.64278588928995	0.00704649476693064	0.986882803514743	-0.188115491291165	-0.222045960307396	Down	1.69432120657001	NA	1e-06	0.01
LDL_direct	HDL_cholesterol	0.326212293881835	160	FALSE	NA	0.623285655576817	-0.0235998556831114	-0.0278565714195306	Down	1.95552864687773	1.77300686130098e-35	0.0876690920529605	-0.019793175105912	-0.0233632782912179	Down	3.06685472504796	NA	1e-06	0.01
LDL_direct	IGF_1	0.306497000657019	160	FALSE	NA	1	0.067486905744588	0.0796595468633557	Up	0.416708308143099	1.41631105277406e-24	1	0.0669862466227654	0.079068583648531	Up	0.396083552022526	NA	1e-06	0.01
LDL_direct	Lipoprotein_A	0.0982637525664596	160	TRUE	0.290953020175579	2.78402844743911e-09	3.84256123258343	4.5356455923576	Up	11.1667488026689	0.21354216498059	1.93585429168122e-08	3.8900316030822	4.59167821322896	Up	10.3730613483007	0.393	1e-06	0.01
LDL_direct	uacr_lowcontrolonly	0.0416623247204969	160	FALSE	NA	1	0.0532194515808537	0.0628186660874888	Up	0.628354956879222	0.606050099362966	1	0.0510578304727013	0.0602671524854669	Up	0.497854395374947	0.101	1e-06	0.01
LDL_direct	Non_albumin_protein	0.204996755681466	160	TRUE	1	0.00779676028816872	0.25580746627052	0.301947564828262	Up	4.26638731095432	0.000169748276669722	7.49317967818116e-06	0.267769283360653	0.316066939817368	Up	7.61817785236158	NA	1e-06	0.01
LDL_direct	oestradiol_gt212_lowcontrolonly	0.025354199689441	160	TRUE	7.0451347808013e-29	1	-0.0559511941643272	-0.0660431342112816	Down	1.12844179956262	0.442194795985405	1	-0.0438974281370572	-0.0518152254171932	Down	0.611012029350653	0.104	1e-06	0.01
LDL_direct	Phosphate	0.061061137573913	160	FALSE	NA	0.00580877732258047	0.00605715835089038	0.00714969050940986	Up	4.40622567217481	0.158762999932734	0.01943133899986	0.00596117865206379	0.00703639891258449	Up	3.84588814840892	0.052	1e-06	0.01
LDL_direct	rheumatoidfactor_lowcontrolonly	0.0160971170186336	160	FALSE	NA	1	-0.0941019097602564	-0.111075110168013	Down	1.24961328902472	0.726981850438412	1	-0.0884602865131372	-0.104415905001012	Down	1.37591389881923	0.606	1e-06	0.01
LDL_direct	SHBG	0.20092879870677	160	FALSE	NA	1	0.030524304269783	0.0360299856634796	Up	0.0287912304874601	1.29692339431883e-09	1	-0.0479647909731796	-0.0566162201713548	Down	0.0527482241151805	NA	1e-06	0.01
LDL_direct	Sodium_in_urine	0.0790093914285714	160	FALSE	NA	0.0301139692035238	-1.51668493703852	-1.79025002681582	Down	3.58341382307967	0.153235669738779	0.118432109463816	-1.49818690275175	-1.76841549442929	Down	2.90452788406804	0.024	1e-06	0.01
LDL_direct	Testosterone	0.105458634546584	160	FALSE	NA	1	-0.0689040520920254	-0.0813323044839698	Down	1.42875066875104	0.00217245227957574	0.626499618404422	-0.0805985530944175	-0.0951361474719604	Down	1.95992321613081	0.002	1e-06	0.01
LDL_direct	Total_bilirubin	0.171402566497888	160	TRUE	1	1	0.0684989159459165	0.0808540937635207	Up	0.737804182308947	1.11498805479746e-06	1	0.0642240367689937	0.0758081528602874	Up	0.673595123677623	NA	1e-06	0.01
LDL_direct	Urate	0.197867486881739	160	TRUE	1	0.138407670847121	-2.5085919472572	-2.96106771497072	Down	2.79371619481033	4.02760448860001e-07	0.0587245247415899	-2.8210891359596	-3.32993015092708	Down	3.28242393298848	NA	1e-06	0.01
LDL_direct	Urea	0.199156315842236	160	FALSE	NA	1	-0.024991102209123	-0.0294987576572096	Down	0.815453150129477	7.07866001026835e-10	1	-0.0235556194633489	-0.0278043562945023	Down	0.780676576885536	NA	1e-06	0.01
LDL_direct	Vitamin_D	0.354722620618745	160	TRUE	1	8.43611135522257e-27	-2.71294339972674	-3.20227812349353	Down	29.1047598540982	8.91179490604284e-09	2.00093959910901e-17	-2.63481176652632	-3.11005385527779	Down	19.6802516976303	NA	1e-06	0.01
LDL_direct	Basal metabolic rate	0.300143254086957	160	FALSE	NA	0.157546412098645	-37.3430926380393	-44.0786817116901	Down	2.72697430642127	2.75125177148089e-23	0.127188407779011	-37.3693233139836	-44.1096436255101	Down	2.86460915691683	NA	1e-06	0.01
LDL_direct	SBP	0.173225633571926	160	FALSE	NA	0.0341744664696002	0.593865814294966	0.700981636992128	Up	3.51754403150219	6.61105144390033e-05	0.259171789496262	0.601340573034007	0.709804621058376	Up	2.47606086920635	NA	1e-06	0.01
LDL_direct	DBP	0.174027122329192	160	TRUE	7.045653284201e-79	0.105822009661103	-0.349458661684797	-0.412490665117182	Down	2.93456892490609	5.55080369013983e-06	0.372418472007148	-0.34085746683193	-0.402338069189078	Down	2.26437461589457	NA	1e-06	0.01
LDL_direct	RBC	0.273482817767702	160	TRUE	1	0.00346570374155977	-0.0156192277517181	-0.01843647432535	Down	4.65343670067254	7.0569032424236e-11	0.163219784809802	-0.0144623717446732	-0.0170709557215468	Down	2.72859565258537	NA	1e-06	0.01
LDL_direct	Hemoglobin	0.153203833957764	160	FALSE	NA	1	-0.0195101926760208	-0.0230292542033343	Down	0.615524563302836	3.33162927770594e-05	1	-0.0227216828250596	-0.0268200021596381	Down	0.585423899250961	NA	1e-06	0.01
LDL_direct	RBC distr width	0.304483164960745	160	FALSE	NA	0.468775368335088	-0.0468721993905784	-0.0553265573928282	Down	2.11369509475658	2.05522879250455e-22	0.0246621425439822	-0.0497894738340257	-0.058770021834961	Down	3.72574836063178	NA	1e-06	0.01
LDL_direct	Reticulocyte count	0.0958624285448446	160	FALSE	NA	1	6.66895918703416e-05	7.87184211556412e-05	Up	0.0588676973134014	0.00208458128288532	1	3.46108782255454e-05	4.08536566548813e-05	Up	0.0296784420457533	NA	1e-06	0.01
LDL_direct	Eosinophill count	0.0984558965217391	160	FALSE	NA	1	0.00140761734945911	0.00166150987332684	Up	0.239893509562145	0.0361305909569273	1	0.000773241377689984	0.000912711244991709	Up	0.196420546350569	NA	1e-06	0.01
LDL_direct	Monocyte count	0.139876717193789	160	FALSE	NA	0.136342656060038	-0.00894540761101015	-0.0105588944838863	Down	2.8014263594061	0.000342210877024682	0.0196508175319453	-0.0100805568357392	-0.0118987910440639	Down	3.83902263271251	NA	1e-06	0.01
LDL_direct	Basophill count	0.10943104757764	160	FALSE	NA	1	0.000624700171927563	0.000737377600471789	Up	0.608128483839075	0.000271402110469654	1	0.000633863441422704	0.000748193652678009	Up	0.577235273593014	0.002	1e-06	0.01
LDL_direct	Lymphocyte count	0.0387171985093169	160	FALSE	NA	1	-0.0216027232053772	-0.0254992153302694	Down	1.17509556203399	0.174792662690596	1	-0.0246386104588917	-0.0290826868241095	Down	1.46057136100772	0.146	1e-06	0.01
LDL_direct	Platelet distr width	0.226564751341615	160	FALSE	NA	1	-0.00877065166399376	-0.0103526177343834	Down	0.726031990909579	2.91502986836303e-11	1	-0.00872804286124482	-0.0103023235642488	Down	0.761427783422531	NA	1e-06	0.01
LDL_direct	Platelet count	0.268540244409106	160	TRUE	1	1	-0.565122024204964	-0.667053317587907	Down	0.269816212877079	1.08289966073743e-18	1	-0.643324362538527	-0.759361044050918	Down	0.380031433033256	NA	1e-06	0.01
LDL_direct	Platelet volume	0.33317385144472	160	TRUE	1	1	0.0154974258507831	0.0182927029651354	Up	0.428648361860445	8.13643862937568e-28	1	0.021354668044373	0.0252064183572167	Up	0.782676046399016	NA	1e-06	0.01
LDL_direct	time_aggregated_depression	0.117314764968944	160	FALSE	NA	0.628370751994906	-0.0560918225004242	-0.0662091277385598	Down	1.95045976371075	0.000677264255713153	0.828415435472966	-0.0537353713737875	-0.0634276425469887	Down	1.7934233751146	0.054	1e-06	0.01
LDL_direct	Mood swings	0.0347131714683231	160	FALSE	NA	0.358883116945695	-0.053226450797261	-0.0628269277554562	Down	2.26975538166695	0.70536835369401	1	-0.0501369266497728	-0.0591801448588786	Down	1.65695071029059	0.001	1e-06	0.01
LDL_direct	FEV FVC ratio	0.232601196074534	160	FALSE	NA	1	0.000287281748577255	0.000339098876460369	Up	0.108391755623914	5.47614782494607e-12	1	-9.84842353968293e-05	-0.00011624787769329	Down	0.0377911793038476	NA	1e-06	0.01
LDL_direct	FVC	0.183802923888199	160	FALSE	NA	1	0.000864662697388829	0.00102062226595956	Up	0.0342702290919004	1.59323798036679e-08	1	-0.00269199560035557	-0.00317755196088048	Down	0.113741688049235	NA	1e-06	0.01
LDL_direct	townsend	0.0561997570186337	160	FALSE	NA	1	-0.0273846872051679	-0.0323240745695819	Down	0.587975892999389	0.0919649574621445	1	-0.028253849809545	-0.0333500083926155	Down	0.489854385750392	0.256	1e-06	0.01
LDL_direct	Sleep duration	0.10578208136646	160	FALSE	NA	1	0.014518187860058	0.0171368394127632	Up	0.666713828997729	0.0322419307503203	1	0.010070289114716	0.0118866713299504	Up	0.409054975149412	0.008	1e-06	0.01
LDL_direct	Neuroticism score	0.108235043618633	160	FALSE	NA	1	-0.0505658488865953	-0.0596864319770673	Down	0.552771549589937	0.00298577494346078	1	-0.0357456369018056	-0.0421930922232011	Down	0.437286321545424	NA	1e-06	0.01
LDL_direct	Menarche	0.054952987453416	160	FALSE	NA	1	0.0175467956518379	0.020711718445343	Up	0.477999505746223	0.0682144201916227	1	0.0178297729530901	0.0210457364795329	Up	0.378835171675975	0.209	1e-06	0.01
LDL_direct	Num children (f)	0.0442921313788821	160	FALSE	NA	1	-0.021394549270253	-0.0252534929763136	Down	0.569792305281176	0.140564776892491	1	-0.0180300933499569	-0.0212821887492856	Down	0.487012102834421	0.061	1e-06	0.01
LDL_direct	chronotype_quantitative_time_averaged	0.191812492585093	160	FALSE	NA	1	0.00108319922673307	0.00127857631954349	Up	0.0327505965926222	4.8801674676976e-10	1	-0.000422106969672913	-0.000498242578482789	Down	0.013091125420702	NA	1e-06	0.01
LDL_direct	alcohol_continuous	0.0430263136645962	160	FALSE	NA	1	-0.00417320823998838	-0.00492593153732724	Down	0.0703108825055598	0.137076055924886	1	-0.00621334443772318	-0.00733404794536268	Down	0.091847018342664	0.199	1e-06	0.01
LDL_direct	physical_activity	0.130517531304348	160	FALSE	NA	1	0.00914926552244128	0.0107995223311693	Up	0.0576257084240516	0.000619683677293052	1	-0.00109490737800281	-0.0012923962749032	Down	0.00655001417487634	0.004	1e-06	0.01
LDL_direct	Summer outdoor time	0.0676329336645962	160	FALSE	NA	1	-0.0526720600608691	-0.0621725413325053	Down	1.2903797063701	0.0747837700396966	1	-0.0515561286835145	-0.0608553289507864	Down	1.38851800848147	0.015	1e-06	0.01
LDL_direct	Height	0.393883969478894	160	FALSE	NA	1	-0.181446556977522	-0.214174147551647	Down	1.02698896243128	1.19770989830939e-46	1	-0.200576649101862	-0.236754742309488	Down	1.39451371948008	NA	1e-06	0.01
LDL_direct	Pulse rate	0.24563979052795	160	FALSE	NA	1.29736569965066e-05	-0.819900548279907	-0.967786349490945	Down	7.29075174911695	2.32364002971859e-11	7.02587752070836e-06	-0.822916859979128	-0.971346714579662	Down	7.65071498742023	NA	1e-06	0.01
LDL_direct	Water intake	0.078076739515528	160	TRUE	1.25037936524637e-07	1	-0.00816692189626065	-0.00963999297858923	Down	0.126994457089127	0.0150176202995439	1	-0.0107945923870352	-0.0127416174832525	Down	0.191198628631541	0.004	1e-06	0.01
LDL_direct	Bread intake	0.0295560422811182	160	FALSE	NA	0.518849783244936	0.191903411751709	0.226517109549048	Up	2.05895532512884	0.425383870178779	0.951553111629596	0.185411680839519	0.218854462445608	Up	1.71512561744597	0.08	1e-06	0.01
LDL_direct	Coffee intake	0.0645318143159006	160	FALSE	NA	1	0.0307656128673025	0.0363148191925999	Up	0.824945485311099	0.0427537697237817	1	0.0372774116426233	0.0440011538079487	Up	0.911795445524788	NA	1e-06	0.01
LDL_direct	Beer intake	0.0998542187975155	160	FALSE	NA	1	-0.0814758182092287	-0.0961716452585883	Down	0.686353532676652	0.000521669059321138	1	-0.0739389343959622	-0.0872753305927657	Down	0.661572159268862	0.001	1e-06	0.01
LDL_direct	Body mass index (BMI)	0.288058495091345	160	FALSE	NA	0.0957184916352744	-0.206758736892095	-0.244051895832917	Down	2.98761121131116	2.13038963972766e-18	0.0841695287400847	-0.221342291744729	-0.261265892509759	Down	3.08754665748391	NA	1e-06	0.01
LDL_direct	Waist circumference	0.305297021586832	160	FALSE	NA	7.54553629607401e-07	-0.797488098151363	-0.94133135645727	Down	8.60600072197459	1.55675986838783e-16	3.88093957004703e-05	-0.804806913750181	-0.949970269854556	Down	6.85048673467298	NA	1e-06	0.01
LDL_direct	Intelligence	0.151872331391304	160	FALSE	NA	1	0.0427697612386233	0.0504841607736011	Up	0.488628855574804	3.4477805951939e-06	1	0.0260436302722981	0.0307411306427308	Up	0.311763974207968	NA	1e-06	0.01
LDL_direct	smoking_current	0.0574170525465838	160	FALSE	NA	0.330469543560709	-0.0932304913172905	-0.110046513619851	Down	2.31601174217108	0.210774214534439	0.334900960668036	-0.0974928184583593	-0.115077638471328	Down	2.32675352323773	0.126	1e-06	0.01
LDL_direct	Crohns disease	0.00675710434782617	160	TRUE	4.2982801705148e-37	1	-0.013282715249712	-0.0156785240963858	Down	0.0406963611543933	0.833977712979298	1	-0.0177546455619614	-0.0209570583297747	Down	0.0497664307341809	0.798	1e-06	0.01
LDL_direct	Atrial fibrillation	0.0638755515527949	160	FALSE	NA	0.924341193624922	0.114054262972404	0.134626277586364	Up	1.72465934782879	0.0781796684831009	1	0.119158761513387	0.140651476641693	Up	1.64393452869945	0.382	1e-06	0.01
LDL_direct	Myocardial infarction	0.157990973666661	160	FALSE	NA	3.20149245143495e-12	0.500254693582339	0.59048583969538	Up	14.2100418566134	0.0732286233591027	1.10524278844801e-12	0.502788745151468	0.593476959194756	Up	14.7859370042072	0.078	1e-06	0.01
LDL_direct	Heart failure	0.0911505219875778	160	FALSE	NA	0.417338428568438	0.244318790300031	0.28838667161836	Up	2.18344271227592	0.0309119577703683	0.304844802467872	0.250596816354836	0.295797067830846	Up	2.38616605534816	0.211	1e-06	0.01
LDL_direct	Cardiomyopathy	0.0212763070807455	160	FALSE	NA	1	0.00783660555459488	0.009250097341675	Up	0.0173284110294044	0.321073366558338	1	-0.0905282264299657	-0.10685684009646	Down	0.249013211573886	0.373	1e-06	0.01
LDL_direct	Asthma	0.12506798380041	160	FALSE	NA	1	-0.0635090232675217	-0.0749641720776448	Down	1.41988652689562	8.9457433212595e-05	1	-0.0699984158744515	-0.0826240591147371	Down	1.42369420969658	NA	1e-06	0.01
LDL_direct	Diabetes	0.0921034160248447	160	TRUE	3.5767755949682e-13	0.176705433336388	-0.16424435760789	-0.193869180362543	Down	2.66074250400715	0.00783033176535429	0.0296664251136757	-0.169545872967412	-0.200126932241507	Down	3.63043930773685	0.016	1e-06	0.01
LDL_direct	Malignant melanoma	0.00462621527950324	160	FALSE	NA	1	0.0585207103733568	0.0690761151223343	Up	0.332384105199858	0.990610936362972	1	0.0535707984270358	0.0632333855097225	Up	0.274863902379822	0.615	1e-06	0.01
LDL_direct	Non-melanoma skin cancer	0.0378339430310558	160	FALSE	NA	1	-0.0331131534664717	-0.0390857866611765	Down	0.303489362729516	0.172308702904753	1	-0.0265590782285079	-0.0313495501601215	Down	0.250089011045655	0.082	1e-06	0.01
LDL_direct	Lung cancer	0.0343390626086958	160	FALSE	NA	1	-0.252618695610337	-0.298183634284421	Down	1.33672018524086	0.278620364106016	1	-0.271379123748096	-0.320327888609436	Down	1.35125303386367	0.031	1e-06	0.01
LDL_direct	Breast cancer	0.0331308662111801	160	FALSE	NA	1	0.109839430061594	0.129651213519113	Up	0.963112451062217	0.380111614613148	1	0.104356103642894	0.123178857244984	Up	1.10282283326172	0.053	1e-06	0.01
LDL_direct	Prostate cancer	0.0324381049607454	160	FALSE	NA	1	0.052855763506302	0.0623893794444171	Up	0.270802524932306	0.182959346192749	1	0.0578838146987563	0.0683243423113253	Up	0.362053859718657	0.021	1e-06	0.01
LDL_direct	Colorectal cancer	0.00814016397515527	160	FALSE	NA	1	0.0938131044577032	0.110734212933515	Up	0.477271128703381	0.689491343155712	1	0.108315416952115	0.127852313534361	Up	0.723693096816148	0.596	1e-06	0.01
LDL_direct	Bladder cancer	0.0415778062111802	160	FALSE	NA	1	-0.169177811015347	-0.199692482802824	Down	0.951054816118449	0.30715059918065	1	-0.196522876826791	-0.231969789451499	Down	0.866966133817877	0.147	1e-06	0.01
LDL_direct	IBD	0.0189505155279505	160	FALSE	NA	1	0.0583266716672005	0.0688470775744452	Up	0.380091528347277	0.496589419082836	1	0.061985413667783	0.0731657483838518	Up	0.309321422390116	0.558	1e-06	0.01
LDL_direct	Respiratory failure	0.00860375863354024	160	FALSE	NA	1	-0.00986075737854324	-0.011639346267809	Down	0.0253712873152346	0.712693012700228	1	0.0426284803243097	0.0503173969623034	Up	0.124570257036252	0.339	1e-06	0.01
LDL_direct	Respiratory infection	0.0015734485801242	160	FALSE	NA	1	-0.051496493872646	-0.0607849377844016	Down	0.447646245616241	0.980148180311009	1	-0.0561183928741198	-0.0662404906215551	Down	0.467784213905574	0.798	1e-06	0.01
LDL_direct	Helicobacter pylori	0.0241029845962732	160	FALSE	NA	1	-0.370677087264138	-0.437536266899564	Down	1.33929678653757	0.890674583931785	1	-0.31269516040104	-0.369096115892211	Down	1.46150568049908	0.096	1e-06	0.01
LDL_direct	Stroke	0.124872190186335	160	TRUE	0.916287455000992	0.362314102461485	0.220214504282486	0.259934685556214	Up	2.26403198253471	0.00151644472800246	0.733302672423191	0.210631669080031	0.248623390402413	Up	1.86712756462551	0.006	1e-06	0.01
LDL_direct	Multiple sclerosis	0.0446346445714285	160	FALSE	NA	1	0.250690312787883	0.295907428254215	Up	0.847762150930177	0.262049244085756	1	0.293045153642809	0.345901829282796	Up	1.20297747402536	0.118	1e-06	0.01
LDL_direct	Migraine	0.0220348752795031	160	FALSE	NA	0.827522231668947	-0.132610598427489	-0.156529626947067	Down	1.78854922827745	0.814033535690859	1	-0.117497426625176	-0.138690486092148	Down	1.67159494514915	0.533	1e-06	0.01
LDL_direct	Osteoarthritis	0.0432332909062112	160	FALSE	NA	1	-0.0406071428420716	-0.0479314700018586	Down	0.747927620566694	0.158311274177374	1	-0.05753525359279	-0.067912911094423	Down	0.945856777313236	0.108	1e-06	0.01
LDL_direct	Gout	0.0313706883229814	160	FALSE	NA	1	-0.0122903991185145	-0.0145072234939319	Down	0.0575116578044821	0.164231275596955	1	-0.0356235169441261	-0.0420489454382153	Down	0.202451220501024	0.312	1e-06	0.01
LDL_direct	Hiatus hernia	0.0311295093167703	160	FALSE	NA	1	-0.0724163052415127	-0.0854780641875844	Down	1.38248755552979	0.753500581682558	0.675859751909607	-0.0791324365131119	-0.0934055868361289	Down	1.9157166499212	0.058	1e-06	0.01
LDL_direct	Gastric reflux	0.0885881307701862	160	FALSE	NA	0.425368275287769	-0.116308320207992	-0.137286900058382	Down	2.17298907312816	0.0225142751815463	0.555565617849449	-0.10006310324994	-0.118111526594485	Down	2.02870792793231	0.002	1e-06	0.01
LDL_direct	Allergic rhinitis	0.0854912417391305	160	FALSE	NA	1	0.00770580265536556	0.00909570146937859	Up	0.0694824742062918	0.00424932143019899	1	0.00400981812768237	0.0047330706828452	Up	0.0317345210713021	0.005	1e-06	0.01
LDL_direct	Hypothyroidism	0.0592459923888199	160	FALSE	NA	0.760271805476701	0.118887019948515	0.140330720938304	Up	1.83764114125126	0.0970918452163427	0.733302672423191	0.113743634137845	0.134259620500361	Up	1.86680677953656	0.005	1e-06	0.01
LDL_direct	Kidney infection	0.000477080745341585	160	FALSE	NA	1	-0.019864530693881	-0.0234475043161196	Down	0.151641194059583	0.802602066277316	1	-0.0154041691111752	-0.0181826254688099	Down	0.12341609793408	0.873	1e-06	0.01
LDL_direct	Angina	0.265327776548683	160	FALSE	NA	3.46521495218773e-30	0.540797604445966	0.638341492170259	Up	32.5138359627673	0.00596691946794079	1.16781989535898e-17	0.536872800089926	0.63370876922823	Up	19.928350246091	NA	1e-06	0.01
Lipoprotein_A	statins	0.0723658312435768	139	FALSE	NA	1	-0.000121396233706939	-2.46814004064291e-06	Down	0.0173513699566777	0.0202214052947022	1	0.000133557543918473	2.71539496580169e-06	Up	0.0156548321892668	0.426	1e-06	0.01
Lipoprotein_A	Alanine_aminotransferase	0.00470123307738934	139	FALSE	NA	1	-2.27177707328919e-05	-4.61881212191109e-07	Down	0.0108550107279681	0.825910599771318	1	0.000214448569692796	4.36001254202945e-06	Up	0.0924035343449783	0.499	1e-06	0.01
Lipoprotein_A	Albumin	0.239296599273	139	FALSE	NA	3.59853190341866e-05	-0.0011264189810163	-2.29015324832734e-05	Down	6.82238293816665	7.32797144061628e-08	0.000899028672927164	-0.00103389134050073	-2.10203277090463e-05	Down	5.36525896321887	NA	1e-06	0.01
Lipoprotein_A	Alkaline_phosphatase	0.107205130764543	139	FALSE	NA	1	-5.45353792255176e-05	-1.10877371552633e-06	Down	0.00792094140889275	0.00320151979578359	1	-0.00116684703404126	-2.3723486290152e-05	Down	0.251483294499351	NA	1e-06	0.01
Lipoprotein_A	Aspartate_aminotransferase	0.0100974114803699	139	FALSE	NA	1	-0.000474978208373164	-9.65691190509833e-06	Down	0.275853363946263	0.872943338654163	1	-0.000391342491928359	-7.95649127192113e-06	Down	0.248176945214551	0.56	1e-06	0.01
Lipoprotein_A	Calcium	0.131063708889003	139	FALSE	NA	0.0386124783801437	-2.40948787742651e-05	-4.89879572547245e-07	Down	3.45460400789519	0.000257441775270911	0.0962850663156704	-2.42157664909197e-05	-4.9233737378857e-07	Down	3.01914670837723	0.018	1e-06	0.01
Lipoprotein_A	C_reactive_protein	0.0271340483658787	139	FALSE	NA	1	9.30244277408334e-05	1.89130509122146e-06	Up	0.0862477241952993	0.769986083620254	1	0.000100089998855165	2.034957150637e-06	Up	0.131757508839605	0.236	1e-06	0.01
Lipoprotein_A	Creatinine_in_urine	0.0149797135323739	139	FALSE	NA	0.237254534828447	-1.35051025889582	-0.0274575935636236	Down	2.50273489784082	0.820176073196914	0.0623848768462127	-1.27110589286109	-0.0258432016733011	Down	3.2464042843297	0.453	1e-06	0.01
Lipoprotein_A	Creatinine	0.213883438358571	139	FALSE	NA	0.944213635110414	0.00346101508503793	7.03668446030461e-05	Up	1.71140631040345	1.1641052513069e-09	0.958709945719877	0.00330522663932643	6.71994670906736e-05	Up	1.71084282563653	NA	1e-06	0.01
Lipoprotein_A	Cystatin_C	0.0828332595889003	139	FALSE	NA	1	-1.6612192644389e-05	-3.37747033630966e-07	Down	0.711450076688902	0.0314259321480154	1	-1.74340257997756e-05	-3.54455948360844e-07	Down	0.934798107213019	0.219	1e-06	0.01
Lipoprotein_A	Direct_bilirubin	0.0790330409372044	139	FALSE	NA	0.0130264774144559	-0.000231351296425784	-4.70366650370378e-06	Down	4.01206603789606	0.206819572797253	0.0277031325551814	-0.00023874056853002	-4.85389981650736e-06	Down	3.66576749515924	0.054	1e-06	0.01
Lipoprotein_A	Gamma_glutamyltransferase	0.0248157008844708	139	FALSE	NA	1	0.0029770268319184	6.05267470131252e-05	Up	0.722105129536127	0.654732305935243	1	0.00243424991040239	4.94914009218734e-05	Up	0.416647896762357	0.071	1e-06	0.01
Lipoprotein_A	Glucose	0.0708042074820144	139	FALSE	NA	1	4.52623282972612e-05	9.20240780063093e-07	Up	0.173340990616838	0.019412140676853	1	4.87934315324413e-05	9.920326060223e-07	Up	0.233827444382907	0.093	1e-06	0.01
Lipoprotein_A	Glycated_haemoglobin_HbA1c	0.123911016814286	139	FALSE	NA	0.0889538344177724	0.00212350813828223	4.31736249361571e-05	Up	3.03304556052304	0.00324000847114625	0.00127506679924613	0.00219466316263486	4.46202972037796e-05	Up	5.19852241271482	0.052	1e-06	0.01
Lipoprotein_A	HDL_cholesterol	0.254102682994286	139	FALSE	NA	1	-5.10764745661559e-05	-1.03844977856511e-06	Down	0.363848705821599	3.13061073854723e-12	1	-4.87681698673292e-05	-9.91519004197493e-07	Down	0.725905425436063	NA	1e-06	0.01
Lipoprotein_A	IGF_1	0.316391883619684	139	FALSE	NA	0.631185253546027	0.00255758741109552	5.19990093927294e-05	Up	1.9466014640814	6.20987108764889e-17	0.000235141173358887	0.00288339605119859	5.86231139935943e-05	Up	6.0098517319703	NA	1e-06	0.01
Lipoprotein_A	LDL_direct	0.321397928399033	139	TRUE	1.60360105526594e-11	3.16544170415896e-08	0.000822536490042298	1.67232144191903e-05	Up	10.0582818009544	3.28024250752938e-13	1.68462292715721e-14	0.000815877895088829	1.6587836703447e-05	Up	16.6442846722438	NA	1e-06	0.01
Lipoprotein_A	uacr_lowcontrolonly	0.0418425403997944	139	FALSE	NA	1	-0.000418448658794376	-8.50759416652882e-06	Down	0.645362916785164	0.089641438182015	1	-0.000447639662436437	-9.10108444802678e-06	Down	0.761852805193052	0.391	1e-06	0.01
Lipoprotein_A	Non_albumin_protein	0.111923149843733	139	FALSE	NA	0.0744645144052079	0.00137475466335789	2.79505131838388e-05	Up	3.12771554982796	0.142736197500586	0.000406615007594147	0.00126521339781418	2.57233997443576e-05	Up	5.75476083910061	0.02	1e-06	0.01
Lipoprotein_A	oestradiol_gt212_lowcontrolonly	0.00240972587872568	139	FALSE	NA	0.596831561574186	0.000658958387736255	1.33974632673994e-05	Up	1.97862752069416	0.893877117034076	0.20852827584094	0.000656043588458906	1.33382016858232e-05	Up	2.59138955371541	0.952	1e-06	0.01
Lipoprotein_A	Phosphate	0.102644349445015	139	FALSE	NA	1	4.14448004828922e-06	8.42625577620667e-08	Up	0.145949341931287	0.00349823132464111	1	4.58402683471867e-06	9.3199103733842e-08	Up	0.169959877994456	0.084	1e-06	0.01
Lipoprotein_A	rheumatoidfactor_lowcontrolonly	0.0419640613463516	139	FALSE	NA	1	-7.53172081861224e-06	-1.53129476588516e-07	Down	0.0107899946491409	0.312643163922022	1	1.40994567664966e-05	2.8665991303085e-07	Up	0.0162516943725491	0.286	1e-06	0.01
Lipoprotein_A	SHBG	0.172997878196042	139	FALSE	NA	0.275869868606991	-0.00934139204081575	-0.000189922397320325	Down	2.41656722927668	3.57541499790664e-06	0.00626839868443266	-0.00955933490164071	-0.000194353453251376	Down	4.42035669897925	NA	1e-06	0.01
Lipoprotein_A	Sodium_in_urine	0.0157707933268242	139	FALSE	NA	1	0.00267758063307618	5.44386244181113e-05	Up	0.559827243747423	0.445541951033775	1	0.00218832799662941	4.44914952104664e-05	Up	0.351951921473123	0.316	1e-06	0.01
Lipoprotein_A	Testosterone	0.183341566157143	139	FALSE	NA	0.190101469661656	-0.000901104548581956	-1.83206031130227e-05	Down	2.62061815530155	3.14865878794114e-06	0.0147526616111198	-0.000884734308351061	-1.7987775280107e-05	Down	3.99010976929473	NA	1e-06	0.01
Lipoprotein_A	Total_bilirubin	0.0812065660295992	139	FALSE	NA	0.959322851423833	-0.000654415803487846	-1.33051067442262e-05	Down	1.70171072402913	0.0292748076441078	1	-0.00070276133567776	-1.42880329861735e-05	Down	1.6433949355008	0.019	1e-06	0.01
Lipoprotein_A	Urate	0.182089553357143	139	FALSE	NA	0.244983728086323	0.0131986261329127	0.000268344878958594	Up	2.48670757257379	6.67004461772813e-05	0.456577732285743	0.0146452597695439	0.000297756783213629	Up	2.15104712811768	0.002	1e-06	0.01
Lipoprotein_A	Urea	0.0647109167759508	139	FALSE	NA	1	5.80944587373375e-05	1.18113433482001e-06	Up	0.247719537277026	0.0991828928769963	1	2.91355526554179e-05	5.92362892317527e-07	Up	0.118861748105809	0.026	1e-06	0.01
Lipoprotein_A	Vitamin_D	0.00405219529907497	139	FALSE	NA	1	-0.000526805721219871	-1.07106312484241e-05	Down	0.115193235974578	0.984782405734734	1	-0.000710578883377268	-1.44469736872777e-05	Down	0.2349559627117	0.562	1e-06	0.01
Lipoprotein_A	Basal metabolic rate	0.228932196669681	139	FALSE	NA	1	-0.0790215767591362	-0.00160660929683202	Down	0.337837094167454	8.57064816606407e-12	1	-0.163295768431555	-0.00332001094454412	Down	1.34691740297764	NA	1e-06	0.01
Lipoprotein_A	SBP	0.193362821314286	139	FALSE	NA	1	-0.00101802777043699	-2.06978011259203e-05	Down	0.362169974667234	1.58000657176472e-05	1	-0.000610431500858493	-1.24108498536761e-05	Down	0.188888740832736	NA	1e-06	0.01
Lipoprotein_A	DBP	0.139302281840699	139	FALSE	NA	1	-0.00131597986580763	-2.67555466944774e-05	Down	1.15862798802919	7.50825260946422e-06	1	-0.00142921185838923	-2.90576973151227e-05	Down	1.18357541281013	NA	1e-06	0.01
Lipoprotein_A	RBC	0.0734158700955807	139	FALSE	NA	0.0224165303288041	-7.18322515557668e-05	-1.46044115917402e-06	Down	3.74022265788942	0.0741062692865497	0.345192174058326	-6.91051501791411e-05	-1.40499571497028e-06	Down	2.3089597161336	0.164	1e-06	0.01
Lipoprotein_A	Hemoglobin	0.0703499310852004	139	FALSE	NA	1	-0.000213969628692586	-4.35027506151932e-06	Down	1.1104746999662	0.0245970666367202	1	-0.000245258079672048	-4.98640911868068e-06	Down	1.23340566681417	0.051	1e-06	0.01
Lipoprotein_A	RBC distr width	0.137279920126208	139	FALSE	NA	1	3.58806475968778e-05	7.29499262982406e-07	Up	0.231119639758052	3.66438998153871e-05	1	4.47408390410138e-05	9.09638239318571e-07	Up	0.285640865910669	0.001	1e-06	0.01
Lipoprotein_A	Reticulocyte count	0.0794126893422405	139	FALSE	NA	1	-3.25469122412361e-06	-6.61720177380545e-08	Down	0.729703381279434	0.0200414945839612	1	-2.85238213685736e-06	-5.79925616159361e-08	Down	0.589724617682161	0.423	1e-06	0.01
Lipoprotein_A	Eosinophill count	0.135241913503597	139	FALSE	NA	1	-5.78835181525947e-06	-1.17684564407976e-07	Down	0.271034039432032	0.00103136574508626	1	-3.07027168385259e-06	-6.24225336089283e-08	Down	0.119916347112045	0.006	1e-06	0.01
Lipoprotein_A	Monocyte count	0.175511002	139	FALSE	NA	1	1.06258484765083e-05	2.16037032532547e-07	Up	0.263951435040594	6.01945457991881e-07	1	1.14849129800408e-05	2.33502907987811e-07	Up	0.31043804391893	0.003	1e-06	0.01
Lipoprotein_A	Basophill count	0.0357212249640289	139	FALSE	NA	1	1.82735076974524e-06	3.71523684498794e-08	Up	0.238216099974511	0.14436343422777	1	1.79946260601338e-06	3.65853665630435e-08	Up	0.224845697671084	0.319	1e-06	0.01
Lipoprotein_A	Lymphocyte count	0.00533642528263112	139	FALSE	NA	1	2.12944384227658e-05	4.32943053580327e-07	Up	0.0943313397215247	0.845360189612132	1	1.68500946091189e-05	3.42583883564177e-07	Up	0.0934154931965284	0.875	1e-06	0.01
Lipoprotein_A	Platelet distr width	0.0278212872371019	139	FALSE	NA	1	-3.84834354006834e-05	-7.82417253925831e-07	Down	0.458255280081242	0.445601634959495	1	-4.56489233068439e-05	-9.28100748972567e-07	Down	0.708362541493081	0.062	1e-06	0.01
Lipoprotein_A	Platelet count	0.0654162285395685	139	FALSE	NA	1	-0.00341408629152585	-6.94127224627675e-05	Down	0.532599195859935	0.108263971535059	1	-0.00270200552159356	-5.49352135090341e-05	Down	0.310077890231287	0.276	1e-06	0.01
Lipoprotein_A	Platelet volume	0.00828199443987665	139	FALSE	NA	0.523459065941142	0.00018632002861863	3.78812347768157e-06	Up	2.05227172161302	0.947643881258438	0.728532658248017	0.000167051023616836	3.39636006512721e-06	Up	1.87122171381143	0.788	1e-06	0.01
Lipoprotein_A	time_aggregated_depression	0.00694138873586836	139	FALSE	NA	1	0.000216024639086895	4.39205604008226e-06	Up	0.606304561899556	0.960721997702037	1	0.00020068949635604	4.08027305763514e-06	Up	0.895261099242381	0.759	1e-06	0.01
Lipoprotein_A	Mood swings	0.0161667669044194	139	FALSE	NA	1	0.000103164532195942	2.09746632915882e-06	Up	0.396311680437908	0.408887771671728	1	7.35493982024763e-05	1.49535293744739e-06	Up	0.235845011701062	0.393	1e-06	0.01
Lipoprotein_A	FEV FVC ratio	0.0211569371181911	139	FALSE	NA	1	3.89562414844377e-06	7.92030003771025e-08	Up	0.383330489206412	0.81938212550006	1	2.9170754283638e-06	5.93078586251785e-08	Up	0.251753641994943	0.292	1e-06	0.01
Lipoprotein_A	FVC	0.0497500633093525	139	FALSE	NA	1	-8.77389093862407e-05	-1.78384377147396e-06	Down	1.03661626371406	0.219882728312575	1	-8.13095322877839e-05	-1.65312634665334e-06	Down	0.982014342525561	0.377	1e-06	0.01
Lipoprotein_A	townsend	0.0740090744871531	139	FALSE	NA	1	0.000324434891344951	6.59617453901566e-06	Up	0.808033483763535	0.0228809573451707	1	0.000299040577336639	6.07987579320876e-06	Up	0.841434193986573	0.063	1e-06	0.01
Lipoprotein_A	Sleep duration	0.0692242505930113	139	FALSE	NA	1	-1.65684506152834e-06	-3.36857702469712e-08	Down	0.00458555909881972	0.0509789872176646	1	-1.90289576922624e-05	-3.86882945029028e-07	Down	0.0925017976376913	0.007	1e-06	0.01
Lipoprotein_A	Neuroticism score	0.0157732664748201	139	FALSE	NA	1	0.000461535264829536	9.38359974201897e-06	Up	1.6426345097205	0.75057174733082	1	0.000404135121163828	8.21658171687993e-06	Up	1.20051422802281	0.802	1e-06	0.01
Lipoprotein_A	Menarche	0.080628650352518	139	FALSE	NA	1	-6.39315912370972e-05	-1.29981067267061e-06	Down	0.147151436600738	0.0178615625136024	1	-5.43052116952365e-05	-1.10409411649598e-06	Down	0.134394680206513	0.005	1e-06	0.01
Lipoprotein_A	Num children (f)	0.00732947638540615	139	FALSE	NA	1	-0.00016476837520523	-3.34995091575446e-06	Down	0.92530724547385	0.661820914488799	1	-0.000150602953501209	-3.06194985153126e-06	Down	0.768681794946633	0.868	1e-06	0.01
Lipoprotein_A	chronotype_quantitative_time_averaged	0.0197282920617677	139	FALSE	NA	0.111245395989942	-0.000154878405682853	-3.14887523956961e-06	Down	2.91161670055329	0.614310938565026	0.588606880275707	-0.000167307256903767	-3.40156961418741e-06	Down	1.99673107901376	0.292	1e-06	0.01
Lipoprotein_A	alcohol_continuous	0.00123134290441917	139	FALSE	NA	1	-0.000278709442273887	-5.66651792379383e-06	Down	0.807877479785805	0.984386919101797	1	-0.000227832564307468	-4.63212619830619e-06	Down	0.819441658642792	0.803	1e-06	0.01
Lipoprotein_A	physical_activity	0.00335199730729696	139	FALSE	NA	1	3.32782771092309e-05	6.76589756607979e-07	Up	0.0391379737637297	0.900180009899805	1	0.000156045918701756	3.1726122661802e-06	Up	0.19536360392074	0.776	1e-06	0.01
Lipoprotein_A	Summer outdoor time	0.0918500004142857	139	FALSE	NA	1	0.000128906829984522	2.62084002840824e-06	Up	0.384070498068397	0.01176751774733	1	0.000195847885720371	3.98183694717108e-06	Up	0.571205740993159	0.001	1e-06	0.01
Lipoprotein_A	Height	0.303504209384347	139	FALSE	NA	1	-0.00123375387426867	-2.50837875640517e-05	Down	0.866039703146086	1.42567104555426e-19	1	-0.000989128337180434	-2.01102388417016e-05	Down	0.99916912101776	NA	1e-06	0.01
Lipoprotein_A	Pulse rate	0.0621260919280577	139	FALSE	NA	1	-0.00122120741750382	-2.4828702118944e-05	Down	0.808520369525004	0.0408490843173383	1	-0.00119288818570006	-2.42529360692012e-05	Down	0.91318562396267	0.22	1e-06	0.01
Lipoprotein_A	Water intake	0.0362030084073792	139	FALSE	NA	1	2.72326931893082e-05	5.53675335903219e-07	Up	0.0530581813689094	0.596106849070929	1	5.98479834004348e-05	1.21678572449733e-06	Up	0.161287917050485	0.025	1e-06	0.01
Lipoprotein_A	Bread intake	0.0615036251707812	139	FALSE	NA	7.07540245538187e-06	0.00262869456318941	5.3444708356362e-05	Up	7.57360512054273	0.591896604941407	0.000728130108749851	0.00266673314600732	5.42180811907189e-05	Up	5.46773090420623	0.164	1e-06	0.01
Lipoprotein_A	Coffee intake	0.00757039059331954	139	FALSE	NA	1	-3.72251708084794e-05	-7.56835132249478e-07	Down	0.0819098539414194	0.811624321360992	1	-5.51817867495389e-05	-1.12191600374971e-06	Down	0.157468681649534	0.428	1e-06	0.01
Lipoprotein_A	Beer intake	0.133044518785714	139	FALSE	NA	0.01092090919575	0.00163150187211182	3.31705109292273e-05	Up	4.10168268783618	0.0072181556231855	0.0150952831933862	0.00166253680577298	3.38014906564297e-05	Up	3.97287159010119	0.019	1e-06	0.01
Lipoprotein_A	Body mass index (BMI)	0.0368210449426515	139	FALSE	NA	1	-4.04098170531685e-05	-8.2158304634684e-07	Down	0.0425429147269407	0.219792243022774	1	-0.000141288041315595	-2.87256582339175e-06	Down	0.176798246540572	0.124	1e-06	0.01
Lipoprotein_A	Waist circumference	0.0628590529116134	139	FALSE	NA	1	-0.000550251267583643	-1.11873090660808e-05	Down	0.272069419148735	0.128946568620466	1	-0.000722414049617371	-1.46875976901227e-05	Down	0.424003444725039	0.119	1e-06	0.01
Lipoprotein_A	Intelligence	0.093117665872559	139	FALSE	NA	1	-0.000413008915059314	-8.39699724837603e-06	Down	1.23189138807305	0.00968273262726407	1	-0.000396080202961362	-8.0528149711372e-06	Down	0.997192543933425	0.029	1e-06	0.01
Lipoprotein_A	smoking_current	0.0523937631654675	139	FALSE	NA	1	-6.64537201816823e-06	-1.35108876627953e-07	Down	0.0118676205042827	0.112274699566158	1	-3.58374259124485e-05	-7.28620511091129e-07	Down	0.0605645814077747	0.401	1e-06	0.01
Lipoprotein_A	Crohns disease	0.000659286047276497	139	FALSE	NA	1	-0.000342259502316283	-6.95857158136075e-06	Down	0.104109326033348	0.996590692641255	1	-0.0001048091555996	-2.13090361753587e-06	Down	0.0467950860357525	0.962	1e-06	0.01
Lipoprotein_A	Atrial fibrillation	0.0561383075323743	139	FALSE	NA	1	-6.69785390453287e-06	-1.36175900218304e-07	Down	0.00412694756205022	0.171433480552648	1	2.65638491488821e-05	5.40076884726338e-07	Up	0.0260655006200292	0.153	1e-06	0.01
Lipoprotein_A	Myocardial infarction	0.233668275604385	139	FALSE	NA	6.65530231053738e-18	0.00422655651735698	8.59312769102222e-05	Up	20.0440879305579	0.192301440115149	8.03924339792425e-18	0.00439373436661878	8.93302155022357e-05	Up	20.0978101769348	NA	1e-06	0.01
Lipoprotein_A	Heart failure	0.0191351297808838	139	FALSE	NA	0.281839355783565	0.00148505990570429	3.01931592447141e-05	Up	2.40530026696279	0.575447459067449	0.188839624278845	0.00167832134898182	3.41224105229475e-05	Up	2.64588022675375	0.587	1e-06	0.01
Lipoprotein_A	Cardiomyopathy	0.0302472067954779	139	FALSE	NA	1	-0.000561339992970492	-1.14127569757174e-05	Down	0.200587273467134	0.232974291136772	1	-0.00044397221007895	-9.0265204707578e-06	Down	0.174569981344088	0.467	1e-06	0.01
Lipoprotein_A	Asthma	0.0596284774182939	139	FALSE	NA	1	0.000100062675815599	2.03440163844419e-06	Up	0.233630503716903	0.0272236141303346	1	8.49995937960655e-05	1.72814999675283e-06	Up	0.167665670854637	0.123	1e-06	0.01
Lipoprotein_A	Diabetes	0.0943621036485098	139	FALSE	NA	1	0.000853395427070913	1.7350615910705e-05	Up	1.6384190104331	0.0211688488616229	0.334900960668036	0.000800516083853306	1.62755115163352e-05	Up	2.32623551492013	0.266	1e-06	0.01
Lipoprotein_A	Malignant melanoma	0.0615562636279546	139	FALSE	NA	1	0.00151326822979362	3.07666703993714e-05	Up	1.30368099359078	0.237585321779027	1	0.00123620792904833	2.51336816231889e-05	Up	1.3708261996127	0.318	1e-06	0.01
Lipoprotein_A	Non-melanoma skin cancer	0.0237855798838643	139	FALSE	NA	1	-0.000237219280760862	-4.82297009865908e-06	Down	0.390541135007952	0.345802374491736	1	-0.000250337388267911	-5.08967793140591e-06	Down	0.36420451584082	0.14	1e-06	0.01
Lipoprotein_A	Lung cancer	0.0498073525745117	139	FALSE	NA	1	-0.000180423066600978	-3.66823072953377e-06	Down	0.0796924639801123	0.261292989393115	1	-0.000256017570548517	-5.20516327141043e-06	Down	0.115803986713832	0.445	1e-06	0.01
Lipoprotein_A	Breast cancer	0.0106718555704008	139	FALSE	NA	1	-0.000160292852058736	-3.25895783019175e-06	Down	0.285175125166346	0.818815171601208	1	-0.000227949263817433	-4.63449884797144e-06	Down	0.263326916647211	0.303	1e-06	0.01
Lipoprotein_A	Prostate cancer	0.13063650503073	139	FALSE	NA	1	0.000651168997011635	1.32390950334552e-05	Up	0.444372603504107	0.00111775190522053	1	0.00069450774358409	1.41202269471929e-05	Up	0.64600670204007	NA	1e-06	0.01
Lipoprotein_A	Colorectal cancer	0.036779335765673	139	FALSE	NA	1	-2.03940751304573e-05	-4.14637521151402e-07	Down	0.0110059956003785	0.250293203556428	1	-4.73905497079019e-05	-9.63510231829088e-07	Down	0.0311081001655587	0.764	1e-06	0.01
Lipoprotein_A	Bladder cancer	0.0272698645015416	139	FALSE	NA	0.667205626298911	-0.00155734396773852	-3.16627862863379e-05	Down	1.91368398300454	0.56901908820451	1	-0.00155806748213667	-3.16774962555151e-05	Down	1.26485558827186	0.824	1e-06	0.01
Lipoprotein_A	IBD	0.0778142786228161	139	FALSE	NA	1	-0.000151574604716937	-3.0817047582351e-06	Down	0.0694337069740682	0.0283949107927091	1	-3.62441417943434e-05	-7.3688956296051e-07	Down	0.0201178146788382	0.232	1e-06	0.01
Lipoprotein_A	Respiratory failure	0.0338385912363823	139	FALSE	NA	1	-0.000111976721185866	-2.27662935446527e-06	Down	0.0553348170989663	0.365099000259675	1	4.9558971297695e-06	1.00759700443591e-07	Up	0.00188603873931802	0.311	1e-06	0.01
Lipoprotein_A	Respiratory infection	0.00692378672661875	139	FALSE	NA	0.468775368335088	0.00124901971042572	2.5394161455585e-05	Up	2.11358974093695	0.80411934376923	0.0403346473282869	0.00150943787718424	3.06887944525128e-05	Up	3.47247942988078	0.568	1e-06	0.01
Lipoprotein_A	Helicobacter pylori	0.0235099695149024	139	FALSE	NA	1	0.000718030552707325	1.45984756151509e-05	Up	0.418495753660837	0.324326051921178	1	0.000841419278498719	1.71071255574946e-05	Up	0.411768761069184	0.325	1e-06	0.01
Lipoprotein_A	Stroke	0.00392178875334004	139	FALSE	NA	0.127020833748392	0.00131991859149592	2.68356260040534e-05	Up	2.83896014167107	0.90882504999113	0.305605700188053	0.00134115287258762	2.72673459824772e-05	Up	2.38417217024951	0.883	1e-06	0.01
Lipoprotein_A	Multiple sclerosis	0.00135261996608427	139	FALSE	NA	0.368574586644218	-0.00205750954308225	-4.18317894403995e-05	Down	2.25522541072636	0.998607893536402	1	-0.00163746810478968	-3.32918120381198e-05	Down	1.14909264246059	0.933	1e-06	0.01
Lipoprotein_A	Migraine	0.00618626467009242	139	FALSE	NA	1	-0.000125463936045578	-2.55084160978424e-06	Down	0.161870460935743	0.629038410303909	1	-0.000108569766941783	-2.20736163561034e-06	Down	0.129963872312541	0.824	1e-06	0.01
Lipoprotein_A	Osteoarthritis	0.0545213894213774	139	FALSE	NA	1	1.04168557671505e-05	2.11787944579673e-07	Up	0.0148673604425734	0.100904067439828	1	4.03891547124166e-05	8.21162954643944e-07	Up	0.0593631663614895	0.06	1e-06	0.01
Lipoprotein_A	Gout	0.0310752691521068	139	FALSE	NA	1	0.000343282733702785	6.97937517862856e-06	Up	0.358567266794395	0.630035277146448	1	0.000291365987602077	5.92384160960215e-06	Up	0.243377803697159	0.137	1e-06	0.01
Lipoprotein_A	Hiatus hernia	0.0393946104902363	139	FALSE	NA	1	0.00011953007953323	2.43019874957071e-06	Up	0.290951670769914	0.205803437026107	1	6.92813300965306e-05	1.4085776770723e-06	Up	0.128848907486848	0.144	1e-06	0.01
Lipoprotein_A	Gastric reflux	0.0503348627029805	139	FALSE	NA	1	-0.000406935489010043	-8.27351676172208e-06	Down	1.10680339521837	0.115484546276901	1	-0.000413692841081939	-8.41090233545932e-06	Down	1.19442622427656	0.609	1e-06	0.01
Lipoprotein_A	Allergic rhinitis	0.0121048954285714	139	FALSE	NA	1	-0.000561307643134787	-1.14120992623569e-05	Down	0.957238456013662	0.693099034790504	1	-0.000589212576849866	-1.19794421043098e-05	Down	1.52817401769085	0.483	1e-06	0.01
Lipoprotein_A	Hypothyroidism	0.0296585989816034	139	FALSE	NA	1	0.000204591479985156	4.1596053543537e-06	Up	0.539654855064151	0.276690674999855	1	0.000268302576560334	5.45493308972706e-06	Up	0.444927229224857	0.197	1e-06	0.01
Lipoprotein_A	Kidney infection	0.0233348903062692	139	FALSE	NA	1	-0.000420631353253669	-8.5519711247504e-06	Down	1.00234455672934	0.371711673144124	1	-0.000468323997629925	-9.52162332593275e-06	Down	0.726961413810735	0.536	1e-06	0.01
Lipoprotein_A	Angina	0.295993003974505	139	FALSE	NA	6.00443482533339e-08	0.00357722556196489	7.27295516038091e-05	Up	9.76083094455687	2.06662479835939e-07	1.30694935637499e-14	0.00361706232202092	7.35394836715628e-05	Up	16.7599915157288	NA	1e-06	0.01
uacr_lowcontrolonly	statins	0.0576474488888887	9	TRUE	1	1	0.0914042836368561	0.434909856003725	Up	0.0511358651424572	0.317121118673186	1	0.155658045128843	0.740635069815367	Up	0.117276905910901	0.312	1e-06	0.01
uacr_lowcontrolonly	Alanine_aminotransferase	0.119104075555555	9	FALSE	NA	1	-0.0628510556829094	-0.299051012590775	Down	0.176495615214381	0.299351600192067	1	-0.0245527701670541	-0.116824303117675	Down	0.0499080102670409	0.236	1e-06	0.01
uacr_lowcontrolonly	Albumin	0.4049743	9	FALSE	NA	1	-0.0556505036435322	-0.264790134150608	Down	0.672650537511406	0.0657025935606977	1	-0.0571907176406507	-0.272118611778233	Down	1.08200419943722	0.005	1e-06	0.01
uacr_lowcontrolonly	Alkaline_phosphatase	0.389457964	9	TRUE	1	0.761666690951361	0.809722665303191	3.85273374242569	Up	1.83648658609494	0.22051652484228	0.591575381151432	0.962747845612014	4.58084140308481	Up	1.99284153193415	0.092	1e-06	0.01
uacr_lowcontrolonly	Aspartate_aminotransferase	0.5044408	9	TRUE	0.211278988614427	1	0.112667418901348	0.536081778457687	Up	0.297296342225128	0.000123737439533944	1	0.115909648714397	0.551508601414106	Up	0.282794218154459	0.031	1e-06	0.01
uacr_lowcontrolonly	Calcium	0.33898156	9	FALSE	NA	1	0.00170939626722101	0.00813346218415772	Up	0.433139452516262	0.047274704296798	1	0.00150140593138784	0.00714382533774086	Up	0.600453752733298	0.001	1e-06	0.01
uacr_lowcontrolonly	C_reactive_protein	0.152336277777778	9	TRUE	1	1	0.0994966807386359	0.473414213985925	Up	0.781502809891397	0.224848335055364	1	0.104568134108924	0.497544648219887	Up	0.968614139971178	0.213	1e-06	0.01
uacr_lowcontrolonly	Creatinine_in_urine	0.137106888888889	9	FALSE	NA	1	-15.0280489339554	-71.5048172561586	Down	0.0911990385543107	0.231032350100319	1	-17.7323386926079	-84.3720727362253	Down	0.109034040458157	0.456	1e-06	0.01
uacr_lowcontrolonly	Creatinine	0.4430377496	9	FALSE	NA	1	0.0145958069771803	0.0694481708967091	Up	0.0159009258500558	0.00598783998062004	1	-0.110499605301492	-0.525767125106188	Down	0.196158334633967	0.008	1e-06	0.01
uacr_lowcontrolonly	Cystatin_C	0.359414594	9	TRUE	1	1	0.00322936611110943	0.0153656162980921	Up	0.597249008265462	0.00103246049408992	1	0.00332187501074473	0.0158057820170129	Up	0.607236856795509	0.03	1e-06	0.01
uacr_lowcontrolonly	Direct_bilirubin	0.104788906222222	9	FALSE	NA	1	-0.00784847258710849	-0.0373437430598952	Down	0.212036101809848	0.324195617539445	1	-0.00373956340133391	-0.0177931811910743	Down	0.11792126536272	0.053	1e-06	0.01
uacr_lowcontrolonly	Gamma_glutamyltransferase	0.136068153333333	9	TRUE	1	1	0.718204703011566	3.4172829930917	Up	0.997901570718133	0.332068962868625	1	0.659877490338297	3.13975683506598	Up	0.649930800776772	0.318	1e-06	0.01
uacr_lowcontrolonly	Glucose	0.46602112	9	TRUE	1.94819494309414e-10	1	0.0282304459754486	0.134323017539111	Up	0.436548721183107	0.59713994933329	1	0.0191949840241294	0.091331471630962	Up	0.474249745069068	0.096	1e-06	0.01
uacr_lowcontrolonly	Glycated_haemoglobin_HbA1c	0.51920736	9	TRUE	1	1	0.170909769481222	0.813204154960814	Up	1.34569396013433	0.114955253084069	1	0.160899233550808	0.765573118790634	Up	0.950010132850757	0.168	1e-06	0.01
uacr_lowcontrolonly	HDL_cholesterol	0.286026626	9	FALSE	NA	1	0.00367808268111157	0.0175006503586559	Up	0.337023977349693	0.0925000044427381	1	0.00367385954811958	0.0174805563095769	Up	0.488782652049038	0.049	1e-06	0.01
uacr_lowcontrolonly	IGF_1	0.3780277	9	FALSE	NA	1	0.0739359617482917	0.351793999121511	Up	0.470376242937138	0.00155965030796571	1	0.0744474652378684	0.354227779029256	Up	0.403964119949038	0.081	1e-06	0.01
uacr_lowcontrolonly	LDL_direct	0.130864976444445	9	FALSE	NA	1	0.0119505102102415	0.0568616094116128	Up	0.516104780054648	0.196058420194135	1	0.0145984128759255	0.0694605699988402	Up	0.596535568070329	0.167	1e-06	0.01
uacr_lowcontrolonly	Lipoprotein_A	0.188689702222222	9	FALSE	NA	1	-0.0351951376117904	-0.167461650830149	Down	0.0194962707777441	0.030854115842504	1	-0.0398763647661262	-0.189735353403011	Down	0.0184538767070572	0.228	1e-06	0.01
uacr_lowcontrolonly	Non_albumin_protein	0.1412154	9	TRUE	1	1	0.0415417720261876	0.197659511908957	Up	0.50667832141298	0.502513915808827	1	0.0363815440443394	0.173106680036786	Up	0.420136449030475	0.531	1e-06	0.01
uacr_lowcontrolonly	oestradiol_gt212_lowcontrolonly	0.190123732888889	9	FALSE	NA	1	0.0604805990872801	0.287772165520937	Up	0.430739504835952	0.955007299991422	1	0.000869291948646297	0.00413616978513812	Up	0.00578989718865047	0.145	1e-06	0.01
uacr_lowcontrolonly	Phosphate	0.102635844444445	9	FALSE	NA	1	-0.00340854358886951	-0.0162181589574859	Down	1.46397933123714	0.975729249745641	0.358078689395505	-0.00331657198959975	-0.015780549762344	Down	2.29047996523138	0.987	1e-06	0.01
uacr_lowcontrolonly	rheumatoidfactor_lowcontrolonly	0.140963666666667	9	FALSE	NA	1	0.0761046561518243	0.362112843416639	Up	0.304749008361252	0.983129966389166	1	0.0578076016983467	0.275053801968765	Up	0.713590098811645	0.745	1e-06	0.01
uacr_lowcontrolonly	SHBG	0.135241777777778	9	FALSE	NA	1	-0.141475235424303	-0.67315197732885	Down	0.241125183923597	0.205379956114492	1	-0.146105731690121	-0.695184297741683	Down	0.219335839003847	0.606	1e-06	0.01
uacr_lowcontrolonly	Sodium_in_urine	0.271569466666667	9	FALSE	NA	1	-0.484688623339759	-2.30619234674841	Down	0.314253188382946	0.0064099899255719	1	-0.47396027025238	-2.25514587156431	Down	0.297536460152091	0.035	1e-06	0.01
uacr_lowcontrolonly	Testosterone	0.138455818666667	9	FALSE	NA	1	-0.00690605607253302	-0.0328596399703953	Down	0.084392604060509	0.14933098057061	1	-0.00151313835643835	-0.0071996492782201	Down	0.0125352448618479	0.115	1e-06	0.01
uacr_lowcontrolonly	Total_bilirubin	0.22641346	9	FALSE	NA	1	-0.0252645107923631	-0.120210829443892	Down	0.167396432230156	0.191427287618425	1	-0.0237235166467303	-0.112878639799013	Down	0.144729010354182	0.078	1e-06	0.01
uacr_lowcontrolonly	Urate	0.4619567988	9	FALSE	NA	1	2.69057674552761	12.8020077222349	Up	1.44332024063779	4.95715100604091e-05	1	2.67069419438217	12.7074047439981	Up	1.25810246399143	0.016	1e-06	0.01
uacr_lowcontrolonly	Urea	0.65630294856	9	TRUE	1	1	0.0289185133220025	0.137596904261964	Up	0.356597897846508	4.89099224093661e-14	1	0.0101107320198437	0.0481077782340325	Up	0.121868097341622	NA	1e-06	0.01
uacr_lowcontrolonly	Vitamin_D	0.48247467	9	TRUE	1	1	0.375278202409422	1.78560765947963	Up	0.491037118724989	0.0323760384416243	1	0.515708381856908	2.4537871658661	Up	1.06293983683934	0.004	1e-06	0.01
uacr_lowcontrolonly	Basal metabolic rate	0.3310747004	9	FALSE	NA	1	-0.244530632458647	-1.16349888560593	Down	0.00444227781386938	0.0018253113400751	1	9.57705803000714	45.5685090790455	Up	0.559909138435775	NA	1e-06	0.01
uacr_lowcontrolonly	SBP	0.3981605	9	TRUE	1.30188049540849e-13	1	-0.0166114391323862	-0.0790387311581935	Down	0.0202953779893472	2.40384051862806e-05	1	-0.158494102042232	-0.754129285346016	Down	0.217458311648477	0.004	1e-06	0.01
uacr_lowcontrolonly	DBP	0.4754095	9	FALSE	NA	1	0.099940988788123	0.475528271906793	Up	0.184599190646512	0.0297037056606974	1	0.172320390007825	0.819916015124154	Up	0.687855847500548	0.077	1e-06	0.01
uacr_lowcontrolonly	RBC	0.657302960838	9	FALSE	NA	1	-0.0083269063453445	-0.0396201741922524	Down	0.429061424891105	1.27422655749366e-14	1	-0.00519115307819041	-0.0246999762800913	Down	0.271576845135293	NA	1e-06	0.01
uacr_lowcontrolonly	Hemoglobin	0.41857579642	9	FALSE	NA	1	0.0653108620217249	0.310754993827164	Up	1.43543918153085	0.000287368551207242	1	0.0481935626076929	0.229309333655417	Up	0.952664571689116	0.021	1e-06	0.01
uacr_lowcontrolonly	RBC distr width	0.4965936	9	TRUE	1	1	-0.00607436864785019	-0.0289023959144606	Down	0.145983945278274	0.000215425451159962	1	-0.00598273964962331	-0.0284664168460951	Down	0.144541329867317	0.029	1e-06	0.01
uacr_lowcontrolonly	Reticulocyte count	0.47209095	9	FALSE	NA	1	0.00103408878492264	0.00492028805053104	Up	1.20353321510294	0.0866996526664603	1	0.00100005986959873	0.00475837539092	Up	1.00692367873364	0.111	1e-06	0.01
uacr_lowcontrolonly	Eosinophill count	0.246448786	9	FALSE	NA	1	-7.85246252255654e-06	-3.73627275339497e-05	Down	0.00129836961965007	0.0362025090805523	1	0.00104049519748861	0.0049507703414665	Up	0.253689352377838	0.044	1e-06	0.01
uacr_lowcontrolonly	Monocyte count	0.0427134555555556	9	FALSE	NA	1	0.000679413586436938	0.00323271134882696	Up	0.0824348195561042	0.702023403057257	1	0.00103562588701154	0.00492760172141765	Up	0.195973499094659	0.649	1e-06	0.01
uacr_lowcontrolonly	Basophill count	0.152881900666667	9	FALSE	NA	1	0.00106762092998247	0.00507983703225498	Up	0.896785821101109	0.348113664815621	1	0.00113174883654406	0.00538496341691465	Up	0.88645302043509	0.178	1e-06	0.01
uacr_lowcontrolonly	Lymphocyte count	0.0551782666666666	9	FALSE	NA	1	0.00668684846822855	0.0318166303451381	Up	0.295423468714915	0.662742106275919	1	0.00735819735269427	0.0350109691119212	Up	0.35801207685938	0.859	1e-06	0.01
uacr_lowcontrolonly	Platelet distr width	0.3238257556	9	FALSE	NA	1	0.00712740113935555	0.0339128198358093	Up	0.296315831077078	3.22662120421164e-05	1	-0.000672481661387512	-0.0031997286219227	Down	0.0242922224065902	0.001	1e-06	0.01
uacr_lowcontrolonly	Platelet count	0.0946323711111111	9	FALSE	NA	1	0.0560887858643336	0.266875520633096	Up	0.0195852384916468	0.549535481563825	1	-0.227304065972123	-1.08153332281176	Down	0.115903127542547	0.281	1e-06	0.01
uacr_lowcontrolonly	Platelet volume	0.5044007108	9	FALSE	NA	1	-0.0116829321143842	-0.0555884486087625	Down	0.243899199239601	1.05083812081056e-06	1	-0.0100310461778425	-0.0477286257841543	Down	0.220271901412346	0.002	1e-06	0.01
uacr_lowcontrolonly	time_aggregated_depression	0.107930618888889	9	FALSE	NA	1	0.0445842694310581	0.212135989986297	Up	1.12145351893762	0.394742071612138	1	0.0509597754107723	0.24247122458651	Up	1.12757618612687	0.348	1e-06	0.01
uacr_lowcontrolonly	Mood swings	0.33835482	9	FALSE	NA	1	0.0330373983861552	0.157194932263184	Up	0.578221541968389	0.206796302539649	1	0.0320307413731149	0.152405167066556	Up	0.665027356699737	0.309	1e-06	0.01
uacr_lowcontrolonly	FEV FVC ratio	0.210582908888889	9	FALSE	NA	1	-0.000593310824700651	-0.00282302661395145	Down	0.24138018282113	0.0110489523117274	1	-0.000618358835852207	-0.00294220731850554	Down	0.208147898832089	0.043	1e-06	0.01
uacr_lowcontrolonly	FVC	0.3436761662	9	TRUE	1	1	-0.0165885569370719	-0.0789298556014556	Down	0.943810652570156	0.0187711497277778	1	-0.0108587350153596	-0.0516668442003785	Down	0.581077952679133	0.058	1e-06	0.01
uacr_lowcontrolonly	townsend	0.3213311	9	FALSE	NA	1	0.0408179700400133	0.194215596535878	Up	0.542371824359237	0.0427961218312137	1	0.0401543184631134	0.191057882255299	Up	0.54945383498487	0.295	1e-06	0.01
uacr_lowcontrolonly	Sleep duration	0.283375826666667	9	FALSE	NA	1	0.0119841434865348	0.0570216395849006	Up	0.373627322202505	0.00619032319771195	1	0.0125654908472363	0.0597877429541401	Up	0.353162836393339	0.085	1e-06	0.01
uacr_lowcontrolonly	Neuroticism score	0.17014372	9	FALSE	NA	0.906136812017227	0.0827152924644565	0.393566849426272	Up	1.7363605510466	0.512658111571082	1	0.082038351238082	0.390345901790435	Up	1.46867076544008	0.695	1e-06	0.01
uacr_lowcontrolonly	Menarche	0.301896342	9	FALSE	NA	1	-0.0227640263504611	-0.108313298110594	Down	0.348954152713993	0.0463527649451544	1	-0.00486573279743005	-0.0231515971252536	Down	0.0674399162145498	0.075	1e-06	0.01
uacr_lowcontrolonly	Num children (f)	0.0927250555555554	9	FALSE	NA	0.203640767484494	-0.0447132171745342	-0.212749535022873	Down	2.58494092270183	0.669040421211398	0.465563527291195	-0.044620123801314	-0.212306588325726	Down	2.13694873533972	0.937	1e-06	0.01
uacr_lowcontrolonly	chronotype_quantitative_time_averaged	0.3392382	9	FALSE	NA	1	0.00724125848927425	0.0344545634137672	Up	0.220123119007205	0.0152396294943863	1	0.00797966805282403	0.0379679829623639	Up	0.241591295784266	0.119	1e-06	0.01
uacr_lowcontrolonly	alcohol_continuous	0.1572368	9	FALSE	NA	1	0.0140329167618906	0.0667698882961895	Up	0.22762730131067	0.148875244704103	1	0.0145839030008371	0.0693915306996494	Up	0.219054436175787	0.522	1e-06	0.01
uacr_lowcontrolonly	physical_activity	0.197849673555556	9	FALSE	NA	1	-0.0418762217815715	-0.199250854121455	Down	0.374880763713747	0.274265389249386	1	-0.0506935746033784	-0.241204617046849	Down	0.312957931151703	0.232	1e-06	0.01
uacr_lowcontrolonly	Summer outdoor time	0.36505204	9	FALSE	NA	1	-0.00991426206583145	-0.0471729564072131	Down	0.120517989914174	0.0348052466441438	1	-0.00616101714367531	-0.0293146773015339	Down	0.0636426631808599	0.077	1e-06	0.01
uacr_lowcontrolonly	Height	0.224047401445111	9	FALSE	NA	1	-0.129051906552749	-0.614040653924354	Down	0.228732502419344	0.00842213834916169	1	-0.0187600086737094	-0.089261819537107	Down	0.0768805933779846	NA	1e-06	0.01
uacr_lowcontrolonly	Pulse rate	0.471674166222222	9	TRUE	1	1	0.346516821121769	1.64875840366162	Up	0.848744302636016	1.57591171317617e-05	1	0.481399213493877	2.29054103692475	Up	1.41849579146873	0.002	1e-06	0.01
uacr_lowcontrolonly	Water intake	0.29300152	9	FALSE	NA	1	-0.0206514279564659	-0.0982613637069889	Down	0.34425021973632	0.0659953206161707	1	-0.0197506997183112	-0.0939756172105698	Down	0.330148726132679	0.286	1e-06	0.01
uacr_lowcontrolonly	Bread intake	0.1163245	9	FALSE	NA	1	0.0279616110152706	0.133043876462044	Up	0.143155905000392	0.484861008664569	1	0.0158217217060634	0.0752811841538297	Up	0.0703870466285813	0.597	1e-06	0.01
uacr_lowcontrolonly	Coffee intake	0.112413091111111	9	FALSE	NA	1	0.00857791413893382	0.0408144919968692	Up	0.154482083241888	0.178774769647545	1	0.0108458721926286	0.0516056417254052	Up	0.153832374626812	0.288	1e-06	0.01
uacr_lowcontrolonly	Beer intake	0.0558547111111111	9	FALSE	NA	1	-0.0269347337234398	-0.128157901348471	Down	0.160652284377162	0.573111098853849	1	-0.0208031796744163	-0.0989834121184653	Down	0.132314817082647	0.529	1e-06	0.01
uacr_lowcontrolonly	Body mass index (BMI)	0.263703716298	9	FALSE	NA	1	0.0737187869687485	0.350760661860491	Up	0.298505499558647	0.00952640394152508	1	0.0297715097357332	0.141655538416805	Up	0.303809654298509	NA	1e-06	0.01
uacr_lowcontrolonly	Waist circumference	0.216438471972	9	TRUE	4.56231942034815e-14	1	0.0311704668308167	0.148311902917132	Up	0.0427577896768358	0.00683556042730364	1	-0.0376935391356183	-0.179349271450692	Down	0.0695661367636957	NA	1e-06	0.01
uacr_lowcontrolonly	Intelligence	0.1839316	9	FALSE	NA	0.796241294940939	-0.0809223846690369	-0.385036031830985	Down	1.81186490936877	0.799951641950749	1	-0.0785473864312711	-0.373735575216725	Down	1.64418412668634	0.822	1e-06	0.01
uacr_lowcontrolonly	smoking_current	0.142660266666667	9	FALSE	NA	1	0.0559075444173412	0.266013157421252	Up	1.28543874853943	0.34405476993462	1	0.0544689251932772	0.259168076920784	Up	0.893372249438911	0.645	1e-06	0.01
uacr_lowcontrolonly	Crohns disease	0.222117182222222	9	FALSE	NA	1	0.142137625869421	0.676303691030246	Up	0.395269976658549	0.0188434619050433	1	0.145088014816426	0.690341908726856	Up	0.33422197666785	0.204	1e-06	0.01
uacr_lowcontrolonly	Atrial fibrillation	0.32718594	9	TRUE	0.0199565294007198	1	0.12989707373414	0.618062035882974	Up	1.19310986960641	0.0165536159325231	1	0.13242082175225	0.630070257417827	Up	0.979337032387181	0.16	1e-06	0.01
uacr_lowcontrolonly	Myocardial infarction	0.26567514	9	FALSE	NA	1	-0.0607387612474367	-0.289000524449337	Down	0.388251751663006	0.0145934671851178	1	-0.0618645878081653	-0.294357309141802	Down	0.352632145196618	0.101	1e-06	0.01
uacr_lowcontrolonly	Heart failure	0.268330593333333	9	TRUE	0.774893151043007	1	-0.0489365226834022	-0.232844404952808	Down	0.230425233163297	0.169106723507208	1	-0.0390972655098222	-0.186028328612817	Down	0.149839802237591	0.367	1e-06	0.01
uacr_lowcontrolonly	Cardiomyopathy	0.00262320000000005	9	FALSE	NA	1	0.0998459545813652	0.475076090547977	Up	0.310272871748397	0.756782938549526	1	0.100817416817048	0.479698395807897	Up	0.415221349236859	0.914	1e-06	0.01
uacr_lowcontrolonly	Asthma	0.34740342	9	FALSE	NA	1	0.0311036830031095	0.147994139419232	Up	0.33333143907702	0.00905285931828949	1	0.0290957253104206	0.138440094945141	Up	0.2969550483723	0.126	1e-06	0.01
uacr_lowcontrolonly	Diabetes	0.160957733333333	9	TRUE	2.8079085321337e-18	1	0.0908814504153691	0.432422168205916	Up	0.606203763431052	0.986714261897043	0.828336636249982	0.0821424357815045	0.390841145470391	Up	1.79421801708487	0.957	1e-06	0.01
uacr_lowcontrolonly	Malignant melanoma	0.111775977777778	9	FALSE	NA	1	-0.0986822093112996	-0.46953888520386	Down	0.267242052639139	0.723840181502569	1	-0.0734515977471661	-0.349489351356644	Down	0.376925797055333	0.603	1e-06	0.01
uacr_lowcontrolonly	Non-melanoma skin cancer	0.175860222222222	9	FALSE	NA	1	0.0495354903386135	0.23569434727842	Up	0.476165109767524	0.212261323364957	1	0.0457790837137199	0.217821024504899	Up	0.420607283533038	0.5	1e-06	0.01
uacr_lowcontrolonly	Lung cancer	0.22628642	9	FALSE	NA	1	-0.0976999036348254	-0.464864985871041	Down	0.222331183246786	0.0939493179295773	1	-0.104958974686134	-0.499404303067467	Down	0.283861274217239	0.227	1e-06	0.01
uacr_lowcontrolonly	Breast cancer	0.165648933333333	9	FALSE	NA	1	0.0358025482762464	0.170351765758057	Up	0.213421398066474	0.698439069558282	1	0.0285676768996845	0.135927592804775	Up	0.224437578769886	0.721	1e-06	0.01
uacr_lowcontrolonly	Prostate cancer	0.32397024	9	FALSE	NA	1	-0.0328046060082458	-0.15608728505534	Down	0.106013666233711	0.152565795467	1	-0.0210785397507138	-0.100293600288721	Down	0.0786073204391088	0.199	1e-06	0.01
uacr_lowcontrolonly	Colorectal cancer	0.20045092	9	FALSE	NA	1	0.123407350588351	0.587183345666961	Up	0.552286640082446	0.0501426509754351	1	0.131317036842137	0.624818348894333	Up	0.543160498412832	0.189	1e-06	0.01
uacr_lowcontrolonly	Bladder cancer	0.0238575555555556	9	TRUE	0.996402946222648	1	-0.102042063758344	-0.485525376816911	Down	0.419788558459624	0.67212580956464	1	-0.0883392299650072	-0.420326053166174	Down	0.338321770211969	0.773	1e-06	0.01
uacr_lowcontrolonly	IBD	0.108263266666667	9	FALSE	NA	1	0.0259369023220443	0.123410129210996	Up	0.134320358303991	0.514543410145298	1	0.0272669961928377	0.129738836256242	Up	0.137865544328929	0.837	1e-06	0.01
uacr_lowcontrolonly	Respiratory failure	0.1925678	9	FALSE	NA	1	-0.203879630946261	-0.970077740439484	Down	0.622257586356116	0.410208743541012	1	-0.194409400091927	-0.925017524732922	Down	0.71795973900607	0.558	1e-06	0.01
uacr_lowcontrolonly	Respiratory infection	0.2200583	9	TRUE	0.998143850745045	1	-0.146901509970017	-0.698970682836013	Down	1.3779245099676	0.18572663179327	1	-0.151536926594179	-0.721026414759267	Down	1.08178834616338	0.373	1e-06	0.01
uacr_lowcontrolonly	Helicobacter pylori	0.1067678	9	FALSE	NA	1	0.0550480477837257	0.26192359463176	Up	0.0387950709185044	0.927930415392443	1	-0.0631733095267911	-0.3005843255523	Down	0.155613997111608	0.486	1e-06	0.01
uacr_lowcontrolonly	Stroke	0.32008694	9	FALSE	NA	1	0.190669918484478	0.907224732724557	Up	1.24035322873638	0.285079521893738	1	0.168740687150438	0.802883464872706	Up	0.89682816558706	0.183	1e-06	0.01
uacr_lowcontrolonly	Multiple sclerosis	0.0904112044444444	9	FALSE	NA	1	0.0474240329190312	0.225647841734359	Up	0.0982950963436456	0.501132812837961	1	0.0623628005965844	0.296727850690286	Up	0.139571179899431	0.41	1e-06	0.01
uacr_lowcontrolonly	Migraine	0.253940173333333	9	FALSE	NA	1	-0.0137142556895538	-0.0652536700669149	Down	0.0603567995028604	0.162237805244189	1	-0.00268091990825717	-0.0127560596163078	Down	0.0126820863892311	0.152	1e-06	0.01
uacr_lowcontrolonly	Osteoarthritis	0.120827164444444	9	FALSE	NA	1	0.0062547656579523	0.0297607412191371	Up	0.049609584285938	0.191177603508416	1	0.00397382307024181	0.0189078099023171	Up	0.0321100493875777	0.233	1e-06	0.01
uacr_lowcontrolonly	Gout	0.2430473144	9	TRUE	6.56864063666787e-08	1	0.0897917521861673	0.427237285385407	Up	0.370801216467143	0.240864358609949	1	0.0113828585146945	0.0541606712569914	Up	0.0448111656064168	0.021	1e-06	0.01
uacr_lowcontrolonly	Hiatus hernia	0.28581146	9	FALSE	NA	1	0.0475990084871887	0.226480391327482	Up	0.503185651496047	0.490459457550482	1	0.0391859436844475	0.18645026739536	Up	0.50111951511751	0.328	1e-06	0.01
uacr_lowcontrolonly	Gastric reflux	0.0687379333333332	9	FALSE	NA	1	-0.00308946579136165	-0.0146999579121229	Down	0.0326653956697253	0.788179267579893	1	-0.00216056340970192	-0.0102801562904158	Down	0.0310455053340168	0.907	1e-06	0.01
uacr_lowcontrolonly	Allergic rhinitis	0.184734178	9	FALSE	NA	1	0.0282830196834812	0.134573168001215	Up	0.189914870361065	0.184257505307896	1	0.0437046179861588	0.207950528780184	Up	0.324207799371495	0.104	1e-06	0.01
uacr_lowcontrolonly	Hypothyroidism	0.0172547999999999	9	FALSE	NA	1	0.0447220597444497	0.212791608771013	Up	0.695069246175822	0.782591643899307	1	0.0464053188591887	0.220800708017571	Up	0.808941244208306	0.938	1e-06	0.01
uacr_lowcontrolonly	Kidney infection	0.0180343777777778	9	TRUE	0.986691800579535	1	0.0182414017170355	0.0867942406898654	Up	0.13469938486028	0.940505782280557	1	0.0264600161120102	0.125899151979027	Up	0.292165644887771	0.935	1e-06	0.01
[truncated: 5,036 more rows]
