# Supplementary material for: Graphical analysis for phenome-wide causal discovery in genotyped population-scale biobanks
Source: Nat Commun. 2021 Jan 13;12:350. doi: 10.1038/s41467-020-20516-2 (PMC7806647; doi:10.1038/s41467-020-20516-2)
Supplement: Supplementary file 5 — Supplementary Data 11–16 [file 41467_2020_20516_MOESM5_ESM.zip › SData 11-16/readme.txt]

SD11: All causal inference results after the uniqueIV filter with p1=10-06 and p2=0.01 (MS_test: p-value for the ExSep model-selection test	p_ivw: IVW p-value for causal effect	p_het_ivw: IVW p-value for effect heterogeneity	p_mrpresso: MRPRESSO p-value for causal effect	mrepresso_global: MRPRESSO p-value for the global test	qvalue: FDR adjusted q-values).
SD12: All causal inference results after the uniqueIV filter with p1=10-06 and p2=0.001 (MS_test: p-value for the ExSep model-selection test	p_ivw: IVW p-value for causal effect	p_het_ivw: IVW p-value for effect heterogeneity	p_mrpresso: MRPRESSO p-value for causal effect	mrepresso_global: MRPRESSO p-value for the global test	qvalue: FDR adjusted q-values).
SD13: All causal inference results after the uniqueIV filter with p1=10-07 and p2=0.01 (MS_test: p-value for the ExSep model-selection test	p_ivw: IVW p-value for causal effect	p_het_ivw: IVW p-value for effect heterogeneity	p_mrpresso: MRPRESSO p-value for causal effect	mrepresso_global: MRPRESSO p-value for the global test	qvalue: FDR adjusted q-values).
SD14: All causal inference results after the uniqueIV filter with p1=10-07 and p2=0.001 (MS_test: p-value for the ExSep model-selection test	p_ivw: IVW p-value for causal effect	p_het_ivw: IVW p-value for effect heterogeneity	p_mrpresso: MRPRESSO p-value for causal effect	mrepresso_global: MRPRESSO p-value for the global test	qvalue: FDR adjusted q-values).
SD15: The instrument sets discovered by UniqueIV with p1=10-07 and p2=0.01 (beta	se	P-value: the GWAS estimates for each variant adjusted for age	sex	and 5 PCs	cGAUGE_p1 and cGAUGE_p2: thresholds used as input for the filter).
SD16: The instrument sets discovered by UniqueIV with p1=10-07 and p2=0.001 (beta	se	P-value: the GWAS estimates for each variant adjusted for age	sex	and 5 PCs	cGAUGE_p1 and cGAUGE_p2: thresholds used as input for the filter).
